# Supplementary material for: Fanzor is a eukaryotic programmable RNA-guided endonuclease
Source: Nature. 2023 Jun 28;620(7974):660–8. doi: 10.1038/s41586-023-06356-2 (PMC10432273; doi:10.1038/s41586-023-06356-2)
Supplement: Supplementary file 3 — Fz/TnpB. [file 41586_2023_6356_MOESM3_ESM.xlsx]

## Sheet: Tree_nodeinfo
Fanzor Branches	Tree node	dali score to RuvC ISDra2TnpB	NCBI acc	protein size in aa	domain	contig accesison	coordinates	ncbi description	species	potential hosts (for viral Fz candidates)	protein sequence
-	node235node	8.6	NVM03739.1	378	Archaea	JABXJV010000359.1	26994-28130:-	IS200/IS605 family element transposase accessory protein TnpB	Candidatus Helarchaeota archaeon		MAINKKRKKKTKKLMICLSLRISTTDINFQKIDSLRMEFRRVYNEFIGVWYRTGKVSKSVFELHKFPHSLLANVRQSARDVAVEAVKSYFELKKENPYANPPAIKDEPMSPRLNYKEGYRIRSEVDNGEKFYKARITISPGDRVKVNLIGSEKQFTMLEKVLSGEYEIGSCNISKRKKKYYMNISLRNGEIPKPNNNKTFIGIDTNEKNIALSAINEHGEVLKSLILDYPVINSERQKYFVIRKWLQKINKDSVKKKIQNKEKLVVRDFYHKMSRIAVEWITQFSSPLIIMEDLTNIRNSINFGKRWNRRLHGWGFRTLQSMIEYKVNHCSIPVYYCHPALTSQTCAKCGLRKKSHKRKREFTCSWCGHVDHRDRNEA
-	node234node	8.5	NVM04333.1	433	Archaea	JABXJV010000431.1	1720-3021:+	IS200/IS605 family element transposase accessory protein TnpB	Candidatus Helarchaeota archaeon		MREFGSVYNQYLEHWSKSGRYSKTFLEKHQIKANILANNRQCSRDVANESIKSYLARRKIDPRARPPSPVKGLMTARLNYKEGYKILACNRVRISVRKGVRLVLEFIGSKRHMTLVELGLAEALKFGSANLKKIGKKYYLFVNVDLGKKPIFNDSKGYTFIGIDNNTTNLALSAVNLNGEVLGSFIIDFSPLVHQRYKFFKIRKRLQKVNKTSMIKKIGRKQQKITTHVLHLASKLAVRWISKFQNPVVIFEDLKNILDNINWGKKNNLKYHNWGFKKLQDFITYKAFIRGHPIYSVNPHYTSQNCVLCQTKKESHKRKRLFKCSHCGHVDHRDRNASLNIALKGFIDLYSGSHKMNNGLKTIIGYVNLLSKFKKVPSVKNFPMIRKVRLLAADNVDLS…
-	node236node	10.6	OKY77440.1	418	Archaea	MSDW01000002.1	318509-319765:-	IS605 OrfB-like transposable element containing RNAse H-like and Zn finger domain	Candidatus Methanohalarchaeum thermophilum		MTDKLVRTVCLKLHPDKPHLLDELRKNFRETWNQYINHIKELGTTNRQRLEEKKVEHNLLENTRQCARDKARESVKSFFEIKKFDDEATFPSPKDEPMTAKLNYRDGYVFRGDLSVRISVRAGDRVYSEVSGSQKDMRYIEKALNGEYSFGTAEVVKKSGEYYLHVHIESEDTPTVQDQEESTYIGIDINEGNIVATAINTGGEVLRTLMLDYSPLKKIKHKHFIIRKRLRDNDKNLKGFDKERHRTNNFVHKISRIIVEFAKEFNDPILCLEDLAHIRKEIRYSKKMNRRLHSWNFAKLGKYIKYKARWDGIFVQEIDPEHTSQMCPVCGDIEKKNKNGRRFECHRCGHQDHRDRNASLNIGLKGMKNFLGNVPSLKNFPSFRKVRWMASGLVNRPTE…
-	node231node	10.3	MCD6209451.1	469	Archaea	JAGGRR010000020.1	3471-4880:-	transposase	Methanophagales archaeon		MELAAIKTVIGKLVIEEGNSAKIDEALLESRRIFNEVLVKLLSGEGVRDKDIQSFLASNTKQRIIAKAKEAFNSFKELKANGRAEKLRIYDNRPLPLRMNFGEGYNLWIEDDKVMFRVTLIPRKEYIKGYLKLSKEHDEIVRKALEEKTGEKKDHRKEYNITIAELVKRKSEYYLHITITKNISVPSIRYAAGIDLNEDNVAITVYDLTTKEVVESFIVDYAIIKFIRHYWFTIRKRLQKHGARSKKKLGFTRKESRLITYLLHLLSRRIIDYLSKYSGLIVFVEDLNGIRGENKGKRMNKRLHAWPFYKLQQLLKYKFEWIGVPVMFVDPENTSHRCPLCGALGIRHKKMFRCPNGHVGHADRNASANILIRGCAMYLHVPCSAFRTTRLPNFRMWKL…
-	node232node	10.4	WP_235847844.1	327	Archaea	NZ_FTNR01000016.1	65875-66858:-	transposase	Natronorubrum thiooxidans		MAHTEGYRLTYNDEDDRVAFRVSPKPYKKVKGHLRGRPEDLALIESALTEDEWSLRQAELLYRDGVYYLHVTVKTEVEVPEPEDADTLVGVDINERNIALTALNRETMDTLGTLVLDYGSVKAERQRYHTITKRCQEHGQHSIHNQLGEKEERYTEWVLHRMSRVVVEFAQQFSNPVIVFEDLSGIRDAIKYGTYMNRRLHKLPFHKFEQQIRYKATWNQIPCETVESPYNSKSCSCCGHRGYRQGRRFCCTNDSCEVQQDHADRNASVNVAWRAWAKHADGDVESVNYRTRKTQPFVRKVSLSGSGRSVNRPSSSREIASRGVLTT
-	node233node	7.4	WP_008309348.1	454	Archaea	NZ_AOLW01000015.1	406638-408002:-	RNA-guided endonuclease TnpB family protein	Haloarcula amylolytica		MTDSQALVKTLDFQLDIQSDNESLLYDATLEARSVYNETIRLAKQGVDWDALPDRVADDANLVKNTTQRVVAKALGAMENYYEYDDFGKPSHTKDGAYPLRTNYEEGYNLSLTDDGDVAFRISAKPYKHVTGVLKGSDANLDILQTALESDEWKIGTAEALFHNDNAELHVNVTNTEQTVRDKQDSRTVVGVDVNEDNVALTALSEDGIEDSLVIDFPEIKFERHRYFTMRKRVQNAGKDSIHDTLXPEIKFERHRYFTMRKRVQNAGKDSIHDTLEGREERFVRDRLHKVSRHIVEWSQQFEKPCIVFEDLKEMRDSIDYGTRMNRRLHHLPFRALQFYTSYKAAFEGFPTEWINPEYTSQRCPMCEHTERANRNKKRFKCRSCSHQDHSDRGASVNI…
-	node237node	10.9	RLG38354.1	407	Archaea	QMVQ01000038.1	2462-3685:-	transposase	Candidatus Alkanophagales archaeon		MEKKLVRTLCFKLIPDNPELLDELMLEIRNVFNQYLEACKKLNTTNRNKLETYPVKSKLIQKMAREKAREAVKSYFELRKQGKDTSFPKPKEKPMPVRMNYKEGYVVKEDFTVRISVYPRVHVYGRLKGSDLDFAYLYNALKGKYDIGTAELLKRDGEFYLHVTISKDFNKSYEPKTFIGIDVNENSVAITALDESGRVLKSAILEFNELKFLRHKFDLIRKRVQSKKLSMLKVLGRIEKNTVRDWCYKVSRIVVEFVKQFPKPIIVLENLNGMRESIDYGKRMNRRLHKIPYAMIQSFIEYKALWDDVLVERVDPRNTSHRCPLCGGRGVRRKRLFKCSCGLQDHADRIASLNIALRGYTYLKENVPSVKRLPALRKVRWVAAGRVNRPTPAVRVYLG…
-	node229node	12	MCD6369834.1	370	Archaea	JAGHBO010000127.1	257-1369:+	transposase	Thermoproteales archaeon		MSIEELYDKYQTTLKLFYNYAKDNQLHRHGKRSLIEKELQKLYYTVKENLNLHSQLVQSARRDVVNDIMSWLKTGGEYPKLSKKPVTLVYNRSYRLFEQGREFKLWAKICGVAYPLELGDRQLELIRRAKKIGEAKLFKRDGKWYLNVSIEIQESKPIKPKGILGVDLGLKNSAVITGSKPIFIKHRHLLYKVTRYWKQIDKLKSKLPKGQRTSRRIKRLWRKIARINNFIAHDTSAKIVRLAVQSRKAIALEKLEVPNNGYNRVWSRRLSNWVRGKIIRYVQYKARLNGIPVILVNPAYSSRKCHVCGRDGERLSSIFKCKVCGRTYNADFNASVNIARRAMSLLAGACNPPSVGLRDDGRKLPTFSGE
-	node230node	8.4	RLJ07810.1	415	Archaea	QMZY01000033.1	4594-5841:-	hypothetical protein	Candidatus Aenigmarchaeota archaeon		MQVAKSITVKVSKRINRDKFLSLRNFFNTYQTIARFYYSYILENSLEEKLVSGEITSKDLKNILHQKLYRQIRETFDIGSQTVQEIRDTVVGVINSYAQLVKNGKKASLPKVEEFTVRLNHPRVVSVFEHGKEFDFFFKVKVNGDKRVAVPIECGEMQKQLLKDALNGKYKIGAFQLVKRDGWFYFVIPIKKEVEIKQKYDGVVGVDLGLRYNAVITLLYKNGKITKVEFLKYRKLMHKIRELWYRIDELKSMLPEGQNTSKRIQRLWKRIRRINDWIAHNVSKKVVEVAKENNSMIAMENLKRLYPVKGKNSRKNNRRISNWIRGKVVRYTIYKARWEGIRVKLVNPKNTSRICHLCGAEGFRKDAIFVCKHCEHTYNADFNASVNIGIRATLPNAKG…
-	node244node	11.7	WP_232463155.1	388	Archaea	NZ_CP020362.1	430368-431534:-	transposase	Sulfolobus acidocaldarius		MNQSKKRLGCSLKAEVKVAVQGKILNPNKEKRHKLNVVLEKYLKAVKFFASFKIKDKNLLQQKAYEEARRRFGLSSTLTQTARDKAVELVKANEGREFHVHEVSMRVNYRAFKLVRRDTKLTPYWLYLKLDGDGVWYPVQFGEKQRQMIDDALSDDGEWSLQQVELVKRDGEWYAHFTLERPFKDFEPQTPIGIDLGERNFATVIALVGKPTKGTFFKGSRIKEVRHKYFNIRKKLQEKRRLDVIKRLRGKERRIVNHELHVISKEIVEYAKQFPSPVIVMEKLTGIRENFKKGKELNRRFHSLPFRKLQKMVEYKAKIQGIKVVYIDPKNTSKTCHRCGYVTHVEGREYRCPKCGLKYNRDLNASINVARALTRGTGRGYVNTPKGR
-	node245node	11.3	MCF3653870.1	421	Archaea	JAJPCT020000026.1	3877-5142:-	transposase	Aigarchaeota archaeon		MPPAVIKLASRREVRVTVVGKVFEANRGKILALNKALDEYLRLVRWYLGFDSTSKVFLHKNCYERARELFNLNAALIQTARDKAVEILRSFKRLKRRGKVEADRPRIKSVSMRFDRRCYRFSKTGNVLTPYWLTLSLNKEERINLPIVFGEKQRQRIEEALRGEWRFTAVEMVKRDGEWYAHFVLEKAVEVVDKPETIVAVDVGERNLAVAVAISVNNPGKPMRGQFWRGAEVKRIRGLYGHVRRSLQKKRLLGKVKRLRGRERRKVEQELHKIANQIIAYARQFPRPVIVMEDLTGIRDNFDRGRRLNRRFHSLPFRRLQTYIECKALLDGINVVYLPRRLVKNTSRTCHRCGHVARNIKGGGVFRCERCGMEYDRDLNAAINIARRAICSAGWGSCG…
-	node238node	11.9	WP_127015818.1	361	Bacteria	NZ_CP016379.1	733178-734263:+	RNA-guided endonuclease TnpB family protein	Anoxybacter fermentans		MHITLHHIKLYKPSRNKQEQLNLLLRNWNKGLRSALKIIKHWGFTSYTKSHKHTYRVLRNNYSLPSQIAVECNRKAIEIFKVNQISRFKSNVPVRLVNGKSFAIIVKNGRYFAKILTPNGKIFCPLAFGKYQLNYLADERYIIKTADLYFSKGEWYLNLVLEYQQKQIEPKTVMGIDLGIVNLASVAVIDQDKNILHTEMFSGRELRFKRLRYRQKRKLKSKKAGSQKISTIKENRICREVNFHIANRIIELAAKNNSLIVFENLKNIRSNITKEKDRLSNYEKNSWAYYQLKEFVKHKACLHGIPVIEISPFKTSQICSTCQAEGQRITQSLFLCPNGHRHNADKNASINIAVRGLQHVG
-	node211node	10.7	RLE58830.1	368	Archaea	QMRF01000364.1	552-1658:-	hypothetical protein	Thermoprotei archaeon		MQKLKARKALKFKAMPLSDEDRELLDYLITEYNKLVRKYLLYAKYSRTYVNPSKSRLHKLTYNRLRSEFNLHSNHITSARDIVIEMIKASNYHKVFPNPKRLLPVRLFRGKTYHLDSSGLVRIAVKPRVYAYIRLLGAEEWFKLLDLARGALLIKSDDEYYLHMIVEKELQLSKPIEYVIGIDTNLDNLTLSCINVRTGEVIVHHSISLRHIVGKRIYYRNRRAYLQSIGRNIHKESLVCKAVLEQVVEEVFKFVRPYTPRCLVAVEELKDIRNKLIRRSKRKDKRYLYSTALYKRLLRRIREKLEWKGVGVVEVSPRYTSTTCSRCGERGTRRGNLFFCSNCSYVVDADLNASVNIAKRAIQQIPLN
-	node212node	9.7	WP_011763211.1	362	Archaea	NC_008701.1	1348339-1349427:-	zinc ribbon domain-containing protein	Pyrobaculum islandicum		MRTLKFKLKVVETEKLDYLYAEFNRLVRIHLNTIRQSRLYLNPNKNVLHKLTYHWVRSLTDLHSNYVTAARDLALEMVKASAKHRVFPQPGEVPVRLFRNKTYKIEGRRVQIVTRPSEYVVAELLGAEEWFSQWDKAEGALLIRRDGEWYLHVAVEDGAEPAGEPKYYVGIDFGIDRVAVAVVDRERHIVESKLFPLNVSGLRLYLRNARREMQRRGRSFRRERAVLKLLLEETTRALADYIAQFAPAEVRIEYLKGLRRRMLREYGGDWRYVASTAFYRSLYRRLAEKLSRYGIRLVEVSPKDTSTVCHICGKRGIRDGRLFHCLHCNLTTDADINAAINIARRDPALKGEVSSPNNRDWL
-	node195node	11.6	MBM3475533.1	558	Bacteria	VGFC01000235.1	703-2379:-	IS200/IS605 family element transposase accessory protein TnpB	Armatimonadetes bacterium		MSRTLSASLLAESTGDTMGSCPPVLRARGRRDAMSGIVAPHVYLLLRGPVLSQESAAREERKERPPLGYMTSRGDSIAVFVAGASGEEGGAPWRGPRDPHRRPSAEGTRRDRGETCVGWLSVARTPSAHEGGEVAMPRRKPQDADETRKRTYTAVFGFADHAEMRRDCTLAFALAGKAHNIMMDFLLAKQLKAPLEDSYPYQKATREVPELQTQIINQLARVQVGAEFKRYKDDRYKAKRAASIPYVVRASALHLHGDHWKLEERDGKWFVSFNLWRTKDGGGGKRALAELNGKPYEIHPMGPRDADLLRQVVEGTKRNVPGYRFGQPRLVNQPRARNRRRRWRFEFVVELPSLPSRQGPVAAGIDLGVNHLAVVSVPALRKCWYFSRHDLRERQRAYD…
-	node250node	11.5	MCG2782859.1	384	Archaea	JAKLPR010000075.1	2380-3534:+	transposase	Candidatus Altiarchaeales archaeon		MVGLTKTIRIPLHEPNKGKYDSLINTLNRYSECINFHLDGAFLYADSKEELHELCYHSSRLDGLSANLVQSARDRALEMYWKGCTHTSNVPLRLNQRIFKLVLRDDTLNLIGITTINGRIYVPLPPYLRPYQKRHLKDITSGKATCNSAELVDREGDLWIHLFVKYELDKPQYQPMTIIGVDLGVSKLATVSVLSKDAVSKVNFFDGSELRFRRKCYKRSLSEWQSNGNDAMVRRSKGKISNLSTHLNHCISKWIVSLAKQYSDPVIVIESLKGIRERIKYSKRMNAELHSWSFAQLQSFIEYKALEKGIRVEYVDAKNTSRMCCNCGHSHKSNRRDQAHFKCLECGYEANSDFNASVNIVKVFREKAPTQPTWLGGRGELNRP
-	node242node	12.6	MCD6500410.1	396	Bacteria	JAGGXV010000003.1	3615-4805:+	transposase	bacterium		MYNIGAMLTIKLKLRTPNNGKSQILNEYLKDFTACASWWLRKIQKDKTTSRTKLHHRYYHEARGTFNSLPSANIQCALDKAIETQRAYWKKKGNKSLPQFKSLFGCFRNDTFKIENNAVRLTVGSRKTIWLPLIIPDRFKESLNLKFGRSEVKRVRGQWYLYLTVKPEIKSDVKSENVLGVDIGVAKLAVISTPDKKINKFFSGEETRYIKNHYHNLRKKLQAKLGEGKNVYKALKRISGKEKRWTKDANHKLSRQIVNIAKDNKAVIAIENLKGIRERIKATKRVRRMLHNWNFRQLISFIEYKARLDGLCCVSIDPRGTSRKCSACGYTEKSNRKSQSRFKCSNCGLELNADLNAARNIADRALESLPSGYMLEGAGGLALPEVGLAHNLASSA
-	node243node	12.3	WP_254859909.1	368	Archaea	NZ_CP101323.1	383663-384769:-	transposase	Natronomonas gomsonensis		METQTRQFKLKIREPNTGKEKQLEKSIQRFKDCVNAWIQKIYEMDEYPKRGNTHEYGYHDIKDEFPKLYSNVIQEAMNRAIEIMRNRNGSLPEYEASSMSFKAVDVRYDGENIGIPVVGKERVWIPLIVPSYFGKYRELDKGRLQVVKKDGKWYAYVSVEYPVKDEIEPNGVLGVDLGIRQIAVVSDPNGKVNEFYGSELLSRRRQLDQRWKILQKQKSGSNNKYQGLKQVSGKEERFMHNINHKVSKDIVETAKHYNYSIAVENLTGLREGKPSQTLREMLHRWAYRDLMDKIEYKAEAEGIPVEYVDPRRTSKTCSKCGGESDVGAAKQYRCDGCGVELNRDLNAARNIASRGASFCSEGQAVVSK
-	node241node	12.8	RLI75800.1	417	Archaea	QMZA01000029.1	5836-7089:+	hypothetical protein	Archaeoglobales archaeon		MGTSVTVEPHKGCVSHPSSEGIYPTQLKRLLTGSLIYFTVLVYDMELTQKFKLMKPNKRKKELLNATIDRFRECVNEWLRAIEELGEYPVRGNVHAFAYKRVREKFQDLHSNVVQEAMNRAIETYRSWLRNPNKGEKPVFKADIISFKAVDVKIDRHFINIPLLNNERVWLPMYVPSKLKRFLKLKHGRLQISRGKDYYALISFEVEEPEPYEPQGWIGVDIGINHIVVVSDTKHRINKFYNNAISWKKSMDCRRDGLKRLKDRKIKKGVWRVLKRKSKEIRNRMSYINHCIAKELIEMAKQRRCGIAIEGLKGLRRKKVGKRHRKRLHKWAYRDLIQKIEYKARLNGVPVKFVNPKRTSKTCSKCGYVRSRIKGRWFKCPKCGFQLDRDLNAARNIAK…
-	node239node	11.7	WP_048201095.1	363	Archaea	NZ_CP009149.1	22619-23710:-	RNA-guided endonuclease TnpB family protein	Methanocaldococcus bathoardescens		MKLSLKMKIKPLRTNKMFMLEKTLIDFKNAVNDWIDISWNDGKITDRKLHSYGYKELREKYPNLYSNSLQDAMNWAIQILRSSIKLNPNKKPIFNTLMVSYKSVDYKYENEGLIIPLCGKRVFIPLYIPKKYKKYLQNGTFGRLVIKKEGNDYYAYLSIKVEEKEPYKPTLWFGVDLGVYNLVVVADSKGREILRFDGEIVKEYKKKLEKYRARIQSRQKRNFNKYTKVGNKISNYSKYINHVISKEIVKKAKQYNAGIVLEKLKGLKKSKLNKSKPKNIRKALHIWSYADLIKKIKYKAKLEGVPVVEISPRNTSKTCSRCGYVNRRLKNERIFVCPKCGLEIDRDLNASINIAKKVASKQA
-	node240node	9.4	MCK9370299.1	352	Bacteria	JALNYV010000013.1	13428-14486:-	transposase	Candidatus Dojkabacteria bacterium		MVKTIPVKIKVDGELDKKLIDLSERQTKCANYWIDIIRKTESTNIKQLGGDNYYKAKELFKIGGESVQIAGRRAIAMVRRLKKRRADSPYFKKTYLSVAKIKIKNNLLGIIFGDGAGRVWLEFSGQEVIGKIGESSIKKIKGEWFVYLFVEVETDKEKNYKRFMGVDLGIAKTAVICDWNGKNTRFFNGEPYRFKKNKYQEMRKKSQPNIDKGNVYKFLKKIRRKESNWITNENHKISREIVNTAIKNKRSIALEKLTGISERLKVNKKTRKMIKGWSFRQLADFIEYKAKLAGIRVVYVDPRGTSKTCPKCQYCSRSNRRTQAVFKCRQCNYQSNADRVGAINIALRGNTG
-	node247node	11.4	PKN01052.1	416	Bacteria	PHAN01000013.1	22329-23579:-	hypothetical protein	Elusimicrobia bacterium HGW-Elusimicrobia-1		MPSLFSKLAVSSPRSDDVQYIALTLSVPHLSKRKRKILENYQKAFTKCVTFFLDKSRELNTSSPYKLHMMCNAEAREKFDLGSAAIQSARDKAVSMQRIFWSRVRHRKHTTRPETAGLVPIVLRQDAYVWGRTHRGNRVIRFLIEAGRKKYLVVPVSPRPYALKYLDADFKSGPAELYRKPDGRWCLSVSLRILIHYDKFSSVTGVDLGVRHPAVTSGGKFFRSGVLSGIFHGLTAGKFQSRSERRKNMRRADNVNHHISRNLVNLVISQGAAIALENLNGLKERLLGRGGHDRSLPPQVVWRWSYRRLAAMIIYKARLAGIKSVTVDPGGTSITCAVCGWRAGKNRPSPEKFSCVNCGHTVSADLNAARNIASRGAAMLGIAPSPAVAEPKKSSQASP…
-	node248node	11.1	MCD6311017.1	380	Bacteria	JAGHEB010000033.1	934-2076:+	transposase	Elusimicrobia bacterium		MPLYYFHGAPNLKKEKPDEQILTLTMPLMKLTDSKENSLLEMRAEFTRCTAYFLNEACERKTTSAFKLHKACYRQAKNKFSLSSATIQTARDRAIAIQRIFWARVRKWKKTSQPEIKHELPIHLRQDAYTLFKKSNTWYIKFALKKGRQSYICLPLVTRPYILNYLSQEFSRGSAEIYQSKNKWLISLSIKIPCAPKDFHKTIGIDLGIRHRAVLSNNVFFSGKSLRKIRFGMFKRRFRSKKLKYQEHLQITHLNHILSKKIVKMAEAETANLAMEYLTGIRERLLHNTGLSQSVVSHWSYKQLSDFICYKAKLAGLSIKLVDAADTSITCSRCGFKSRDNRKSQSGFKCNSCGFELNADLNASRNIAEKKGLDLEQMEN
-	node259node	12	WP_166344716.1	374	Bacteria	NZ_JAAOEF010000001.1	1565480-1566604:+	RNA-guided endonuclease TnpB family protein	Desulfofundulus sp. TPOSR		MQTVTLKIKLLSPNKGKLEKMTRMLEIYRQACFWFLEKAEALNTTSRAHLNRETYRQACELFDLNRGTLQCAMLKALSVRRSYLSRKQRGKKASLPKFEKTVPVMVRQDCYSLHQLPSGTWVIKFPVSSGRSQIAVPLAASTYHAKRLQDLAGSSCRQGSVEIWRDKSGEWYAAISLVYETCPNEPCGVIGVDFGIVKLAVLSNNVFFDGRQVRWRKERWAERRKALQQAGRLSRVKKESGREQRWMRYINHCISKRIVEIAKAEGKAIALENLLGIRERAKGSKKFNRMMSGWNFRELASFIGYKAALAGVPVIYVDPKETSKTCPRCGNVSRYNRKTQGWFKCTRCGYQSDADRVGALNIAAKALDALGARL
-	node256node	12.1	MQY53380.1	393	Bacteria	WJPA01000062.1	2134-3315:-	IS200/IS605 family element transposase accessory protein TnpB	Firmicutes bacterium		MVQKLTLLIRFGQLSKTKGNAISSLAQTCNSATQYFLAKAQELKTTSQKRLHDACYSEAKSFFQLNTGILQSCRDKAIACQRSYLARLKARKKASKPKGNFPIPVRKDCYKLFQSKRGTWHIKFATTSGYGSQLAFPLQPRENQLKWLSKDFKRGTCEIFNRKDYWILALTVTVNTPAPKASSIIGADLGIVNMAVLSTGKFFSGKWVQFKRNHFARKRSEYQSRKLRWKVKASKGKESRWMRDVNHKLSRQIVDIAKLNNSAIALENLIGIRERIKVSRKVNKMLHSWSFGELINFLKYKANLEGVAVIEVDPRLSSRTCSRCGHVEKSNRKDQATLLCKGCGYNLNADINASFNITLRASTLTPTKLGARIGGGHRLNGDRSLRPNLIASL
-	node251node	11.6	MBN1665469.1	415	Bacteria	JAFGHT010000007.1	1982-3229:+	transposase	Anaerolineales bacterium		MHSVEAVVLKLVRPTLRKAQWLESMALSFIQAVQYGLDVAQELKSSNRAKLHQVIYRPAREQFSLPSEYARMAVNAVVTLARSFYGLRNSGHRPSFPKVSRNQGIGLGIHAYSVVCDGERFVLRVSTGSRGQFTWFPLHVPARYRKTIMLTRGDAKLFQRNGNWFVMLPIRISYTPTACGGEPTFIGVDLGIVRHATVATPDRLLFFAGKEARHRREHFFDLRRRYQQHRRIDRVKDQRGKEHRWMADLNHKLSCQIVETASQYATPVIVLERLDGIRYRVHGSKRFNRMVSSWTFRDLVSKIQYKAARIGIPVVFVDPRNTSKTCSRCGHATRSNRPDQATFRCVKCGYRLNADGNAARNIAALGPGAFEQGRTDITRSQDQTEGFGSRPDGEKGCAL…
-	node258node	8.9	MBT9260177.1	400	Bacteria	JAHHQG010000042.1	3647-4849:+	transposase	Clostridiales bacterium		MHLDVSLRIQLLRPTASKRAALSAMQAEYTRAVSLLLESAKELDTTSLGRLHREAYHRIKGEVSLPSESLRVALNQTCHIVRSWKARLKRGCEAKPPVIKRLQPIGIGTRGYRIAQDGNRFVLRLTTVNGFLWLPLKSNAYYRPYLEALAAGKAHQGDAKLVEQDGRWYLLLPTRQEVPEATGCNIVGVDLGVANLAVVSTADGKLNRFFSGRFVQARRNRFFDRRYSLQCAKRLDLVRRERDKEHRWVKDVNHKVSRAIIREAQKLPNPVIALEELRGIRERIKASRKVNRMLHSWAFGQLIRFIEYKAARAGIPVVRVDPRKTSQTCLKCGHAEPGNRSRRAIFKCQNCGYELHADLNGARNIAVKAAQTLASGYTSGAMGLLTGPSSLPPVPASGQI
-	node257node	12.4	WP_051655365.1	422	Bacteria	NZ_JNIV01000049.1	23828-25096:+	RNA-guided endonuclease TnpB family protein	Deinococcus marmoris		MSVRVLKLKLRTVNRGKFARLTAMQREYAACAQFHLEGIERLQTTNATALHRELYVPAKERFTLPVVNLQRARDKAIETFRSYLARKAKGKRANVPQFGPGLPLGVGQRALAIVGRTLRLSTEKARDYLWLPIEVDDRHAPFVDAVAAGTLKYGASELHRRGKDWYLHLTVYEDVPNTVESGVVLGLDLGVANTAVMSGPGLVRFWSGQAVRHTRNRYSARRRSLQKAKLMGEVRRSKGKESRWMRNLNHQISCQILGEVAQQGAALAIEKLLGIRDRVKLTRKVNRMVHNWAFGELIALLHQKAPRYGVRIVEVDPRHTSQGCSKCGHTEKGNRLRQDRFKCKACGYAVHADLNAARNIANRGALMLGYTSSVTGALTVPGGVKSTSVSREFGDGQAM…
-	node252node	11.3	MBV8383070.1	399	Bacteria	JAFAKJ010000562.1	317-1516:+	transposase	Planctomycetaceae bacterium		MQTGVLKIKIRTPNRGKLARLLGMQEEFTACVRFHCDRIAILGTTNATEVHRDCYYDARALFRLPASTLQQARDKAIAAVRSFLQRKKRDRRANPPTFRRPVPLRLAVENLKVLPDDGMIRISTPDGFLWLPILIPACFAAAARLPHAVSEIIHKGKDWFLMLAVKTEDVPRPQGERPHFGVDLGLANVAVLSGPGVVKFFDGKPLRYVRGRFFRYRQALQKKRKTGLVKRSKGKESRWSSWMNHDISRKIIDIVAEVGGVLHVERLTGIRERCKGTAKTSRMLHAWPFAQLLEFLRYKAARAGVEIIEEDPRHTSQRCSRCGHTERGNRPRQDLFRCKRCGYEVHADLNAARNLAARGACSPGVGGVTPPGRPDAESGERVTQHTVVIAGNHDLASSL
-	node253node	12	WP_011877244.1	372	Bacteria	NC_009253.1	937335-938453:+	RNA-guided endonuclease TnpB family protein	Desulforamulus reducens		MPAVTKTISVKLHDLTKTKLEALQDLLNISADLSRYYVTKLETLNTQSKKALHNETYTEVKSMFPGLPTGLIQTIRDKSLEAYKSYKARVNKGKKASLPVFKHSVVRFDSRTFTLHKTETCFPYFVSVSTRQKRVMLPVKYGRFQGEILAGLASGVYKFCTAELSFSYRLNCYILNISYKYDVPEQATTAVMGIDLGITNLAVLAVPGQIIKFFNGKRHNQKRDHYAELRRKLGKKKLIKKIKAIGNKEQRYMKDVNHKISRQIVNIAKQCNAVIQLEDLSNIRERAKFSHKMNRKLHNWNFHQLRSFIEYKAIAEGLKVVQVSPKYTSQGCHICGHTEKGNRPNQATFLCKACGYQANADFNASMNIAVAG
-	node246node	11.2	MBU1173536.1	436	Bacteria	JAHIRD010000289.1	317-1627:+	transposase	Proteobacteria bacterium		MKLQKTIKIKIGKLSKNKQNILEVLLRKNTKAINFCLQKAKKGNIITHNLVYKDLRKLNLPATVIHGCRAKSVEIIKSFYKRKGKKTFPKLKNSRVRYDNQVVKLRKTDNKLYKYFVSLLYKAGVKGNSNNRIELPLILNSQYQTEILKNIGNEYKLGSTELVNKDRDYFIHISYSKDIEIPKPDETFNPIGIDVGIRNLAVVSVARQQPKFFSGKRIKWKRNFFFEQRRKLLMNFALQEVKRQRGRETKYLDAVNYNIAKQIVEMAKKTEKPAIVMEDLTGITKFKIWTKKGNRNLSNWAFRRLQNTIQQKALWEGIPVEYIEPKDTTRTCSKCGTINKRKRDNYKCRKCGYEIHSDLNATFNIRQFWLDKFQPEQATINIASNDAISEPQAKKSGSL…
-	node249node	10.5	MBS3149914.1	436	Archaea	JAGVZF010000030.1	8630-9940:+	transposase	Candidatus Woesearchaeota archaeon		MTSSNIINYVVSKTIKFKVRELRKGKKELIDLALNNSINAIKDFMELSLKNKTTSNKKLHRLGYKEIVRRYNLSACIVHQSRNKASEIIKSWKSNKRRLNKNIPLPEPRAQRIRYDNVVFDVIKTENKEFQFWASILVAKRKRIYIPLTVNSNWQKSYLNDLIQEKYKQGSADLVKKGNDYFVHIVIKKEVEFKPQENYNPIGIDVGINNLAVVNVNGRSKFFNGKRAIAKKKHLNKVKAIYQNRNNLKMLEAIKGREQRYFNHINHNISSWVINQAKLLNNPVIVMEDLTYILDTTRVRKKQRYIHQTWSFRRLQNMIQYKALWDSIPIVYINPEYTSQVCPKCLSTNKRNKHNYKCRYCDYEANADHVGAVNIRKKFLESISFEDMASINNAIGFSF…
-	node254node	11	RLI86053.1	419	Archaea	QMZG01000080.1	2408-3667:-	hypothetical protein	Candidatus Altiarchaeales archaeon		MKKTVHKTIKVKIFNPTQVKKQFLGLLRENSTILNHYVSRIEELGTTSKSRLHKETYHKLRKTSPLPSAILQTARDKVVEAYKSYQTRKKHRRKASIPKFKDNTPVRLDERTVKVVETDNKLKYFASVSTQEGRIHVPLLGQRYQYKYLKKVLDGEFELGIAELHHIEDNFYLYFTIKKEVEIPTPNRSFTPVAIDLGLVNLAVSVTPSAIRFFNGRRVQHKREEYAKVRRSLGKKKKLKKIREMQGKDQRYIRDINHKISSAIIEQARKVENPVIVLENLKNIREKINFGKKMNRRLHNWNFRQLQDFIQYKAEWEGIPVVYLDARYTSRTCPKCGDALKSNRKREKHIYKCHYCGYQLNDDLIGAINLSRNFYNSMSAVEGAAVNPALNQSKWTATP…
-	node255node	11.6	MBS3063698.1	400	Archaea	JAGVWE010000006.1	132820-134022:+	transposase	Candidatus Diapherotrites archaeon		MWLVKTVRVKAFEPTRVKKQFMALLLENSRLMNEYLSLMQAHQTTSKQHLHLLSYERLTQALKLPAAVVQTARDKAVQIYRSHLAMKKDGPDCKLPCFRMTTPVRLDRRCFNIIETKNKLTYVAAMSVKGGRVHVPLLGQRYQYRQLRKIVAGELKLGSVELVKRGKDFYFHLAIKKETPDIDPDYSYTPVGVDLGLINLSTSVILKGGRPCNILFQRGGNALEMRKRFATFRASLSRAGKFRRIRETTGKERRCMRDINHKISKSILAQANQTEKPIIVMERLTYIRERIHRGKKLNAMLHSWAFAQLQEFIAYKAAWAGIPVMYINPKYTSQQCNKCGFTSKANRLGRSFKCGDCGYELNADLNAAINIAKAYKNFAPGYRSGALGARDSALTLQARA
-	node208node	12.3	QBM01489.1	615	Archaea	MK005744.1	1372-3219:+	CRISPR-associated protein Cas14b.11	uncultured archaeon		METLSLKLKLNPSKEQLLVLDKMFWKWASICTRLGLKKAEMSDLEPPKDAEGVWFSKTQLNQANTDVNDLRKAMQHQGKRIEYELDKVENRRNEIQEMLEKPDRRDISPNRKDLFRPKAAVEKGYLKLKYHKLGYWSKELKTANKLIERKRKTLAKIDAGKMKFKPTRISLHTNSFRIKFGEEPKIALSTTSKHEKIELPLITSLQRPLKTSCAKKSKTYLDAAILNFLAYSTNAALFGLSRSEEMLLKAKKPEKIEKRDRKLATKRESFDKKLKTLEKLLERKLSEKEKSVFKRKQTEFFDKFCITLDETYVEALHRIAEELVSKNKYLEIKKYPVLLRKPESRLRSKKLKNLKPEDWTYYIQFGFQPLLDTPKPIKTKTVLGIDRGVRHLLAVSIFD…
-	node209node	12.1	MBI5228463.1	568	Archaea	JACRGE010000001.1	475-2182:-	IS200/IS605 family element transposase accessory protein TnpB	Candidatus Micrarchaeota archaeon		KLEFSKTQLHQARTDVKDARDALQRRGQQVERSIARDTRWVEEIDEALKNPDKREYKEGSRNLFKIKKANGGLTTKPHTPGYYSRQAAKQRQLIEKKKKTLETIERGRIRFKPTRISLHKGSFKLSVKEDNPRILVSGFEGIAPFELKIITRPQQPLVGKNKGQSSTRSAKYLQRAIRNFLAYSADALLFGMNDRESMLMKAKRPEKVEKRDAAIKKKQAGFAKKAKAIEKWLGRKLAQEETEIMQSAHAEFFTTFKPVRNKKYLAFLELVAAKLEENPAFFSPEKYPVLIRTPLQKNKHRNIHNLKPRDWVYFIQIGYQPVLDFVPTRLTSTVMGIDRGLSHLLAISVYDPASRKFTHNQLVANPIKGWKVRRRKLRKSIQKLERRIRAQKNIHLHEN…
-	node200node	12.4	OIO21000.1	544	Archaea	MNVE01000014.1	32521-34155:+	hypothetical protein	Candidatus Micrarchaeota archaeon CG1_02_47_40		MNMSKTTISVKLKIIDLSSEKKEFLDNYFNEYAKATTFCQLRIRRLLRNTHWLGKKEKSSKKWIFESGICDLCGENKELVNEDRNSGEPAKICKRCYNGRYGNQMIRKLFVSTKKREVQENMDIRRVAKLNNTHYHRIPEEAFDMIKAADTAEKRRKKNVEYDKKRQMEFIEMFNDEKKRAARPKKPNERETRYVHISKLESPSKGYTLNGIKRKIDGMGKKIERAEKGLSRKKIFGYQGNRIKLDSNWVRFDLAESEITIPSLFKEMKLRITGPTNVHSKSGQIYFAEWFERINKQPNNYCYLIRKTSSNGKYEYYLQYTYEAEVEANKEYAGCLGVDIGCSKLAAAVYYDSKNKKAQKPIEIFTNPIKKIKMRREKLIKLLSRVKVRHRRRKLMQLS…
-	node201node	12.2	MBI2547365.1	419	Archaea	JACPJT010000005.1	114-1373:+	IS200/IS605 family element transposase accessory protein TnpB	Candidatus Aenigmarchaeota archaeon		MIRKKFVPTSKRKVENDFNVKNVGNISKTHYHLALKDAAELIDALEKQRKEKIRGLMFDKKRQKRFREILEDSSKRIELPLQKGQRIIRYVHIEDKDKNLRGWSLRKLQSYVKDLDKKIEHRRKSLINNNPESKGSKISLHNNTVFDIKENKVRITLWEKKWYKFSGSNIVNKKGKEYVIGKLSKIRPNKYGMLIRKLLKDGDYDYFLQYPIEESIQKRNLDNIMGIDIGLNKLAAFSIFQINDGSKPLIVKIYRNQIMSMKISHRKHLYFLKGVHNKNRKIRNIRPISRRIDLYLHEISSEIVKKADEFNAKISMELLKDMKIKSKASQSAKQKYSLSLFEYKKLRSLIEYKAHRLGIPTILVDPEGTSYTCSKCGSTNTTRPKQAIFRCNDCSVELN…
-	node199node	11.8	QBM01449.1	564	Archaea	MK005741.1	1904-3598:+	CRISPR-associated protein Cas14b.5	uncultured archaeon		MARAKNQPYQKLTTTTGIKFKLDLSEEEGKRFDEYFSEYAKAVNFCAKVIYQLRKNLKFAGKKELAAKEWKFEISNCDFCNKQKEIYYKNIANGQKVCKGCHRTNFSDNAIRKKMIPVKGRKVESKFNIHNTTKKISGTHRHWAFEDAADIIESMDKQRKEKQKRLRREKRKLSYFFELFGDPAKRYELPKVGKQRVPRYLHKIIDKDSLTKKRGYSLSYIKNKIKISERNIERDEKSLRKASPIAFGARKIKMSKLDPKRAFDLENNVFKIPGKVIKGQYKFFGTNVANEHGKKFYKDRISKILAGKPKYFYLLRKKVAESDGNPIFEYYVQWSIDTETPAITSYDNILGIDAGITNLATTVLIPKNLSAEHCSHCGNNHVKPIFTKFFSGKELKAIK…
-	node196node	12.3	QBM01369.1	537	Archaea	MK005738.1	77370-78983:+	CRISPR-associated protein Cas14b.2	uncultured archaeon		MEESIITGVKFKLRIDKETTKKLNEYFDEYGKAINFAVKIIQKELADDRFAGKAKLDQNKNPILDENGKKIYEFPDEFCSCGKQVNKYVNNKPFCQECYKIRFTENGIRKRMYSAKGRKAEHKINILNSTNKISKTHFNYAIREAFILDKSIKKQRKKRNERLRESKKRLQQFIDMRDGKREICPTIKGQKVDRFIHPSWITKDKKLEDFRGYTLSIINSKIKILDRNIKREEKSLKEKGQIIFKAKRLMLDKSIRFVGDRKVLFTISKTLPKEYELDLPSKEKRLNWLKEKIEIIKNQKPKYAYLLRKNIESEKKPNYEYYLQYTLEIKPELKDFYDGAIGIDRGINHIAVCTFISNDGKVTPPKFFSSGEILRLKNLQKERDRFLLRKHNKNRKKGN…
-	node197node	9.2	MBI4116245.1	639	Archaea	JACQLK010000010.1	638-2557:+	IS200/IS605 family element transposase accessory protein TnpB	Candidatus Pacearchaeota archaeon		MGEKVQQTIFCEKCDKEIKIQKNYLGKKDAIEKTRAKHEKKEHALITGVKFKIYPKKEELSKLNDYFNDYAKAITFAARVIDELKSPFKFCGLSISWVEDLIEKYPDKEDVKKIVIKYGYSPKQLEYALEMISNKKKEKYSYIQDKCNFCDLETEIFYLKSDGGVKICKQCYLKKFSEQGLLEKIYAAKGRRVNPSFNLFNVTKNLSRTHNNYIIKEAIQLLDALKKQRRERIVRLAKDRRRLRQFEEMLDEEKRYELPMKDRQREKRFIHINQKEKASELRGYTHRAIIGKIKILTRNIQREQKSLNKKSPINFKGSRIRLPPSVKFNKEKSEVSVTISDKISKKFEFSGLGVANKHGKRFFEEKLKQIEESKPKYSYLIRKLKPKFIALTKKRLKEL…
-	node198node	12.7	PIU29902.1	610	Archaea	PEXD01000061.1	162-1994:-	hypothetical protein	Candidatus Woesearchaeota archaeon CG07_land_8_20_14_0_80_44_23		MDEKHFFCSYCNKELKISKNLINKISKGSIREDEAVSKAISIHNKKEHSLILGIKFKLFIENKLDKKKLNEYFDNYSKAVTFAARISDKIRSPYKFIGLKDKNTKKWTFPKAKCVFCLEEKEVAYANEKDNSKICNECYLKEFGENGIRKKIYSTRGRKVEPKYNIFNSTKELSSTHYNYAIRDAFQLLDALKKQRQKKLKSIFNQKLRLKEFEDIFSDPQKRIELSLKPHQREKRYIHLSKSGQESINRGYTLRFVRGKIKSLTRNIEREEKSLRKKTPIHFKGNRLMIFPAGIKFDFASNKVKISISKNLPNEFNFSGTNVKNEHGKSFFKSRIELIKTQKPKYAYVLRKIKREYSKLRNYEIEKIRLENPNADLCDFYLQYTTETESRNNEEINGI…
-	node203node	11.4	RLG18211.1	500	Archaea	QMVF01000123.1	1456-2958:-	hypothetical protein	Candidatus Micrarchaeota archaeon		MNKAIELIYRISNEQQDQKAKYKRIPKDEIKKAVCSDCKEKKELVFSKGKKKICSKCYYTIFGSNAIRKQIYPTKNRKVNDNTKCLKNYARLTKTEFSAALYTANSQIKSLAQQRRKLRRNIWIKKKQLEDWKELLEDKSKRIEKPLEEGERVRRFCHIKNKDSKWERYYTIREIEKRISRLEKSIEKLGKRNLSIPQFKGNSVMLWKNCCDLSKVKDGTFKVKLYKDWFDFNILGEYQNEVLSDCLVLDKYSSIYYKDGEYYLNFPVYKKVELPEPTAKFSVLSIDRGINKMVVYLELRGTKSKPSNVHFESGGKINFEKFKYQKLRTKMFGKKHGYKKSRKFGNIVLKFSDYIAHNLSRQIVDQAKGKKDFAIVLEDLEGIKSEKKAATGKAALTRK…
-	node202node	10.7	MBC7219345.1	542	Archaea	JACIWF010000047.1	6426-8054:+	IS200/IS605 family element transposase accessory protein TnpB	Hadesarchaea archaeon		MAELKKTIKLKLDLEPGESEKVNEIMCRYAEAVNFLLKRCSALLLQNRRLGKDSFEGVCSNCGQKSKIVSSGSLGQLCNECWKGKLSYPALRKEFIPTKKRRVLASKNVYLAARGISASSVDVAFSHTKQILASWFGADRKRQRQLKNLKKRLQLWKEVLENKKIEMEGKHVDARVVIPPGPKQRMPRFKHVLHPAEYKGRTLTGIKAAIEKIEKRIRRLEKEPTPPKFRGETMWLKNTSVKFLDEKTVKLALNGHKFITKFFTVDVKREKSRAFLLDRVRRILEMQEKGIRAYPQLSVENGSYYLNFPIRISTQVPEPDGSFGVIGVDRGINNIIAAAAINHPHGKPHHLWFEGGKDLRSLQIRKKWLRHKMQKIAAEQRDLGKRFRLGRKLRSMRGE…
-	node204node	11.3	RLG21245.1	593	Archaea	QMVG01000004.1	57114-58895:+	hypothetical protein	Candidatus Micrarchaeota archaeon		MKTRNKTMPSETYITKTLSLKLIPSDEEKQALENYFITFQRAVNFAIDRIVDIRSSFRYLNKNEQFPAVCDCCGKKEKIMYVNISNKTFKFKPSRNQKDRYTKDIYTIKPNAHICKTCYSGVAGNMFIRKQMYPNDKEGWKVSRSYNIKVNAPGLTGTEYAMAIRKAISILRSFEKRRRNAERRIIEYEKSKKEYLELIDDVEKGKTNKIVVLEKEGHQRVKRYKHKNWPEKWQGISLNKAKSKVKDIEKRIKKLKEWKHPTLNRPYVELHKNNVRIVGYETVELKLGNKMYTIHFASISNLRKPFRKQKKKSIEYLKHLLTLALKRNLETYPSIIKRGKNFFLQYPVRVTVKVPKLTKNFKAFGIDRGVNRLAVGCIISKDGKLTNKNIFFFHGKEAW…
-	node206node	10.8	OGY23893.1	545	Bacteria	MHCP01000019.1	22427-24064:+	hypothetical protein	Candidatus Woykebacteria bacterium RBG_13_40_15		MRLTKSYKLKILPTNEQVKFLEDYFSRFAKAVNFYISKIGLLRKDYEWLSKDKQKKGKCANCGQNTDLSHKFLPANSLVCPRCYNYEVGDLFIRKKLYATRIGPNKRKRGRFDVRDATKLPGTDYALAFKRAADTIKGQKKQLGKVKKQLVFTERRLNEWIEVLENKETLLQDGKKALTRFTLPKKPGQKVERFKHILYKDNPSQGKTESQIKGIIKALDRTVQRLTKRLKTADIKFNGDIVDLHYSAVKNIIEKFTEISLDLKKQQFPIAAENVVSKKSRGWIIEKINEMKKGKPLYPLLLKKKNDFYLSYPVRLELEEPKEEKVTKAMGIDRGVNQIAVTAVIDRPTDKPHHIEFYSGKDLIKSKLKYQLIRKKFTGTKSVNKRRAKFGEKVARGSM…
-	node205node	10.8	MBI5347120.1	560	Archaea	JACRMX010000011.1	4215-5897:+	IS200/IS605 family element transposase accessory protein TnpB	Candidatus Aenigmarchaeota archaeon		MQKTLTKTISFKLKTDKEIEKNLDTYFIEFGKATNFFLKRMHEIRNEFFITLPKNNQKECICVCCKNRIKMIKKNISDRTFYFSVDEKTLKKMNDPEIKFDTKIYKIKPKASVCSYCFGFVQNDKFIRKQLYPSGDRKVENSLNVKNSARLSGTEFAMAFEQSKAILKSRKQQQAFWKSLIKKNEYFIQKNVEILENKKIKRDNKSVDARVTLPKSGKQRDQRYKHYDDKPQYKGKTIYQINKEIEKLKIQNNKLITRVSSFPYFNSNVIQLHNNQLTFLEDNKIRLSFGRNKSVLKFYGTDVENPKSAERYKEALKLIAKKPITYSHLIKKDGDFYLEYPMKFDVDVPEPNKNFRALGIDRGVKRLAVISIIDEPNGKPHDINFFKGDEVWKSRIKYS…
-	node2259node	11.5	MBS3802889.1	353	Archaea	JAGXLH010000185.1	722-1783:+	IS200/IS605 family accessory protein TnpB-related protein	Candidatus Thermoplasmatota archaeon		MQTGLIQTARDIAKEQYDSYKNNLNNKVFPHFKGLTTVRFDKRSISFKHTPEKHFEWWANMSTTHGKVHVPITSCEKYFKLLRAHSFKCVQLKYRKNGYYLNVIFEEEKPIPSQKDFKHFVGVDRGSHNNSATLVVQDRQGNILESNFFNVQQMLEKRRRFFVLRKQLGKKKLLKEIKKSKDRERNYVHDVNHKISTEIVSIARKYKDCVIVLENLKGISKQMNFGKKGNRKGHSWPFLLLEDMIVYKAHRNSIAVRRVHPRDTSSVCKDCGGDIRRSPSIHSVCKTCKKEYNGDWLGAVNIVRRFFFYMSKDLGISGSCPKQGKDDSKGSTIAPTLVEALAHRGLMVRPMRI
-	node2293node	11.9	MCL5253686.1	361	Archaea	JAMCXG010000049.1	22993-24078:+	transposase	Candidatus Thermoplasmatota archaeon		MELRKTIKLTPNGLTKTKEAMLGQEYDAWLACLRYGDSADVPLYSATKQQATILRHRLKKRFSMTRNYPMVLRNDVIKLEKARNAEWSRWWFRVPVKAIRGGLWCPVTMAPAHEELLADASIKIREAKLIRKRNHWSVHVVLQKDVQAPDIDAYPNILAIDMGEMNPATAVLMAPGSSVRPVFYGRKVRGIRRHHAWLRTAPQEKRAFRTVKKVKDREARRVAALLHNAAKDIVAVAKETSATIVIGDFTGGHRDTGRGRRFNRMVNSMPFHSLMSMIEYKAMWQDEPVVYVGEAYISQECHVCHAMGRRRTRSSFECSACGWRGNADMNGALNIGQRWERFQLLVGWNGADSTQPMNPAV
-	node2306node	9.3	MBI2938750.1	359	Archaea	JACPRH010000061.1	6868-7947:+	IS200/IS605 family element transposase accessory protein TnpB	Thaumarchaeota archaeon		MVLNLGLLVSKCMTARLWGLTQRKMSLLEGLAKTWKGMVSEEKSYRELRQAFPNISALYARNASFKRKSANDPIYLETQDFRLIDTKKKFARWFVRIPIRKGVAVFAPLRMRKRDSLELPSVKIHDSKLVKKNGMFELHLSVSKEVEMNYAYRSVFGVDLGERVMATAVLSSDASNPAPKFYGKNVRSIRRHNAWLRKRLGERKILRVIRRIRNTEQRTVNVILHQISRAIVDEALANNAVIVLGDLEGIRSRARGKRMNRIIANMPFHKLTEYISYKANWEGIPVITTSEAYTSKTCHNCNSEGRRVNQGLFRCSACGHEYNADYNGAANIGKKVERLLEHVSLRRASGSTPIRGAIF
-	node2307node	11.4	AFU60114.1	330	Archaea	CP002408.1	2510749-2511741:-	putative transposase	Candidatus Nitrososphaera gargensis Ga9.2		MDEVCSAWQDMIKVKKPYSGNRKMHPEVYSKYASHASIAEPNDPVYLDTQRMFKVIKTDNKMPYFVAITVKPRLRIWCPIKTKQYIEGNIHDSKLLKRDGHYELYLTISKEVSFDNAHPSSILAVDMGERNIATAVLFANSFTSNQSKPIFMGRNVRGLRRKYAYLRKKLGKKKLLRMVRKVSNREQRKVNDILHKISRQIDDVAKENNAVILLGDLSGIRNRTRSRRFNRIIASMPFYRLTKYIAYKANWEGTPVLTTREWYSSKLCHRCGSDNTLRPHQGLFVCHACGYQCNVDYNGAFNLAKRLGKLSSLTALSGSSAKIERLFVIR
-	node2286node	10.3	NHV07420.1	245	Archaea	JAAOZO010000232.1	5445-6184:-	IS200/IS605 family element transposase accessory protein TnpB	Thaumarchaeota archaeon		AVDIGDKNIATKVELDSAKITGVKFYGKEVRGIRRHYDWLRGRLGEKKLLGEIKKVGSKEKRKVNDVLHKISREVVNRAKEIGATIVIGDLKGIRNNRGKNGVRTLNRIVNRMPYSKLAKFIEYKAMFDGVPVVKVKEYYTSKVCHRCNNLGERKNQGLFVCNNCNLQYNADLNGAINIGRVVLSYMLRGGASLTKPLTPSEASLPMPCRLSGGEAEIGESPDFSRGECQIRIERLALYSSITVL
-	node2287node	11.7	QLJ53099.1	363	Archaea	CP058998.1	825778-826869:-	hypothetical protein	Candidatus Fermentimicrarchaeum limneticum		MFLTKSKEDRIRKEFINFQKALRGDEAELYSVNEQQAERFIGRLKKKFKRKKEYPLVIRNDSIKIKETNNKLCKYWAKIPIHKKSIYVAIAFPYKDKGLLLSGKLREAKLKRHKNHWYLLIRVEKEVKVDYDISSVLSCDLGEKHLLSTVLVKNGSMTPSFHGDEARGIRRHYSWLRKRLQEKKLLKKLKEIGRKERVAINQICHEISKEAVRIAKENKSAILLGDLKGIRNSAKGKRFNRIVSNMPFDKLSKFIEYKAEAEGVPVVKMEEWYASKTCHVCNNEGKRISQGLFKCPTCGLEYNADLNGAINLFKRFDGYMLSNRVVFDTAQNLVMKQADAVQNQESPNINGGECHIVSILGAR
-	node2295node	11.5	MBU3896690.1	359	Archaea	JAHIDZ010000006.1	29496-30575:-	transposase	Nanoarchaeota archaeon		MNSMMVAKTVRCRVINLTKSKLNALNEEWSNFQDFIELEKRDLDWIADKIPIRSVYKCQARWISKRIKHKFAMSLSNQVMQVKKTDNKLSKCWIKVPVKSKWGGIWLPVEPHCEFPDDYKIGESKIIKKTKGNKEWFEIYVVVKKEVQMKSCSNIITVDIGEKVMATVLFNGRPIFMGTKIRGIRRHYSWLRKRLGNKKLLKKVKQVGHKEQNKVNQILQDISNEIAVLATKTDSVIVIGDLKDIRKSAKKKGKRFNRIVNNMPHLKLTQLIEHKASWSGIPVIRMNEHGTSKTCSRCSEIGIRKNQGLFICKNCGYQVNADYNATKNMYNRSMKHVFVDGVVLQPKSCLEQQAQEVLI
-	node2298node	12.4	KXB05775.1	366	Archaea	LHYC01000001.1	6897-7997:-	hypothetical protein	candidate division MSBL1 archaeon SCGC-AAA382A03		MKVEKTIKCKITDLTERKRKALEREYEGLQKYLHENEDIELYSANKQQAKRYYRKIKDGKEYPISVRKDLIDLKIMDNVVSKYWLKVRVASVYGGINVPLKPHTQIPVKGGGVEYCESKILKKDDEFYFHLTIEKTVQAKSSYSGLLAIDIGQKYLAVSVASHRNNPKFQGREIRGIRRHYNWLRKKLGNKKLKDEITRLSDKESRKVDQKIHEIAKELVEEADEHDELIVVGDLKGLRENSKNKGKTMNRIISNFPYYKFVKYLEYKANEKGIQVLKMNEHYTSQKCSRCGAAGKRANQGLFKCPRCEYEINADYNGAKNIFQRAKVALGNIPNVGVVSEPAHNSSEMVFTSGLQVERPRREASS
-	node2294node	10.1	RKX50679.1	425	Bacteria	QNAS01000216.1	1219-2496:-	hypothetical protein	Thermotoga sp.		MATLPSPSNRPARYFKSIVIVIYHIVYIVFVEVKKTIKCGIVFLTKHKQDLLNQEYNNFQHFLQTGEDLGVYSAHKQQAKRFYKVIKEGKEYPISIRNDLLKIEKRDTKITKYWARIPVKGKYGGIWVAIKPHEDFPDEYKICESKLYRRNGRFYLNVTIEKEVNVELPKENIAVIAIDIGEANPVAYTVYADGKILGMGLEGRQIRSIRWHYLQRRKEIGRKKVKHALRVIKKIGHKERDKVRDILHKATTKIIKIAKKLREQGYNPVIAIGDVKNVRKPREKGKPRNRKLNRMIHSMPSYQVKYMLQYKALWDGIPVMLVNEAYTSQLCWRCGAYGKVDGRRFLCPECGLDYNRDLNASRNILNRSLGYMLRDWAVVNQPISPPVSNAPKGLVSDAV…
-	node2296node	12.2	KXB00751.1	352	Archaea	LHXU01000004.1	1040-2098:+	hypothetical protein	candidate division MSBL1 archaeon SCGC-AAA259M10		MKKVRKTVQCGIVNLTDVKESLLGREFENLQRFLHGEEGVELYSANKQQAERYYKKIKDGKKYPISIRKDLIDIRECDSDVGDYFVRIPVAGRRGGVNVPVNTHMGIEEDWEICESKLFRKDGSFYLNVTVEIEVGEVEEYEGVLGIDLGLRNPVVSVALPSRESEFRGLGVKQVQSKYFYLRRQSETGKGWHRRERDKVRDQLHKTTTKIANYAEENKVVVAVGDLSGVQNQDKGREMNRKLHRFPHYSFRQMLEYKCRERGIEYIEVNEAYTSQRCSRCGEEGNRNGGEFKCPNCGLEIDADVNGARNIVSRALDKSEIRPLVNAGAPVAAPGTLSVEATSGASPEAISC
-	node2299node	12.4	MRN41458.1	363	Archaea	WJXE01000283.1	1094-2185:+	IS200/IS605 family element transposase accessory protein TnpB	Nitrosopumilales archaeon		MPLAKKCYHCRVIEDLTNTKLVALEQEYNNLQHYLQTKEDLGLYSANKQQADRFYKIVKKTSRYPISIRNDLIRIEHNPNTIAEYWVRIPVKLVRGGLWIGLIKPYEPIPKDAKICECKLYKRDNRWFLDVVVEKEIPEKLQYQNVIGVDMGIRHIATSVELANDLTKFYGKNLNHVRGHYFWLRRKLGIKKAIDTVKKIGSHEKRIANDIIHNISRDIVNRAIETNALIVLGDIKHLRRRRQNTKGRKFNRKLSGFQYYKLTQYIKYKAALAGIKVIQVSERWTSQYCRKCNRKGIRKIQGLFQCKKCNVRSENADRNAAFNIAYRALGYISKVGVTVKIPRTFPSVDRNAMMRKEATDFNQ
-	node2291node	12.4	MBI1972652.1	366	Archaea	JACOVP010000020.1	29114-30214:-	IS200/IS605 family element transposase accessory protein TnpB	Candidatus Woesearchaeota archaeon		MEKTIRASVIGLTKRKQTWLDADYNNYQWWMIFGIDHGLLSAFKAAKGFKQKVIKYKSYPLLLQSRFIKDWFRVRETKLTKHWIKIPNSKRKGQGIWLPLHFHQPLPKRYSLKDSYLIRKNEKYYVHFCMDIPEQHVYAPKTILGIDLGLKNPVTMVDLRTKTTRFLGKKLKHIKGKYYYLRKQLGQQKKFQIIKKIKNKERRKVHAQLHAVSKYIIHEAQKKKAAIVLGALHNLQKNKGRTFNRKLSGFSHYKLTQLVMYKAKERGVPLITVSEAFTSKTCSVCGTPGTRTKNWFVCSCGYRDNADRNAAFNIGKRGLSYMLGLGVVASAQKSSTLRVNPYQPTLERVNSDEQMRGQAQKPLLVT
-	node2300node	11.8	MBU0532321.1	350	Archaea	JAHJCT010000017.1	86884-87936:-	transposase	Candidatus Micrarchaeota archaeon		MRSVVQCGIVALTNIKQDALDTEYDNLQKVLKGEDAPLYSANKQQAFRFYKRKKLREYPLSIRNDLLKIEIRDTKIAEFWVRLPVKKIRGGMWVAVKPHKPIDLGARVCESKIIRRKGKYQLHLVLEKEVVFKKSYSNILAIDLGSRNVATSVAFSDGHTTFYGRDVRKIRGHFFHLRRKLGEKKALKTIKKIGRTEQRKVNDCLHKISRNIVDYAKKTDSLIVLGILQNVRKRKGQWRKKSTRKVNSMPSFKLSNMIRYKAEQEGLLVVETYEGFTSRICNRCIREGNRRTQGLFECSCGYSDNADRNGAINIGKRLLGNLSSIGAYVDMPEPKLWQSMTLEATYFNRC
-	node1569node	11.9	WP_242695659.1	489	Archaea	NZ_CP071598.1	501114-502583:-	transposase	Halovivax sp. KZCA124		MYAASKVVPRSSREATFGRIPDSIPSRKRSARKQSTLINKTFRIAPIDVPSKTRYVRMSFRRYVAGETTTRLPGDPSNLPPVPQSVSGALATFCVQGCEVTTTVRVKLHSLTERKARLIEREYGAFQDAVHGDDDANLYSATTQQAGKVRSNKNPREDTEQPVVLRNDCITIEHDGDTVLSSWWFKLPVYNPERERGDSIWVPVYVPEKDTHLLEDEYIRDSELVHQDGEWYVHLVCKRSVAVTDEYDDVLAVDMGATWIAVSTFISDRDTQFHGADVRRVREHYKQLRKSIGKAKVRSGAQVIERIGNKESRTVEHELHQVANELVDRASERNAVIVFGDMTGLRFDSDKGRYVNDKIHKMPYAKMANILTYKAHLDGRECLPVNEADTSVTCWRCGS…
-	node2272node	10.6	QCC53334.1	383	Archaea	CP031305.1	368228-369379:+	transposase	Natronorubrum bangense		MMLDAEKTIVAKIRTDELTQTKQEALDYEFSEFQAYIRGDDDADLYSATKQAADAYIDTENLRDDHEYPWFIRNDVFDVEQHDTKLADWWMKIPVSQVYGGVNVPINPHESIPDDAKVKDSKIVKEDGEYYAHLSIKQNVELKDEYDGVLAVDLGSRWVAVSVALPSRDTTFYGEEIRQLRRHHQELRTRLQEKGAYETLVSAKDSEWRAIDDRLHKISRQIVEDAKGRNALIVIGNLEGIQNQDMGSEMNRRLHSMPHYTLTQYIKYKARFAGIGVKIVDEYNTSQTCWRCGEKENTERVGQGRHLCDECGLDDNADKNGATNIGKKGLGKDIQSPLSSLGGVYEPSLELGDDDETAAQVRVRLRVDSETPSSTSESAGRAK
-	node2838node	N/A	TFE75647.1	163	Bacteria	LXNK01000005.1	101852-102343:-	hypothetical protein	Methylacidiphilum fumariolicum		MRRLNKKHVKLAFLIKRKHRFIKKMTIDPPITIRFSKPLSIKLFKHWIKEIFENRPNSFNLWGHPIWLGPTKVHVYNIDCYYWKTFFLDITHNGIIAIMPNDRYMDIAYVGDKFVCRHCGYVSDADRVGAYNLKKRVKDPEISLWTPRDRVKAILSLRFSFRN
-	node2292node	12.6	MCJ7456112.1	345	Archaea	JALHTB010000084.1	2932-3969:-	transposase	Candidatus Bathyarchaeota archaeon		MKLQRTIHAKLVLDRKGKREVIAREYWAWQRQLQGFSGEALYSATKQQADRFRQRIRNQNGHGIKQQEYPMVLRRDCVKVQHQKDSVFKWWIRIPLHPESIYIPIELPHEQEPLLGHDIRECKLIRDGERWFVNITAQKEARLKRRYTTILPIDMGIRKLATTIENDKPRFYGKDVRQTRGNYFRLRRSAGKARIIKRWRHKERETVKHQVHAITRRIVEKAKATNAIIAIGDLEGIRDQDKGRRFNRRLASQPFYLFKQYLTYKANWEGIRVITVPEAYTSQTCHRCGMRGQRVAGRFSCQNCGLVCDADVNGAWNIAKRAHGLLAHETGVVLTPPGTLGEWEL
-	node2297node	10.9	PWU79421.1	365	Archaea	QHBN01000216.1	1151-2248:-	hypothetical protein	Candidatus Nitrosopolaris wilkensis		MTKLTVKAKITDDSKSKPSLIELEYSNYQTYLQSGCRITTNLYSATKQQAERVLKRIKEPKPKKKYPLILRRDLIDIQKDSKFPCVYWMKIPVYPKSINVRIHTSCKYDLSSNEYSIRESKIVNIQNCWYTYITIERQKDTNIANTADNVLAIDIGCKNIAVTINTANTRPNFYGSKLRDRRGFHFWLRRKLGQKKAFYKINVLKNREFLQVDHELHQISKTIVQEAKRTNAIIVLGKLKGIRKRIKAGRRIRRLINNFPYYRLVRYIENKAGWMDIKVLEISESYTSQTCFNCHVIDKTARKTQGLFKCNNCNVVSTNADYNGAMNILQRGLGILSSLRGFLTYPEPSVIVDRNKMITRELPHV
-	node2301node	10.9	PUA31090.1	377	Archaea	NDWU01000027.1	13139-14272:+	hypothetical protein	Aigarchaeota archaeon NZ13_MG1		MVINFSSESLMKARKTIKAKVLELRKGKEELLKREYENFQRYLRGDKSAPLYSATRQQADRLLRRLGERFNPNKEYPVILRKDVYRADTKLTPYWLKIPIYGVKGGINVPIKTHELITDEIVCREAKIIRKGDEWLVYITVEKEVSERNPKSVLAIDLGIRWVATTVNSNNPKPKFYGKELRRVKGHYFWLRRTLALKKAYKAIKKIGHKERRVVNYILHKISKAIVKEALANDSLIIIGDLKGIRRNGRGRAFNRKLNNGFPYHRLSQFIEYKARWHGMKVVRVSERNTSKTCHKCGHKGLRVGSLFKCLDYGHSCNADYNGAMNILKRAMGYMPMVGAALTQPRTRYGEGLSPEEPRIPWLQPWECQSRTIPEPI
-	node1686node	11.3	MBI2079602.1	390	Archaea	JACPAS010000069.1	1688-2860:+	IS200/IS605 family element transposase accessory protein TnpB	Candidatus Micrarchaeota archaeon		MQLLKTLKIKIGKLSTSKSALLLKEYSEFQKAVNFSDEFIDKNKIYSLKQLTKLLYSEGKLKKIANLYSATYQTAYTQVLNVKRRNKNSKIKKIPLTLRHDTFKFYRTRNKLFKYFIRIPVFGLRGGILLPLYMRDFQEKDLENCIISDSKISYSNGNFFLHLTIKKEVEDKKIPIQKEKIALISIDLGERNPAVSVARVGSSMTPRFYRENIRAVRAHYRVLRQELGKKKLLKKIKQMKDKESRITKNINHRISKAIVEEAKQLKAKGFQPVISMGDLQNIRKASANKGRNMKRRINQWSYYQLQQFVTYKANWDGIPVCFISERGTSKTCHTCGNEGIRKRGLFTCSNCSMEYNADLNGAINISTRSLDYMFKDRASMTMPHVQNYKF
-	node2246node	11.1	KXB07033.1	439	Archaea	LHYF01000013.1	2748-4067:+	hypothetical protein	candidate division MSBL1 archaeon SCGC-AAA382C18		MLLFIKDVLVSVASPEKWLIIGSLDGFISMEVTFEVPVSSPTVKKESFLESISKKFPKMVQWFLTVFEKEGLDFREMNMNRARKVVKELCYPTRKRSSKYNCKGAVRFPHSHYYDTAITEAIQKWNSFLTWKEKTGTDKRFPCIKNYAPSLDSQMFDLDLENGWITINTGRGEKNVHIPITVPNKSHYKKLDEEKISSIRLKRKKTCFVFLLIQKSSSPVASSPSDLGERPVLGIDLGERNLASLVAIRPSSQQTEIIEADFFDGARAKEIEHKENGIRTKLQEEGKSSEIPKRGEKSSNWKKDLCEKIACEIKEIAERLEAIAVFIGDLKAPRPRNYGTLSRRLNNYPFSRLKNAIKRHLEKADIFVELIYEGKTREEDLGTSQKCHKCGSRGERHKG…
-	node2245node	10	MBS3802764.1	442	Archaea	JAGXLH010000150.1	1135-2463:-	transposase	Candidatus Thermoplasmatota archaeon		MVQKRRMVYIIPVSTRITKHKLAELEHIYQNYPKLVQWFLTVFAKEQLDFTGMNIRHAMDIVEKLCYPTKNRETRYNCKGAVHLPQSHYYYTAITEAIQKWNSFQSWKQKRKRAGKPIKKKFPTISKYAPIFDSTMFNLDLENGWITINSKSINAGLNIPVTIPNKKRYQDLDAEKIPSIKLTRNRRGRFVFHLIQSMSKQANLPSSNYSDSKVTAFAIDLGERHLVAMTSVELTADDHFFNKVKQRVRFHDGSRAKQSAYIEHHIRRALQNKGKGHRIPNRTWHTKDIRRQEVLDIVNDILSTVSDARNRGKVFVFIGDLKAPVMRNKGSLSRRLCSYPRGELKDLLIDRLQKAGIDVQLVHEYRTSVTCHQCGSTNTKRIRQGLFICHDCKLRYNAD…
-	node2247node	11.4	PTD93862.1	435	Archaea	PZKD01000090.1	27406-28713:+	hypothetical protein	archaeon SCG-AAA382B04		MTKQKQKEKKEIKIAYQVPVSSRITRRKKTILEDIINRFPKMVQWLLTIYYKEDMSFSEKSITHSRKLVKELAYPTKSHGTPYNCKRAVYGHHSHFYDTAITESIQKWSSFSTWKEKRKKAGKETGKQFPDIESYAPLFDSTMFSLDLENEWVILHTERGKENIYIPITVPNKKRYKNLEQEKIKSLRLKRNKNDELVFIFNQTVMCSSFSPSSSSSPEGDNPSPLALVGMDLGERFLASSVTITPRNQLSKIEIQRVRFHDSSELRETNRKEMEIRKNLQNKGLGSEIPKMSWSYQNKKQERVREIVDEETKWIQKLIENNREVYVFVGDLSTPTPPNRGSLSRRLNSFPYRELKNQLKHRLKREGAHVHLVNEYNTSKTCPSCGSTDTDRVNQARFK…
-	node2823node	10.3	MCK4669846.1	456	Archaea	JAGLWF010000002.1	118501-119871:-	transposase	Nanoarchaeota archaeon		MGYQKYKRTIKVPVHYGVTTLKTAKLNKLTAKLTYCTKLFSDIIKQMGYVSRTKLAPYEKEIAKKTKLSTGYIQQCKDKAIWMWKSYKKEHSRWEFKLKRAKKGTKWHSKLLKRAPSEPFSKSINKIPVRLDSRTVSLKTNLELKGKMVKALKEDLDISSLWLHVSTLKKRDKMMIPLNPAEYHLQVLKDAIKISDCELIKRNHKWYVHFSCEYQVPVQTMKKLRAIDLGITRTATTVLLIPERNLSKDSFLIIKEGYKKHKLEQYDKLIGKLQRLQKWIALKHIRQKRANFIEDSERKLAEQIANVSSNCLIGIGYPKRLKYGAYKGNNKRKLRQKLQKWAYSRIINYITQSSEEKGIDAIKVNEFGTSKTCSKCGSTNTIRPYQNNWSLFKCMDCNI…
-	node2824node	10.7	TKJ25765.1	411	Archaea	NJBJ01000011.1	25545-26780:+	hypothetical protein	Hadesarchaea archaeon B3_Hades		MNKITARLTYGVHLWLQLIKASDISTRSGLRKAELERKVREQTGLNAAFVQCCGDTALWMWKSYHKLYREWERRVKRARRGGDERWLRKLMKRKPSEPFSNGARRKIPIWFDYRIGSLEYSKKIKISPRLIRISTLKRSERIIILLNPAKYHIDLLERGEIKSFQLVKREKKFHVHVKVEYEVQDQPVRAIRGVDLGIRRSAATVLLHPNKPLRRGNFSVIRDGEKVRRVNELNLHVAKLQRLKKWEALKRIRNKRHRVAEYHDHLTAKLIAKISDGYIVAIGYPKGLRYENYQGNGKRKLRRLMTRWAYQRVIRYVQVKCAERGIKAIQVNKRWSSMTCHHCGSRNTERVKQSILACLNCGLIYNADFNGAINIGSSILATPRSRGAVVDPALTSDEL…
-	node2827node	11.1	TET02769.1	408	Archaea	SOKF01000011.1	2245-3471:-	transposase	Hadesarchaea archaeon		MQVVKTVKIPVHYATTKEKLNKLNRLTARLTYCIHLLSELIERYDIRSRKALRAKVKEHGIRRRTDLNAAFIQQCEDKDLWMWKSYRRRHHIWARKVKRAQHKNDEKWLKKLMKREPSPPFHGKQSVRKISPRFDVRTGCVEFAEKSKLAPLWLKLSTLELRETICIPLNPARYHLKQLRAGKISDFEIVKRDGKFYAHISIVREVQARPVKSVRGIDLGINRAVATVLLPKGGEPLEELWADEERKKQIKKFNEVVAELQQGKKWAKLRRLRYKRTNIARYHDWLLANRVASNSDGCIVAIGRTDYKRRMFKGDGDKQLRKRVHRWAYARATRFITLKCAERGIHAVTIEEAWTSRICHRCGSTNTERPTQELFHCKDCNLKYDADLNSAHNIASRCR…
-	node2828node	10.5	WP_048093110.1	446	Archaea	NZ_JMIY01000007.1	504845-506185:+	zinc ribbon domain-containing protein	Candidatus Methanoperedens nitroreducens		MRIQKTIKVPVHYDTTNTKLGILDRLTARITYCIMLISELITEETEIDRHTIRKLVKDNNIALRTGLSAGFIDQCVDKVIWAWRSYKKHHKKWEAKVKRAEERVASSRDEKERAKREKFLEKLFKREPSKPSFNEKTPCRFDYRTGNVEMGKGKFSPLWIHISTLEKRKTIDIPLNPSQYHLNQLKNAEINDFEIIKHGKKYYIHISITKMVEDKPISSIGGIDQGLNRTVAVVLLRGPFPREEHLLDAAKRDLLDKYDAIIASLQEAEKWDKLRELRNKRANVSTYYDWCLANQVAEFTEGSMIAIGDTNFRQTQFRGNGMPSLRKRIGKWSYSRQREFIALKRAENGYPTLMTDEYNTSRRCHICGSMLTTRKWVYGYSYILCHSCKAKIDADFNAA…
-	node2829node	11.1	WP_254591457.1	196	Archaea	NZ_CADDYF010000033.1	135-725:+	transposase	Methanocella conradii		MDDVDTSSYGGIDQGLNRTLAIVLLDGVPRGELLYEEKRKLLDKYDEIMASLQRTGKTRKLKQLRDKRSNVSIYHDWLLANKVAEYTNGYDIAIGNTRFKQTQYRGNGMPTLRKRIGKWSYGRQRNFIAHKRAERGLSTKLLDEKNTSNTCHCCGSRLVARKYYEGASWLQCHSCGSKLDADLNAAYNIAAGGMTG
-	node2825node	9.4	MBS3782178.1	450	Archaea	JAGXKR010000055.1	121-1473:+	transposase	Candidatus Thermoplasmatota archaeon		MKVQKTIKVPVHHRTTDKKLSYLDNLTARLTYAVQLFCRRLNENDRVPEYRSDVREFSDHVKKETGLSAGFIQQAEDKVLWMYRQYEKEHDKWEWLMEKARDGTRWHRKLKSREPSVPNPDKSNKKIPTPFDYRTGKVQRTEDLDLTRLVVHISTLKKRETIDVLLNPSDWHKEQLEEAEEIKTFEIVHHPERGCEYMVHISCKFETETARTRAVCGVDLGINRDLSAVLIDDYGVKQFNIIRNEKSERLEELDDRISHLRREEKYEVLKKLRNKREKVAEDYDRKLAKQFSKSMPDGTAVFFGNPKEIRYHKYRGNGDKVGRKLLQHWSFSRIIDKCILKLNETGNVGLRAKEWNTSRLHYKCGKQVERPYEDSFQRIKCSTCDDELDAEFNASINIA…
-	node2826node	11.3	RLI44498.1	423	Archaea	QMYO01000136.1	2839-4110:+	hypothetical protein	Candidatus Bathyarchaeota archaeon		MSRHVRTLKIPVHYLTTKRKLCILDRLTARLTYAVRLFCEEAEKAGCVPKTRREIRQFSNHVAEKTGLSAGFIQQAEDTALWMWRSYRELHKKWEFMLKRAEKGTRWHKKLLKREPSPSCTSKRSKLRKIPTLFDNRTGEIQRASVKLTEWVAHISTLKKGETTDILLNPSEWHRKMLREAEKIKSFQIVKKNGKYYVHVLCVYRVSSPEPKGIAGVDLGLNRPLSAVLVDEGFRFSIFRNGKQERLKELSNRVSHLRRLEKWNVLKKLRHRRLNIAKEHDRKLAKEYAEASKGYYTFIGYPRYIIYQKFRGNGEKLGRKMLHGWSFLRQAYYIVHEKAKAGDEAEIVNEWWTSSRCWKCGAKVERPKQSRIICENGHQYDADFNGCMNILQRGYASLR…
-	node2830node	8.7	RLG38755.1	463	Archaea	QMVQ01000020.1	7404-8795:-	transposase	Candidatus Alkanophagales archaeon		MVTTTIQKTVKLPVSPEITKRKLGRIEKLSARLTFAVSLYLNIIVENDITTRKEANRYQRVIAEQTGLSSAFVQCARDRALEMYRGYKKLHEKWKKKVKKLEKSLERARASKNKNRVKKLEKKLKRLIDREPSPPSVNKKPPIFFDRRIGEIVFSTCKKFKVWAKISTLRKYETIYIPLITYPYADDHLKWKIKGFRLLYNYRLKRWEVHVTVEREIEVHAKGYAGIDLGMKRLAYIKQVNKEGENRVLSFPKEDHRHFFRRVHELNNRIAKLQRKGKIKALKKLKNKRRNVALDFRRKLAKDVASNISNTVVFIGYPRNIREEHYKGNGNKLSRKRLNRWAFKEFGDILILKLRENENHAIFVGETYSTRTCSICGSRNTVVEDRNFYCKNCGVKFDR…
-	node2795node	8.3	NHK32623.1	540	Archaea	VIKK01000192.1	1332-2954:+	transposase	Asgard group archaeon		MNYLSDKSKSTYKTIKFTILTDKKEESILEKMTRKHTYAVRRFLEIIKKEKLTSRIKSNLLKLTLTSRNRPAVSYDLRKETKLSYRFLAQCMSYAIWLYRAYIAKYKKWEQLILKQSQYKIEKLIHEVEVDSTGKLLSIKDDTTEILDNILNDRLIEKILKSRHSFPCESINHKPKKIPVYFDNQILELEKTSDVFKLVLSTLKLRERIILNLKTSPYHFREINGHQVVGGSIYKNLNKRRWEFHACVKINAPKYFGNKKAILGVDLGIVTNATVVVLLEDKPLKQKQIHFLKVPELKQKKFFLMQRKNYLQKKLANAHPIQRKPLIKELKNVYSKITKNTKTLCHKISKIIADIAQDYLTSGYDVHLAIGQLSGIRTRAMKGNYKGGKFRGKVHSLPY…
-	node2801node	8	MCK4770526.1	537	Archaea	JAGLTB010000140.1	253-1866:-	transposase	Candidatus Heimdallarchaeota archaeon		MKEKEKEKQEDLKSDNKKHEKREDVKSTPHAPLVKGFETIPIRIKTELMSAQECERLKRITARDTRIIRDYLRIIYHNEERKVLYKGKLKPLIQSNGKVNKSLLDCLALTTSKKSKEHKIRSSVPHDLKKRYSHCSHDEFQECRNKATWTYESYRKLRSISTKEINRPQIRTRIPRQINKGSEGRGTLQVHYDPENTETKLCLKLRDKLDPKPKGEKAYPKLLLPLAYSPYHEKKLNPSDIKIVELVYHSKTKQWWAHFNKTYAVPSYQSSNPPAVVGVDLGIKKTAVAVVLNHTGKVTMDEILFLVNKERQAKILHLEKRISSIQNALDTKLQASQSHHQLNVKLSQLRNRRQSVTEQELGHAVNQLVDFILHLKQRYNLFVSIGYPKDIRNGNKHGR…
-	node2802node	7.5	UJG44126.1	500	Archaea	CP084167.1	709223-710725:+	transposase	Candidatus Heimdallarchaeota archaeon PR6		MRTLRVRVKTEKLTKFKKDRMRKITGRDTRIIEEYVKIIRKEEEKVIRKISKQGEIRLKVHKGKLDELTLTTTKKTNKKKRTVVPYDLKKKFPNCSHDEFQECRDVAVQLYEQGYNKKKNKKRKKGYILPPVKRARKQLINKNRFIIKHLPKGKNTLSRWWVGIRDSLDTQKRKKRTHRRLWIPLEMSEYHQKEIRKGQVKSLELKYNSQKNSWWVNFQITIIPQADLYKKKKVDSSLLPPAVLGIDLGEKIPGAGVLLTSTGKISPNHIFFWKMKEWKKRKYIYQQKIRRLQRKLAKKKNTCKDKRSNKGYQTLKKLRKRYQTLSHAYLYAFINELWKDIVELTQDYNLVVVVGYPKGVHSKLRKKVMNQDYRPQNSSTRFTRKKVHPWNYYQIVTLL…
-	node2803node	8.8	MCE7749571.1	491	Archaea	JAAFKI010000181.1	391-1866:-	transposase	Candidatus Heimdallarchaeota archaeon		MRRNDVRTTVRLRIKTEVLTSRKRKRMEQISGRDTRIIKEYLRIIYHNEDKLSLVNEKRRVDKGMLDHLTLSTFKKTMSPQRPTVRHDFKKRFSRCSQNEFQECKEKAATIYHCQQTTMKHPAQKYSQNKIPRTQHAHNNRFILSCCPNNTIARWWVGVRDSFDSQKNNRRYHQKLWLPLSCSPYHEKKLNSGKIKSLELLYFSKKKEWWIHFTLTHNPKLYTSSGPPAVLGIDLGINKRAVSALLTPKGIINRHEIRFWSDKTRNKIIRKNENKIANLQNKLVNPNTTQYQRKDLQKQLINLRKKVKEIQVLTDHTYVNMLVKYILSLGKRYDLFVVVGLPLHIRKSHFRGNQKPNSRKTIHQWNFRRVIQLLKYKLSFQGWEDHKVMAIGESWTSSK…
-	node2806node	9.9	TFG97702.1	517	Archaea	SPCB01000125.1	1-1550:-	transposase	Candidatus Thorarchaeota archaeon		MARSKGVTISVKVPINWDVMTERTKQRLRQTVGRDTRVIRAFLGIIEQNEDKLLTGNNRNRIDDGKLDQLTMTALKVKSGAIQRTSVPHDFKVRFPRISQNEMTECRQTAVALYKSYLKLRKKKGRRASRPTSINSSRRIPRWIFSRRFILVEKDVSASQWWLNIIDALDSNRDERSHHDRLSIPIKISPFHLNQIQRGKVKAIQLFTDRRRKWWVTIAVRILIDESSEEKFPVAILGIDLGIEKAACSTLLTPEKTRETCYYVQKDKVKIIKKYDRLVADLQREMYTRRNNKLPSDRVAEKLRRMRSKRENVAREYDRFLVRQLLDYISELSKKHTLYVAIGRLKNIRMRAKRGNYQGRRFRGMIHSWAFARITDSLKHGLAQLGWKIDGKDARFRAV…
-	node2804node	7.9	RLI59880.1	556	Archaea	QMYU01000007.1	24111-25781:+	hypothetical protein	Candidatus Thorarchaeota archaeon		MGRSNGVMTTVKVPVRWDAMTDRQKTRLSRITSRDTRVIKAYLGVIERHERDLLFRKSKRRLDAGKLDELTLRTDTRAVPHDFKDRFPNISTNELQECRETAIAMWKVYLALGRKRPLQARGYSSKKLPRHMFTRMFKFTYTPESTIKHWLILRDSLDSVREGRKTHDRLAVPLSPSSYHLNHLRSGEVKSIQIVKDRNRKWWVLFKVKVRLEAVDGRDRPPAVIGIDLGIKKAVCSAVLTQKGLRHIRYWTDREKARHIERYDKMVASLQQKRDTSPSDDVTRRLRTIRSRRANISFDHDRVLVKRLAEHILELSQEYDLYVAIGRLKGIRNRARKGDGKGRRFRGMISRWSFARITNSLQHKLSANGFDPKRVRAVSEAWTSIKCHKCGSKGYRPKQ…
-	node2805node	8.6	NHJ15178.1	611	Archaea	RDOF01000072.1	5020-6855:+	hypothetical protein	Candidatus Thorarchaeota archaeon		MARSNGTIVSVKVPINWDCMTKRQRTRLERITARDTRVIKAYLGVIEHHKKALVVGGKYKNIDFRLLDRLTLTALRARDPSKRRLSVPHDFKARFHYISVNELQECRDVAIGMWNSYLRRGGSRPLKSTSGKLKKIPRNIFPNLFKLVHTPDLKIKYWLEIRDSLDSKRIGRTIHAKLTFPLKISPYHTNQIDRGEVKSCRIVKDGSRKWWVVFAVKVKSKSFLVPAKKPLAVMGVDLGISRAACAVVITQNGVHHTRYFHQEGKEKSLAKSERRIASLQREMRTRQNMSVPCDKVTKKLRDMNHKRTAVREEWDRVLVREIIDYALELSAKYDLYVAVGNPKGIRNIATRAYSRGRKYRGMIHSWAFARIISKIEHAFSQIGWTTGRFTSRFLAVYEG…
-	node2796node	9.9	MCE7736078.1	521	Archaea	JAAFKL010000286.1	30947-32512:+	transposase	Candidatus Heimdallarchaeota archaeon		MQKRDSKIIKKYLGIIKKENDNLVTLSKRDKYQIDTGLLDRLTLTTKSRSKVTYDLKAKYPRISTDELQECRESAVSTYKSYLELLKIQNAKLPIDKPVKEQGSFSRTILYNGGARGRFSLNNVVFSVRDSMDTNWSIVNGVKKRVTHDRLKIPLKLSKYHEEQISKGDIASLKFSARDGIHYANFSINSQVETQDLKGKPKAVIGIDLGIKKTAYSLVMTDTGIQHRKTWHSDNKFKELSRLEDLIASLQREYYHRINNSIPRSNIPKKLKELKNSRKIISLEYDRLLVKELVEHIQEVTQRFNLQIGIGKLKGIRRNGGKGNGKGKKFRKRLNSWAFFRFTKMLEHKLSEIGLKNKLFAIDEYWTSIFCYKCNTKGKRPTQSFFKCLNSKCRVRNNA…
-	node2799node	9.4	OLS24824.1	485	Archaea	MDVR01000046.1	47194-48651:-	hypothetical protein	Candidatus Heimdallarchaeota archaeon LC_2		MKRKNQLITSVKIGIDNEKLSKSTRQRLRQIMGRDTRIIKKYLHIIECHKYDLVSKIELKRTKKSKKGSNVNNEKKFRFTIDKGKLDLLTATTEHRPIVPHDFKAYFPRISLNEMKECRDTACGIYLGHLESKSKQENSGKPNINKPLPRSIGYRRFKLNIDSYIVSLMDSMDSNLGINSNNHKKIRHQYLDLPLKISSYHRTQLQKGDIKSLRIKRVKQKYLAIFSIKQTRFSGEHLANKKNLPIAVLGIDLGIKQDVAISVLTKYGIVQQQFITSNLIRNTKKSLTKLERRYSNIKNSIAKDKSNSNNDVDGKLKLIRDIGNKRSRLKFEINHQLTAELIYFIKYVAVYFDLYIGLGKLKGIRKSAIKGKATKNHRKRIHRWAYSQFTDLLEYKLHK…
-	node2800node	10.5	OLS21220.1	560	Archaea	MDVR01000107.1	35730-37412:-	hypothetical protein	Candidatus Heimdallarchaeota archaeon LC_2		MARNNKITTSVKVLIDTSKLSYKDKKKLRQILGRDSRIISRYIGVIENNRKELVEYKEKKNGKISIKIDKGKLDQLTCTTSERKIVNHDFKIQFPRISLNELKECRDTAVGMYLSYLELEVKGNASIPTAKSSVPRSIGYRRFKLCYHERTLTIMDSMDTNPSMINNGKRKVQHNKLTLNFDLKNYHICKIMEGSLQAVRIVRSRKKYYAIFAIRHEVKQLTSKFYPKKSNKELAIAGIDLGINRDAVISIITVHGVSHHKFIKLERIENTKLSILKLDKRIAEIQHKAAKRSTDNEQTDGLYSLLRELRSERAELKYEISHQLSAEINKYLLSLTDQYDLWIGIGKLKGIRRGQRRGNGNKRHRKRIHRWAYGQLTWMLEYKLSKSGYKRRFLTIPEG…
-	node2797node	10.2	MCE7735660.1	635	Archaea	JAAFKL010000259.1	6603-8510:+	transposase	Candidatus Heimdallarchaeota archaeon		MTYISCKVNIDTEKMDKDTIKRLHQILYRDSRIIRDYINIIKENEELLVINKKVSDVELDKLTATTENRKVVKHDLKSKYPRISLNELKECRNDAKGMYNSYLALKRKGGKYPNVHRLVPRTIGYRRFKLDTDMMVLTIMDSMDTNPKMIRKGWFKAYHNTINIPIIMSNYHLERIDEGELKAVKIFYDNNQMKVALSIKVDVEQLPKKTTTKPIGVLGIDLGINIAASTVLINHKGRITEKKAFNVPEIAKNYDILENTLSNLMRSKEVRMLEKLINNLKGKIIQYRNITQFNPQNHLTSLNTILIELENISFNNLDTIVNESETLINDLQAVKGNLWKVINRFLSENSLSKHDRKKVTHSRKDLKLIVNIFKTLNLIKLIKSNYDRKTDGLYKKLRD…
-	node2798node	6.8	OLS26216.1	711	Archaea	MDVR01000035.1	6259-8394:+	hypothetical protein	Candidatus Heimdallarchaeota archaeon LC_2		MAKKGVITSVTVPINYSILGKYELRRLTQIVKRDTHVINKYLGIIQFNQKYLLEFKKGQYSGKLDELTLSTHYGRKPQYDLKSKFPRISHNELLECRDGALGLFKSYIELSKDEGNVNTGFPRINNLTGRQINSRRWKLDVTNCTIRIIDSMDSNPKMIKDGKNKTYHDWINIPIKLSSYHLEQMNLGKLRTIQIVASINQNRENQFSIKFSILHDVNQLPRNTKGDVKSKPVGVIGIDLGIKIDITTAMITGKGVIDYKTFKVDEDIKNSIRKTENTLKELQRSSQIRKFDNFVDTYVDRRNKIIQDLSSNSFNLYLNKISLHQMFVINDKLIQIRNAFKYDNLSSFDLKSRAEIIHNNRIPLLAYLESILNAIKSIFDVNYDNMSKDEKSELRKIRK…
-	node70node	7.2	MBD3821454.1	1296	Bacteria	JACXUB010000062.1	1295-5185:+	type V CRISPR-associated protein Cas12c	Thiotrichales bacterium		MQDKSFKNVIFGKAHQVFKAKVAMASSSKLESQIKTFKVRLDADIKPIAEALQDVYTTISGTEESSLYRYILSLKALGFSFRPSGDLVKTESALAGEKNRQFLQAFTDAINDDSLPSTFSLIGVYKTLITPRRKQGGIYPEYDLNALTSHFMPRFGGNMRNGLENHFGQFVVHFCDKLLNAHPGWEALNSAIEKHEVLPVFDAVATEQSIAIPFKLSLQQVDDFPVKNSTIFYNPDYGLPDNSFNLKKGEKDYLLHTATALAMFDGMETVLTKSSEAAKAAKDNLTTTNANALSWLLSKGLAYFKSSDAKQIATDYGCPETVAEAIKSLVQNIPLNHALGQGYSGFRTSLQGQIDSWVSNYYNRLYAIHEVLSEDGIESIELPEFLGDARAEYFFNFMP…
-	node2248node	11.7	WP_072724264.1	601	Bacteria	NZ_FQXH01000008.1	162215-164020:-	zinc ribbon domain-containing protein	Tepidibacter thalassicus		MIRTIQVKLHNLSNYKQNLLDNLFQNYTKAYYEMLNYAKENLDVIEKDYKLKNGSYKGETIAKFFKGTEIHKKYNLEPLGDSLKKDVGCSIASYLELKQANADVSFPETNKDRINVLYEKINELLNEISFNTSLSKEQCHNLEQEIKNLYRKINNINKYRPISFARYDFNRDACLLYNPKKNSYYAKLYVFNKITSKEHVKLYKQKSIKHKDDIKLYYLPTLEIYKENRSIAYIIVPLAFGKWHERFLKQARKRKMKFCAMKLIKRGEDFYLDIPLNEDIETRAEKKKRYEEQNKNGEVLRKIKKKKKEFKNKLGIDLGITNIATIAVLDKDNNLLFSKQFNGNEYKEKFEIFVKKLAIMQMHGSSKYPRDKKYISGILHRVANEIIDLSKKYEAQIYL…
-	node1667node	10.1	MCJ7450774.1	399	Archaea	JALIDQ010000026.1	3484-4683:+	transposase	Candidatus Nanohaloarchaeota archaeon QJJ-9		MRRTVKIKLEVEEQEKLQETIRQFKYACNQVVEKGWNEEGLKTYNKNKLHEETYYQIREETDLPANLVTQARDRASQAIKGCVEKLKDGDTVSKPEFTSDSIKYDKRTFSIWLEDKRATFSTVDRRIEAELLYDEEKEYYQKYLSESWNITSSTLEKHSYEDGEPYYLHLGVEKKVERKEEFEEPRVMGVDLGVDNLAVTSTGKFWSGNKLNHQRRRFEEIRGKLQEKGTRSAHQTIQHMEGRENRYSCDTLHRISKEIVEHAERKDVDVIVFEDLKGIREDISNRKKFQEWCFRKLFKYVEYKAKEKGIRIEKVKSSYTSQKCSECGHTTKGNRKGSKFKCVNCGKEIHSDYNAAKNIGNKFLRNGQKSSMRKSHSQLALKSGTVNLNGDYTAYPVTG
-	node1672node	10.4	WP_011571766.1	400	Archaea	NC_008212.1	1787751-1788953:+	RNA-guided endonuclease TnpB family protein	Haloquadratum walsbyi		MASDTEYYRRTAITRLDGLSHQDHDLLNATVEEWLDGCNIASNLAWKNEHTQSGVRSVAKDAVRSDTGLNSQHSILACHEVSSSIQSCIERRKNGEKATQPHFTLKSITYDRRTLTVCPEKEQVSLTVLDDHSRVRAYLTLPSNEDGYQYQYLDDEDWEYTESTLHYRDGEWYLHLGYRKEKPELDQRVGSTTQNGTVLGVDLGVNQIAVTSTARFFSAGKLNHARREFERTRGNLQECGTQSAHRTLQEVSSREDEFVKHILHSVANGIVQEAIEYDCDGIIFEKLDGIRKELPEADWHSMWAFRKLKKFVEYKAEERGLFVDTVNPKNTSKRCNECECVRDGNRHGDEFECRRCGKQNHADYNAAKNVAELYLLRGHQPSRGRSLSQYALKSGSRTPS
-	node1677node	10.4	WP_256400729.1	414	Archaea	NZ_JANHJR010000003.1	298865-300109:+	transposase	Haloarchaeobius litoreus		MAATYVRRTAITRLSVTREQRITLEETIAEWKRGCQLATEMAWNRCHTKQDVQPLAYDAVREKTRLGSQHAVLATHQAADAITGCVERQRTGKKTSKPRFTAPTVTYDARTMTLFDDGTVSLATVEDRVRCPLVLPDDGDGYQWQFLDTDEWELTESTLKARDGAYFLHLGFRRPNTGQTTAEDGTVLGVDLGIENLAVTSTACFVNGRELTHRLCEFERTRAGLQQAGTRSAHRTLDRASGRQLRYVRDVLHNAANEIVGEARRYDCDVIALEDLTEIRTQTRAAWGHRWAFRTLSEYVAYKAEAVGIAVERVEPANTSRRCVECGFTAAENRRSRDEFRCQECGAAANADYNAAKNIGMRYVRRGHQSSRRTGDGRLALKSGTVTPNGGFTAYPDGF…
-	node1668node	9.4	ELY63124.1	542	Archaea	AOID01000063.1	48040-49668:-	IS1341-type transposase	Natrinema versiforme JCM 10478		MAWEVTRTVRIRLDVPDDRKIDLHATNDKFQYCANRTSDWAWRYPDEDCVTSKSEAEDAIYDDLREETDYLHANLVQKAIKRATDXEDAIYDDLREETDYLHANLVQKAIKRATDDIDNCVDRLADSKNTSKPEYDTFSIVYDKRAATYYRDKVSLATVNGRXEYDTFSIVYDKRAATYYRDKVSLATVNGRVECEYDLPEYTKGTPHGEYLLNDDYSFSTSTVHYDSEADEFYLHAVMERELDVERPEKAEHSKVLGVDCNVDXHIAVTSTGAFVGNADYLNHQRREFEKRRASLQQTGTRNAHLTVQRIGDRFSRWSKDYLHQCSKAIVEAARRHECTHIAFENLEQXHQCSKAIVEAARRHECTHIAFENLEQIRERISDEKKFQQWAFNALQTMV…
-	node1669node	9.3	WP_250585822.1	423	Archaea	NZ_JAKRVX010000009.1	52368-53639:-	transposase	Natronocalculus amylovorans		MENPPRRTVIIKLDVSSDDADALHQTKDQFLACANRTSDWAWRRDEYCITSKNKAEKALYGELKEETDLTANLVQKGIRRAIGAVTHGVNRLKNGKKTSQPHFQSWSVVYDKRSATFSDDHATLSTVDGRIDAEYVIPPKSEREDTPFGRYYDPDEWDASHATLQYDEIADEFYLHVTAKYVGGEDDCEIQEVEHDDDGPENGVVLGVDLNVNGAFAVTSTGAFIGSADHLTHRRNEFEKRRGRLQQVGTRSAHLTIQSIGDRFSEWSLDWLHNRANELIAEAERNGVNGIIFENLKHIRKRISNGAKFQQWAVAKFIELVTYKVEDTDLFVDTVNPAYTSQRCSHCGFVHEDNRSDKEFECLKCEYEVNADYNAAKNVANRYCAYIHRGQKSRDGWAS…
-	node1670node	8.1	WP_181691659.1	519	Archaea	NZ_JACDNQ010000004.1	115558-117117:+	zinc ribbon domain-containing protein	Natronomonas sp. LN261		MVVDAYRTAPLPTQVSGDTVQALHDTAEQYYYCQNQTTDYCWPDHPKKPSDLITTKREVRDEIYARLKSETDLNANLVQAAIKQTVENIAGLKTDWKKGRRISKPEYDSSEEGWSVLFDKRSSTFRKWKATLSLVDGNRHETQFILPESLDNPYGGYVLSDVFEYQTLRIVYRPDSPSDHEFYAHVQTRTEVEPAPLPHPESIPNTTAFGELVGSAWQESIRSRGNGSDTQKHQRVLGVDRNVTGYSVVTSAGGFHGSADHLNHRRTNWENTRAGLQQTGTRSAHRTLQSMKGREWRWFDQLAHSIANAICVDVIRVRATHVVFERLLDIRQRISNKKEYQQWFFKRVEDYVEYKLEPYDMVVDDVSGAYTSQACSRMDCSHVARSNRSGKEFECGECG…
-	node1673node	9.8	WP_246279876.1	442	Archaea	NZ_CP058335.1	1714064-1715392:-	transposase	Natronomonas salina		MVVEARRTVRIPLEVPAERIDDLHATSHWYRYCQNRTATYCWPTRPTRPSDLTTNTREVERTLYDRLREETAGLHSNLVQKAIKDAVAAVSSCQTHWKNGDRISKPSFDARTDGSYAMTYDKRAATFQKYTVSLATVNGRVQCRYRLPTELAGTPYERYVLDRRWSFSTSKLVYDGEQFWLHAVLKRTYTDASTSSTPRSDTPEDLTRVLGVDVNVDGYTAVTSVGGFHGNADALTHRRQAYETLRAELQQTGTQSAHRRLQARRGVERRYYTQYCHDVANEIVADAVRVGATHVVFEDLTRIRDHISNRPKSQQWLFRQIQTYTAYKLAEHRIDVERVDPRETSIACSRTDCECSDDESRAGKEFRCVDCGYAVNADYNAAKNIGLRFLEASESIPTG…
-	node1671node	8.3	WP_256548193.1	518	Archaea	NZ_CP100356.1	206536-208092:-	transposase	Saliphagus sp. WLHS1		MSQQHRSTDSSIDAIPVDVANTQSGEVDPAEVPEKITSLTRKLASEQPPTNPLVVLKAARWWYIHGKGGTDPAFRWAIEWVRHLATDRPSDVERFDEFLESLVTVGFADENAVSDEQRDALCRTVEQYLYCANRTADYCWSDASYTECKTNKRQVRDALYSELREETGLQAQLAQAAIRRAVEAIKGVVERWKKGQRVSCPTFTAETMDYDMRSATFYRRKVSLATVEGRVEPSFVLPADSPTPYERYVLFEDYEFRESTLRYDATTDEFYLNISTRRCEVDGDDAEVPADTGHPDQTVLGIDLGVNSLAVASSGTFWQGDEYDHWCREFEKRRGEMQQRSTQAAHNALLRLGKREEAWRKQYIHTVTNEIVAEAAERGCDVIVFEDLTDIRERLSRAK…
-	node1666node	8.4	WP_232687048.1	393	Archaea	NZ_CP089593.1	139476-140657:-	transposase	Halobacterium sp. XZYJT26		MEDRRTTAIELDVSADADRLLQETVAQFEYCANATAEWCWADDGGHTVTRIADAERRLFRRFRRETALPPNLVQQAVRRGVEAVKSSVARLNDGERVGRPGFASGLAVYDERDADLDREGASLATTDGRASCDFVHSTNVEETLDRLADERCEFRGGHLECRDGDWYLHASTVRVDASALESDGEHGTALGVEVGEENVAVASDGTFWSTDGLANGCVAPAGDSQSPTGSGVKSMDSAVENETNGAVEEANSAVEKGTNEYGRAELYLHRVGNELVTAAVEHGCSHIVFEDVTHDSEAGTGASATTSKLLRQYVEYRAAEHGVEVARVTSESAAHRCSTCGFEHEDNHDGERFECLECGFQNHAAYNASRNIGASYRRRQQNATETNANAAKQ
-	node1675node	10.4	WP_121569778.1	423	Archaea	NZ_QXIJ01000005.1	293523-294794:+	RNA-guided endonuclease TnpB family protein	Halobellus sp. Atlit-38R		MEYRRTAVIKLDTPEGADLLLRETVEQFKHCANTASEWCWHGRRQIPEESGCQPETSRVSGDDDGYHVTSKAKAERALYDQLRDETDLTANLVQKGIRRAVEAVKSGVERLKRGENTSRPHFSADSAVYDKRSATFHRDHVSLSTVDGRIECDYILPDNSENPPTKYVSDEDFEFRMAHLQHRDGDWYLHASMRKVEADDEPESDSKHRTVLGVDLGVNNIAVASTGRFWSADEFNHWRREYERRRGSLQQCGSRHAHEDIESVGRKETGRFEIFLHSVANELIEEAVEHDCSHIVFEDLTHIRENILKATWQHVWAFRRLYEYVEYKAEEYGVEVVQVDPRNTSKRCSTCGFTHSDNRSGEAFCCQKCGYENHADYNASKNIGLQYLRRRQNANDGGA…
-	node1676node	11.1	WP_160135356.1	416	Archaea	NZ_JAAAJC010000007.1	124338-125588:-	RNA-guided endonuclease TnpB family protein	Halococcus salsus		MAIRRTVPVKLDVSDSAAESLFATILDFRFAANCAVDRARKENGYVETTKQGLHERTYREVRERVPDLQANLVQTARNRAADALKGVVARWKDGEYAELPTFTADFIDYNKRAATFHDDHVSLSTVDGRIDAEYVLPHEDDLNDTPHGKYLFSGDFNIGGATLHHRDGVFYLHVRTKADVDDTETSEHPTVLGVDLGIDNLAVTSTGGFWSGGLLNHRRNAYEKLRGDLQRTGTESAHRTIQSIGDRESRWAKDLLHNVSKELVAEAIEYKCSAIVFERLNGIRNRMLGAKKFHVWAFNQLYEYVEYKAEAVGIDVTKVPPQYTSQRCSACGHTAKGNRSNGDDEFGCQKCGYELHADYNAAKNIGWKYVRTGQKSRSGRAARQLALKSGTVNANGDFT…
-	node1674node	11.2	WP_049937464.1	411	Archaea	NZ_KE386573.1	2829873-2831108:+	RNA-guided endonuclease TnpB family protein	Haloplanus natans		MGVRRTVRIALEVAPQSQAALHETATQFLWAANSVVDAGWGDDDIETDRQTLHERTYEAVREATELHSHLVQAARNRAAEALTSAVARREQGQQAGKPTFTSPTIRYTTKSATIDTDHATLATVEGRVRVDFRRPTTPAGTPFAYLDDPDATVTGADLVYDEVVDRFELHVRVETTAAAGQESEATSQRRAQTDSEHRTVLGVDMGIEALVVTSTGAFWSGRELTHWRREFERRRRSLQERGSRWAHEAMQRVGRREAGYYDDVLHTISKGVVEEAVAHGCAAIAIENLDGIRERFPQAARFQQWAFRQVQSFIQYKARAVGVEVISVNPAYTSQRCSRCGHTASTNRRTRSAFHCGDCGYSVNADYNAAKNVAMRSLRSAQMSSVGGAPVGVRLHSGQ…
-	node1680node	7.8	CCQ33387.1	424	Archaea	HF571520.1	1247443-1248717:-	transposase (IS891/IS1136/IS1341/IS605)	Halorhabdus tiamatea SARL4B		MEVKRTVPVKLDVPEERRDDLQQTIQQFNTAANYTIDHGKGDDGDLILNKSTIHDEVYHDLRDETDLPANLVVRAYSKAVEAMKSTVTEWEKGNSRPLPSFDEPSAVYDKRTLTIKDEYATLSTVNGRVEAAFVLGEYQRSYLEDDDYEKRMGTLHYRPDEDTFYLHIVIQKEVDQRDGDRVLGVDLNLKNVAVTSTGRFFDGGELLWGQNHYFRVRRSLQDKGTRSARQALRRLSGRENRFVLNRLHNISRGIVEEALRHDCSYIAVEDLTHIRERMDAHNERLKRQMHNWAFRELQEQIAYKAAEYGIRVESVNPAFSSQTCSKCGHQSSTNRDGATGWFACNECGYEVDGDYNAAKNVGLRLLALPSGKRPGGLGNGQLALKSGTLNVSDVSNVHS…
-	node1661node	2.5	ELY57101.1	281	Archaea	AOIB01000025.1	33738-34583:-	transposase, IS605 OrfB family protein	Natronococcus amylolyticus DSM 10524		MDSPSAVESTEAWNSPFRFSVPIAFESLTDIRKRMAGAKRFHAWAFRRLSQYVEYKAEMFGIEVEQVSPAYTSQRCSSCGFTHENNRRSKHQFVCQKCEYELNADYNASKNXIAFESLTDIRKRMAGAKRFHAWAFRRLSQYVEYKAEMFGIEVEQVSPAYTSQRCSSCGFTHENNRRSKHQFVCQKCEYELNADYNASKNXPREQSTVETPVRVPEVRVRTERGLQREQEHRSQTSQETPLGAEVFGWRRTLSVCATVRDAEPERRVPRLRRFDGRRGVH
-	node1662node	10.9	NLE05668.1	360	Archaea	JAAZBF010000792.1	882-1964:+	IS200/IS605 family element transposase accessory protein TnpB	Crenarchaeota archaeon		MKLVKSYTAKITGNAEKESKLLFNLSILQQVSEYVFPLGFDYWFDFKTMYHDCRERFPELNSKILQNFLQLYRPIKGKKSPKKVISSIITLDNQNFNMLFDPDTKYTNYWLRFGRRNYPLRGKRILSRIKDVSGVQECRIFSRNNNLYCKLTYVEEIPEITADPAKSVGIDFNTKRLASSNNKIYKMDRWFHRKSEYKKNKGKKNINNYTKNFVHSLANSIIEDLIFTGQEVLVLENLTDLRKSSSKKNGTSKGKAVNYMINNCFPFSMLKQILEYKCLESNILVETVSPAFTSKTCSRCGSQETIRESQPRFKCQDCGFQLDADLNASRNIKSRYTSLNGLQVNPARLCSQRQAAHLNA
-	node224node	8.9	MBD3172730.1	197	Archaea	WJJC01000166.1	174-767:+	transposase	Candidatus Bathyarchaeota archaeon		MSKEIVLGVDLGIKRSISTSAFLNYGDYTMYDAVTKHWGEANSWIEEWIVSLSTQLIEYIRTHNVNIMAMEDLNIESMTISENMKEYLKALKNGIELVAKENDVTIKYVDPRNTSKLCSNCGKIGRRKRRDFKCSKCGFTENADVNAAKNIGLRYIINEARETKFLGINPSGRYYLAMSYGPKSYEDFEWVRKTIET
-	node82node	N/A	CAG8433469.1	161	Eukaryota	CAJVPL010000006.1	66113-66984:+	5302_t:CDS:2	Ambispora gerdemannii		MAEVPYNMLDEAIRDSSTKSCSEELRGISSKRKITSPMLTPKVDINSNGQVIYEKKKVTPHENQIQIFVFVLPEPPHANLTTGVGLNPERHRKINSRELMEDLKRVKVVGEAYTSKESSCCGWIHQKLGDARLKVWKRRTNKGQANFFGESHEGYVGGVTS
-	node225node	2.7	MBD3191400.1	155	Archaea	WJIK01000072.1	41970-42437:-	transposase	Candidatus Heimdallarchaeota archaeon		MTTCGDKPALDRSINSLIVINKSDVIRQNSNNSSARQNPSKKTNQLNHNFWNFGYILRRFQLTAENFGLAVELVDEAWTSKTCALCGVRHRGGRVQRGLYYCKRYNKSFQADINAAVNIRKVALGLPVSSADKGSWLMGQPVRVRLPKRLAPKVF
-	node1651node	N/A	MCL5800921.1	382	Archaea	JAMDBK010000053.1	40705-41853:+	SPFH domain-containing protein	Candidatus Thermoplasmatota archaeon		MIGKKSKDIPSKGGSLFGSTTIAWETQFKEGNAMWKVPRLIRLNDNIVVREDETAIFMRDGKILSTFDQPNRYALTDINAPVVGPLVKALSGVQQQAEVYYLQRRFIDGKFGSAEPFQFTDPTFGVVSLRVYGEYRWKISSPEIFISQFVGSLNLETSDEVEDRLKEQIVILLYSVLGKMKDQGMKVTDIPSNLTTIEQAVLALSPDNFQQYGVEINKIQQLNISLPDEVQKAVNTRSEMSVLGVNYMQYQAGQAMVDAAKNSSGTAGIGAGLGVGIGAGAGMGYSFSGQMSNMMQQPPARNCPKCGSAVPAGNNFCPNCGASMQVQTVTCPKCGTSVSSGTKFCPNCGNNLENVGGKKKCPNCGSEMDANAKFCPSCGKGV
-	node2165node	11.5	PKL54161.1	411	Archaea	PGYG01000016.1	34743-35978:+	hypothetical protein	Candidatus Methanoperedenaceae archaeon HGW-Methanoperedenaceae-1		MIKSYIYIPHKLTKIKEETLDEMCLEFMKVCNDFTKLLPSIQKKRVLKNDRVKWSLPSTTSKDNAYNKWVKNGTIKSNLNSLAIHSAKVEAVGKFKMWLEDKTAEKPLFKTPFIDFNNQSYFIIRKNENTFILDVPSFKNEKGYPRLLIPFNVDSNRSLSKYLKKSIIIGERKRADELKLSESKYANSHIIIPFDDGINEPDEYTPHTFIGIDRGINNIIALSVCDNSGKVLRTKLFGGNELRHYRTKHQHRREKLQAIYGKDKGMIRRTLGKHESKFAKTLNHQISHEVVEISKKYPSPVIVIEDLHRFAKNLRWSFYQLEEFITYKAKINGIVTKKVKAQYTSQTCSRCGHVDKANRYGVKFACDKCGHRDNADINAAINISRSYINEVAGKQVLPV…
-	node2673node	11.8	ACN99819.1	543	Bacteria	CP001229.1	288832-290463:+	putative transposase DNA-binding domain family	Sulfurihydrogenibium azorense Az-Fu1		MVNKNLKITSGRDNVEFYLIVDGEEIPLKKQDIRNLITEFLKDVRLAYIKFLPNIELIQTGKYFTVNINSKRLTNENLSNSLTKLIPKNYIELEINGSKVKLDYKKDYVATSILYSVAKDITGNLKEGKTVVIKNLQYLARIKPDKNTPYDKAFSQVIKEFEIVENGKTVECVITFSAFKNASIKVKFKMNLRKKNFAVNNSYYQILNRIKNQEYKVAYIGIGYREKKGAFLLISYKFEKQPETSQEQEKVMGVDLGQVYLIYYSITNSHSRGDISLSYSWKDKIIGIWNRKKHLQKSLMEIRNLKKQGINDESIEKRYEKIVKELNSVREYEKNFMETLNKQIATKLIDIAVKEKVKTIVLEDLSLSNEEKNSLAFPKWNYYQLQSFIENKAQENGIQ…
-	node2674node	10.1	WP_008287791.1	486	Bacteria	NZ_ABHJ01000011.1	12357-13817:-	RNA-guided endonuclease TnpB family protein	Hydrogenivirga sp. 128-5-R1-1		MNKVLKLTAKREKVKFKLLLLETGREEEVKFYELREALERFVRGVRVAYLKTLPDSLEGLEEKGRPNTRAVNSNELSKRFPPECAKVKLGSLELELGKDNIASSIRYTIEKDIRENLKREFKTIAIKSVPIIARVHTTKSHPYEKAFGEVFRIFEISEPDEKNRVSVRVGVKFFKQVEVEGKKATPVLVVEAVMRLKGRDYATANSYYNILKRIKEGEYKVAYAGLSYREGSGISLLLSYNLPDISEDDKRENILGIDLGQACPVYWSLITPELEKKKLTNGRHPRGQIEYPVNLEGAIRKLWRAKRNLLSSLRRIEEQTSLLSEGNRDLKGRLLRRKREVERSLKGMRRKEKNLMKKMDEFLANEVIRVALRERCRKIRMERLDGVDKTELYFPKWNY…
-	node2143node	8	MCG3197126.1	466	Bacteria	JAJVIK010000007.1	401482-402882:-	hypothetical protein	bacterium		MESEAPLPENSKSLTKTLTFGLGQPLGFDVRTKTLLLLQEDQRKKVYNSLREGAETIAMICNVETAKEYAKRVLGVPKEDSERFKPSYKSIKERLDRATSLSGSILSQTYQLGSKPHFQGDHLKDLLLTGKRQLPTHRTDGTHPIMMRAAETVLHEQDGRFYLASQVFSMEWSKESGIPNWIAFPIKVKPRDKTMLGQLLRVSSGEWKLKNSRLRKNPRSQGPRWLGQIVVSYEPEPYKSIDPEIVMGIDLGVTVPAALHIRDYRGGEEQGKPSKWAMCIGRGRDMLITRATIRGEIVRLLRALRSKDSPLDKKSREAAKEKLRELRKREKRVMKTASQRIAARIAEVAKRNGAGKWRMEKLGADIKEDKPWLARNWAPGSVVDAVRWWAAKIDATLEF…
-	node2238node	11	MBM4315052.1	466	Bacteria	VGSK01000392.1	1395-2795:+	transposase	Deltaproteobacteria bacterium		MAGMTTKVVKVPVKIVEADDEVRLLKYKALDEVMRESRYLGNMAIRYGIAYKLEGIPREMDSKKGVPVPLDTRIYRILSQKRKHLDAATVATLGRNFALKNLKKSDRDAWEGKNSLPTYGSLFVPFRHQGTVLVAAKGYDPPQFLIEPPFGRQWLSDDLIKALKRDLQVKEEQRKLTLVSCFSRKDDGAREIVNRIAAGEYPMGDSQIKVNGNNLTVHLTYKIKHVQPEMDPEKVCGVALGSVIPAVCVVNDGPQRLYIGNSADIWAVQSKFRAEKRRRDRRLGSDDKATHWKKSAKEERWMHTYCHTLTRQVILFCLRQGCGKIRVAVPEKPRRGQRPKNARQLISAPSKFHTLLEYKAKELGIAIVKIDTGNSLYRCNECGHVAMENRKTDLLFTCV…
-	node2239node	10.5	EFL52992.1	364	Bacteria	AECZ01000001.1	40120-41214:+	transposase, IS605 OrfB family	Solidesulfovibrio fructosivorans JJ]		MATLERNFAVKTYRNTNKDAWAGRKSLPTYRSLFVPFRHTGTKIAVVERNGTKQFCIDPQGFGASWLSDELIAEVHDGPIAIEKQRRKLTLVSCFSWRDQGAVEIVQRIVNGEYKLSDGQIQMGKKGLVALLPYSFDAIQPELDPARVCGIDLGAVIPAVCAVNFGPQRAYLGEGKDVWAARSRFRAERRRLQSRAGLYSKTKNWRRSEKEDNWIQTYYHALTRKVIKFCVQHGCGTIHMEDLSSLRQRDVESEFRRLLWVPSKFFELLSYKAKEMGIGIVKINPRNTSKRCSECGHISKGNRKSQEKFVCEKCGEGKRPVNADYNAARNIALATGDVLLHGYIESEPDALGEMDQLWEGAQEA
-	node2167node	9.8	MBP6124802.1	417	Bacteria	JAGNYC010000054.1	430-1683:-	transposase	Phycisphaerae bacterium		MPKQEEEGMIITRKIEIACRNKDQYPLLQDYLKQCRLMANKAMTNYYILWQEMLETKPKNQTQKDYFLKKHGCSFQNTGYRYLRRCFGGMPSYLRRDVANRVYQDFRADLKNGLLKGERSLRNYRTGHLPLHNKDIQLCKEETSSDYLLRWRMGIEFVLLFGRDRSGNRIIADRLIEGTYRVSGSQIYKDWRKKKWFVLLCVKIPQQDNNLDETAVVGVDLGLSTPAVCALSNGMARAYIGSSNLLKRFEMQKKQRSRQREFIPATNKHGRQKVVKAIYAMKDKERRFVHSFNHAISKKIIQFALKYKAAVIRMEDLSGYNGDETVLRNWSYYELQSMIEYKAEKEKIRVEKIPACYTSRACSQCGFIDKENRKTQAQFECVKCGFKENADYNAALNIA…
-	node2168node	11	OQA00496.1	409	Bacteria	MWAO01000370.1	5204-6433:-	putative transposase DNA-binding domain protein	Planctomycetes bacterium ADurb.Bin401		MIVTRKIQIRPINKEHYKILEDYLRTCRLIANKSQTLFYVYWQEIMANNLKGKNIDAYFKERYQHSFKQTIYHILRPKHLEIPSRITDDTLNIAYKDFCNDLKNGLLKGERSLRTYNNGWIPVRSQTTKITKQNNKYILEWLKGIKLEVYFGRDKSGNQVVVDRILNGQSKFCDSKFIKKEKKWFLLLCVNEPEKENNLFDDISIGVDCGINIPAVCAVNKGYGRAYIGSSVLLTRFRMQKDQRQRQKNYISSSGMHGRQKVDRAIFKAQDFEHRYMHTFHHKISKEVIKFALKNRASKIIMEDLKRFGQNQEESEEKKKIRRFWGYQQLQSMIEYKAKLENIAVKYIPPAYTSQTCSQCGYTDANNRKQSKFVCLNPKKKCGFEANADYNAALNIAKG…
-	node2164node	10.2	MBW2132002.1	438	Bacteria	JAFDGC010000013.1	544-1860:+	transposase	Deltaproteobacteria bacterium		MGKVHTRTIKLKLIVSTEDKNVAWKRIRQISNDAWRAANWIASGQLFNDQLVRRIYARRKINPREDSEAVEQIEKEFEAFFGTKRQATTEWDIKEAFPDLPPYVTNPLNHVVVASYKKEKPDMLSGNRSLRTYKRGMPIQTAKAAINFSKNETGQHFVKWTLGRKEFIDFEIYYGQDRANNRLTIDRIINGQIDYSAPMIQLKDKNLFLLLPVKEPEIAADLDPDIALGVDLGVATPAYMALSKGPARRAVGDKEDFLKVRLQMQSRKRRLQRSIKSAHGGKGRQKKLKALNQIGEKERQFARTYNHYISREIVNFAIRHNAGTIKLEMLEGFGQEEQQAFVLRNWSYFELQTFIEYKAKKVGIKILKIDPYRTSQTCSSCGHFEEGQRKDQSTFECKN…
-	node2163node	10.2	OGH07209.1	449	Bacteria	MFNH01000020.1	3388-4737:-	hypothetical protein	Candidatus Levybacteria bacterium RBG_16_35_11		MVREIRKLNVIDKVEKKKVVQRTLRLKLELVDKGSKDRIDKIVRDCPYAANGIINGQWFNDYEADALRYRVIGNVNFKELTDCEKEEYKNKLSSCEDILIQKYGTKRQATTERDIKNLFPEIPPCVTNPLNNKIVSTYNKVKGDIKKGNRVLSTFKKDMPIPTTLSSVVFGEDKGKFFIVWSLSRSEKIKFKIKLGKDKSGYKQDLVAIINKTKNICAPEFQYKKRNFYLLLPVKDEVNPHSHLFNDRVVGIDLGLNIPAYASCISNGSEFVDSEHFGSKESFLKVRLQFRNRKRQLQKDLQYVNGGKGRRKKTKALDEYEFKERNYCRTYNHNLTSKIIDFAIKCGAKHINLESLKGFREKKILGFWSYFEMQTLLEYKAKRNNIEVHFVSANYTSQT…
-	node2159node	11.1	MBK7378306.1	456	Bacteria	JADJLK010000001.1	1066579-1067949:+	transposase	Ignavibacteriales bacterium		MLITRKIELHISEADPELRKEHWKYLSFLNSEIYKAANLIVTNQLFNNFLENRVVDADGNVMDIGKRIRSLYRNKDKNADEIEKLKAAKLELRTEVKKFYLKSKQNTTYSITSHNFPEIDASIITTLNAQITGVLKKEWNEVERGSRSLRTYKKGMPIPFNLTSKSKKWFEKVDDEIFLTWFKGIKFKLFFGRDRSNNRAIVDRCLSGEYKYSDSSIQYKDRKIFLLLVVDIPESTKVLDENVSVGVDLGITVPAYCALSDGLKRLAIGSSEDLLRVRLQFQSRKRRLQRALKSSKGGQGRDKKLKALDNVADKEKRYVSTYNHMISSNIVKFAKDNNAGVIKLEMLEGFGEDEKNKFILRNWSYYQLQTMIQYKAKRENIKLVFIDPYHTSQTCSICN…
-	node2152node	11	WP_118211009.1	497	Bacteria	NZ_JAQDLO010000022.1	29640-31133:+	RNA-guided endonuclease TnpB family protein	Phocaeicola plebeius		MPTITRKIELKIVKDRLTDEKERLTDEEYDQQWKYLYQINNTIYQAANRISTHCLFNDEYEMRLRLSYKSRYDKINKGLENIKTELEKLNTKKKTSDKEKRDRLINEQRQLVDERNELDEDVKNKKKDFFQCSKQNSTYQLASKEFLKYIPAEILTDLNRYVQNNHNNNKKKVKSGERALSTYKKGMGIPFSIKPQSGLRLFVKEEGIYLKWFKGILFRLEFGKDTSNNRCIVERLIESDKQQKKNKGEDYVANNSSIKLIKKGNDKSTRIFLLLSIDIPAKKQVLDKEVVLGVDLGIKCPLYLAINKNDNFKMQIGDIEHFHNQRTMFQKRFKSLQKLMCTQGGHGRKKKLEPLEKLKEKERNWVHTQNHVYSREVIKQALKHNAGTIHMESLKDFGK…
-	node2154node	11.4	MBP5514557.1	455	Bacteria	JAGCVH010000066.1	877-2244:+	transposase	Bacteroidaceae bacterium		MPTIRRKIELLLDRTGLSKEEVDARWHTLHQINNNLYRTANNLINKLYLTDEIDDILRLNNQEYIDLKKQLGKKGLDETTKAELEERMHKIYATMNQHRSEILQRPRQSFAYSAVTGGDDTEIFNAKILDTLKQNVLAHYNADMKEVRRGEKSISNYKKGMPIPFSFDKSVRLYERNGQFFLKWYRDIQFILFFGHDASNNQLIVERCLGISEDGIAYKMCSSSLQMKGKKIFLLLVVDVPKEPFEQQKGMVVGIDLGLNVPIYATTNLTPERRAIGNRESFLNQRIAFQKRYKALQRLQLTKGGRGRSHKLEPLERLRETERNWVRTQNHLFSKEVIEFAKQVGASTINMERLASFGKNMSGEVYEDKKFVLRNWSYYELQNLIEYKAKRANIKVRYV…
-	node2153node	12	MCI7585022.1	457	Bacteria	JALFYN010000038.1	12238-13611:+	transposase	Bacteroidales bacterium		MAKASSIITRKIELIPDIEGMTQKESNDRCYGLIRGYDSNLYKVANLLVSQLYGVESLFPMLCLQNNEYMDCKRKLCNKSLSDDERRKVEERFEAVKEAITKRKNELAPQPAQTFAYRAATNSEYSKFFPSDILNSLKQDIYKHYNASKRDQQMGERSLATYKKGMPIPFMLEKHNVIKEIDEDYYLFWFEDTRFRLNFGRDRSNNRAIVYNCINTQKYKLNKMADIQIKNKKLFLIISVEIPKEQREAIKGKVMGVDLGVVHPAYAAVNEGPERSLVGNGEAFQKQRDVFRRRFRELQRCQLTQGGHGRKHKTKATERLRGKERNWVQTENHRISREVVNLAIKWKVETIQMEHLKGFGKNSDGDPSKEHKRILGRWSYFELQKDIEYKAAKVGINVK…
-	node2151node	10.6	MBS6459277.1	490	Bacteria	JAHAAQ010000004.1	19007-20479:+	transposase	Alistipes sp.		MATEYTCITRKIEVHLHKHGDGEEAEKRRAEEFRMWNEINDNLYKAANRIVSHCFFNDAYEYRLKIQSPRYKEIQRKLRYSKSNKLTDDEIKSLKAERKELDNEFRKQYRAFMLGGSSEGFKSTTEQNSTERIVNNEFGDIIPSNVLSCLNQNVFQTYKQYRTDVEFGKRTISNFKKGMPVPFSIKAHKSLMLKKREDGSIFVYFPKGLEWDLSFGRDRSNNREIVERILSGQYDAGTSSLQEGKNGKIFLLLVVKIPKQSNALDPNRVVGVDLGINIPLYAALNDNEYGGMSIGSREQFLKMRMRMVAQKRELQRNLRHSTNGGRGRSHKLQALERLEGKERNWVHLQNHIFSKNIIEFAVKNNAGVIQMERLTGFGHDRNDEVDDGFKFILRYWSFF…
-	node2987node	10.5	MBR5470443.1	242	Bacteria	JAFYQJ010000017.1	95604-96332:-	transposase	Paludibacteraceae bacterium		MFLLLVVKIPKVQNNLNPERVVGVDLGINVPLYAALNDNEYGGMSIGSREQFLNMRMRMQAQKRELQRNLLHTTNGGHGRNQKLQAFKRLQDKEKNWVHLQNHIFSKSIIEFALKNKAGVIQMERLTGFGRNKNDEVDEGYKFILRYWSYFELQTMIEYKANATGIEVRYIDPYHTSQTCSFCGHREKGQRISQSIFICKNPDCTKGKGKQEKDGTYKGINADWNAARNIALSKKVVDRKKK
-	node2162node	12.2	SFE48229.1	498	Bacteria	FONY01000002.1	42444-43940:+	transposase, IS605 OrfB family, central region	Thermoflexibacter ruber		MQLNTITLTVKLQIRPLGDKEAQNEVWRNLRNINRDVFKAANLLMSHLHFVEAFEHQFMQTDRILEKEMLDRENKKKNKKLNAQQIETIAQEIAEIKQKRKELKIEVAEKVKIFYNGKNESFAYNFIRHEYPQIPSYSVSILVKTVQNKFKEEWKEVKKGEKSISNFKKTIPIPIDDKQIANTDKGKKLCYIKKEGEKFVWELNSLEAKFEIVTGKYKQSKYMGEDKNKRTTLERVMNFEYKVADSSLKIEENKIFLLLVCKIPQQQATSLPNVSIGVDLGIRTPACIACNDGLRVISLGSKQDFLAIRQRFYEHRKRLQKSLAMTKGGKGREKKLKALEKLRKAERNWVRTYNHTLSKKIIHFAIQCRASRIQIELLEGFGRNENKVDEKGNYLLGKW…
-	node2158node	10.7	WP_120361969.1	497	Bacteria	NZ_CP029458.1	1561809-1563302:+	RNA-guided endonuclease TnpB family protein	Clostridium		MITVRKIKLTIMGDKDTRNSQYKWIRDEQYNQYRALNMGMTYLAVNDILYMNESGLEIRTIKDLKDCEKDIDKNKKEIEKLTARLEKEQNKKNSSSEKLDEIKYKISLVENKIEDYKLKIVELNKILEETQKERMDIQKEFKEKYVDDLYQVLDKIPFKHLDNKSLVTQRIKADIKSDKSNGLLKGERSIRNYKRNFPLMTRGRDLKFKYDDNDDIEIKWMEGIKFKVILGNRIKNSLELRHTLHKVIEGKYKICDSSLQFDKNNNLILNLTLDIPIDIVNKKVSGRVVGVDLGLKIPAYCALNDVEYIKKSIGRIDDFLKVRTQMQSRRRRLQIAIQSAKGGKGRVNKLQALERFAEKEKNFAKTYNHFLSSNIVKFAVSNQAEQINMELLSLKETQN…
-	node2172node	11.6	WP_227821924.1	454	Bacteria	NZ_JAGWCX010000023.1	50612-51976:-	transposase	Clostridioides sp. ZZV14-6345		MISKVQLNLTCKDTSFYSFIRKENFKQNKALNTGLALMHSYSILENVSGGEEVKIEKEIKRTLSKIENLKKRIDTNGEKINLEQKKINTNLVKLSKLKENRLKLKDDFRDNYFESDSLQHVLKTMNIIQEDTADLVIEKLNKDYSLNRILKGEESLKTYNENTPLMINSKKIIFKYIDNNFYIKNMFGYKVKVKNNISFLNKYNKFVSNKYILSRIDENFNHDIDNTYILDFIINNIVNKKYNIFNSCLRFTKDNLLIMEFLIDMPEVNDKYIPIKKRTLGVDLGMRNIAYLCLNDNISIHKKIGTSDKFIKARKIINFHELKNSDKLNTVKLYKKVELETYSNRIINHIIDFAKYNFCEYINLEKLQVNEFGKNLFDGWTYANFQKNIEHEAAKEGII…
-	node2160node	11.2	WP_235070597.1	485	Bacteria	NZ_CP069349.1	879245-880702:-	RNA-guided endonuclease TnpB family protein	Turicibacter sp. TJ11		MTTKIQSVQKLKVTIVAETEEERNAKYQMIRDEMYNQWRGLNLCMSLLATHHTLNQYNSGAEYRLKSQLKKIDTQIGKQQKVIDDPKSKESKVEEAHQKIETLKEQAEQLKQDFEDKKEYRTDIDVKFNEMYLKDIHQILVNQINFISTETASCVVNRANKDFKNSLSDYMKGNASLISYKRSFPLMLKGRSDAKYEKEDYRGGLHIYYEGDEVHIRWVKGIVFKVITGNNPTRNIDLKYTLNNLVNGQYRISQSQLKFDKNNHLILMLNYRYNKEVEPSYVENRTLGVDLGIAIPAYACLSDDTYIRRGFGSYTDFKRVRDQFAKRRSQLQKSLVMVKGGKGRTKKLKAMQQFRDKERNFARTYNHQLSHKIVKFAKDNKCQFINLEHLTKEGFDNRL…
-	node2161node	11.5	MBQ1802323.1	418	Bacteria	JAFOPD010000053.1	316-1572:-	transposase	Lachnobacterium sp.		MKEFRTVKKLKLTIVADTKEEREEKYKFIRDSQYAQYQGLNLAMGILVSGFLKGNRKLDSEAFKQAQKEMMAIREQTFEDINFGKGITSSSLITQKVKADFKTALKNGLAKGERNVTNYKRTFPLMIKGNADSCYDQGKRKPLDFYYDNDDIYIRWCNGIIFKVVLGTRINENTTELKHTLHKIIKGEYRVSQSSLQFDKNNNLIMNVNIRFKKELNTDFIEGRTLGVDLGLKYPAYVCLSDNTYIRKGLGSAEEFLKTRQQMKKRRTTLQHQLKLVKGGKGRNKKLKALEQFQNKERNFAKTYNHQLSCNIVKFAKENKCEFINLEKLTKEGFDNNILSSWSYYELQNMIEYKAERENIKVRYINPAYTSQKCSKCGYIDKENRKTQSEFNCLECGLK…
-	node2157node	11.2	PGT99436.1	481	Bacteria	NUMG01000027.1	44004-45449:-	transposase	Bacillus cereus		MIITRKIAITIVSEEAQESYNYLRQQIYYYYKALNFGMNHIYFNYVAKEKIKLADSAYKEREEKYINAIHIAKEKLQKDLSVSQRAQAEKSLEVNTNNLDKLRKAISKDAKETFQKVMGAVERTNVTDAIKKEFPMLQRDSIDFAASKVASDFNNDLKLGLMTGSRTLRIYKRNQAYPFRSRRLKFYKENGDFFINSSKSLLFKCLLGVKRQNSKELIQILEKILDNQYKICDSSLEFNKKKLILNLCIEVDENTHSENMKVPGVVKGRIVGVDLGIKIPAYCTLNDSPFKKKAIGSVDDLLRIRTQMQARRRRLSKNLISARGGKGRGKKLKALDRFEEYERNYVRTYNHFISKQIIQFTLQNQAEQINLELLQMEHTKSKSILRNWSYYQLQQMIEY…
-	node2155node	8	WP_124562794.1	493	Bacteria	NZ_RIAV01000001.1	64915-66396:+	RNA-guided endonuclease TnpB family protein	Ectobacillus antri		MITVRKLKLAIVSGNENETYQFLRNEMRNQYKALNISYSHLYFEYIAQEKIKHSNEEYQQHLTKYTEKAQEKYQNYLKCKGKAEVFKDDQQLQKRVEKARDDYNKAQEKVYKIEKQYSKKASEIYQKAVGLVKQTRIGKLINSKFDLHYDTVDRITSTVISHFTCDMKAGLLNGKRNLRNYKETNPLMIRARSMVLYEESGDYFIKWIKGITFKVILLESSKQRANINELKSLLVNIIEGNYKICDSSIAINKKLILNLSLNIPVSRKNSFMKGRVVGLDLGLRIPAYVSINDKPYIRKSIGSIEDFLKVRTQIQSQRKRLQKALQSTRGGKGKNKKLQGLNRIKEKEKNFVNTYNHFISSKIVQFALKNQAGIIHMEYLEFDRMKNKSLLRNWSYYQL…
-	node2156node	10.4	WP_174102795.1	478	Bacteria	NZ_JABUAE010000030.1	56498-57934:+	RNA-guided endonuclease TnpB family protein	Bacillus		MIITRKIKLIIVDEERDNQYKFIREERYKQNKALNVAINHLYFLHVAKEKIRLLDHKFIQDEKKLQETIDKLYDEKRKQKDEKKKVTIEQKIEKKRNKLKELRGKGNREATKTLQDAIKINFTTTTREIINKQFDLMSDTKDRITQKVTQDFSIDLKNGLLSGERSLRTYKKNNPLLIRGRTLYFYQEGKSILIKWCKGIVFKCILGRHQNNSHELWTILKKVLEQSYKVCDSSISVGKDLILNLSLDIGESDNRTAFVEGRVLGVDLGMKVPAYMSINDKPYIRKALGSLEDFFKIRVQMQKRRKNLHKTLVSVKGGKGRERKVKALDRFKEKEQNFATTYNHFLSHNIIKFAKKHGAGQINMEFLALAGEDKNKILRNWSYYQLQEFIEYKAKQVGI…
-	node2174node	11.5	MBE5919695.1	478	Bacteria	SVER01000017.1	20022-21458:+	transposase	Pseudobutyrivibrio ruminis		MPILTRTIELIPIGDKEERDRCYKWIRDFMEEQSKMMNQYMSALYIAAVEEVSKDDRKELNNLYNRIATSKKGSAFSKEECNLPKGLGANYGQRVRSDFDTACENGLLHGRVSLPTYKKNFPIILAPIYVNLQKNNIEEKGKSAGFYHNYASYNELYDALKEENKPEIIWNFVQKMQYQIKFGNPYKSAFLRDEILHFLEGEYKAVGSQLSINSRGKIILNLSLDVPQKKVKLDENIVVGIDIGLAVPVMCAINNDYYKRLAVGDFEAFTRMREKLYSQKCKLQRQLKYTSGGHGRKKKLASLNAIRDREHRFVHTMNHKYSSEVINFALKNNAKYINMEDLTGFGKDNKGNAIDDYQFVLRNWSYFELQKMIQDKAQKYGIVVRKVESAYTSQLCSCC…
-	node2175node	10.7	MCR5742295.1	493	Bacteria	JAILPS010000005.1	31944-33425:+	transposase	Lachnospiraceae bacterium		MTNTDDFVSGKDIENNKETTTLTRRIRLVPVLMDKNSEVEPDGADEELKKKIADYKYSVYNHLKKTLKNQITVQNLIMTNLYLEELYKTPKEDREELRRLYSRMPGSKKESAYSEIPQEFLYVEHVTGVEYCDIYHKVYLDFCKACRDGLLYGKVSLPSYSFSSPINYSSKKCGLRRNNPRTNNGIYHMDSCDEEFFEHLVKEKNPKLFLSLPAGMNFKLSLGSLKKSNSLRKEFIKIFNGVYKICGSSIEIDKSNKVFLNLTIKIPREKYELNSDNVVGVDLGVANPAVCVMNNSEHSLFLGDKEDMFNLSKKYQEEKRRVQKGLAFTNGGHGRTKKLQKLERLKEHEKNFRGTMNHKLSKKIVDFAVDNKAKYINLEKIDSRGFREREDFVLLRNWG…
-	node2176node	11.2	DAI32097.1	437	Viruses	BK030489.1	105892-107205:+	endonuclease	Siphoviridae sp.		MAKDTFTITRKIQLVPVGDKTEVNRVYNYIREGMKAQNLAMNQYISALYLGMQNDVSKDDRKELNNLFSRISTSKKGSAYDESIQFAKGLPIGSMTRKVKSDFDTAMKKGLKYGKLSLPTYKDSNPLLVHVDYVRLRSTNPHQDSGLYHNYTNHTEFLEHLYKSDFELFIKFANYITFKIILGNPHKSAEIRDVFKNIFEECYAIQGSSIGIYNNKIICNLSISIPKKQLCLDENIVVGVDLGLAVPAVCALNTVPYIHKSLGNYDDFVRERTKMQSQRKRLQKSLNYANGGHGRKKKLQSLERLKKRERNWVQTYNHKISKQIVDFAIKNKAQYINIEDLSGFDSSQFVLRNWSYFELQQFIEYKANKYGIIVRKINPYHTSQTCSFCGHWEEGQRIS…
-	node2169node	10.9	DAH98170.1	522	Viruses	BK024556.1	36696-38264:+	endonuclease	Siphoviridae sp.		MENNITITRKYALIPEFSDRKEWKKRVYDFMINDLEQKIDYRNKKKQDTSELESQLEYIKNGGDFTRSMVNNYTYSLVRKAMEEETRRKNYILSWIFSEMRANRIDQMESLKDKFKFVSDTINYAYRKAGSNKGSLFDETEIHCILKSYGIAFSQELTKEIKELVKNGVLEGKVVIPTYKLDSPFTIAKSHFSFEHDYDSFEELCEHINDSDCKMYMNYGGDNRKDGINPASIARFRISLGHGKNKDELKSTLLKVYSGEYQYCGSSIQITKNKIILNLTMKIPKIETKLDENTVVGVDLGIAVPAMCALNNNMYERLAIGSADDFLRTRTKLQSQRRRLQKSLKNSNGGHGRNKKLKVLERLGKSETHFAETYCHMVSKRIVDFALKNNAKYINIENL…
-	node1665node	8.3	DAU18264.1	576	Viruses	BK050672.1	18694-20424:+	endonuclease	Bacteriophage sp.		MNTINNTYIRTLKFNLNLTPKFETEEDNKKYINDVYSYLRDAMWAQNRAMNIVLDRTKEAYTLGRGMNRVKEIYYSYSHQKPISNDKKESFLESLLQYAPIDDQFVKNEVKKLRKFYESKKKPPKEETVSKNCEALKNKYIKYVGKSKDDIKRELDLLENYCAYPEDIYEKFANGLSTPAYIKQKVESYWKQDGIKTKVIYSMDENLRRIKDAPLFIPPNIFYNKKDELIGLVYDYTDYISFLEDLENKRNVNIYLSIPYKKGEDKLKFKLVLGNPHKSRDSRLSIKRIFEEEYRIKGSSIGFTKNKETGKNTNLTLYLTVEVPQNKDNTLDENVVVGVDVGIAIPCVCALNNDKYTRENIGSYDTLFAKRTQFKMQRSRLNSQLKLSKGGHGRKRKLK…
-	node2145node	10.6	MBR4315275.1	384	Bacteria	JAFXWR010000349.1	1223-2377:+	transposase	Lachnospiraceae bacterium		MSFYEALMNDTNVELFMKFCNNITFKFCLGNVKDSLYLRRTLESLFNGEIKACDSSIQVEGKKIMLNMCVDYPKRTYELNKNIVMGIDIGFIVPIMCALSNHEYKRLALGSREFINHHRIMYQKQRSSVSKSMRDNSTNGHGRNKKVRPVDEIKANESNFAKTYSKTLARKAVDYAIKNHVGVIQMENLKHISRDERQQFVLRNWGYYELQKSIEYAAEQAGIEVRYVEPAYTSQVCSICGHRGERTAQATFVCTNPDCKIHGKYKEAEKTDFDVNADFNGARNIAMSDHFVTDGTKSVELVFNEEFTNEQREIFANCVSENQTYTHCYVAGNTVSIMCDDGYWHDFDLKIVEKAVNDDSVDKLNGEKKEKKAKTTKTKKEKAA
-	node2150node	11.7	OQC44923.1	475	Bacteria	MWEU01000077.1	6658-8085:+	putative transposase DNA-binding domain protein	Bacteroidetes bacterium ADurb.Bin028		MSIPLTRKIKLSVYVPNTITEEKERHEYKTFVWQLLRKVNQQNYEFHNLLVKKLIELDSVLEGRLTEDDNFIEIRNRYYSDRKDKKNQREFFDYIRMKKDELIKEFGGKNLHGYIYTYLKNYIKSLPEEQQFMASYTYGSISKNVVDKYTNDQFDVFRGVKTIATYKNTQPIPINIIGHVKKNEKGELYKNTGKEWFNKYDDIYTFKFKSIKKHEIELQLNFGKDRSNNRIIVDRIYNNDPNYKICDSKIQVVGTEIFLLLVFKQFVTKRELGLDVRKVIGVDLGVKNVATIATNFSDHIEIIGEGEFVLMRTKLQIEKQKRSIQRNSKYSRGGHGRNRKLQKLNEYRNYERNFRSTFNHKISKDVIEIAIKHGAGQINIEDLSSIPLKEKNNRILRFW…
-	node2139node	7.1	MCC6051320.1	270	Archaea	JAJHQP010000424.1	2019-2833:-	transposase	Thermofilum sp.		KWLQEKEREVAPLKVTKIVRVQWREDKPEHLKVQIVLRVERKEPVMPDPKSALLVYVDANSDYGIACVYAVSDGSETRVLETPKLRPPNRGGRLMEAARRMRAAMQGRKPNINYALARLSERFDARGWVKAAAARIFEKAFQRASGRSVLMNFDIPDPESVKNSYLQKTLLSVRKVARNLANWFGVYATFECYPSTVCPYCGSKLKIAYTRRTRVAYCTRCGFYDDRDFVPFYHWCKALNLPLPKWPLQRIELPEELRRKLSSVRPGSPG
-	node2142node	6.9	MBA2687841.1	466	Bacteria	JACCWC010000152.1	1159-2559:+	transposase	Gemmatimonadaceae bacterium		MKTKKEKAPTETRALRVEIVKPLNNGGWETVGAQLRALRMVSHRVLQSVFLACVAQERVNRTLTKADATHPQTAGYRVVDGEIDDIKAWAKKALKKKAAGERVELLKAIAELNPSSRMKLGWSSAGYAAFGKWSKDKQKNAMPEWRRGAPIAINRDGVKMRDDGTGLVLSVQLDPAGTEWTDFAIKCGKGSHYGRVREMTSGVVRPGEVKLVLDERQKKWFAFVSYTRPSPSAPSECDVKKALVVHRGIHNALYLVCSDGRSYPIPGAKLLATKRRLVARRHEMQRIARCERGSGTHGHGKARRYAAPDSITDKEARVVRTWCQQMGAEVTKRVKAWGCGTIVIEDYGGIEQTGDARQRYLDKFPFYQLKQAIEWSVSKVGLATTEVPCEYISSVCPVC…
-	node2183node	12.2	DAG71476.1	459	Viruses	BK016329.1	15447-16826:+	endonuclease	Siphoviridae sp.		MRIKIIAKKKGINMNKIMKYQILKPTNISWEDFGNILYNLRSEVRKIKNRTIALYHEWTNYTLECHDRTGEWPKPKEVYNYGTMGGYIYDRLKGEVKYSNSVNFNSSVRDAMSKYDTHKKDILAGKASVPSMGDGQPIDIYNKNIVLHHLDNEKKDYAATLSLLNNGAKAELGLPSGRVDVILTIKNETQTAILDRCLSGEYRICGSQLIYEAAGKEKKGKKDKPKVWLYLCYGFEPEAPELDDSRIMGIDLGMKLPAVMAFNFNDKKYEVIDDNRILDRKIRLDKMLSMSKHQCQWRCDGNSGHGRKKKVGVYENYANKSHNMSMTINHQWSKYIVDTAVKNKCGVIQMEDLSGIKASRQNFLGNWTYYDLQQKITYKAEEKGIKVIKVDPQYTSQMC…
-	node2185node	8.8	MBQ3269335.1	469	Bacteria	JAFRBZ010000046.1	90842-92251:-	transposase	Clostridia bacterium		MFVLKRKAGIAMNKVIKIYASLDKAQQCALPIYGKDSLSVQLLKVQSEVRSLKNRAMRMSYDYDQAQYEYFKYMERCKQEYGLNSYPSAQPSDFSKYKTFDGYLYDALAKDYPLMNKRISATVTRKVWGEYKKDKGEILSGKKSLRTYREGQPIPIRAKDTKLLYEDNFDYTMTVSVFSKDAAKTLGMKPGGCRFILHEQTDSEKAILDRLLSGEYKLCETLLAYDDRKNHDTKMARGWYFCIGYSFEKDTSNPSLDKDKILGVDIGVANVIYLGWSKDDHFKKYIPGSEIRKFQATEERRKKDILRCSVARGDGNVGHGRKCATRKAEKHEHHIHNFKETKNWHYAHFVVDTAVENGFGTIQMEDLSGINKSETFDRTWTFYSLQQKIEQLAAENGIV…
-	node2177node	11.2	PCF50098.1	469	Bacteria	MWUR01000010.1	29148-30557:-	hypothetical protein	Staphylococcus delphini		MRLYSIKCNKEKKLNEVKRMESEKEKYVVQSYGIKLIKPVGVDEGDWDFAGKVLRDLDYACFRVKNKAATRTYMNVIEKLEYENIHGKGTYDKYFKTRYGKTFSAYNSECAREDKELNKGDLYREYFNLMAREGEKVVKYNMKKILNGNASNITFKRNQPVPITSRMIFITKESGKYYAELTLLSPEKAKELGRKGKNGTRIKFLLSSKGQEKVILDRLTSGEYDLRDSHIHVKKKGNKLTNYLIIAYRHKVKDDNDLIPNKVLGVDLGVSKAAYMAVSESPVSEYINGGEIEQFRNGVEARRNGMRNQLKYHSSNRSGHGRATKLKPLEKLREKVSNFRKLTNHRYAKFIVDTALKNNCSIIQMEELKGISKNDTFLKRWSYFDLQEKIENKAIAVGI…
-	node2187node	11.5	WP_240836674.1	436	Bacteria	NZ_JAEPRF010000001.1	21958-23268:+	RNA-guided endonuclease TnpB family protein	Macrococcus sp. PK		MAKVVKLKVVRPVNIEWETLNDIINDLDYNAFKVKNRATTMLHTLKIAELDYNHNNEEKMNASIRKEMYGYSTYESLIYNNIKNDYSSLGFHSEIIPGLIREAGQMYNKVLKDMLKGNGTIPTYKRNQPIPVRSRQIKIINADTIQLNILNLIGGEKHHVKNIGKSVPIQLKVTSKKGHAKIAIERIMSGRYSLNDSKIHKYKKDLYILLTFTDNEVKQVAISKDKVLGVHLGIINAVTMHVSGTPIVNQIAGGEIDAFRKRIEKQRISKRNQLKVASQNRKGHGRETLLAPLETLSKKVDNFKNLTNHRYSKYIVGFAIKNGCGTIQLEDLKGIRKDEAFLATWSYFDLQQKIKYKAEECGIEVKIVKPRYTSQRCYKCGYIDNENRIEKNQFFCKKC…
-	node2203node	11.3	YP_009595198.1	433	Viruses	NC_041879.1	39451-40752:+	transposase	Bacillus phage Mgbh1		MKITKTMKYEIDKSIDVPWKTFLSVLRDVQYAVWKTGNIAVKMTWDFQQEAWSYRQRFGEQLKFSDLGTGNKSQSTDIYQRACSEYPNVASSVLDATIRMAQDRYKTDAPDIYDGLKTIPYFKRELPIPIRAQQTKLTRKGTKRYVSFALLSKEGAKKSELPTRYNVQIRTGKGAREIFDRLVDGEYKLCDSKILRKKGKWYLALSYSFEAENPQELDPKRVMGVDLGIVKTAYMAFNFDEYLRYEIEGGEISAFRGRIESRRKSLLKQARYCGEGRRGHGRKTRMKPLEKLRDKVANFRRTKNHHYSKYIVEMAAKHGCGTIQMEDLSGINKRDKFLANWSYYELQSFVKYKAKERGIKVVLVDPNYTSQRCSCCGYIAEGNRKTQETFKCVICGYKT…
-	node2200node	11.3	WP_025909310.1	480	Bacteria	NZ_JANV01000096.1	20180-21622:+	RNA-guided endonuclease TnpB family protein	Priestia flexa		MTTKVMRYQLIEMVDNEKRFMYKMLDDLRYEVFKISNRAIQMFWDIDNTSYAFKQKFQENLDLKELTGVKSLAYISRALKEEYQKLNNTSVEQVSRKVEKEWKKNKSNMITADTSMIRYKRKNANIKLKNTQFKIEPLDNNFYRISARLLSKSYAKDLHENGFEFAQKFKEKGKKKEKTIKEFIKKNDDNMWVHFKIKAHDGSQKSIIERVVNKEYKVGGSDIIYCDRKRKYYLNLSYTFEAEQAKVDENKILGIDVGVNTPATLAISDDKWYKEFIGDKQEIENYRNQVESRRRRLQKNAALYSGEGSTGHGRKTRLKSVDKIRDKIARFKDYKNHIWSRAIVNEAIKHGCGTIQMEDLTGIAANTNEKFLKTWSYFDLQTKIQYKAEEVGIKVVKVK…
-	node2202node	10.5	STO12739.1	463	Bacteria	UGGS01000001.1	1385993-1387384:-	transposase, IS605 OrfB family			MTCTKTMRYQIVRPLDDDWEVFRYILNQISYETWNCLNRCAQYLWEADNFKKIYYSKFGIKFNVKDVEGVADDAYINRNLKKEFQKMNGDSVETITREVKVKMKKNKEDFMLGKASFLSFKKGHPILFRGSQVKINKSNDNNYIVTVRLLRKEYAEELYNGITVKTKNKKEEKVHKRNINDMNIRFYIKANDKYNKVILERVLNKEYKIGGSRIFMKGNKIFFDLVYSFEQKKDEKLDKNRIMGIDIGYNIPAAVAINDMPYKKWFIGDRKEIEDFRTKIEVRKKQLQKWSVWAGDGRVGHGIKTRIKPVLNIGEKINNFKNLKNHVWSREIINIALKNKCGTIQMEKLEGIIPEEYSFLKNWSFYDLQQKIEYKAREHGIDVVYIDPAYTSARCSKCG…
-	node2188node	10.3	RJF32058.1	444	Bacteria	QYSE01000009.1	18225-19559:+	transposase	Pseudoalteromonas profundi		MDVGTVVKMTRCRIEQDDELYKVLDDLRYMIYRIKNKATSMAWDWEQFSFGYHERFGEYPVAKEVVGKNVSRDAYQHVKGLGEEFSSSFVDTAVEEASKHFKNHRSAILRGKEGIPVYRSDTSFTIRHTQIKGLKKEQRDKYSGLFTLLSPKGSKVREQASTRYLFKIRSGGSSSAILDRILEGTYSLCDSKIVYEKKKRHYFLLVTYKFEAQKIEMNPERVMGVDVGFAVPATIAITDNPYACHFVGDAREVLAFEQRVLGTRRALYRSRSRAGDGSRGHGRKTLMKPTEVINSKVANFKATKNHEWSKFIVDYAVRHGVSTIQLENLEKIAEESPFLKRWTYYDLQQKIAYKAKEYGIKVIRVSPDYTSARCNKCGAIHRKQERTLWRPKQSQFNCL…
-	node2189node	9.6	WP_257216175.1	439	Bacteria	NZ_PEKE01000007.1	115626-116945:+	RNA-guided endonuclease TnpB family protein	Lysinibacillus sphaericus		MIKVVKTMKYEIMYDKELYDLLSEIQYAIWLIKNRATPAVYDWQQFSFSYNERFGEYPKEKDVLGKTLAPDIYGFLKELGSFVSSQIIDTAVQEAIKKFKNDKMKILKGEQSIQIYRRNGSFPIRASQLKDLTKINNKTYEAKLSLLSNAGAKERDCKGQFLVKLVTGNGAYEILDRIINGEYKMSDSRIYKKKNKFYLLLTYKFEKETEKVLDENRIMGVDIGVAVPAVLAINEDKYYRQYVGDAKEVSDFVAQINDRKKRLQRSRKWAGEGSRGNGRKKLMKPVDAISNKIHNYRETKNHTWSRFIVNEALKNECGTIQIEDLSGITTDNAFLKDWTFFSLQQKITDKAKEHGIKVVKVKPNYTSQRCNKCGFIHKNVGKEIWRPTQSSFKCLNCNH…
-	node2182node	11.8	WP_021296160.1	447	Bacteria	NZ_AURB01000124.1	73051-74394:+	RNA-guided endonuclease TnpB family protein	Alicyclobacillus acidoterrestris		MIVKTMPYEIIKPLSCDWAVFGEMLRRLRDESFRIKNSAIQYFYEDDIKRREFKKNNGRFPKKGEFYGSSVSVYNYVRPDVKYSAMGNVTLINQLVKSVWIKYKDDVVKRNMSIPSYRPNNPIEINVQSFNSFDFGQACVNLLSRKGVEELKKKLSEVKKKKNKTGGDDNLKFTQEQLNGISTSVTFAFNPGKNNAKQVLNRIISGEYKLSSSKIIYNERKNKWMLAVAYKFEPKTIELDKNRVLGIDMGVVYPAYMAVNYDKYWRDSIDGGQIEQYRKTVEARRRRLQRQAAVCGNGRIGHGRKKRMQPLEKISDKVANFRNTVNHTYAKKIVQNAVKLGCGTIQMEELSGINEKETFLKRWTYFDLQKKIEYRAKEYGIDVIKINPKYTSQRCSECG…
-	node2205node	11.9	OTZ67094.1	453	Bacteria	NFEH01000124.1	72061-73422:+	transposase	Bacillus thuringiensis serovar kumamtoensis		MTYLSIAVKVMKYQIVCPVNIEWKTFEIYLRTLSYHFRTIGNRTIQKLWEYDNQSLKHFKDTGQYPSAQQLYGCTQKTISGYIYDQLKEEYQDINKANMSTTLQKTIKTWNSRKKEIWSGEMSIPSFRNNLPIDIHGNSIQIIKEKSGDYIASVSLFSSKFIKENDLPNGKILVKLSTRKQNSMKVILDRIIDSTYAKGACMLHKHKKKWYLSITYKSNIKEELKFDEDLIMGIDMGKINVLYFAFNKGLVRGAISGEEIEAFRKKIEHRRISLLRQGKYCSGNRIGKGRKKRIKPIEVLNDKIAKFRTATNHKYANYIVQQCLKYNCGTIQLEDLQGISKEQTFLKNWTYFDLQEKIKNQANQYGIKVVKIDPSYTSQRCSECGYIHKNNRQNQSTFE…
-	node2207node	10.9	HHV98174.1	437	Bacteria	DUMB01000004.1	163372-164685:-	IS200/IS605 family element transposase accessory protein TnpB	Clostridiaceae bacterium		MQQVVRFEILKPVDNDWKILGRVFRELQYESRLVLNKTIQYNWEFSNCVIGFKEKFGIAPKISDISKYKDGKRGLEGYIYDKLKDIYTKNYSKNLGCLISKATSQWYAIKNDVYKGEKIPPEYKKSNTPIIVDKQAMTLFKENNLYYAKVALVSTNHIKEYGLNSCKFTILLNTKNNGNKVILDKVINGEFDYSQSQIIEKNKKWFLYLSYKIKEKTLPDDYNRVMGIDLGKNKAVVIAVHGTEIRDYILGGEIIDYKKKMYNMVWHRQKQSRYCGEGRIGHGRKTRLKDVYNIKEKIANFSDLTNHKYSKYIVELAKRHKCGIIQMEDLSGLSTDNKFLKQYPIYDLQQKIIYKAEREGIKVVKIKPHFTSQMCSNCHYISTQNRPKDDRGWEYFKCV…
-	node2208node	11.2	SFV03752.1	428	Bacteria	FPBV01000023.1	26248-27534:+	transposase, IS605 OrfB family, central region	Alicyclobacillus macrosporangiidus		MKLVKTMRYQIIKPLSCDWDTLGTVLRELQRDTHSVLNKTIQLCWEWQGYSSEYKAANGTYPTPKDTLGRSLEGYVYDRLKVQFPKMYTPNLSQTIQRAMLKWSADSKAIFKGEVSIPSYKKDVPLDLRKDSIHIERRGHDYILSLGLVSRAYKKELGLPECQIEVLIGTPDKTQRVILARLLTGEYTVSGSQIVWDKRNRKWFVNLAYHFEARPEQLDKTKILGVDLGVVFPVYMAVADGHFRAGIPGGEIEEFRRRVEARRRQLLRQGKYCGDGRIGHGRATRTRPLDKIADKIARFRDTINHKYSRYVVETARKLGCGVIQMEDLTGIREENLFLANWPYHDLQRKIEYKAREYGIEVRYVRPQYTSQRCSDCGYIHPDNRPEQAKFRCLACGFET…
-	node2209node	11.6	MBK5262142.1	424	Bacteria	JAENWH010000132.1	1036-2310:+	transposase	Peptostreptococcaceae bacterium		MPTRVMKYQIVKPMNCDWKLLNRHLLDLQQEAHQILNKTIQLCWEWQGFCSEYKAKYDIYPVDKDIFHLTLAGYVNRMLRLQFPKSNSNNLGTSRIKAINRWHTDLKDVKSGQKSIASFKADVPIDLHYLSIKLHKEKDCYYADLSLISNIYKKELGRESGKLLVLLKSGDEVSRDILRNCLDGIYKIRASDISHKKNKWFLNLHYNYEETNKSLDKDRILGIDMGIAYPVYMSVYNTQITSYIEGGEIERFHKQVEKRSAEFQRQGKYCGNGRIGHGVKTRLKPLSFATDKIANFRETTNHKYSKYIVDFAVKNNCGNIQMEDLTGIKNERIFLRNWTYFDLQKKIRYKAEENGINVLLIKPHYTSQRCSQCGDIDKKSRITQENFTCISCGYQTNAD…
-	node2196node	9.4	DAM40107.1	431	Viruses	BK051867.1	11935-13230:+	endonuclease	Siphoviridae sp.		MSVKIASFSLIYKEDYNELNYDDLYNVLIQLQNESAKIANRAVQIYWENSNYCRQVKSMTGRFPTKDELLKHYGCSEQNYVYRLLTKEFYKNSTGNISTIIQFVGKRYKRYYPDYLSGKRSIESYKSSFPIYLCKNNIRVFKEDGKYYIKLGLISALYKSELSIHSGSVIFELGFGKSSSYKTLLDNIINQLFSLTSSKIIFLKKKIIIQLGYNTNSNIILDNSSCRVMGIDIGVAKPFVYAFNDITDFNFVDGNEIKNFQKQMLSRRQSLGRQTKNCADSKIGHGIHKRIEGIEKLGQKESNFRNRINHQYSRMIVDAAIKYKCTTIQIEDLSGISSENKFLKSWPYYDLQSKIEYKAKECGIDVVKINPKFTSQRCSKCGYISKENRKTQAGFKCKN…
-	node2171node	11	MCE5220300.1	446	Bacteria	JAJFUC010000022.1	1521-2861:+	RNA-guided endonuclease TnpB family protein	Clostridium sp.		MSSKYNFKEKGIKQLMKNTTGSSGVGNLAYKILVEEGKENNCLYSSNASQSIKLAGDKWEEFAPYIEKGEKSIPSYRNNIPLEVASNTIELRYDDKFKKYYFNIKLLKPEYKEELSLESTSILFKIRKIDRARENILYNLNNRIYKLCGSKLQKQKGKYMLLLTYNLEVQQRNLKAENILGIDMGVVNAAVVAVNNSYNRYFIGGSEIAEYKARIESRKKDIQRQSKFCGDGRRGHGYKAKMKPLEHIRNRESNFNATTNHKYAKAIVNWALKHECATIQVEDLSGIKGDKTEKFLKAWTYYDLQNKIEQKVKKYGIVVRKINPKFTSQRCSRCGYIHKDNRKIQAEFHCLNCDLKINADYNAALNIATDNIEDIIRIQDKIQSLYKENYLTKFPMKQC…
-	node2192node	11.5	EDS01208.1	433	Bacteria	ABCA03000040.1	3781-5082:+	transposase, IS605 OrfB family			MVCNKVVKIALICDQIDKDGKDVNYNDIYKLLWDLQKQTREAKNKVIRLCWEWSGYSSEYFKTHEEYPKDKEIFGISLRGYLYDRIKGDYNLYSGNLSQSAEIAYKEYKNSLKDVLRGDKSIINYRENQPLDIKNKAIQLLYENDNFFVRVALINKDKQKELNFKDCSVRFKLLVKDDSTRTILERCFDEVYTITASKIMYNKKKKQWYINLGYKFTKEIDKTLDKDRILGVDLGVINPLVASVYGSYDRLIIGGGEIDKFRKRVEANKVQMLKQGKYCGDGRIGHGVNTRNKPAYNIEDKISRFRDTVNHKYSKAVVDYAVKNNCGTIQMEDLKGITQNKNERYLKNWTYFDLQTKIEYKAKALGIEVKYKNPKYTSQRCSKCGHIAEENRPEQKTFK…
-	node2190node	11.6	MBQ6270638.1	411	Bacteria	JAFRQR010000008.1	4282-5517:-	transposase	Clostridiales bacterium		MITNTCKLEVSFIDTKFSDLFAMINATTQVKRYATDRITEWKSFSSRYHEENGEYPKLEDIYGFKSIEGLIYHELSKKKTGLSSRSLIATIHSCFLSYKQASKKHSHPNWSDSQPIIMQGKYLNLHHESGNYIVDYPLFSKQYRVEHEITHILRMRLNTKENHHKNILDRILSGEYHLCQSQLKYVKKQNKSHWYFLLAYSHKSEGNPNIDPTRVLGVFMSENVALYASSKRLPMVFKIDGGEIPTFASRQEAIIRSKQRQAACCGDGRIGHGYKTRTKSIYPNKQTLAHFRETINSRYAKALIDFAKTNGFGEVRLEDLKGIKADREFPRFLIHWTYFDLQEKIKNAARKCGIKVTLVSSETIGITCSSCGHIDPNNRDRGVKNRFVCTKCNIVKQTD…
-	node2194node	11.5	MBQ9950927.1	428	Bacteria	JAFSHL010000026.1	9641-10927:+	transposase	Clostridia bacterium		MAKGTVTKVMKYELRYLSGFSDFHAMQQAVWGLQRQSREILNKTIQMAFHWDYISRENFNANGVYLDVKAETGYKTYDGYIYNSLKSAYADMAAANLNAAIQKAWKKYKDAKMEVLRGTMSTPSYRSDQPVLINKNCVKLFDGGVRLTLFSDRFKRENNLNGNLEFAVQLHDGTQRSIFANLLNGTYALGQCQLVYDKRKWFLLVTYIFTPEKHELDPEKILGVDLGQTYALYASSVCARGTFRIEGGEAAECAHRLEQRKRSLQQQARFCGEGRVGHGTKTRVAAVYSAGDKIASYRDSINHRYSKALVEYAVKNGYGTIQMEDLTGIQNDLDHPKRLQHWTYYDLQTKIENKAKEHGVGVVKVNPRYTSQRCSRCGHIERENRPTQKVFCCKACGFE…
-	node2193node	11.2	MBS5678475.1	455	Bacteria	JAGZAS010000004.1	77608-78975:+	transposase	Clostridiales bacterium		MAKKGNSQKKQIVKVMKYELKYEKGCADFNEMQNELWKLQRQTREVMNRTIQLCYHWSYVQAEYCKQHGCARRDVKPCDVYETNATSLDGYIYQLLKVEYPDFFMKNLNATLRKAHQKYDALLFDIQEGNSSIPSFKKDQPLIFEKKAICISKCLPDKRQITLSCFSDSYIDAHPTLDKITFTVRARSASEKSIFDHIISGKYALGTSQLVYEKKKWFFLLSYKFTPESVDVNPEKVLGVDLGVVNALCAGSVENPHDSLFIKGTEAIEQIRRLEARKRDLQKQARYPGDGRIGHGTKTRVSPVYQTRDAIARMQDTLNHRWSRALIDFACKKGYGTIQMEDLSGIKAMESEKPYLKHWTYFDLQSKIIYKAEEKGIRVVKVNPKCTSRRCSACGYISK…
-	node2191node	11.1	MCG4773868.1	444	Bacteria	JAKNFU010000022.1	43272-44606:+	RNA-guided endonuclease TnpB family protein	Lawsonibacter sp. DFI.5.51		MFCEVYPLSGSTIAKVMKFELFYREGGGEFHEMQKLLWELQRQTREVLNKSVQIYYQWKWKKQQHFEETGQSLDIYTELHYHRISSYAYNVLKEKYSSFYKANLSSTIKTACDKCESSEKDILCGTMSVPSYKRDQPLLLHDTSLSIRRNGTQWFADCKLFSAELVKNLGLKRGQSLVFSIKALDKTQINILERIEDGNYAIRQSQLTYEKKKWFLYLTYRFDKPKSELDPNRILGVDLGVSNAFCASVYGELDKLMIPGDEAIETIRRLEQIKYSKLRQARYCGEGRIGHGTSTRIAPAYSTRDKISNLQKTLNHRWSHAIVRYALRQGCGVIQMEDLSGIKEANDFPLRLQHWTYYDLQTKIKNKANEYGIEVRQVDPQFTSQRCSKCGCIQKENRP…
-	node2204node	11.2	MBQ7139723.1	430	Bacteria	JAFSFE010000308.1	3904-5196:-	transposase	Clostridia bacterium		MKEIAKVVKLELGWVFTDDGERAFPYSDLFEIQRQVALVKNKTIQLCWEWNNFGADFHAMSGAYPKTGDVTGYKTLDGYVYQRLKDDFSRMFKKNLNASVRSAQKAFETAKKSLHKGERSILSYRKDAPIELHNSAVSFSQEGRKYKAAVKVFSLSYAKEKGYAGTGVEFELSHLQGSPKEIVQRCMSGEYKIGESKLIWNEKKKKWFLYLTYKFTPAAVALDPEKIMGVDLGIACVAYMGFRFCEDRHVIPGHEVEHFRRRVEARKVELQRQGKFCGEGRIGHGRATRTKPVDQIGHAIARFRDTANHKYSRFIVDMAVKHGCGVIQMEDLHVHAEDKLLKDWTYFDLRTKLEYKAKEKGIEVRFVNPRYTSQRCSCCGYIEKENRKTQKEFICLECG…
-	node2170node	10.3	MCL2053139.1	469	Bacteria	WRLG01000002.1	109255-110664:+	RNA-guided endonuclease TnpB family protein	Oscillospiraceae bacterium		MGAKIVKLQLIYKSDEVMPYKDYCKELFALMREMSIIKNKIATYLYLDKRFSVALPIEKDTKVKSASGLASAFASELLVNYKTGEVEVLKNHSSNRSAAGQDVQAKFKKFLKESMGAYAVNPPSFKDNGTLCLHDRCIQIYYDEDNKDYGAKLFLLSHSYAKELGIKSSNGFDYKLLVGDDSSRAIIERIIAGEYKISASNLKWDKRKKKWYLLLCYSFTEKRTTSYDPKEYENNVMGINFGVICPMYMSFNHCKNRYNIEANEIEAFRKQVEARRIALRRQRKYCGDGSIGHGKNKRNSPAMKIDDKIARFRDTCNHKYARYAVDMAIKHQCGIIVIEDLTSIAEKEERLFLKTWSYYDLQNKIEYKAKEAGIKVIKINPQYVSRRCSKCGYISFEKE…
-	node2198node	11	WP_220725051.1	421	Bacteria	NA	NA-NA:NA	NA	Clostridium estertheticum		MDKTLRDIQYVTCKASNKAMQMYYMWEYEKLEYKNKYGEYPNEKEMYGKTYRNVVEAEVKAIMNTINTSNTGQTNAFVMKKWNTDKKDIMNYRKSVASYKLNMPIYLKNSSYKILQGESGYEIDCAIFNKSQGLKHLTFTIDKLDGTKKATLNKLIESKNLSELINGAYKQGAMQIVKKKNKWCMLISFGFEAVKRELDTNRIVGVDVGIVNALTFQVWDNTTQKWDRLSWRDCLLDGKELIHYRQKIMARRIALLKNSKLSDENKGKAGHGRVKRIGPINTISDKVKAFRDTLNHKYSKYVIDFAIKNNCGCIQMEDLSGYSESVSETFLKNWSYFDLQSKIKYKAEENGLAINFIKPYHTSLRCSLCGNIQKENRDCRNNQSRFKCTVCGYEENADI…
-	node2201node	9	HHU98068.1	444	Bacteria	DUNG01000048.1	2763-4097:+	IS200/IS605 family element transposase accessory protein TnpB	Petrimonas sp.		MALVKSVRIQISRCEELDYKRMSSIFRDIRYKTCRASNEAMRLFLLNAFQSIRYKELHDIYPDIKSLTGKSLNTYIYNSMKEIMDICQTGNVAQTQQFVKNRFNTDIKDLLVNEVSYTNFKKDMPLFLHNKSYTICKDEDSGKYKVECSLFNRQYQKENNIKRVTFVLGKMDGNQKATLDKIIAGEYKQGAGHIKQDKKKKWYFTISYSFEPQIRKINTNRILGVDLGMVNTAVLQIWDIDKQKWDWLEWKECMLDGGKVYNFNQRVEGMKRSLQRSRKVSSVTSPYSKGKKGRGVQARIKALNRLNHKISNFKDTINHQYSKYIIDFALKHNCGIIQMEDLSKIKDKAEEKFLAHWTYYDLQSKIGYKAKAHGIKVVKIKPAYTSLRCSKCGHIDKEN…
-	node2184node	10.4	DAM23819.1	450	Viruses	BK022234.1	85926-87278:-	endonuclease	Siphoviridae sp.		MKINKCIKVTLIKCLNYDYKEIKQIIRDFNYTACKASNKAMRMWLFHTQDMIDKRNEDKLFNQIQYEKDTYGKSYRNVIEGEMKKLMPLANTSNVGTLHQQLVQNDWGRLKKDILSCKANIPNYKINTPYFIKNDNFKLRNHNGYFVGIAFFNKEGLQQYGYKIGHKFEFQIDKLDGNKKATINKIINGEYKQGSAQISISKKGKIELIISYGFEKEEIPVLDNNRILGIDLGITNVATMSAYDSIKDEYDYFSWKTNVISGKELIAFRQKYYNLRRDLSIASKTAGKGRCGHGYKTKMKPVDKIRNRIANFADTYNHKISKYIVEFAVKNRCGVIQMEDLSGATSEVHNKMLKDWSYYDLQQKIEYKAREQGIEVKKVNPKYTSKRCNKCGCIHEDNR…
-	node2199node	10.3	WP_051539934.1	493	Bacteria	NZ_CABLCB010000010.1	20419-21900:-	RNA-guided endonuclease TnpB family protein	Clostridium ihumii		MKTTEKNVLMTKCIKVTLNRCVNYNMKEIMNIIREMQYLSSKAYNLATNYLYIWDTNSMNFKNLYEEKIVDKDLLGKSKSAWIENRMNEIMKGFLTNNVAQARQDVINKYNKSKKDGLFIGKVTLPSYKMNGKVVIHNKAYRFSKNEGYFVEIGLFNKEKKEELNCDWIKFKLDKIDSNKKATIYKILNGDYKQGSAQLHINKKGKIEFIISYSFERENSIKLDKNRTLGIDIGIVNIAAMAIWDNNKQEWELTRYSHNLISGNEAIALRQKYYKLGLRNKELEKNINRELHELEEKEYRGLSTNIISGHNLTYKRIMLNSKRIRLSQSCKWCGNSKVGHGRRVRCKQVDKIGNKIERFKDTFNHKYSRYIVDFAVKNNCGIIQMENLKNFNPSEKFLK…
-	node2197node	11.4	WP_052219544.1	447	Bacteria	NZ_JSWD01000079.1	10295-11638:+	RNA-guided endonuclease TnpB family protein	Clostridium tetani		MNKCIKVELKSCLEKNLSNKQSQKFLKDIQYLSWKGCNRAITYLYNHDMKNSELKYKNLPKIDPNKEYGKSLGSWIEDKLKEIMVGCLTTNVAQTRAFVMNRYKQDKKQGLLKGNVSLSNFKRNMPIIIHNKAYKIIKDDKGYIAEIGLFNLIKQKELGIKRLTFRINKLDGNKKSTLNKIINEDYKLGSGQIKQDSKGKWYLLISYSFKNEIVEGLDKDKILGIDLGIVNTVAMSIYNIKKDTWEQTRYKDTVIDGEELIHFRKKIEARKKSLSIGSKYCGDGRIGHGYKTRMKPFLNIKDKISKFRDTYNHKISRYIIDFAIKNKCGAIQMEDLSGFPEYQTEKFLKDWTYYDLQNKLKYKAEEIGIDIIFINPKYTSQRCSKCGNINNKNRDCKKD…
-	node2206node	8.2	WP_156936319.1	422	Bacteria	NZ_JHVL01000066.1	388-1656:-	RNA-guided endonuclease TnpB family protein	Clostridiisalibacter paucivorans		MMTKSVKIKLGTPIDSNWNTVRKILADLRYNSSKMLNFSIQQCYQWMIYRNEYREKYGKYPRAKDIYGYSHRNHIYRQAAEIFPIFNRGNISQTVGMATSRWSSDQKDVMSLRKSIPSYRLQAPIYIANQSYTISRTENGLVVDCSLVSKKYAKEETNDKTRYRISLVVKDNSTETILDRIVSGEYSQGYGQIVKDRRKEKWYLLVAYRFEPKKTKETGRILGIDLGIVYPLYMALNDSHHRYRIDGGEIEHFRRNIEKRKNQLLDQGKYCGDGRRGHGIRTRIAPIEFAREKIKNFRNTTNHKYSKFVVDIAQKHDVETIQLEKLDGISEDSTFLKNWSYYDLQQKIQYKAQEKGIKVAYIDPRYTSQRCSRCGNISRENRQDQQRFRCTKCGFSANA…
-	node2181node	11.1	KNZ68681.1	426	Bacteria	LGTE01000024.1	32013-33293:+	putative transposase DNA-binding domain protein	Thermincola ferriacetica		MLQVTKAVRFQIIKPLNFSWDEFGRILNDLSYHTTLMCNAAVQMYWEHNVMRNRYKAEHGRYPQDKEIYGQSFRNVVYHRLREMYPLMASSNVSQTNQFALKRWQTDLREVMRLQKSVPSFRLGTPVQVANQNYSLYIAKGEPPEYCAEITLLGKDAACRRFTVLLDAGDAPKKAVFRRIVEGKYKQGVMQIIKHPRKKKWFCIVSYTITKDPAPGLDQERVMGVNLATGEAVYWAFSFSPKRGSIPAGEIEAAEKKIRAITARRREMQRTAGVTGHGRKRRLKATRVLAGKTANIRDAINHKYSRRIVRIAAANRCGKIRLADMSALGMSGALKAWPWSDLVQKIGYKAAEQGIDVEIVEKPGDRAKAWHTCSECGYSAPENVGDNTEFLACKECGAR…
-	node2195node	11.3	PWM79439.1	464	Bacteria	QAMT01000002.1	162843-164237:-	hypothetical protein	Phascolarctobacterium sp.		MSIKAIRLEILKPYNEPDTATPVTWNELGQVLRDVRYACSKTENYAITKCYLWEQFKIEYKNNNGIFPNAKDFKEMTDLYSQLTAMFPDVAAAIVNQADQVATRKWNNEKKDVLSLRRSLTSFKLDVPIPIHNKSYKLRKISEDNKIIYVINVNLLSKKSERQTTYSMVLKVKDNSSKTILDRLINKELSPKGIQIIGSNKNRQKWFCLIPYDFTEKDTELNPDRIMGIDLGIAKAVYYAFSDSYKRGYIEGGEIEHFRKSVRARRIAIQNQGKYCGDGRIGHGVKRRLQPVEALREKEKNFRNLTNHRYARRLVEVAVKNHCGVIQMEDLTSITKDNTFLKDWPYYDLQTKIAEKASEYGIVFKKINPYKTSQRCSRCGYIDSENRPEQSVFVCRECG…
-	node2178node	11.1	WP_054696859.1	497	Bacteria	NZ_BBCE01000017.1	52764-54257:-	RNA-guided endonuclease TnpB family protein	Syntrophomonas palmitatica		MGESVKAIKLKILDMFLDPECTKQDDNWRKDLSTMSRFCAEAGNMCLRDLYNYFSMPKEDRISSKDLYNAMYHKTKLLHPELPGKVANQIVNHAKDVWKRNAKLIYRNQISMPTYKITTAPIRLQNNIYKLIKNKNKYIIDVQLYSKEYSKDSGKGTHRYFLVAVRDSSTRMIFDRIMSKDHIDSSKSYTQGQLQIKKDHQGKWYCIIPYTFPTHETVLDPDKVMGVDLGVAKAVYWAFNSSYKRGCIDGGEIEHFRKMIRARRVSIQNQIKHSGDARKGHGRKRALKPIETLSEKEKNFRDTINHRYANRIVEAAIKQGCGTIQIENLEGIADTTGSKFLKNWPYYDLQTKIVNKAKEHGITVVAINPQYTSQRCSMCGYIEKTNRSSQAVFECKQCG…
-	node2144node	10.1	MBO6292920.1	483	Bacteria	JAGBLH010000236.1	22665-24116:+	transposase	Selenomonas sp.		MVTKVVKCKVVGFDSLPFEKKDAAGNAKINNKKAKEAWNRNIEMIDQAVKDFVAAKNRGITYLFTESIKIQDAMDASGESSFYDAWKKMHGGTQLRTTMDHFLVKELPGYLAENVCESSGRLVTRFNQAKKDGLFKGCVSLPSFRDNAALDFRGSSVKIKQETINGEEKLYVELRFKRGIKLHCNIDFSGNNGAKAIAKRVCNGEYKSGTASIVKRKGKYFIYICYSFEPETYMRLNGMDGLAEKLDTKRILGVDLGLAKPVAMQPYDSISQKYLSGGKNDEFVNTEEYTNRFTISGDQITAFRKQVEKRKRALQRDLRDVSPGHTGKGRIKRIKPVETFKDRIANFRNTTNFIYAKRIVDTAIKYHCGIIRIEALTIDVSSRKSERFLKTDWTYYDLQ…
-	node2173node	10.5	NPV03862.1	399	Bacteria	JABLXY010000001.1	838044-839243:+	IS200/IS605 family element transposase accessory protein TnpB	Syntrophaceae bacterium		MGLNHAITEWHLYERERARHYRETKENLPAEERKKTWNRIYSEVRGLMKTASSGMASMVTRTAITRYQNSLKDIRSLKQSVPSYRLGHPILLREGGGETKLWRDNGNYMFRATLRNRSNEPTRLTFLLDTFKLEKSKKAVLDRVISGEYKLGACQVAQDRRKRWFTRIAYSFPRPELKKDTSICVGVDLGLACPFYCAVNNGHDRLSCNEALIVERFRWQIRRRRRAFQNSLKFSNRGGHGRNKALAPLEKLAEKEINFRDTKYHQYTSRIIEFALKQNAGVIQIEGLEGFRASQQGILRDWAIADFHSKLKYKAEHAGIEVREIDARYTSQRCSECGNINEANRQSQSDFLCTVCGYKTHADYNAARNISIVGIEKIIAEEIARKGLAEQEAQDVPQG
-	node2179node	10.2	MCG3131796.1	497	Bacteria	JAJVHU010000039.1	7347-8840:+	hypothetical protein	Phycisphaerae bacterium		MNTQEVSASVPAEPTRLNKVLKLRILKPADDRTWGNLGALLREVRYRVYRLANLYLSEMYLGFHRHRTGDAPGWQKPNVSELNKRLLEMLGQETQKPASIRRLGASGGALFSCVTDALSQNKLRALTARTKWIDVLKGKSSLPTFRLNMAVPVRADKSQHRRLVRQPDGSVTLDLMLCPKPHPRVLLATQKIGDGAAAVLDRLLNNPSQCLDGYRQRSFEIKEDARTRKWWLYVSYDFPKAPSANLCTDIVVGVDLGFSTPIYAAISNGHARLGHRAFAALAARIRSLQRQTLVRRRSIQSGGRASVSAETARSGHGVTRKLLPTQRLQGRIDDAYTTLNHQLSRAVVDFARNHGAGVIQMENLDGLKERLSGTFLGQRWRYHQLQQFLKYKAEEVGIE…
-	node2180node	11.1	MCF7811397.1	441	Bacteria	JAIPJL010000091.1	13245-14570:+	transposase	bacterium		MKLTKVIRLEILKPANDDWKTVGSRLREMQRATAQALNHCIRKYYLEAAPKVEELKRRNEKITAKAVKGKQSNTAELGSMFGSVFNSYVYGTIDNIARQRWNTDWFDVMVRGEKSLPSYRRDCPIFVRARGVNLREKVADEFINRSIDIKLQPKTNNIIPTDNFILSNRSFDESRTAIWNRLRSGEYKLGTIQLLYHKRKKKWFVNLSYSFEAESVKELDPNVRVGADLGLAVPVCLAVNNGYGRAYLKEEGESIQSFRRQIERRRNALRRNERGILERRSGHGRKHKIETIEKLRELENNFRRTANHRLSRAVVNFALKHRAGVIVMENLEGFKEEHAEDKFLSSWTYFELQTMIKQKADEVGIYVETVEPKYTSQRCSKCGHIEKANRNGRQFKCCS…
-	node2166node	11.6	MBD3388172.1	411	Archaea	WJMM01000045.1	187-1422:-	transposase	Candidatus Altiarchaeales archaeon		MTKAKDRELSKVFRVEVLKPLNLTWDEFGGLLRRTQYHAAHLANEVITTQYLLAKGKLERNGSFCALVAHACHDCSLHADVKCTVCKWARDKFKADARRILRADISLPSYKNNLCMIKNRSVKLRETPDGWAARLAILPKADGKNQVQPEVLLRTEEMKRRSPGAYQVLERIASKEYKQGTTQVKRDTRTGKIYLLISYSFRPERESGLEASRVMGVDLGVSTPAYCAFNDSLKRKSLLIEGRKLLKTKWQIEGRRRDIRRHNDQRDLRRGHGKEAKFRPMEAVEQHWVDFRQSWNHVLARRIIEYALSNHAGAIHLEDLSPGTNSKFLGRNWPVAELLDYIEYKAKERGIAVKRVNPFKTSQTCSDCGAIKESFTFGDRKKAGFPDFVCDACGFRTHA…
-	node2149node	9.8	MBI4727196.1	470	Bacteria	JACQXR010000108.1	13265-14677:+	IS200/IS605 family element transposase accessory protein TnpB	candidate division TA06 bacterium		MRIIRPYYGDEIEKFITAGKEKSKADGADGALTKIFWDRLKASHPEIVSAGEFYGLLCAMRMEAVVYYNRAISKLYQSLIVDVDGAQVSTAKALSAGPYHEFRERFTSYISLGLRQKLQSNFRRKELLRCQLALPTAKSDRFPIPISKQVDKQGKGGFKVSELQNGDFIIELPLMAYHKAKGKTEREYVELDAGPAILNIPVILSTQRRRANKTWFKDEGTDAEIRRVMSGEYKVSWLEILQRNRFGKAHGDWYVNFTIKYQPKDCGLDPKVKGGIDIGLSSPLVCAVTNSLDRLTIRDNDLVAFNKRALARRRTLLRRNRYKRAGHGSANKLEPITALTAKNELYRKAIMRRWAREAADFFRHNKAAAVNMEDLTGIKDREDYFSQMLRSYWNYSQMQ…
-	node2146node	9.3	MBI4100166.1	391	Bacteria	JACQLA010000003.1	12474-13649:+	transposase	Candidatus Microgenomates bacterium		MRDKLKASFAGEKLKKIKNAQISSPSATSDRFPIPMWQQTGFRVETNNEDLVIDIPFPLYKYREEVDKFKPWEKLEFIDTSKKKHIQLILSTNSRKRNVGWVKDWSTEAEIKRVMSKKLVINKIEITRGKRINERNYWFVNFVIAYEKPVRKLDSKITGGIDVGVSNPVVCAINSGLNRLTIRDNDVVDFTRAELARLRSQRRGDRFRRGGHGIKHKFKPSETIQKKYEQRRKKKMEEWASRITRFFLNNGVGLVYMENIDKKSISDGEDYFKVQLRVTWPVKEMQKLFERKLKENGIEVKSIDPKYSSQLCSKCGKWNTHFNFRYRQLNGYPPFECKYCDYGKDKEKEIIYADYNAARNLANPNFDKRRKVAIPSEVLKGNIKEEVVAEN
-	node2147node	13.2	HIH05586.1	557	Archaea	DUFM01000066.1	24274-25947:-	IS200/IS605 family element transposase accessory protein TnpB	Candidatus Woesearchaeota archaeon		MGEKSSRRRRNGKSGAWTAAITSCVGGKMAKNTITKTLKLRIVRPYNSAEVEKIVADEKNNREKIALEKNKDKVKEACSKHLKVAAYCTTQVERNACLFCKARKLDDKFYQKLRGQFPDAVFWQEISEIFRQLQKQAAEIYNQSLIELYYEIFIKGKGIANASSVEHYLSDVCYTRAAELFKNAAIASGLRSKIKSNFRLKELKNMKSGLPTTKSDNFPIPLVKQKGGQYTGFEISNHNSDFIIKIPFGRWQVKKEIDKYRPWEKFDFEQVQKSPKPISLLLSTQRRKRNKGWSKDEGTEAEIKKVMNGDYQTSYIEVKRGSKIGEKSAWMLNLSIDVPKIDKGVDPSIIGGIDVGVKSPLVCAINNAFSRYSISDNDLFHFNKKMFARRRILLKKNRH…
-	node2148node	8.1	QBM01136.1	507	Archaea	MK005733.1	7105-8628:+	CRISPR-associated protein Cas14a.2	uncultured archaeon		MEEAKTVSKTLSLRILRPLYSAEIEKEIKEEKERRKQGGKSGELDSGFYKKLEKKHTQMFGWDKLNLMLSQLQRQIARVFNQSISELYIETVIQGKKSNKHYTSKIVYNRAYSVFYNAYLALGITSKVEANFRSTELLMQKSSLPTAKSDNFPILLHKQKGVEGEEGGFKISADGNDLIFEIPIPFYEYDSANKKEPFKWIKKGGQKPTIKLILSTFRRQRNKGWAKDEGTDAEIRKVIEGKYQVSHIEINRGKKLGDHQKWFVNFTIEQPIYERKLDKNIIGGIDVGIKSPLVCAVNNSFARYSVDSNDVLKFSKQAFAFRRRLLSKNSLKRSGHGSKNKLDPITRMTEKNDRFRKKIIERWAKEVTNFFIKNQVGTVQIEDLSTMKDRQDNFFNQYL…
-	node2186node	11.5	WP_050814137.1	172	Bacteria	NC_016791.1	1759901-1760419:+	zinc ribbon domain-containing protein	Clostridium sp. BNL1100		MKTKTIMGVDFGVANIMYIAFNNNYYHYSFVSAPVIKKGRKLIKTGENPYEILDRYNYNIALKVLYIAIKHQVRTIHMEDLTGTSFTNNMFYYELQRGIQTLAQDKNIKVRYVNRHMTSQKCSLCGYIDKRNRINRKTFICLKCGNTMNADYNAAKNIANPNIQSIKTSSPL
-	node2241node	9.2	OKY77086.1	383	Archaea	MSDW01000004.1	8249-9400:-	IS605 OrfB-like transposable element containing RNAse H-like and Zn finger domain	Candidatus Methanohalarchaeum thermophilum		MPESTINLQMQIKDLSEKKKKRIKETIKKQKEIAQEISNLMPSIKPNRWSKAKSDGVFYRWVNKYFPENNGLRSHDANQCAYKVADSYDSWKQNGYSGEKPKFKDQNWCRFCNCNKIISYEQNNGKWGVKLPLEPYRPEWFRLGVGEYQEHYLTKEDKRLGDAEIIKKDNGFFLNQALSFEVEKERETLNKLGVDLGLNKVAVYVLLDEEGSYIDSRFFDGARVRHYRKKMSDIRKRLQEADQVKKVEELKDKEKNYIEQRNHFISKKIVDVANESNAEIKLENLSDIREKVNRDASKKHRRELNSWAFGELQSMIQYKAEMVDIPVTKVPARYTSQKCPNCSHTSEDNRKGTKFKCKQCGIEYHADFVGATNIANKKQQKPK
-	node2240node	8.3	RRJ34090.1	467	Archaea	RRCH01000002.1	141660-143063:-	transposase	Halomarina oriensis		MPQDPPDATLSAVFEDGYQSLLDEFVEAEGVWNPQVELLDEAPTNAGPRQFHHTWETDSLKERLTYILPLSVGTRTASHLDNYISEAQTIRRLAANLLWSYEPAQWGGNSDVNSLIKTHPYWKRNNLKAGNKQANVNKVGEAFGAWAANDRSADTSALPQFGSGNYLCIRGDYIEVWDDAAGVTIAVGGVQHQPPDPGRDEEFQLVCGGGDYQQKVLDAVAEGVVNTGRSEVHHRDGEWFLHLTVWYNQPKYDHRELERWVGIDLGTVALYTAAVVERAPDSPKGNGVDVLEVAHGPGSELMDTRRTQQQRLSYLQEEYGYEVASEKLGQQLAEHSKQLEHEYANEIVALADAYAPCGIVFETLKGIKGLGWSHLWAYFRFKQVITYKAHQRGIPTVTL…
-	node2243node	10.2	WP_122089455.1	391	Archaea	NZ_RDQG01000029.1	15880-17055:+	RNA-guided endonuclease TnpB family protein	Halalkalicoccus subterraneus		MSKGQQSCSGEYTAGTTTETVTRTIKCPLETSDRKREYLRSVIEEWQDIARFTAERLKSFQRYDISRNNPQVYSIVKEWDDLGISAAIARDATYKAVEAYESWYELGQQGRPPMGQFGDGNYLRLSNQQLTIAENDRGYGVKLNLVPRDAEWFHIGGGEYQADWLERVVDEDDSTRVGSSEVRLDSEQAYLHLVVVTEVEVYKPDDVSTRIGVDLGENALYAAAVTGPDGIQEVEMESGREFRHYRDELDRRRKRLSQKGDLQGVRQCRGERERYTEHVTHTATKTIVELAQAHAPCKIRLEEMGNYRETVDDPIHDWPRGMLAEQICYKATAAGIPVEFVESPYTSKECNRCDQRGLREGPSFECRRCDYEVHADVNAAINIAHCPPKDD
-	node2242node	10.7	WP_066418821.1	392	Archaea	NZ_LOAJ01000002.1	65422-66600:+	RNA-guided endonuclease TnpB family protein	Halorubrum aethiopicum		MSKAAQSSLTKFAAGTTTEEVVQTAVLDLGTSNQKTELVRDGIEEFQAMASYIGDMVPSIPEPERYPYNNVFYQLVTGEFEDRAVKASVAQNAAHHAVDMFTSHAQRGDHGDRPDLGNGSFLKLTNQDFELVENDTGYGFKASFIRYNPIWFHVNTTPHSREYLERVFDGDADTGSCVLHVTDDGDVRAHLAVKWPVEVYEPHDVSTHVGVDIGENVLYAAAAVSGDGVAGVKMESGREFRHHREQLQQKRYRLSEKGDLRGVKACRGDIERYTDHVLHTASKEVVEFARDHTPCVIVLEDLTGYRETADDPIHDWPFADLQTKIAYKATAEGIPVELINPRNTSIRCRKCGQATPEFRDGADFKCRRCGYEVHADVNAAINIGQAYPDQNQ
-	node2244node	11	WP_008312814.1	390	Archaea	NZ_AOLW01000047.1	195031-196203:+	RNA-guided endonuclease TnpB family protein	Haloarcula amylolytica		MQTSISEFTAGTDELDITRTIRCKLATSNEKNETVRRGIEAYQQVASHMADVLPSYPAYEWNLQNTQMYHQAKRALPDDDVRYKTTLAQMAKNDVVESFTSWRERGEDGTLPRGQYGDADYLSLRHDDCEIHANDKGWGVKTSFISYNPVWFHIHAGDYQRQFLERVTDDDDPASAGSAELHLHDDGTLYLHQTITWPVEVYQPAEVSTVVGVDLNDDPLVCAAVVDDGDVVAVELESGAEYRHHRERVKRRRSEAMERNDLKAIKDARLQYKRYTDHITNVASKRVVDVAEEHAPAVIHLEDLTHYRETAEDPIHDWPFAEIQEKIAYKAHEAGIPVQVIDPRNTSVTCRKCGETNPAMRDGDDFECWECGYEVHADVNAAINIANTDP
-	node1465node	11.3	WP_256416986.1	433	Archaea	NZ_JANHDL010000001.1	591556-592857:-	transposase	Halorubrum laminariae		MSNKQASIQRFGAFAQPPPEERDTYTRTIIFHIPTLTTKKTGKLNRAMKEYRYARSEACQYFQNHDPFDFTISDQSELSGQITDRGDIQIPRLQVGYAIRIVNQNYREFRKETNASPPEANRADTLAVPRKYTHIFHDDGCFYLNIRTGRGRVALPLETSEESYHTDYLPSPEAVPDKKSSRQRISGVTFRDIDSADLPGKVQRLSTSTLQKINDRQFTAHLRFQIATKYQRTFDPDEARYIVGVDRGRNQLAYAALYDCDEDHVLDWYNRSGDQVEHYMNQFSKRIREFKKAGVWNQMDDARKRRQRYKRQVDYEVANSIVEFARNAPGSVVIVLEELSEIHRLGKYRAEKRRFNEWSYSRLQEFIEEKSDVYDIPVMKIEPYYTSQECSRCGEDEET…
-	node1466node	10.7	ELY68900.1	398	Archaea	AOID01000019.1	48682-49878:+	IS1341-type transposase	Natrinema versiforme JCM 10478		MLNRQIKNYLLARQYAAKHFQSDGVVASDLTYSKRNELRKSIRTKPDVDLNARSIEVAITRMAKDYSKYETDPRASEPWPEGVNIIAYSAQTAYLFHDTGRYYLCVPGKNDHLILPLVVSDDQYHQEALPNPEAAKDSGRRPGTALEDFGPSDFQGTAVGLGQCSVVKRGPREFELHLSVKREQKASRNVTTPRYIVGVDRGRNQLIYAALYDRKEDHVKQWVNVSGDEVENMMDQVADRIAECQQAGVLEEMDKLRRRRRRFKRQKDYEAANEIVDLAHEGLRGQSTLESYGVVIVLEYLSGMSRLGGYSAERRRFAEWSYYRQYLAIKNKAEPYDISIESVESAYTSRKCARCGVDGDETHRSGIHFECESCGYEIHADANAAVNIAKRYAESLEA
-	node2221node	10.7	RJS69050.1	436	Archaea	PIXW01000216.1	659-1969:-	hypothetical protein	ANME-2 cluster archaeon		MAKKTKTATKAVKFQLLPITKAKKDRLQVVADNFREIYAVAAYRLPSLEKTSQYGSRRALNRLRIELHPITIVAAQIAQEAIEYARANYETMQTQKSKIRKTIERLEYEIGRIDEKIEKPGKRERVRKKLARKIRRKRRGLRTPYPILTHNIIRIHNQSWSFVHKNDRIYVVLPVEKIGTRYRKIWLPLKESEHYRHLISNTNKWGVGQLDLDTDTFITSITVKREDVRYEPETFIGIDLGLNNIATLAVVQDGKVVEVRMWSGKEVEHTRRRFREYRRTVSKIGRVDLLNANRGREQRWMAYTNHVVSKQIAEIVLAYPKPLVVFEELYRFVDRVPWNFYQIRQMIEYKVVPVRTLGIHPARTSVICNRCGGDDPDNRHGVHFHCTKCGYRVHADVNA…
-	node2260node	11.5	PYU19677.1	320	Bacteria	QHYS01000233.1	9180-10142:-	hypothetical protein	Acidobacteria bacterium		MMEHRERASSVFYPEIPCVIAKSLIAKYQRNQKCKVVKNLVLPICGDKGKQIKLEGNGIRIPAVLKKQVLPVVWLRKPLGFIRSIEFLRKGGDWFACICYNTQAEFNFTPIGTVGVDRNSVGAVATLADPQTGKVLHLGFNPAHTKEVWRRRKANLQSLGKRRLLHKIRNKQSRRTKYENHLVSKQIVDYAAKHRRAIVLEKLEKVRRGRMRHYVEKSQWSFYQLFRFIQYKAALRGVMVMEADAAYSSQECSRCHQISKPNGKSFRCGYCGHHDHRDANAAFSLSERVMPIGGLATESESRGSALLVMPSLGTEAQQCA
-	node2304node	12.3	NBW06417.1	363	Bacteria	RFRH01000001.1	10648-11739:-	transposase	Caulobacteraceae bacterium		MEMIKTFKVKHGVNFDSSLFEKAVKVAQFALENGLVSTKVVKHIGLKSEIANQIVRKYGLNKKIKSINPKRVKLTVPGQNLKFDLETRKIRIPSLNAEFRCWFPSGWTKLNQVEIDQKWAYVSVTFPDQQADEPKSFIGIDLNSTSHSIVVANPLTGKVQKFGKQIPFLKKKYKNIRQNLQEKKQWSQLKKIKDRERRKTTDAIHKITTKIVKEAKKSGVGIKLEDLSGIRKDCTKKYRKQGNHTLNSWPFYQVRMLLTYKAKEQGVELNVVDPAWTSTSCSRCGVVDKESRNGKVFHCLHCEHIDHADVNAAFNIALRPKIDPVKKEIRRKGRRMTQSSELKSLKGKVDEGKTTLEPYGLVP
-	node2305node	10.9	MCK9576992.1	328	Bacteria	JALOBO010000141.1	2970-3956:-	transposase	Clostridia bacterium		MILTYKLKHNKDFSDELRKAKQVAEFGIKNRTLSSKDVKQFGLKSAISNQILRKYVKNKKVKSVSSVQLTIPNQGIKVDKKSRKITIPCLKLVLDYQFPDFEKINQIEIGNEYACVSVTIPDMVPEKVDNYIGVDRNTTGHIAVAANPKTGKMWKLGKSGLHTHKKYSNIRRTLQKQGKYRKVKQIKNRESRIVKDLNHKISKKIVETAKENNCGIKLEDLTGIRNNKKHTRSFNYSLNSWSFYQLQMFIEYKAKLRGVEVVYIDPHYTSKKCSICGQIGNRNGKSFKCSCGHVDHADVNAAFNIGQSIKERDLMEGNTDIPKAALSI
-	node2302node	12.1	WP_011022652.1	512	Archaea	NC_003552.1	3350159-3351697:+	zinc ribbon domain-containing protein	Methanosarcina acetivorans		MLLTYKIKHNRDFSEELRKARKVAEFCIEHRAQNRTLEPPPIQRTGSSGPQLSPSSLPLSSPFPLLSSALSPSSASPSSFPLSVSSAKSSNDSSISSSTHPFSDSLPGADSFSGKDSLFPADVRHIGLRSTISGQIIRKYSRNRDLKSMKNVKLIVPSKAVNVDREEKTLEIPCLKLLLDYHFSSNFKKISQIEIDNVYAYVAVVFQDEKPDSTGRYIGVDLNTKGHIAVVADPESGKVWKFGKMRYHTHKKYENIKKRLYTKGKYKRLKAVKKREKNIVKDLNHKISRKIVDLALYSGCGIKLENLKGVKKLNGKAESVGKGRNKKSVEKKKNQNVGRSRSEEMNKEVIKTENEIKAEIKTKIETKNKTKTRRENKAKKHIWSNEYSLNSWSFHQLQQ…
-	node2303node	11.8	HHN81693.1	313	Archaea	DSAJ01000122.1	1-939:-	transposase	Methanomicrobia archaeon		MIFAYKIRHHTDFSEYLQKAKRIAQFTVNQRNRDITYNNVKHIGLNAVLAQQLIKVYKRNRTLKKVKKVNLVVPGRAVLLNRARKEICIPSLDFSFSYSFPNTFEKVSLVEINNKYAYVSVTLPEDERDVRSWIGIDLNTTGHVAVAASPETGKVAKFGKEIPHRYKKYENIKAHMRAHRNREGSMALERRKRRALLNLTNDIANKIVDIASEANNGICLERVGGRSKHRTCVSDASGQDSLNSWIFYQLATTIELKAKLRGVPVAFIDPYNTSKLCSVCGHAGKRYQKKFECPVCGHVEHADVNAAFNIGLR
-	node2262node	10	NVO67918.1	231	Archaea	JABXWR010000001.1	2201889-2202584:-	transposase	Methanofollis tationis		MYSGFPDPSIQGGGGQRPLFWVGVDLNTAGHIAVAAEPATGEVRCFGRSLESLRRGVERAGSKRGLHRKKQKKMILRVIREQNHAISTGIVEFARDTGAGIRMERLFGRRHCNEISADNPETWLFYTLQKAVVKRAEMKGITVEFVNPTGTSKRCSRCGEMGIRQRKYFFCPSCGYEAHADVNAALNIAGIAPAVQRKEQAGKKAARRAIAPAGNEWFYYVPAGPFPGACD
-	node260node	11.2	SEO91601.1	369	Archaea	FOCX01000023.1	6738-7847:+	transposase, IS605 OrfB family, central region	Halorientalis persicus		MSARLIFPRFIIIQTNVTTVIVVTTTVTTTFHNPSRERCREWQRATHLYRDTKQFCIDGWETGEFGMSVTTASIDNDLYSAIQNQAIREAKSDYKNDGIVEYHASQPLAVNNQNWEIDRTENGSVVVGFPCISGWWYTPIDVYDDIADDVARLVAGEADKSRLQVYRRDDDWFCTFTVEYDAETGEETAIGVDIGHNHLLAADAETGESMLVSGREAKYVRRKYRSLRESLQQAGALRARNRVGNKEQRRIRDLNHNASRRLIDWAEQFENPVLKIEDLEGIREGSDWRGVHSWHFHQLQEFIVYKAEQAGIRVEEVDPFETSQRCSACGAEGTRNSDHFSCPECDRSRHADLNAAENIRQREGEPCTA
-	node262node	11.5	WP_207531221.1	357	Bacteria	NZ_CP062975.1	115406-116479:+	RNA-guided endonuclease TnpB family protein	Pontibacillus sp. ALD_SL1		MSTVTYTVQLKKLTRRKHIAFLKDQKEYSKAINWSVGELQKGNKLSSKDVPGPLKSAIKNESIRRAKKALSDVKQGLAKRVPRFKSSLPISINNQNWNTVEKKGRWYLGFTSGLGKLQLPVIENETVRTYFPFLTKEYKDIRKTLQLFRKGKKWYVAIPIEMASPIDGMSRDQQTPIGVDVGLRHLAVVSEPTSGKRQFFSGKEVGFKRRHFRSLRRSLSKKKALRAVKRVGQKEKRWMTNYNRQLARDIVLFSLQFENPIIKLEKLDDIRKTCKSTKRSDRTIHSWAFYQLKQFIRECASKYGITVTDIDPYKTSQTCSVCGHAEKKNRSRDRFCCRSCGYTSHADLNASHNIARA
-	node261node	11.4	QAV25779.1	390	Bacteria	CP026365.1	624056-625228:-	hypothetical protein	Neobacillus thermocopriae		MKEVTMTIKLPLFEPTKLKQEMYQTMRNEFSRLLNRALDIKRTNPKIAVTDIDKLLKQDSILPTTTQQEARKLALSRYDDWKKNQKTKSFPRFKEKQTILFNNQNWHFRYDNGYLKLGIPTIEGRLTLEKYGPVRTNEYTSFWVHFLLNGEMDKTNKYYDSSFEQIIGIKKGNGQLYEKKKRWYFAFSITLTVKEKENTDEIEKSVGVDRGLRMIAVAGCGQTGEYKIFNGRYLGHIRRKYHRLRKQLQKAKNMKALKRLENKEQRIIDYWNHVISKKIIRFAEQIGSKTIKLEDLSGIRKMKKHWKQSNRNIHSWAFYDLEIKIQYKAKLKGLKVEYVDPYKTSQECFQCGKVKKTNRRGPLYTCSCGYKKQADVNASFVISTRPSIAG
-	node226node	10	MBO9542158.1	612	Bacteria	JAGIBK010000006.1	282075-283913:-	transposase	bacterium		MARTITLELHAPTLAKQQAFRQMQVEFNRIANELAVAMVRGSLDAVETVAPTPAMARSAFELFERGAFEAMERLFPSGLDHPLTRMIRGQLKAAKSRTERSPLPKFKPYAPVVFGDQDWQLTSIEGRWKLTIPVLGRPVTVPVLVPMAQTEALQRLMLAGIPLEGRLYQRRGRWFFAATYLNDVPAPSASYAAVGVDLGRRHRAVAVAPGSNRRLFLSGKAHEHHLRRYDKVVARLAESGNRRALKRVVAKRERYMVHADRTLANALVAFAAHDKGSCIKFESFTSQTTPGAAREVESYRRIQRLVSRKAELRGIPVMAVNGFESSQRCYACGVVQPGNRRGRAYRCACGYHAHADLNAARNIAQTAIWSETIRIAGVGYNPGAQADGTAAAQVAGLIK…
-	node228node	10.8	MBM3260693.1	602	Bacteria	VGJW01000029.1	13675-15483:+	transposase	Candidatus Sericytochromatia bacterium		MSTLRTFDLELRPLDRAQREGLRRVRNQIEAFSSLWREALAPLGWMNLAESVRDEGVARARTMLDNARAGVEALPEPFRSSLRGVVQAQYRALTAGMSAAGGEGWTWAIFAPGTWNLSPGPDETLRLHLPLLGKELPVRARLPRDMDMETFQRLTEGARWLEARIGRRQGRWLLRLRCRLATRTPVGVDLGLRHRAVVADAEGRLLLDASGRRERGKAARMDRVVASMRQRGAHRAARHLEARRNRYQANCDMAVAGAVVRAAAKAPQPVLHLEDEATFATLPEATRRRLVRTSRAIRRRAGKAGIPVRLVDGRHSTHRCAACGTHVPASRQKLVSCRCGTHRRDLRASRNLARLAPVRVRPAGEAPRPDSGRQAVGTAASRPHARYKGEHERVGREAQ…
-	node227node	10.9	MBM3267984.1	612	Bacteria	VGJY01000060.1	19954-21792:-	transposase	Candidatus Sericytochromatia bacterium		MNARTVLVELLSPSRAKQETFLRLQDEVSRLGQGWAEATAGIAQAVGGSLEAGNVGPIADQASGYALRTLAAAQQSCATLPEPWRSTLRNFLRQQMVEVRQIRRRARSGPGNVGGTPAPWALPARQAREAPVVFGQDTWSLQVTDGKWKLVIPLLGRTVGVPIAVPPAQSEALRRLMAEGIPLEGRLFRRRGRWFFAARYLNQAPAPRPDAPAIGVDLGESVRAVAAADAGGKRLILSGRRDRAIEARYLRLARELRAAGAVRKARRLEAKLERFRLQRDRETAGAIVAFAKDFDRPVLKFEADQDNRRFQRTIRMTARRAEPLGIAVVAVDGRLSSVRCARCGAEDRSARRGSRFACKCGYKAHSDLNAARNLSRTATWGQTLQFAAAEQSLGGQAVG…
-	node264node	10.7	MQY66365.1	405	Bacteria	WJOT01000106.1	11712-12929:+	IS200/IS605 family element transposase accessory protein TnpB	Clostridia bacterium		MIIKTILLKIKQPNVLEFKTIRKTYSKVCNSGIDYLSMQWPNKISHSQLYAYLKDKLVIPSSVLNEAVRLIRSRWITFCKQRKRHIEISIPHFRNTMAISFNNQNWSIKKDGHKYFVGFPVNGSKPYFELALSQRQKDVLDKLLQKQVLSGNGQLLERKGKWYFIISIKFPEPKQVSNTNVLGIDLGLNNIAVCYDKEQGKTTFFSGKEIRYRRTKYASRRKSLGKIKKLYAIRRSKDKERKWMKDFNHKLSRKIINLALKIKAGIINLENLKHIRTTAKTSSKQRKRLGNTLHNWSFDQFKQFIIYKAREQGILVNSIDSAYTSQECPICHHIDYSNRNGIYFHCRACDYKSHADRIPILSGQPGDVVTASLPEIVDPSRDGLLDIAPNLRVARNGNG…
-	node265node	11.4	WP_096231453.1	356	Bacteria	NZ_LT906662.1	1744884-1745954:+	RNA-guided endonuclease TnpB family protein	Thermoanaerobacterium sp. RBIITD		MTQTITIKLKLYRPTHEKEKMYQLMTDRVTAFANKYISLEKKDRPKTSKQAKQYSEPLPSAVLTQAIRDINGKKDPKYFKRLWCNFNNQNFKVEKEDGNWKVSFPTLEKRIGVPIETSERQNDCLEKLINGEVKQGTAMLVKRRGRWYIHLSFEVYIEEKKKEKEKIMGIDLGLIDILVAETEGQTLFFSGGKLAYMRRHFKSLRSRLMKARAYKKLKELGDKEHRIATDINHKISRAVIEFAKEQGVAKIRMEDLTGARWEMKQRKKQKQDSGRSLQSWSFYQLQEFIEYKATLTGIEVEYVNKDNTSMICSVCGHKFTSRPKGRMFECPSCGSIRHIDANAARNIAEAISGIAS
-	node266node	11.5	MBP7892034.1	350	Bacteria	JAGNGE010000003.1	28277-29329:-	transposase	Firmicutes bacterium		MQTITLRLKLHQPTKAKQAVYRELAGRVTGFANNLVAAGRPTKLTSKTAKPYCPDRIPSAVINQALRDVAAHPKVEKFRVLWPGFNNQNCRLERVGGFWTVGFPTHVGRVRVPLQATDRQAQLLATLGATVKQGAAKLYEKRGRWYLALSISVQVTPCVGTKAAGVDLGLRNLAVVNCEGETLFFSGDHAAFVRRRFNALRRRMGKAKALGAIRRMKDKEARWMKNQDHEISRKVVDWCIARGVGTIRMEDLTGIRMRGKRNRKDRGRSLHSWSFYRLKQFIAYKANLAGIRVELVVPENTSRTCPACGVVDQASRRGIRFKCTVCGHTEHADSVGAANIARAISGLAAA
-	node263node	12	WP_018249057.1	397	Bacteria	NZ_KB900620.1	21926-23119:-	RNA-guided endonuclease TnpB family protein	Orenia marismortui		MLKTRRGNVSSETIQHYIETKGDNMQLTYVLELLKPTKRKQNIFLNNIAEVVKNRQFVADKLKAGETKLSSADFKEINLPSAVKNQNIREVKALYKLFLKSDSNKDNLEFKDNQPICYNNQNYKIDGSIISIPLYTTKCQRFAFPIKQTKRFEELQQYIESGCKLGKASLFYKRGKWYFAVTIKISDKETTNSNVMGIDIGLRQLAVASIKTPKGKEINRQFHNGKQAGFIRKKYRSLRRKLAQSKKVKAIKTIDDKEQRWMVDLNHKISRQLVNLAVQEQVGTIIMENLENIRNTAKSLNRAGSTTKSSYRTRRDRNLHSWTFYQLQQFIEYKAELAGIKVEYINPKYTSQSCSKCAKVKKSNRKANLYSCECGNHIHSDLNASRNIANKYSASVS
-	node219node	9.4	EEM92921.1	495	Bacteria	ACNK01000108.1	158-1645:-	Transposase	Bacillus thuringiensis IBL 200		MMNDYRRTKTTISLINYHFVFYPRYIRKIFLNTKVEERFKELVQEICNELDIVIVAMECDTDHVHLFLNTLPTLSPADTMAKIKGVTSKKLREEFPHLQHLPSLWTRSYFVSTAGNVSSETIKHYVESQKTRGVKFVTQTITVKAKLLPTKEQIRLLKQSSSDYIKLINTLVFEMVESKQSTKKSTKDIEANLPSAVKNQAIKDAKSVFSTKVKKNKYKIVPILKRSVCVWNNQNYSFDYTHISIPFMVNGKPTRLKVRTLLIDKHNRNFDLLKHKLGTLRITKKSGKWIAQISVTVPTIEKTGTKILGVDLGLKVPAVAITDDDKVRFFGNGRKNKYMKRKFRSVRKKLGKAKKLNALRQLDDKEQRWMQDQDHKVSREIVDFVTNNTISVIRLKQLT…
-	node220node	11.3	OON90241.1	201	Bacteria	LNZO01000238.1	13852-14457:-	hypothetical protein	Epulopiscium sp. Nele67-Bin001		MAQITVDIPEKASTSGENTMGVDLGIKVPAVCVTSNGKVKFIGNGRENKTIRREFSGRRKELGKAKKVKAIKKINDKENRIMQDKDHQYSREVVDFALQNNVSVIKLECLNNIRNTTRTSRKNNKNLHNWSFYRLSQFIEYKAKLAGIQVEYVNPAYTSQTCPMCGLRNKAKDRHYACSCGYTGHRDLVGAINICCSLDIC
-	node267node	10.3	EAY56340.1	406	Bacteria	DS180873.1	250242-251462:-	transposase	Leptospirillum rubarum		MKQKVTQEKPNPGTNKVTKTLKLPLLSLNSVKAKEFSRFEALNTRLANRILALSDEQKRSLSSKDFSDLELGSSWVNQTIRNVQSSKKTKSFKSLPLETNNQNWSLHKVGETWSVSFNLIRGTRNRVPVNVHASSHVQTLEKILNGEAKAGSLKLWRSRKGTWHVCISVTWDVPVTDNANNRWVGCDRGQNIPLVAATPDGPIIFYQARKIRHIRRVYAARRAMLQKLGKTRAVKKLENKEARIVKHINHCLSKDLVALAVRCNAGIRLEDLTGIRNAPQRRSAKSDAGLNRDTWPFYQLESFIKYKAAISGVLIQKVPAAYTTQACNHCGALNKRKKHLYVCTRCGHKAHADGNASQNVRDAETGRFCLLVLEASEGGCYDGALNEVRHEVKDGLMPR…
-	node269node	10.2	RUT14466.1	458	Bacteria	RSCK01000001.1	8657-10033:+	hypothetical protein	Chroococcidiopsis cubana SAG 39.79		MKQVTTTLKIKFLNLNHAKAQLFEQMTAECTALANELLKLKIEERQKLTTAKVVTPLRSALANQVIRQVKGLAGSKTKNYKVLPPEVNNQNWKLHKCGETYSVSFPTIQGTKRVPLEVVGNHWQPILEKLLAGGIQRGTLKLIKHRDKWYACLSVIQCVTEVQSTNRVGVDRGQNQIAVAATPQGKSLFFRGREVKHRRRKFQRLRHQLQKAGKYRAVKKLRRSETRWMSEVNHTISRRIVEFAIKHDADVVLEDLSGCRQTMRQTKKSRSDAGDSRHAWAYYDLELKIAYKLAQVGREVHIRPAAYTSKTSSYDGRLGRRDGHWFYAPTGVRCNSDWNAARNIAMWDGRTCSLEPQVLENGAFDNPRSIRFGEAKSGGTLFEGSVPSCELSAGSEGSA…
-	node270node	9.4	WP_202806353.1	454	Bacteria	NZ_KE734720.1	3252002-3253366:-	RNA-guided endonuclease TnpB family protein	Planktothrix prolifica		MNFFTKPGWDRESPLASAVGLNATQALLSAVIYQLICTQLLDIYVIIFSMIKVTRTIKLKFAKLNRCKAQMFEQMTEENTQIANKLLSLPIKERRKMTTAKIMSELKSALVNQVIRHTTSPTGRKTKQYKVLPVEVNNQNWKLTQKGSTYSISFPTLKGEKRIPIEVASPHWQPVLDGLLEGTIQGGSFKLIKHRNKWYVYLSITEDVPEVETEKRLGCDRGQNNLAVVAPKEGFGKFFNGQSVKHRKRYFQQRRKQLQEAKKFRALKKWNKKEQRWMEAINHTVSRRIVRFAEYHNADIVIEDLEGCRKTMKQSKKSRSDSGQSRHTWSYYSLEQKLNYKLALKGLKLIKRPAPYTSKSCSTCGVIGKRNRHDFNCPNGHYHNSDLNAARNLSQWDGF…
-	node271node	12.2	HAZ46125.1	228	Bacteria	DNGJ01000277.1	3737-4423:-	hypothetical protein	Cyanobacteria bacterium UBA11371		MDKGSAKLIKHRNNWYAYISVTLEVPEVKTTNYIGCDRGQNNLAVVAPAIGFGKFFKGKEVKHRRRYFQKRRHSLQSAKKFRALKKWNKKERRWMDAVNHTISRRIVRFAEYLNANLVVEDLEDCRSTMKQSRKNRADSGESRHSWAYYSLKQLLDYKLALLGLKLIKRPAPYTSKSCSTCGTLGQRKKHDFNCPHDRYHNADLNAARNLALRGWFLMFFRPTPEMLL
-	node268node	10.9	MBE9167417.1	276	Bacteria	JADEWQ010000020.1	51289-52119:+	transposase	Pleurocapsales cyanobacterium LEGE 06147		MLLDDLLEGKATKGTLKLWCSQKGIWYALISLSKEVPDSDEPQGWIGVDRGQNNIAVASLPSGMAKFWNGRQIKHLRRRAAKLRKSLQKAKKLKTVKRLESKERRLISYINHCISKQLVAFAKDFDCGLVFEDLSGIRQTSKQRKKNKSDAGENRDFWSFYQLENSCRYKSILASVPMKKRPAAYTSKSCCKCGVIGKRNKHSFVCVNPSCNSCHNADWGGSQNIGQWDGFSCAVDFQKPLAVMVKGNQPNGVYDSPLNQVSLSGQELESPTMASA
-	node1506node	10.2	MBC7881968.1	385	Bacteria	JACMLN010000103.1	33036-34193:+	IS200/IS605 family element transposase accessory protein TnpB	Anaerolineae bacterium		MQRTIRLRLKPDPQVANAFEQTCLKYTYSFNAVCKIGWDAGLVHNGNALHSLTYYDQKAETGLPSQLICAARVKATEALKSAKALINKGEKATCPQSKWSPIRYDANSYTVWFNRNELSVATIDGRKRLPFKLPSFYSQYIQKGWKSCSADLCRDKKNRWWLHIVMECATPELEQSSECVGVDLGIVNVATDSRGNFYGEQRWKQVEDKTFQHRRRLQRKGTKSAKRHLKKMSGRQKRFRRDCDHVLSKRLVESVNKGATLVFEDLTNIRGRAKGSKTHRRRLHSWSFFQFQSFVAYKAERLGIAIAFVDPRYTSQKCSKCKHRERGNRASQAEFKCKACGFECSADINAAINIREDYWAAVNQPIAGSRASHDSLASPRALCRG
-	node1507node	11.4	HAM56551.1	396	Bacteria	DMMU01000410.1	1119-2309:-	transposase	Candidatus Rokubacteria bacterium		MPLLTVTLKLKIHPTPQQAAALTVTRAIFTDCFNRVCAYGWQQGERNGTVLHRATYATLRAAYPDLPSQLMCAARVKAAEALKAVHTRRRQGRKVTCPQSAGTAIRYDARSSWVRLSQGEVSITTTAGRLRLPFRLCDYYQRYRDWQVRSSDLCQDQRGRWFLHVVVQLAAHDVPASGEVVGIDLGIRRIAVTSDGRNASFYSSGHLTNRVRRYQRLRRSLQAKGTRSAKRHLRRLGHDWQRFTAATNHVIARRIVDAASPGAVFGIEDLKGIRDRCKHRKGEQRGRFHRWSFSQLQGFLRYKAAAAGQHVEIVDPRYTSQTCLRCSHVARGNRRTQSLLVCQVCHFSLNADLSAARTLRQRAIDSLVAPLSGGVSCQDDPSVLASGDGPRRKLPA
-	node1514node	9.2	MBV9852379.1	408	Bacteria	JAFAZD010000371.1	1-1228:+	transposase	Armatimonadetes bacterium		LRLHTCRLQTSAAPVGGQEAEAILLETLRQSTACFNAVTAHGWEAGERNGTRLHHATYAGLRAEYPSLPSQLHCAARVKATEALKSVDERLRQGRKAGCPTSELCPVRYDARSYWVKLSEGRASLASVAGRVCVRLNVCAYYRRYLDWTPCSADLCFDRKTGRLSLHVVVEADAPEAACDGVCKSFLGVDLGIAEIATDSEGNQYSGEAVKGVRRRVRRIRRLLQARGSKSAKKHLKRIGQKQSRFSRDTNHVISRRLVATAAAHEKALALEELKGIRDRAETVFGREMRWLMGNWAFDQLRQFLSYKAEAAGVPLVSVAPRNTSRTCSKCGHCDKANRKSQAKFLCLRCGFELNADANAAINIGVRAAGSDGLLSQLCVPATLPLMGVNAVRATELGT…
-	node1509node	12	MCC6446579.1	383	Bacteria	JADLDR010000218.1	292-1443:-	transposase	Armatimonadetes bacterium		MRATLRLKLHTDERTANALRDTLEGFTACFNAATDYGWTHDERNSLRLHRATYTGLRETHPSLPSQRVCASRIKAVEALKSVDARKAKGKKVGCPISALCPVRYDTRSYGVRLQDECASLATTQGRVCLTFSLPVYYRRYLTWHTTSADLCFDPHKRRFYLHVVMEKDTPTVSPNGDVVGCDLGVRRIAVTSKPQFFSSSALHRKARRHQHLRSALQRKGTKSAKRHLRRLGRAWYRFTREQNHLIANAILDALPEGAALTVEDLTDIRERCQHRKGQRGLFHRWSFAQLQAFLAYKAQQHGIVFVRLDPRHTSRQCPKCGHTEKANRKRQGVFHCVGCGYEANADFVAACNLRQKGRSLLARLLSESPSCPTTSGSSEPGRR
-	node1508node	10.9	GHO67244.1	400	Bacteria	BNJH01000003.1	888324-889526:-	transposase	Ktedonobacter sp. SOSP1-52		MEYAAPFLQKLSIYAILVRMDRTIRIQLKPTHEQKQLLDETTRQFTQVFNAVCAYGWQHSEKNGVRLHHATYYKLRETYPRLNANVLIQARIKATEALKSTFDRKAKGRKAGQPQSRQCPIRYNERTSVLNWQTQEVCLSTVEGRILVPFQVPLYSSKYAGYQVTTADLCIRNGRYGLHVVVSVPEPDVPQSDEVIGVDLGLNRPAVTSNRHFLGSCHWKEVERRRFRIRRKLQSKGTKSAKRHLKKLSGRSLRFHRDCDHVLSKRIVEHATPGSTLVIENLTHIRSTSKIRKKTETSRRLHSWSFAQFHTFLSYKAQERGMQVVKIDPRHTSQTCSQCGHQHRSNRKSQSLFLCKNCGYCLNADLNAAYNIRNKHLASLGISLASGSLSDGLSSQPFVG
-	node1505node	10	MBI4145230.1	387	Archaea	JACQNC010000010.1	924-2087:+	IS200/IS605 family element transposase accessory protein TnpB	Candidatus Woesearchaeota archaeon		MIVTQTVRLKLAVDGAHDSALAETVRQYATAFNAVAAAGWKTKTTNGVKLHQQTYRSLRVALDLPSQLVISARMKAVEALKSARERAKQGRKVGCPQTAKPAIRFDARSYRFDWNGIVHLTVIGGRIKVAFLLDRHSETFKGLKTHSADFVRKPKGWFLHVVVEKEVPDVQETGKTVGVDRGVKRPAVTSDGQFLGNPRWRAVEERFLALRRRLQGKGTRSARRHLARLNDRLARFHRDCDHVLSKRLVRSVSPGDTLVFEDLTNIRDNAKACGKANRRRLHSWSFARLGSFVSYKAALRSVNIAAVNPRDTSRRCPMCGWIDKKNRRTQSTFRCVRCGYERNADLVGSWNIRDRHEGLWSPVSEAPGRVNSPNVEGMHISSASPGL
-	node1574node	10.3	MBD3207812.1	409	Archaea	WJIV01000310.1	1474-2703:-	IS200/IS605 family element transposase accessory protein TnpB	Candidatus Bathyarchaeota archaeon		MLTRTVVFPLNLDAAQTEAVEETLHVYTQVWGRAVDVAWPQARPHRFSVHKRVYGKARKIGLKSQLAVSAIARAVESVKASRVLAKRRNKNKKPENRKPATKPRVKTTIPVRLDARTLSFDKPRETASFMTQHGRVRVPLVWHKQARRYRAWNCKSGEIGRRRDGRFVLRLHFTQEALDAPCTDRVVGVDSGIRNPAVASDNRFICNDRKGKWKAHERRLLSLRSRLQSKGTKSAKRHLKKLSGRLRRFRIDCDRALAKELLAPFSPGDTIVLEDLTGLRERVGEKSQRKANKPQRTRLGRWTYARRTQAIEDRAEVTSVRVERVAPRYTSQRCPACGERAKRRKARLRCLECGLDIDADLAAARNIEFLWRSAIDAASGPPVNRPDVGGSVKFASHPA…
-	node1576node	9.3	OGB96875.1	375	Bacteria	METK01000019.1	44760-45887:-	hypothetical protein	candidate division TM6 bacterium RIFCSPHIGHO2_12_FULL_36_22		MAQKTVVFPLNLNEQQKEILIQTIKLFSQAYNACLDYAWSMDHPVKKELHEKTYYFLKELLGLKSQYLCVARDTACETVLSVRARLRKGKKASKPQSGLVPIRLDKNTLSFDKTRETASITTQGKRIKVPLLWHKHAKRFEQWHCQSGRIGFDSRGRLVLWLTFVKEVEKPERTGRVIGIDRGIKHAFVTSDNKFYEEGESKNKERLYYLLISRLQSAGTKSAKRHLKWLSGRVRRFKVNCDHRLVKMLFATLNPGDTLVLEKLTGIRDSCGTKGKARKKHRKYLNRWSFKRLADIITSFAELLGVYVEYVDPQYTSQQCPQCGIVKKSNRKNQSTYRCSCGLELNADLNAARNISRRWCMANGYASGHQSIGLL
-	node1582node	12	MBK3332904.1	398	Bacteria	JAACYA010000002.1	447485-448681:+	IS200/IS605 family element transposase accessory protein TnpB	Persephonella atlantica		MKIKRTIKLVVKPSEKEKHILFKTFEEYKFAYNFVAEIGWKSNIHNSVKLHNLTYIVVREKTSLPSQLVISARNVASESLKSAFSRKKKGLAVSCPYSKNPAIRYDKRSYSVWFDREEISIATIEGRLKLKIKIPEYFRQYFSWDIRSASLKYNKRLKKFFFNIVVEKEIEEIPENDTVVGVDLGLSKLATLSTADGKINKFFDGGHIRAVSERYFAIRKKLQSKGTPSAKRHLRKLSQKEKRFRTAINHKIAKEIVNLIPAGGTIVLEELKGIRERIRVYKRERRWVHSWNFAQLKQFIEYKAKSKGIKVVYINPKYTSQRCSKCGYVSKSNRKDQSHFKCSYCGYTVNADLNASRNIAINYLVSQKERLGHRVASLPVWAVVNQPNVRRLAVSSHS
-	node1592node	11.6	GFP32164.1	394	Bacteria	BLSA01000039.1	6915-8100:-	hypothetical protein	Candidatus Hakubanella thermoalkaliphilus		DEMRILCYYMSMKLVRTAKIKLSISPDEIKPSLEAYTNAFNHICQIGWQDKDSNGVSLHHKTYSTARECLPSQLAVSARMKATEAIKSAKNKLKKKQKATCPQSKLCSIRYDARSYNVWFDKNEVSLLTIDGRKKFPIIVSEYFKQYLDWRRVSADLFLRKNGVFLHIVFEKDIPDVMSVNRVVGIDRGINKIATTSDNLFFGGGQVKHTSSRYEKLRQNLQSCNSKSAKRHLRQISKKENRFRTDVNHKVSKQIAGSLPPGSTIVLEDLKSIRQNSRLRKKQRKQLHKWNFFQLQQFLAYKAEAKGIRVKYVDSRCTSQKCSVCGYIARANRQYQSVFKCKHCGFSLNADLNASRNIRQNYLDAISYPGRANVNLPNVASVEAKGFLSNCGGA
-	node1503node	10	OLS24691.1	396	Archaea	MDVR01000047.1	45457-46647:-	hypothetical protein	Candidatus Heimdallarchaeota archaeon LC_2		MVRVIKSQFYPSEIQSDILRETMIEYSKAMQSAFDYGYHNNTRNKNKIHEETYANFKKSSPLNSDLIISARGKAVDTLVSLNGIRKKTGINSKPVIYKKYHPMRYNNKCSTLNIENKEISLATIVKGNRIKLNLHIPKYYQQYIGNGWEFKSLELILRDKRGIEKWYIHFSVEKYQEELDFEFTTEYIGIKRGMKNLIVSSKNKFYSGKELRKLKTKNYKKKQSLQKTGTRSAKRKLKENSGREKGFQIVTNHEVAKNLINDLQPNSVLILEDLAGIRDEATYPKQSKFSRELNTWAYYQLELFIEYRAAEKNIRIEYVDPHQIQQICSKCGYNSKSNRKNAVFRCGECGFELNADLNASRNLVNRFISQLPIRQQTQEAIRFLGGAPVIVPNVTS
-	node1504node	8.7	OLS19337.1	386	Archaea	MDVR01000150.1	18922-20082:+	hypothetical protein	Candidatus Heimdallarchaeota archaeon LC_2		MSILTRTLRVQVYPEKQIKKELERTFEEYSKAAQVAYNYAYTNDTSNRIKIHHAIYKSVREKSSLNSQLVINAKNKAVDVIKSLKAKRIKRLVNFSNKIPIRYDYRSSTIFHESRYVTLSTTNKRVTLQYFLPKCYQQYVDWEFRSFELLKRGNKHFLHFVVRKYSKVKGKHSGQFIGIDRGIKHIAVTSQNKFYNGIRLRETKNRYFRLKRGLQKKGTPSAKRRLKQIAGRERRFQRDQNHCITKKVIQNMKSNSTIILEDLIKIRKTARYRKRSRQSRELNSWGFYQFQIFLEYKAKEKNIEIIYVDPAYTSQRCNKCGYISRKNRNGPHFLCTSCDFNLNSDLNASRNIEDKYFDDEYVLNKLAQKAIGFLRGAPVIIPIVAS
-	node1519node	12.6	MBS3062164.1	376	Archaea	JAGVWC010000012.1	138055-139185:-	transposase	Candidatus Diapherotrites archaeon		MLHRAIKIRLGYDKRLVDTIYTYNSACNFVLQTAFNAKTYNKTRVHHLTYKKVREMFPALKSNLVCAARNQACAMLKRQKLKCLPIVKKAGSIRYVTFTFTPQFKKGVISLSTIYGRVKVPIRVPLYFHQYIHWVITFATLSFKQGHLFLHLNAKKESPSKLPPKNLVGIDRGIINPLVTSTGQFFNSRKLRNVKARYQWLKKCLQSKGTRSAKRHLKRLSGREKRFVTDVNHCLSKRLVQSEADTFVLEKLHIKPAKSNGPLFNTLLGGWSFGQLLNFLRYKSEGVRKNVLLVPSKYTSQECSICGYVEKSNRKGALFRCKKCLHSLNADLNAARNIAQRGKTLLSRLRVDQPIVAQPITIGATSFAVKPSTYPY
-	node1520node	9.2	HDP97496.1	376	Archaea	DSAX01000145.1	6088-7218:-	transposase	Euryarchaeota archaeon		MQRTITLHIEPNDRLVKTIEMTNLATNDILKAGFENRIVNKLKLHHLTYYPLRKKYPDIPASIVTTARDNASEMLKREKLKRLSTKRKWSAIRYNQRTFTPELGKGFVTLASTNKRVNVPIKIPNYFRKYLGWKVVSAKLSYTGRKLVLGIVVEERTPSVRPPNTIIGVDTGIINHAVFSNNNFYRSSNIRKVKGQNQYLRRRLQAKGTRSAKRKLKQLSGREKRFMVDVNHQIANWILSQPFDAVALEKLGIRREKRLGRSFNGKLGNWAFGQLQRFIEYKAEGQGKAIIYIDARYTSQKCSRCGDIRKSNRNGLVYKCKACAFELHADLDAARNIASLGKAEAGRLSVNQPIVASSVSEHSVSPQLQASSFRAG
-	node1516node	12.2	MBU0684853.1	358	Archaea	JAHIZT010000047.1	15311-16387:-	transposase	Candidatus Thermoplasmatota archaeon		FNEATNFFLRLGFHNRTHSKRKLQALGYYEARDKWPALQSSLVQGARDCAADMLKQERCRRLPFKRPGSSARFNQRTFKAFLDSGSLSLTTVEGRLKVPLRIPEHFRKYAGGKVNALRVRDVDHDLMADLMVELPDVPIKDVADPRVVGIDRGINNIAVTSDGGFFNSRHLRNVRGRYAHLRCELQSAGTRSAKRHLKRLSGRERRFQADVNHRIAKEIVGADFDVLALEDLSIRKDRRLGKEFNRKLGRWAFAQFETFLRYKSEECGKHVISVPPEYTSQMCSRCGDLGIRKGHSFLCPVCGNSLNADLNAARNIASLGNALVGRPTVNGPIVATSDAEHRTSVEVSYKPPISMGGS
-	node1515node	12.1	MBI4170985.1	380	Archaea	JACQNX010000072.1	8403-9545:-	IS200/IS605 family element transposase accessory protein TnpB	Candidatus Aenigmarchaeota archaeon		MQRTISLKIPCEESLKKTMQIYNRAVQDCIDIGWEMKTFNKNELHENSYRLLRKAYPSLQSSLVQCARDQASDILKRSGFEKRKPVKRLNGSIRYNARTYTPKLKDGIISVSTIEGRKKFRVDVPNHFKKYTKGIVKGMVLVQRNGFFLVKLVVELEDKQFKYKKVRTLGIDCGINKIAVCSDNTFYASKHLKGRKGEFFYLREKLQQRGTRSAKRLLRKISGRENRFVADVNHQISKAIVNSRYNTFVFEKLSVRKNRKFGRKFNKKLGSWSFRKLQTFVEYKAKEIGKQITFVNPAYTSQTCSVCATTQKSFRHGNFFSCSKCGLNLDADLNASRNIAMLGNALLGRASVNSPDVSCDDVAGAKAQLQQSIVTSHLTC
-	node1517node	13.6	MBS3153508.1	395	Archaea	JAGVZJ010000033.1	4753-5940:+	transposase	Candidatus Woesearchaeota archaeon		MQRAISLQINKYPEILKTITQYNKIVNEHITKSFELKTNSKNKLHKALYRETRNKYPNFPSALIQCARDNAIEMLNGNKYKKHTQKRNDSSIRFDLRTAKVFLKSGQLQLTTIEGRKKYKLNIPNYFAKYFKWKVKAVTLGVNKKRLKLKVIVEGNLPKQAINQEVLGIDLGINNFAVLSNKTFIKPKHIRNIKRRYAYLRKGLQSLGTRSAKRKLKSLSGRERRFMRDFNHCLSKRIVSMNYGSFALEGLKGIRNGRKGKVFNRMRSNWAYFQFRQFLTYKAEDIGKSVVLIDPRYTSQRCSKCGFADKSNRNKGAFHCTTCSFHNSSDLNASINISQIGKILFEQAVVNHPIVTTNEGVSSLHSDTPEFSHKLHPLEGSSCHKRLSIAALWYS
-	node1518node	12.3	MBI4451053.1	369	Archaea	JACQSV010000056.1	34561-35670:+	IS200/IS605 family element transposase accessory protein TnpB	Candidatus Woesearchaeota archaeon		MQRAIKLCLPRTKELLDTVATFNRVVQEHINKALVLKTTSKAKLHCACYKRLRAQYPALGSMLVQIARDQAIACLKANKLAPTTTRKPLASVLLNARVFSANFKTGKVSIRCLNNRRTFKVNIPDYFQKYVGWDIQACTLKPAKGRIECNIIVEGNLPTIVQTENNVLGIDSGIKNVVALSNGVLLKGSMLNGWRRRVHYLRNRLKSKGTRSSKRSLKRLGAYEQRRVRDFNHGITKNTSNMPYNVFALEDLEGVRKGRKGKTLNRMRAHWSFYQFRTLLSYKAESLGKRVVLVNPAFTSQTCSDCGKPGTRQASRFSCQYCGLVLHSDLNASVNISYLGNTALVGQAPVNVPIVTTRDGVSSLHTCSS
-	node1521node	11	MBI0583514.1	417	Archaea	JAEILR010000007.1	242148-243401:-	transposase	Methanomassiliicoccus sp.		MLTEEQKGSLLRTMEAYTRAFDHAARWGFEHQKCGKLELQYAIYYEMRRAVPELGAGLIQSAKDTACEALRQCKMRTVPRRKPRSAVRFPWKEAKVYFGSGTISIYSVDGRIHAPVVLYEHLKKYAEWRCKLSVLIWDRIGRQFYISVVVENKTPIEPVKGNVLGIDRGLNNVAVCSNNMFFDSSRINATRGRYAKNKQELQAKGTRSAIRRLRKQSGRERRFMTCENHRISKIIANTEFAVFALEDLAGINKCRWLDRRTKGKLRSWAYHQLENFLRYKAEGLGKAVVHVDPTCTSQWCSRCGWIDKKSRKGSIFHCVRCGFQLNADLNASRIIARLGMSEASRLPIYQPHAAGDEGDVSGVRSKCLSLAASLRSPRVVDTPSLNREQGSLRAGQGCD…
-	node1522node	12.8	WP_141398739.1	358	Archaea	NZ_NTMG01000006.1	1-1076:-	RNA-guided endonuclease TnpB family protein	Candidatus Methanoperedens sp. BLZ2		MERTIKLKLELSEENKETLRQTMALSNQVFNEIARYGFENHTCSKVSVHRATYYSIREKHPELPCSILQGIRDVACESLKGLELKKCPASKPFSAIRYNKRVHRINLIKQNVSLSSVKGRVTATYSIPEYYRQYLNWEFKTSTLRYNRQKDTFYLHVVIHKLSPEPVGDKVLGIDRGIVNIAVTSNNRFFNSKPIKNVRAKYAYLRAKLQSKGTKSAKKLLRKMSGKEQRFVSGVNHCISKGIVAMPFDIFAIEDLTSIRVQSRTKGTDFTRKLNNWAFYELDQFLRYKAEAMGKSVVTIDPRYTSQKCSVCGHIYKGNRKGHSFKCVKCGFQIHADLNAARNIAVLGISGNGRLPVT
-	node1502node	12.3	MCL2712864.1	368	Archaea	WQXR01000113.1	871-1977:+	transposase	Methanomassiliicoccaceae archaeon		MTKMIRTVRYELPYDQALVDTVLMGVNVFRFWSDLAFEHGTSGKIDLHHLGYYVARELFPSFQSMLILTVRDSVSEARKAIRTRTGDKNPILKAHKGRGLRYNNCCFGMKNDGTISISTVEGRKRYKITPAPGYENWSCEAATLKLSKGRCFLHCQYETGSPPIKEWKNSDVLGVDRGIKNIIACSDNTIMNSKRLRNVKGRYQHVKASLRSKGTRSAVRRLNAIGGRENRFVRDVNHCISKHLINTKYGVFVLEELKNIKKSSVKGKLGKTIRKLIGGWSFRQLQTFLEYKAEAAGKLVVYVDPKHTSQRCSYCGHTEKDNRKGHSFRCVNCGFSLNADLNASRNIAELGISVFGRVASQKPVCSQQ
-	node1510node	12.1	MBO8468476.1	412	Bacteria	JADIMF010000023.1	12292-13530:+	transposase	Spirochaetes bacterium		MRRSITVFPRLSDKEVSAVVETRKQYARAFNMSAECLINNSSTSKRFLHKVQYERIKEECPTLPTGLIQCARDVAVEAVKNWNLKRTKLKQKHPKKAERMRRPSMKEKCTMRYDVRTLTLRGSQLTFSTCDKRVKTIITIPEFFTERCPASDGWKQKGANIGINRKGRVFVNLIYECHDPVIEEKKDGKIVGLDRGVYNIVTTSEGVRYGSKDARRVKRKYNHVRSELQEKGTRSAKRRLVSISGCEKRFVHDRNHCISKKLANIDEDVSVYVLEDLSSMNMLRLRGKSSKTMRKWLSNWSYSDLEFKLAYKCKRNGIRVEFVDARYTSQKCSVCKTIDKTSRKGNRYVCRKCGNTMHADVNAAINIRDNYITRVRQSGQAAVNQPYGWGATGKPETEP…
-	node1497node	10.9	WP_202571246.1	437	Bacteria	NZ_JAERWJ010000011.1	61452-62765:+	RNA-guided endonuclease TnpB family protein	Bifidobacterium longum		MAVRKSKTAQRRERVSSSTQQRTIVLPLPLTREQYDPIRRSAEEYNRMWSSLISWCDSNKTVNRTRMQKENYRRLRDRHPTLPAQFACIAMRDAAGAMRSWNSNHPKRRWNMKASRKALTINYDMRVMSLRGNLLTLSVAHGEKRVRLLLPDLPEWFTARYPEGKPNAAKLLLGDKPEDTRIALIYRISDPQPLADGDVLGVDLGQHSLYMDSRGGEAPYARVQGAKRRYAHNRKTLQEKGTRSAHRRLKAMKQREERFIRDVNHQASKRLANTQGVQAIAFEDLTYIRRQASKRTKTGARRRNMLNQWSFSQLQEFTAYKAARNGIRILMVDPSYTSQRCNRCGYVDARNRNGARFDCRRCGWSDNADHNAAMNIRDRALSSLAEEEHTSTDRPVDRS…
-	node1513node	10.9	DAF78919.1	365	Viruses	BK017243.1	76224-77321:+	endonuclease	Myoviridae sp.		MIKTMSIKTPLNPEDYFLWFNQCADMFNQYVDWAFKVKSYNKNKAHKELYLNFREKFPTIPSALVQCVRDMALEAVKRDKFKSKPKKKNNSSLRLNKCLINLKGNSISVIHPNKRINFNFDYADYFSNYKNAKFRSATLQYKKISHTIVLNLQFEFPDTPLKTEGEIIGIDRGIYNLVSCSNGLQIKGSQIRARQRKDLFNKRNIQSKGTKSSKRKLKKLSGRYARFSVNINHCISKQIVSIPNLKTVVFENLKNIGKKRKGKKLNKWIHSWSFHQLQTFTEYKALEKGIEVKYVDPRYTSQKCSACGFTDKNNRHKHKFVCIHCGHTCDADLNAAVNIKQNYILSLTNKEQAVVNKPIVAGSNT
-	node1511node	11.5	MBU0999531.1	376	Bacteria	JAHIVA010000078.1	1317-2445:+	transposase	Patescibacteria group bacterium		MRRTIKIPVDFSEHKFLPLMKICASIFNIHVEYAYKANSYNKTKAHHALYSLIKTNYPNIPTGLLQSVRDTAMEAVKSVKLNPNKKPRKSDRSAVRFDTRCVAIRGNLLTISTLGKREKILLKIPKYFQEIFNTWKFTGLQLIYKFDKKKFFIALNYQKEGPDFQDGQILGIDRGLKNIVYCSNNHSVSGKTRNRIKRQYAFNRKKLQAKGTRSAMRHLCRSRQREARFSLNENHIISKEIANLPYQVFVLEKLTGISNKRKGKRMNRKLSNWSYYQLESLLQYKAEALGKKVEFVDARYTSQKCNMCSYTDRRNRNLENFVCKECGHAEHADLNASKNIRDLYIDQSLKGQADVNQPNVSGLRPDASSGASPLSN
-	node1512node	11.8	MBW4643077.1	412	Bacteria	JAHHHF010000064.1	147550-148788:-	transposase	Goleter apudmare HA4340-LM2		MKRTVSIPVNLPSERFLPLMNQCAEIFNAHVDWAIANSTYNKNKAHKELYHLLRVEFPSVPSALLQTVRDNALEAVKATKRKVRASASGDLNFPRQFKSIPKKKPTSGLRYDKRTMTLRGKQLTLSCIGKRVTLILDVPEYFREVFETWDFCGATVTYTKNTQQFWVRLVFETEDPQQIAQSPSQGFLGSELCKREGQIQGIDRGLYHQAVTSDGQFFSSSKIRKVQRRYLYNRRQLQQKGTRSAKRRLKAMSGREKRFMRDTNHCVSKKLANQPGIAVFVLEDLSSIRTQRRGKKMNKWLGSWAFYQQEQFLTYKAEALGKRVVHQDPRYTSQKCNICKHVRRTNRHKSRFHCKNCGHRTHADLNAAKNVRDDYILSSTQGTEEQASVNMPDVSTDSL…
-	node1583node	11.7	HIH30808.1	369	Archaea	DUFS01000064.1	24549-25658:+	IS200/IS605 family element transposase accessory protein TnpB	Candidatus Micrarchaeota archaeon		MKTIQTVVEELPEQRAIFDENLLLMADAQNFVVSSCYDHEETNTFRMHHFNYPILRERFGLPSQLAVVANKYACSSVKGAIRRKAPRPNFSGRAVHYDSRSSTIDLVKKSASLLTKEGRLKVKLNVPLYFQKFSDWKVKESNLVKCRDNKLRLMIMIEKPAIKSNGSGKVIGVDRGITNLIATSDGWLYEGRDVFSVKKRYVGLRARLQAKGTRSAKRHLSRMRGREKRFMADVNHCISRTLIDSAGLNGALILENLKGIRTARHRHQQNWLFSNWAFYQLETFLKYKGEERGVAVEFVPARNTSKACSACGSIKKGQRQGSVFRCKTCNVVLHADLNAAKNILHKYQSSRAAVNQPIALQADGASHRL
-	node1581node	10.9	PIZ46863.1	387	Bacteria	PFNO01000201.1	1083-2246:-	transposase	Candidatus Woesebacteria bacterium CG_4_10_14_0_2_um_filter_39_14		METITKTCKVKLDIPEERKPDILETFKQYNDALNFAIEQAWKPEKKIINKSKLHKLTYYPLREKTQLPANFICSARNKACDVIRFNIIKWHNYKKASKPLFKPFSAIQLDKRTLTIKDRSCTFSTVNGRVKADYFLGNYQKQILDDPNYDFRTATLTFKNGNFFLNITIVKPALVKKPETVMGVDLGIKNIAVTSTGKFFKSGLLNDSRRQFREKRASLQSKGTRSCKRVFKRLSGRENRFSDWVLHNVSRQIVNEAINHNVEIIAFENLTDIRERVNQWRKKERAKVNLWAFSKLQQYVQYKALEAGMKTIFVESKYTSQRCFKCGHIEASNRNGFNFVCKRCNYSINADYNASKNIAFKVLSGKSPDWAGLPRKLALKTKRFAYV
-	node1570node	9.8	TKJ42706.1	394	Bacteria	NJBP01000067.1	8719-9903:-	transposase	Candidatus Aerophobetes bacterium Ae_b3b		MLFLLDLFKKYSYNIYEMEKEIVKTFKVKLNISPENREKLDKTLFEYNNLLNYLSSIAWDKKITNKVKLHHLTYYPAREKFNLPAQFVCSARDVVCDRMRAIIKRKRKSKPQFKKPFLRYDVRTITFKEGYCSLSTSFGRIKTKIIPYDYLNQHKDWTLTNTPTLIKRNKDFYLCLHFKKTVVLKEPSILIGVDLGIKNISVTSDNKFFSGGYLTYKSNHFFRLRKALQAKGTPSAKRVLKRISGREKRFKLDYLHQKSKELVQYVSELQNPCIVFEKLQGIREQKSKGRKMNRKLSTWTFRKFQELVTYKANQIGVPVAFVDARYTSQKCSRCGNILKSQRTGNTFKCKACGFELNADLNGARNIRKNFTEGQAPQVGLSVNQPLSSAFVTTS
-	node1571node	11.4	RLC72654.1	381	Bacteria	QMNY01000052.1	4463-5608:+	transposase	Chloroflexi bacterium		MNMQEIKRTVRIKLLPEDAQLLLETIKAYTDACNWICDIAWEKKLTNKVALHHEVYYPTRKLFNLSANLSCSARDKVAEAVKSSLKRKGSKPHFDFTPIRYDARTCTIKPDYCTLSTNGHRVRCRFILGDYQRSYLEDKSWEFGSADLVYRNKAFYLHLVLKKLIPSPNPPKCVIGVDLGVKNIAVISTNKFFNAGKLNWRRNHYFRVRKSLQSKGTRGAKRVLRRLSGRENRFHRWALHNISKWLVSHASTFDSPIIVFEKLTHIRSRAELGRKGNRQVHSWGFAILQRFVEYKALAQGIPVGFVDARYTSQKCSRCGHIAKGNRNGAIFKCKRCGFQLHSDLNASRSIALNFTEGYKSSGWAAVSQPLIAALAGESPRL
-	node1556node	10.9	KXB06296.1	383	Archaea	LHYG01000007.1	8956-10107:-	hypothetical protein	candidate division MSBL1 archaeon SCGC-AAA382F02		MKSTVTAKVKIRKDERLVKTMRVYSKALQFCIDRAWNNLYTRKSIHDECYYKIREKFGLQAQLAVCVISQTHEMLKNSPKNKPKVKKFATIRYNFSRSATIKGEWEKLSLASTDGRVKVELNIPGCYEEYLDRNVRESNLILKNDMLFFCFTFTKEVDINPFSFCDGGKIRGVDLGINKIAVTSDENFYGTNAKEKRIKWEELRAELQRKGTHASHKRIKSMGKRFNRYMTWMNHNISKKIIDKLDEGDVLVMEDLTNIRKTAKYNEWVHKWAFRQLQNFLEYKAVEKGIRVVYVNPENTSKKCSKCGSLDTERHGGFFECNNCGFSLDADLNASRNIAHSYTETIGRAGSRRSAYGSRVYEVETFNTGRIETETTRKLHASF
-	node1558node	10.8	MAH03159.1	374	Archaea	NZDF01000001.1	2601-3725:+	hypothetical protein	Candidatus Pacearchaeota archaeon		MECRVSVPIKLKINEVVVKTIEIYKKSLQHCVDVAWEMKIKNNVELQPFVYKEIRNFGLPSQLAIACIKQSCGIIKKAKSNPNIYKTSIRYNSPRSFSFKNNVLSISTIKGRIKIPIKIPNYALKYFKDWNIKESLLTKNFKGDYYFTFTFLKKALKNSTLQNRVLGXDLGIHNLAVTSDKQFFKSFKVKQIKRKFKFLRDKLQAKGTRSSRRLLKKLSGKEKRFMTWVNHNISKEIISVFDGNKIVMENLKGIRKIWRGKRMNYCXNNWSFLQLQNFIQYKAEIKGIEVVRVKPHYTSQLCSKCEKLGSRSGSSFVCHCGYSLNADLNASFNLASPMLEKRQALVTKPCIQTNEHEGVLNPIECEVMDKIPLL
-	node1559node	11.3	MBI3412784.1	377	Archaea	JACPZZ010000010.1	30373-31506:+	IS200/IS605 family element transposase accessory protein TnpB	Candidatus Aenigmarchaeota archaeon		MLGRVTVNVRVPSDDAVLKTIKIYNRGLQHCIDVAWKKRIRNNIKLHPFVYKEIRGFGLQSQLAVACIKQACGMVKRAKSKPAINSFSMRYNSPRSFSFKHGILGLSTIEGRKKFNITLPEYAKKYIAWEIDESVLWSDRKNRIFFGLCLSKDIDIPIRSAQHRQVLGVDVGIKHLAVTSDGKFYGTVIPKMRRHQEHIASLQSKGTKSARRHLKKVSGRWKRFMRWKNHNISREIVNSLGEGSIVALEGITNIRSNKGRKFNRQLHSWAFRQLQSYIEYKAIQRGCLVAYINPRYTSQTCRICNEIGTRNKGFFLCNSCGYSCNADLNASFNIKNRVKPLAMAFGLNVNQPIVASGGFLNVKHFESPDLSYNAHRF
-	node1557node	10.4	MBU4283786.1	381	Archaea	JAHILB010000047.1	3033-4178:-	transposase	Nanoarchaeota archaeon		MKSVVTIKLKIPCKKELLETMRQYSKSAQYVVDTGWENGIYSKRELHNLTYYPIREILELPAQLVCSSRDKACETLKSLWKIKKPTKPNFKEMLTIRYDARSFSFNFDCVSLATTNGRLKIPVDIPEYYWQYLDWDARNADLILDRKNKLLLHITFSRDIQLPTNSDGFLGVDIGINQVAVTSNRQFFNARQIKLKRIKFKRIRAKLQSKGTRSAKRLLKKVSGREQRFMRYWNHVISKQIVNNCKAGTIVLENLKGIRNVRKGRKFNFWLNRWSFYQLQQFITYKALRSGIKTIKVSPYLTSQTCSRCGQIGSRSKGFFVCSHCGYSLNADLNASFNLAKHHSNADGVSVPVTVPDIRVDEHKGSLRTIVCETMDKSPHL
-	node1561node	11.9	MBS3107864.1	367	Archaea	JAGVXY010000017.1	2288-3391:+	transposase	Candidatus Woesearchaeota archaeon		MKCRATIKLKIQNRKEISRMFSAYLKACQYSADSALKNKCKTKFDLHHVIYNKIRKKFGLKSQFTINAIAKGFETYKSCKKKVVFKSVPLRFDRRTFSFFENYIRITTDKERINIPIFIPEYHRKYLSWNYQTADLVMNRSEKIFLNITFSRNVESIRGNSIVGVDLGINNLAVCSNGKVFKGEKTKIKQFHYLRRKLQAKGTKSARRILKRISGRQKRYMAWINHNVSRQIVDSADIIVLENLKGIRKCRNKYRGKRLNRWLNGWSFYQLQNFIQYKASFVGKKTAFINPHMTSKTCSNCGNIGSRCLSRFVCSDCGFSCDADFNASCTLRRLYVNQPNVSDCDAKAPLGELKRNSGTMTYNVNNG
-	node1580node	8.5	MBI4158961.1	386	Archaea	JACQNJ010000013.1	39704-40864:-	IS200/IS605 family element transposase accessory protein TnpB	Candidatus Woesearchaeota archaeon		MKSVATIKLKIPYNELLVKSMKEYSKAISYISDMGFKTNTHKRYDLHHLGYHKTRKKFKLPSQYIINAIRVASQNLKSINTTRGSKPEYRRYMPLDFDKRTFAFTPDKVRVTTVNGRVDIPIKIPEYYVKYLDWSWQTAQVLLDKKQRMFIHIAFSKDVNINTCSNRKVGVDVGMNHMAVTSDKKFFRGSTIKTKMLKFKRLRKKLQAKGTRSSRKLLMKWSGRERRFKAWINHNVSKQIVDSIAEGTIVMENLKGIRRSKRGKRFNYWINNWSFYQLQRFITYKANRKGIYVIKVNPFRTSQICSRCGNIGSRIRHLFTCLHCNYNLNSDLNASFNLAKYPAICKGISASVTEPYIPSDDVKAIFGIATEFRDNQHKSVKPHTSV
-	node1560node	11.3	MBU0532266.1	373	Archaea	JAHJCT010000017.1	37216-38337:+	transposase	Candidatus Micrarchaeota archaeon		MLVQATIRLNVPPSRELIDTMVEFSKATQFAYNYAVKNKIRSWKILHQKTYRKIRAFSKLPSQLSCKAIKYALETKKGCRNRKVNFSKELSIRYDHRSYSFDFSGICSLSTIYGRIRQTLYVPEYYLRTYRNWEIRSATLSKSGKHLSLNITVTRNVDVAAHTSNNKVIGIDLGINNLATTSEKQFFKGVKDKLANFQRLKSRLQSKGTASARRHLKKLSGRQTRFMRSINHEISKLIVSRANAGDIIVLEDLYGIRDKSKGRALNRLISNWAFYQLKNFIEYKTLRKGAIFISIPSHHSSKTCSRCNETYTKRPKNAGFFKCLNCGYSCNADLNASLNLRGRTNVLRNVLGLLVNQPIVAEDYISLAASPCF
-	node1567node	8.2	MQY66255.1	396	Bacteria	WJOT01000099.1	6685-7875:-	IS200/IS605 family element transposase accessory protein TnpB	Clostridia bacterium		MAQQVMSLLKLSKGISKNAKMRRTLKCKIRLSPEDKQKALDCMRVYSSCCNELMNIAIKNRLFTRYKLHYLAYHNIRKKYNLSSQLVVTAMWKVIETLRSRYKNHSKTVPEFGIYSSVRLNYPRNFSIKWSEISFSIINGRVKTIVVGAYDKLRDEFLNGLWQITESHISYDKHKDIFYFNLGLKRETPQLRIIKNPIGIDLGIKRIAVTSTNNFFSNKRALYLKHKYDYLRSKLQQCGTKSAKRHLKKLAKRIRNFQKTVNHQISKQIVEHVKSIPESGIVFENLKNIRTNGSQFRKKQRKDQFRWSFRELQTFVAYKAEGTGVSVKYINPRGTSHQCSQCGSTNVTREGFEFTCHDCSYQLDADLNAARNIASRYISDAKAVCQPANRIGSYTS
-	node1591node	10.8	MBO0725918.1	392	Bacteria	JAFMSE010000332.1	849-2027:-	transposase	Blastocatellia bacterium		MGVHLSIKAKLVLAASAAKELKSTMEEFNRACNTLSELAFQRDLHRRYDIHHQGYRLIRQETNLPSQHVINAIAKVTAVYTRDPDKWHQFKSHSSLRYDAKSMTLRPDSQTVSLAVCPKGRITGQLQMPARMRKQLQQGELGSAELVYRKGNFYLHISITIPAPEITQSQGSLGVDLGFNRVAVTSDGKFHTAKNIRHIKSCYKRTRRSLQANGGKSAKRALKRVSGRERRFVADTNHCVSKQIVADARVNNQRIVLEDLKGIRETGKAKCVHEWSFAQLQWMIRYKAARAGVEVVYIDPRYTSQTCSRCLHLGVRPNQSSFHCRDCGYQINADLNGAKSVAARHDLVARGRYFCEYPRKEVNRPEAVRSSEKERQVRNLKPQAPSTARPRA
-	node1681node	11	BBM69619.1	382	Bacteria	AP019796.1	1719539-1720687:+	transposase	Rhodothermus marinus		MQTLTLRTRLDPTPEQAAALEETLERFAQACNLTLEVARACRTFSKFKLQRLVYGQLRALGLSANLAIRAIARVSHRKGHCAKHYRPTSCDYDQRTLSLRGQTVSLSTTRGRLRIPMRLSPYHRYWLARARSVQGGRLLRDRRGRWYVHLTVRVAVPEALPTGRVVGVDLGQRLLAALSTGECLSGGALKTKRLHYRAKRAEIRSKLDRPSERTRSLRRLWARLSGRERRFVRQVLHEASRRIVDGLAAGDVLAIEDLRGLRGRTIRRGRTDRHLHHLWPYALFRRLLEYKARLKGVRVVVVDPAHTSQTCPRCGHVDRRNRRSGRLFRCRACGFQHNADVVAALNLARRAGSEGMGRCQPAPGAIPAGGREGKPTTSVVGS
-	node1573node	11.1	MBP8660861.1	400	Bacteria	JAGPLS010000034.1	2076-3278:-	transposase	Mesotoga sp.		MCYNNYEVIYIKKLVQSVRCKLQVEYNSDVYNALKDTVHKFADACNYTLDIAYIKGIHNQFKIHHESYKEIRDRFGLTANLAVRAIARVAQAMKSTRKKKSCPRHFKATSVDYDQRIFSLDVNSWTVSLSTINGRLHIPLAIGNYQRHLLLDQKPTFATLYFNKRNKTFYLDISIKNDVPDPDDLANSDSKIVGVDRGIYNIVATTNNIKISGKEIQHTRRRFKHLRARLQAKGTKSAKRALQRLSGKEQRWMKYVNHCISKLLVNSLNPGDTLVFEDLANIRERIKSYRKQTNFQISNWAFYQLEQFVEYKALAKGVKVVYIDPKYTSQRCSICGHISKTNRDKHSFRCEQCGHVANADTNAAYNIRSAHLAITNGLSSTSPKVASSLSYKLPALAGGS
-	node1595node	11.9	HED03672.1	380	Bacteria	DRJF01000070.1	2741-3883:+	hypothetical protein	Candidatus Fraserbacteria bacterium		MPKLTKTVRCKLDPGAKERQAMLETIRQFSAACNYISQIAHEHRGMSNKVALHHLTYYGVRAKFGLPAQLACTARDKVAEAYKKGSRRTPRHFGPNTSVRLDARTFSIAKAGQASISTVKGRIKVPMILGDFQRSLLDAWEINGAAELVYDKRAKTFYLHIVVKRETDPPTKSGRTVGIDIGMVNLAVTSNGLRFSGKKAMHLRRHYRNLRANLQAKGTSGSHCLMKRLRGKETRIMREVNHIISRRIVNSLQAGDTIRIETLTHIRERAKQRRARRADFHSWPFAQLQFFLEYKALERGIAVEYINPAYTSQTCSRCETRGHRVQHRFSCPSCNSRNAADFNAAYNIAKASLALGDGPQSIGPKATRCSQLQALQLAVG
-	node1579node	9.4	RLG23837.1	345	Archaea	QMVJ01000168.1	2991-4026:+	transposase	Methanosarcinales archaeon		MEVTKTVVCKLNPTDENFKRLMDTVKAFRDACNYISEVAWTNKVYNPVALHHFVYYETRERFELPANLAIRARDRVAKSYKTDRKKQHKFRQLSMDLDRRLFTLLRNGEYKVSISTIYGRVKPKLVIGDYQRELLKNPVRDAKLVYRRDSKEFYLHITVLVKTPKPEGNNPVGVDIGINNLLVASNGFSVNGKPIEHRRQHFRKLRSSLQQKGTSSAKRKLKQLSGREHRWVNAVLHQISRAFINSLVAGRDYVVMEKLNGIRSRCEHHKSQRATFHSWAFNRLQQMIEYKCLEKGIPVVYVEPEYTSQRCPRCGTIDKRNRRSQALFRCVSCGYQHNADVVASF
-	node1596node	11.9	OQA82236.1	437	Bacteria	MWCD01000150.1	32-1345:+	putative transposase DNA-binding domain protein	bacterium ADurb.Bin236		MSDEQKNILLTSMEMFNDTCNSISERYPDVTSKEVLHKLCYKKTRSLSPDVPAQFVCQAQRRVAAANKTRKSQLKSKKVRRRKKASLHKPASFRKHAAIQYDGCTLDVSGMFTAPTFEPSSRYGTEKLHEISLATHRIRKREKVGVLLDDNAVRSLARGKLCSSALLEYRERSGEFYMIFSVDIVEPEPDKNGGVLGIDLGVVNIAVLSDGTTYTSERLETMRRKRLRVRRELQARSTPSSRKRLKKIGSREARFRRDENHCISKQIVQHAKDTGCAIALEDLSGINASTTVAKSYRARRFGWSFAQLGQFIEYKARLAGVGVIYVNPAYTSQTCPRCGHTSKKNRPTRDEFKCCKCGCHGEADHIAAMNISACGMLLIREPEKATERGHYWVPVNVPA…
-	node1603node	8.9	NCC58022.1	433	Bacteria	RZZJ01000396.1	1097-2398:-	transposase	Synergistales bacterium		MQISVRLKLDTTKKQREALVDTMRAFNALCTDIALNHPDDTNRFVLQRLIYRETIKFTSLSSQFVIKAITRVAGANKTRKAQLKSKKLPRKKRPATHCSFARFSAVPYDARLLNMSSLLSAGTVSIASLTGRQKVRVCLDSRNLGVLLSGKIAGGALLVRSRRGGLSLVLVVDVPEPESIPAADVLGVDMGVVNIAVCSDGTAFLSDRVESARQRYARARKSLQEKGTRSAKRRLKKIGARERRFRRDVNHCISKQIVAHAEGTKSAIALEDLSGINARVTVRKNMRARRLGWSFSQLRFFIEYKAKLHGVNVLAVPPAYTSQTCPVCGHVDRKNRPSQDAFVCRSCGFEGNADYVASLNIRTLGIKILESMMPQPAQSAGLLLGACQCARNVAPSIEA…
-	node1601node	9.3	MCC6446308.1	377	Bacteria	JADLDR010000202.1	1056-2189:+	transposase	Armatimonadetes bacterium		MQLTTVVQLQTTPAIHAALVQTLRACNLACDRISRDAFDSQTFRKYDLPHLTYHPVRAETQLAAGHVVCAIAKVAHAYKRDTATLRTFQPLGGIELNKDTLAWKVEEQAVSINAVGGRLKISFLCSAAQKERLRGKRGQADLLLRDGQFYLSVAVTVAEAEPFAPQGVIGVDLGIVNVATDSEGNTHTGEAVQRVRRKYRRLRQLLQPKKTRSARKHLQKARRKESRFVKNENHRISKELVCLATDRQKALALEALTGIRQRGNGLNRAARTELNAWAFYQLGQFLAYKARRAGVLLMEVDPRYSSQTCSRCGHCDRANRKTQEKFECRCCGFQTNADFNAALNLKARATLSAGLMFREEAHASNQGQAVSFSPDYS
-	node1607node	10.9	RZL76945.1	411	Bacteria	SEEV01000283.1	912-2147:+	transposase	Rhodococcus sp.		MVSGEDGGCGVKRIVAIKLAPTAQEYAALYATLVACNAVATMVAEVAQTTRDRRAFAMQRLVYIACKDRGLSAQPAVRTIKKVADAYATRDSNLAKGRHGCPDSSRYRRVVSTPIAFRPDAAQPFDDRCLSWQIELSTVSIWTTVGRLKNVRFVCAQWQREHLASRRGESDLVYRDGQFYLYATIDTPDPDPITPADSRSGWLGVDLGIVNLAVTTDDDPTHLDVRWSGGAVTARRKKNLALRRALQRVGTKSAKRKLKARRRKESRYATDINHQVSKAIVAQAQRTERGIAIENLSGIRERVRLARTQRQQLHSWSYAQLRDQICYKARLAGVPVQVVDPRNTSRTCHHCGHCAKSNRPSQAKFRCHGCGWIGHADHNAAHKIAQLGHTHYRAAQSTG…
-	node1678node	11.3	NWN87044.1	403	Bacteria	JABXHI010000001.1	125141-126352:+	IS200/IS605 family element transposase accessory protein TnpB	Micrococcaceae bacterium		MQHTTIRLRLMPDTASGQLLRKTLEVCNAEASRISQVAHERNIRNQFDLQKVVYGEAKAAIGAAQPVCLTVSKVHGAIAAHKANIRNGNRGKKGSARRAKAEATVIQFRPDASQPYDQRTLSLRIDDKIASIWVTDTGAGKPGRLKIPFTCWDRHADQLREAAKILETDLVRHHHGWYLHVTIATPKPQTSLPVTTTPSDWLGIDMGLENLAYDSDNHSFTGKTVDATRTRRLHNRTWAQQLLSQPNNRTAHRLLKSWSGRERRFATDTNHRISKSIVQLAYRTNRGIALETLDGIRDRARHRKPQRTRFHSWAFRQLGEFIVYKAAQLGVPVVFVNPAYTSQTCHQCGNRDKKARTTQALYKCSNASCAYAGHADHNAAINIQHLAPEAWQHQQTQAV…
-	node1679node	7.7	WP_067126210.1	312	Bacteria	NZ_BBYJ01000004.1	639271-640209:+	zinc ribbon domain-containing protein	Microtetraspora malaysiensis		MKLVVQVRLLPTPEQVAALKATLRACNDAANFASVTAFTAGDRREYALRKHTYREVKARGLGAQAAQQVIKKVADAYTTLKANARAGNLGPQGCARRIRAESKPIAFRADAAQPFDDRCLSWDHTAHTVSIWTTTGRLKKVAFTGSLDQLKMLALYRKGESDLVCRDGMWFLYATCEIPDVPVTEPDGFIGVDLGIANIATTSDGTRHCGKGLNAVRHRNRELRSWSFHQLGSFIAYKAARHGVAVIHVDSAYTSQACSACGHVDKRNRPDQNTFSCTSCGFAEHADVNAARNIASRGVAGWAVSHAADDAA
-	node1600node	11.5	RMD65965.1	309	Archaea	RFLC01000213.1	460-1389:+	transposase	Candidatus Pacearchaeota archaeon		MVYENTRKMFGLKADQVCCSIAKVSDSYKKSKKNLRKFKPLGAMEFNKNIFRINVDKQVVSIATIGKRLKLTYQCGERQHQLLEFAKNAGKLKISNKHAFFYVYCEIPCDTTETDGFLGIDRGIKNIAVDSEGNFYSGEHVWNRKQRYQKLRSELQSKQTKSAKRKLRKISGKEKRFMHDVNHCISKQIVQTAKHSCKTIVLEKLDNIRHRVKVSRKQRSTIHQWSYYDLAWKIEYKSKIERIDVVFVDPRNTSRTCPSCGFVDKKNRRTQSNFSCVQCGFAGHADHIAAINIAARGAVNHPIVSTASR
-	node1611node	11.8	MBK03546.1	396	Bacteria	PBIH01000008.1	1619-2809:+	transposase	Deltaproteobacteria bacterium		MKLTAKLKLELDLEQQQLLLNTIRETNILCNRISQLAFKERKFGKSSLQKEFYHKLRKKYPQLSSQIFIRSFAKVAAAYKNNKRTLVKFRFNGSIAYDARLLSWMEDDDKISVWTLNGRQPIRFVCGEHQQNMLGGKIGESKLLLRKNKFYLHVSVEVKESEGFESQGYLGVDLGLAQIAYDSDATAFSGEQIRAVRKKNVHRRRQLQKKGTKSCKRKLKERSGREARFRNDVNHVLSKAIVKKAQRTKRTIVLEDLSGIRNRVRASRELRRELHSWAFYDLRKKIEYKAKRDGVEVLFVDAAYTSQTCSQCGYCDKRNRKSQSVFVCRECGTQSHADLNAARNIAEKGRQLVIKRERALFECEDDGRVAVNQPNGGVVVSEANDEASSVVQLKLF
-	node1593node	11.5	BCM91236.1	386	Bacteria	AP024152.1	3525163-3526323:-	hypothetical protein	Abditibacteriota bacterium		MKLMAQLQLLPSQEHAHALEETLQVANRACNFLSQVAWDHQVFNKRDLQTQVYSDLRTQFGISAQVAIRCIAKVCDAYRTAFELHRQRVQETHWANEQRAGQGQDLLPLPEMKVCQFRSTGSIAYDDRILTYQEDQVSIWTVEGRIKVALVLGEHQKQLFQSRQGESDLVFHKDKWFLLATCHQDTPLPEEPQGIIGVDMGLENLATTSDGKNYCGDKIKALRKKLKEHRRRLQKRGTKSAKRRLKQLSKRQERFTLNTNHCIAKEIVRDAKASHKALSLEDLTGIRKRTGLNREMRWLLGNWAFAQLRAYIEYKSRLAGVWVFHVDPKNTSRACSRCGHCAKANRKKTHFKCLECGFEDDADANASRNIALRAAVNRPIVSTFAG
-	node1613node	11.5	MBK7995179.1	380	Bacteria	JADJPF010000016.1	92819-93961:+	transposase	Blastocatellia bacterium		MKTVLKIKLEPTKEQKEMLRQTMFQYNAACNYIAEVAYEKKISSKFKLQKLVYNTVKKDFNLSAQMTVRAIAKVCEAYSRDKNILPKFRLDGAIVYDDCIMSFLADEKLSLWTVNGRQKIQMIFGDYQRQQFQYRKGQVDLVLVSNTFYLFVTLDIKELPKTSPKEFIGVDLGIVKLLVDSLGYEASGEIIERIRLKYLKLRRDLQKCRSKNAKRKLKKIAHKEKEFRRQINHIISKALVKRAKDTNSAIALEELKHIRSRTTVRAKDRARISGWAFAQLQSFILYKARIAGVVVIFVDARNSSRECNVCHFVAKRNRPNQSIFCCAKCGHSDNADHNAAKNIADRGKILWASVNMPIAVHADPTIVASLELQARLFKAE
-	node1610node	12.3	QEC73380.1	377	Bacteria	CP042434.1	4633517-4634650:-	IS200/IS605 family element transposase accessory protein TnpB	Arachidicoccus ginsenosidivorans		MSIFVKDMVVVAQIKLVPDREQFGLLMETLTAMNLACNQISAVAFDNQCFNRIRLHKLTYYAIREDFGLKSQMTIRAIGKVADAYKVKAKKATGPIDTQRTFRLKGAVAFDCRMISFDLSSDSLSILTLEGRQVMKFEVGDNARNLLAFQKGESDLFFRNGHFFLNVSCDIPEPELIDHENMIGVDLGINQLATLSTGESFDGQQTEKVHKKNQAKRTGLQKKKTRSAKRKLKKNSGKEKRFKRNENHIISKRIVDEAKRTGSAIALEDLTGIRRRQRVRKSQRSRFSGWAFHQLRQFIIYKAKLAGVPVFLVPPAYTSQRCHKCGHIEKANRKTQSEFVCCSCGHGDHADKNAALNIAELGCSQSAHGRVVGFIRQ
-	node1605node	11	MBA2493436.1	375	Bacteria	JACCYR010000069.1	2637-3764:+	IS200/IS605 family element transposase accessory protein TnpB	Acidobacteria bacterium		MKLIVNLKLKPLESQHADLLRTLERAGEACNWISEQAFENKVFKQFAIHKIVYLSAKDKFSLSSQMVIRAISKVADSYQIQKAKQTFFKKHGSIAYDSRILTFKSSNKVSLWTLNGRQTIPFVCGEYQRKLLPFLKGEVDLIYRKGQFFLNAVCDVPEEHPMIPDNVIGVDFGIVQLATDSTGESFTGAFVERVRQKFSNQRQLLQHKASKQTQSGKRPRHIHKLIKRLSGREKNFRKHQNHVISKKLVEKAKALNSGIALENLEGIRKRIEKRLRVSQRAKISGWSFFQLREFVTYKSKLNGVPIILVNPKYTSQECSECGHTEKANRKSQSEFECKNCHVSINADINASRNIRSRAFVNTLQSSENIVLKNAV
-	node1612node	11.8	WP_011330892.1	368	Bacteria	NC_007484.1	2541892-2542998:-	RNA-guided endonuclease TnpB family protein	Nitrosococcus oceani		MKLVANLKLTPTPAQERELRLTLARCNEACNWLSERAWETKTFRQYDLHKLCYQAVRAKFALSAQVAVRCIAKVAHAYKLDQKTQRAFRKHAAHPYDDRILRFVCDEKVSLWLLSGREKIGYVGSDHQRQLLEHRKGEVDLMFVRGQWYLAAVCDFDDPKLLTPEGMLGVDFGIVNIATDSLGERYCGAKVQAYRERYAKRRATLQRLGTRAAKRCLRHISGRQKRFQKYENHCISKRIVSTAERSRLGIGLENLKHIRARVKANKAQRKRLHNWGFAQLRAFIEYKAKRAGVPVVIVDPRNTSRECPACGRIDKANRPTQSEFRCVECGHSNHADHNAAGNIARRAAVTQPMFAHKCAPCAVESRQL
-	node1598node	11.9	MBU2559224.1	367	Bacteria	JAHJTC010000026.1	2028-3131:-	transposase	Bacteroidetes bacterium		MKLTLQIKLLPDDKQSNSLLQTIKECNRACNEISEIAWSKQAFNQYKLHRLAYHSIKKSFKLSAQTVVRCISKVVDAYKKDKKIKRQFRPLGAITYDTRILSYKGMTASVWSVDGRLKIPFICHNPKYLPYIKGEADLVYKKGKFYLFQTVEIPEEDIKDVEEFIGVDFGIVNLATTSNGDNFSGKQVDNVRKRMTKLKKALQKCGSKSAKRHLKKLSGKERRFKKNTNHTISKQIVQIAKDTNKGIALENLKGFKVSVRKEQRKQFGKWAFDELGNFIAYKARLNGISVIFVNPRNTSRTCSKCGYISKSNRKSQSVFVCQHCGFSINADINGAINIASRASVNKPIAAHISIAISSLLGTASSRL
-	node1575node	12.7	WP_019541305.1	371	Bacteria	NZ_KB905712.1	48563-49678:-	RNA-guided endonuclease TnpB family protein	Proteiniphilum acetatigenes		MRLTLKIKLLPTDEQADLLLSTMKKANAVCNAISEIAGENKVFNQFKIHALCYHGFKSSFNLSAQMLVRCKSKVAGAYKLDRETKRSFRPLGAVTYDSCILSYKDMSVSIWAIGGRLKIPFVYHNPKYLPYIKISKVEADLVYKKGTFYLFQTIDILDEEMEDIEEFIGVDFGLTDIVVASNGGKQSADWINSYREQRQKVRKSIQSKGTKGKMHSYKRGYAKLLKRLKGKERTTATIINHTIAKNIVLAAKAEHKRIAIEDLTDIRFTSKRRNKTFATKLGRSSFGQLRSFLKYKSKLHGVNLIVVEPRYTSQTCSCCHHVGIRKNKSFKRPNCGNDMDADINAAINIATLRSAINQTEKSGMYCSLHTA
-	node1589node	12.2	DAM17120.1	377	Viruses	BK022099.1	33140-34273:-	endonuclease	Podoviridae sp.		MKLTLQIKLLPTYEQVEILKDTFGVFNEACNVISQIAWERCVFKQFDLHKEVYCLIKETYHLSSQLVVHAISKVANAYKSYRNKKRYFRKLGSITYDRRVLSYKISKSICSISLIKGREKIAYICYRPHLMQFAKGEADLVFIRGKFYIYQTIEIPDERENDVDDFIGVDMGITDIVSISDGTNISSNEVKNIRDKYNKVRASIQSKGTRNCHKLLKRLRGREGGFATIVNHSISKWLVAKAKKENKGIAIEDLKNIRFGMNSKKRNKTFRRRSNSWSFYQLRSFLEYKCKMNGVKIIAVPPAYTSQTCHECKHIGIRNGKRFHCKYCGNIADADINAAMNIATWGYVNTHERWELLSCSIHDDVSTSKTHKSLVYG
-	node1588node	11.7	NBT57255.1	378	Bacteria	RFWL01000005.1	7755-8891:-	transposase	bacterium		MKAYEKMKLATKVKLVVGQKEKEQLTQTMIAFNRAANYVSKVAFENKTFGQVNLHKLVYYEIKQKYNLSSQLAIRVIGKVVDVYKNKKQRAGIVNFKEMGSIDYDTRNLSIKKDNTISLATLGKRISIKYKYHKPLKDYDLCTQSELNFDKPTNRFYVSFFYDKTELAPYDTEKFMGVDLGVVNLATTSDGEVFSGEQVENYRKKITKLKAELQSKKSVSAKYKLKKISKREANYKKDVNHCISKKLVQKANALKVGIKLEDLNFKKKVNSKGYTKKWKDNNAKLGKWAFFQLRQYIDYKAKLLGVPVVYINPAYTSQTCSKCGHCHEDNRLSQGEFKCLSCNYENNADLNAAVNISRASINKPIVDNRKVKSQTQSL
-	node1602node	11.9	PIV00643.1	374	Bacteria	PEVC01000047.1	12681-13805:+	transposase	Candidatus Shapirobacteria bacterium CG03_land_8_20_14_0_80_39_12		MQLSIKIKLIPSQEQKSILLKTIETYNKACDFVSQIAFENKTASVVKIHHLCYYEIREKFNLSSQMAVRVVGKVADAYKIARSKKLRLEKPHHFNKWGAVIYDQRILSWKGLEKVSILTLQGRQIIPLVLGEYQQTKLVYPRKGQVDLLYKNKEFYLIPIVNVPEPPQKISKGSLGVDLGIKNLAVDSEGEIYSGKEVDDKRVKIDKLKSALQKKGTKSSKKHLKKLSGKESRFRRNINHIISKKIVAKAKRHSLVIGLEKLTNIREKTVFRKAQRRQHSSWAFDQLQKFIGYKAALAGIRVVFVNPKNTSRTCPNCGFVSKGNRHNQSSFKCLSCNFAELADKVGAINISRLAVVNPPIIAPAKGVTSHLVFS
-	node1614node	12	WP_014448693.1	356	Bacteria	NC_017094.1	480076-481146:-	RNA-guided endonuclease TnpB family protein	Leptospirillum ferrooxidans		MKKALKVKLTPTKEEAKSLLETIETFNDACNWISKKSFEAGTPYQMKLHHLVYFEAREQFPALTSQMIVRAIAKVSGSYRTEKKTLHFFKKQSAMEYDKRLLSFKSLSHASLATIHGRITVPLIFGHYAPLDRNKMLGQADLTPSGGKFFLNLVIDVPDGTPYDPEEFLGVDMGIVNLSTDSDGESFSGEGVDHVREKIHTLKKALQEKGTKNAKRHLKKVSGKEARFKKDTNHCLSKKIVSKAKGTGRGIALEDLKGFNGRTMVGKSQKERFGKWAFDQLRRFITYKAVLEGVPVVVVDPRNTSRTCSVCGHCEKDNRKSQEHFSCLICKHTEHADINAARNIRFKAAINRPIAV
-	node1604node	9.1	OLC31426.1	373	Bacteria	MNEU01000027.1	7282-8403:-	hypothetical protein	Armatimonadetes bacterium 13_1_40CM_64_14		MKSAKTVRLDPADPAQLLAWLERFNKAANWLSGVAFRERLWHWLPLQRRAYREVRERFQLPAAATVVVIRKVASAYRNKQRRQHQATFRRRGAIPVYKHQYKRDGTVSLYGFRIPFTARPQLQLSSRHQAVLCYRRGKFILHQVVEVDVPAPASVREYLGCDLGTVNLLTDSAGEAYSGQAVEEKQRIYVHRRQRLQKRGTRAARRKLRVLSGRQRRYQRDVNHGIAKRVVAKAQRLCCGIALEDLQGIRDRIKARRRQRARLHNWAFGQLRQFIVYKAALAGVPVVFVDPANTSRTCPVCGHVRWAGRRHRGTEHSCLGAWRCADGRVRKGSDKSPSYVEGIIALRIHQDRKSYVFRAASGESDDAVSHPAM
-	node1077node	10.7	WP_176976172.1	364	Bacteria	NZ_JABZEO010000005.1	112680-113774:-	RNA-guided endonuclease TnpB family protein	Allochromatium humboldtianum		MKLTLQTQLLPTPEQIEALEATLRAFNAAADWLAGEAFARRTANKIALQKLYYADLRSRFGLSAQMAVRCIAQVCEAYKRDKSIRPQFQPFAAMPFDQRLMSFKGPDRVSLLTLSGRIILPFIMGQYQQTRFKAAKGQSDLVRRQDGRWFLLVTVDLPDGTPLPSTDFIGVDLGVTNLATDSDGERHSGAEVEACRRHYHDQRRSLQQAAARRQRRGRRPKNIRRKLKSFAGREARFRKDVNHHLSKTLVAKAKDTERGIALENLKGIRDRTRFRKPQRAKMGGWAFFQLRQFITYKAKLAGVDVVIVDPRHTSRTCPVCGSVEKANRPSQSEFRCVACGHTDHADVNAARNIRSRAKALVNAA
-	node1536node	4.2	WP_246291296.1	194	Bacteria	NZ_VSRL01000030.1	38668-39252:+	transposase	Lentzea indica		MWFLIATCDVEEKPEFEPVDWIGVDRGIVNLATTSDLDNFQGRRLRRYRRWHARKRAELQAKRTKSATRRLKRRAKREARHAHHVNHRIAKQIVAVAERTGRGIALEDLAVSVTGSRFPGTSEPHSTPGRSTGSNSTSATKRNAPVCRCCSSTRGTPARGARGAGTPTAPTVPAGTIFTVAGAVSLDPPTSSPP
-	node1597node	11.9	MBV8076329.1	369	Bacteria	JAFAHE010000439.1	810-1919:+	transposase	Planctomycetaceae bacterium		MRIRLLPKDDQKALLLAVMERFNEAASLAARVGFAAGVFSQPSIHKLAYRAIRERFGLGSQLAVRAIGKAVEVFQRDKTGCPVFKPHGAITYDERILSFKGLSEVSLSTLEGRERVAIVFGEYQGKRFDRQKGQVDLTYVDGRFHLYATIKVPEDPTIEVKDFLGVDLGIANIATDSDPESEPHSGKAVEDVRRKHNLQRKRLQRRGTKGAKKKLRRVSKKEARFRRHENHRISKEIVSAAKRTGRGIAVEDLKGIRGRVTARGGDARNRLSGWSFHQLYAFLSYKAQAAGVPVVRVDPRYTSRTCAECGHVAKSNRKSQSEFECGACGHRDHADKNAARNIRNAALVQAGAQAAPKPASGLDTPPTAG
-	node1609node	11.5	MCI0464110.1	371	Bacteria	JAKEHG010001587.1	25132-26247:+	transposase	Gemmataceae bacterium		MKLTVPIQLLPTHEQAAHLLATLRQMNAAATHAAQIGFAHRVFGQVSIHNLCYRELRQRFGLGAQHAVRAISKAVDAFARDRTICPEFRPDGAVPLDDRLYRLIGLQAASINTVAGRIKLPFVIGDYFTGMLSRKMGQADLVHRDGQFFLYITVEFEEPPPVQPQDWIGVDLGIVNIAVDSTGETFSGEKVQRNRRRRATARKQHQRKGTRNAKRKLKRMGGRQRRFQTAENHRISKQLVAKAKAQSAGIVLEDLSGLRGRVEDTVSRRFRRRFGNWGFFQLRRFVEYKARLAGVSVVTVDPRNTSRTCSACGHCEKANRPDQATFRCKHCGFSTNADFNAALNLRAKALGQTCKPASKVSALSQGQSPRL
-	node1535node	4.7	WP_211294284.1	213	Bacteria	NZ_MUYM01000127.1	1-639:-	zinc ribbon domain-containing protein	Lentzea kentuckyensis		MKPVDFREAAAQPFDDVQFTGSADQLSTLRTHRRGESDLLFRDGAWFLIAACEVPETPQFEPTDWIGVDRGIALEEFQGIRDRVRLHRHQRATQSSWPFYQLERQITYKARRAGVPVLLVDARYTSQMCPMCKHTSRSNRPARDSFSCRWCGLAGPADFVAAVNIRDRARRAWVLVNVPYRPLPEQLPVDAARTPQPVADEERDWLEGASARS
-	node1606node	11.3	SDT43654.1	283	Bacteria	LT629764.1	4680975-4681826:-	transposase, IS605 OrfB family, central region	Paenibacillaceae bacterium GAS479		MLITTKIKLILEQKHHEKLLETMKRYNAACNYISGFAFEQSQYNRIRLQKLVYFVVRDQFQLSSQMTILAVRKVAAAYIADKAKKNEYKKSKGKNVRGQADLVWHDGVFYLLPGVELPENEPYIPNDALGVDLDIKNIAADSMGESLSGDAVQAVRHHCISKHLVEKAKRHRSRLALEDLTGIRERITVRRAQRRNQHAWAFAQLRSYIKYKALLAGVPVVLADPRNTSRECPQCEHTAKENRKTRDWFRCQACEYAAPADNVAALNIRSRAIVSVPNVGVAI
-	node1599node	11.6	SAI88665.1	585	Archaea	LT549891.1	1792655-1794412:+	transposase	Methanoculleus bourgensis		MNNFIFLDTCVFYDCIEHSRCKQIVDRAHNVDFIICTSITVLGETLITMLRQDGSGQKISEFVELIKEWEMHFYVPNDSVRIICYEMGEDHTDSRMAGQITDRTHLAYAIAYGFKYFISTDTLIKSYQLPHALTKYGFRIMGRGAPLLFVGGGIGPPHITIHFHPAEIFFMPGECQPRRCMQSVTKLRLFASPDERRMLFATMERYNAACNAVSPVAFSERQFSNIGLQKRLYSHVRETFGLSAQMAQLAIRKVAGSYRSTKEAIKEQNKVLAALGKPLKTLTELSFREHGAICYDARVLSLGQNRVSIWTLEGRIKLRYSKPAYFPAVTTVKQTDLVYRDGAFWLYATVETPDTEPAEPTEYLGVDLGVVNIATTSDGEAFSSAATEKVRQRYGRLRG…
-	node1590node	11.8	KPV53058.1	358	Bacteria	LJCR01000354.1	2450-3526:-	hypothetical protein	Kouleothrix aurantiaca		MSWEQGITNKNKLHHIVYGPTRAIYGLGAQLACCATDKAAEAVRAVRAAPERRDKQTDQLIPKTCPAFDADSSIRYDARTYRLMSLDRVSLNTLTGRVIGQLALGDFQRRYLYDTSWKIGGAELLRRDNVWYLCITQSKAAPDPDEPTGYLGVDLGLVNVAADSDGEVYSGAQIQTVRERRFKHRRRLQLANTRRARWRLRRNARREHRFQKAVNHRISKALVQKAHATRKAIALEDLSRIRERVTVQREQRRVRHSWAFRQLRTFINYKARLASVYVVHIDARNTSSTCAMCGYCDKRNRPDQARFRCLQCGHTAAADTNAAVNIARVAAVNQPIVSLLSQSIERADTSPGAKALGC
-	node1594node	11.9	HAM56576.1	386	Bacteria	DMMU01000416.1	2137-3297:-	transposase	Candidatus Rokubacteria bacterium		MQRTVTCTLRVSEADAAKLAETQAAFNAACDYGSAVAFQERIFNQVRLHHAVYYDVRERFGLLAQFAVRAVAVVADAYKLDKKTQRHFRPDAAIVYDERLYRLEPKGGFQRVGLSTLDGRIVCDLAIGGHQRRLLSAAMKIGQAGVLRDTKGRWRIAFSLTLPDPTPPLSPTDVLGVDLGIVHIAATSDGEVFSGAVLNGTRARRRRQRRRLQQKGTQSAKRVLQRLAGRERRMQRDLNHVITKRLVQTAAATNRAVALEDLNGITKRLLGKVSRSQRQRLGGWAFHQFGVFLGYKAQAAGVPVLSVDPAYSSQTCPVCGHVSRGNRPTRDRFCCQSCGFAGPADGVAALNLAARGRVVVNLPDVGGSCPSVHGATYKLPASAGGR
-	node1585node	10.9	MBC6470610.1	411	Bacteria	JABVEC010000044.1	43222-44457:-	IS200/IS605 family element transposase accessory protein TnpB	Actinomadura alba		MALRKSAVKQAGCASVVQVRLLPTPADAERLATAVTICNTAATYASRIAWERRVFGQLALHRLIYRHLRDHFVGLGAQAAVRAIARVADAYTNRRATKKRAHIFRAHAAVPYDARMITFNRDARIASLWTPTGRVRAAYTGRDQDLKAIAELPIGECDLIERKGTWLLQIAVALPRPETADPFNGFLGVDQGTANLAVTCDGEVLPGKALPGTIENNGHIRALRDRRHRQRKRLQAKGTSSARRRLRVLSGRESRMMADINHQISKRVVREAERTGRGVAMEKLSGILGRVRAHRSQRRTLHGWAFAQQIAFTRYKAERVGIAFILVDAAYTSQTCPNSDCGHVSRRNRHARGMFRCQACGLAGHADHIAAINVAYRGADGWGAVNRPHATGLPSSRRA…
-	node1586node	N/A	MCA2220160.1	163	Bacteria	JAIWNB010000001.1	617932-618423:+	transposase	Nonomuraea aurantiaca		MSLWTPTGRVTIPYTGRPEDLKAVDALPRGEADLICRRGVWLLQVALTLPRPEVREPVGGFVGVDQGVANLAVTCDGVVLPGPAFTSQACPECGYISRANRPARGRFVCERCGLAGHADHIAARNIATRGAAGWAAINQPHATGLPSPRRDRESKPPASNGGS
-	node1608node	11	RKY59498.1	370	Bacteria	QNCX01000196.1	1075-2187:+	transposase	Candidatus Latescibacteria bacterium		MKITLKCKLNPSEEQGQILDHTLGECLKAANYVSHIAWERKCFNRVALHHLVYREIREKFGLTAQIAVAVKDRVAFSYKANREHIHIFRKPFLPLNPPRSFRLIGEEVASISTLKGRQKIPLLLGRYQKRWLEDRAKKICESLVVKRGQDYFLHLTIEVEEPPPKDPQGFLGVDLGINNLAYTSEGESFSGREVEGARLRYERLRAELQQKGTWSAKRKLKRLSGKERRFKRNINHLISRRIVDKALATGRALVLEALKGIGERAKHRKSQNGRFHKWAFGELRRFIVYKAQLAGVQVFFAPPAYTSQRCPVCGYTAKHNRPSQGKFLCRVCGFSDHADHVGALNLVWVAVSRPDVLRPARGSGRTSCRL
-	node1587node	11.5	MBX7219994.1	357	Bacteria	JAIBAN010000015.1	104244-105317:-	transposase	Blastocatellia bacterium		MAILNGTLSRYAECCNWMNETVDRNVTARFAIHHQTYHPARVQFGLSANLTCTAIARVAGARKTAHAKKRTVKAFKPTSVTFDERIFTYREASQSVTLTLLGSRQTLTVQLGKYQEEMLAGQKPTSATLVKRRNGAFWIQMQVKVDAPEPQPPTGFLGVDLGIRRIAVTSDGQKFDGKDVQNRRTQFAQTRTSVQRRKAQKRTRSTARLLKRLAGRERRFQAWVNHNLSKQLVAVAKATGRTLRMEDLKGIRERTKVRKAQRRTQHSWAFYQLRSFVTYKAAVAGVGVEFVNPASTSKACFVCQQIGHRDALVFKCENPDCSNRGVEIDADYNGALNIAAGGVVNRPEVQAKSAVPF
-	node1532node	11.8	GJD81763.1	382	Bacteria	BPQM01000160.1	16602-17750:-	IS200/IS605 family transposase ISSoc1	Methylobacterium gregans		MQILTVCCKLVPDPADRAALAVTVRAFAASCRTVVRETTDDLVNETRLRAQTYRLVRERYGLSANLAQQAIGRVAANRKAARANHGRVASYRDASVQYDERTFRMFDGEASLTLVGGRRRVSMSLGAHQRAQLARHAGARRIRSAQLVERRGRRTTSFYLNVQVEAACADPITPTDWIGGDMGRTDVLHTSTGQFWAGGHRKAVRERYQRVRRSLQRKASKGTRSTRRRCRAVLQRLSGRERRFHAAENHAISRRVVQDAAELRAGICIEDLAGIRLRTMVSRALRREHAGWGFHQLRGFLTYKAALVGVPLLAVDPAWTSQSCSICGCIGYRERKVFRCDACGHQADADRNAADNLRLMGMSVTHPRGPCCPLPKVIVQGS
-	node1534node	9.4	WP_026103187.1	383	Bacteria	NZ_KB235914.1	816504-817655:-	RNA-guided endonuclease TnpB family protein	Pseudanabaena sp. PCC 6802		MTQLLSVKCRLIVSKELRTEIDATLQGFADACNQILKIGQGFKQWNTTKLHHLAYKTVRASTGLGSNHVCMAIRRVVGNVKAVKQIHKFRPTSISLNERTFRYWEETQEVGITLTKRHRFKLAIGGYQIALLRGQKITSATLNKTRQGDYYINFVVEIDTPPTGKTPKVIGVDLGRRDIATTSTNKSWSGEQIQTVRDRFSRVRAGVQSKRTRNSRRLLRRLSGREQRYQKWLNHNISKELVQVAKQSGAALVFEDLTNIRQSLNEKPRNKTERRRTNNWAFHQLRIFVQYKAAIAGVSVVFVPPGYTSQTCNRCGHIHPIKGKSYRSVKKFKCGYCGFEHDADVNAAMNIAALGLSFVSQPERPGMNCQLEGQIPLLTIFQI
-	node1531node	9	MUG96917.1	412	Bacteria	WJFC01000089.1	25162-26400:-	IS200/IS605 family element transposase accessory protein TnpB	Scytonema sp. UIC 10036		MTAICKLEVDAVSATDIDNLMLMFAATCNYVNASVNPKYKSATRIQKLIYKDAKEKSGMQANHVIQACIRVAGNRKVNRVKEYKPGSVPFDVRTMSFNWHDNTVSLTLLGKRVKGIPLAINKYTNYLLSDRENKEITSAVLVRTGKTYCLHIQVEHSVLQPAKSDQYLGVDLGRRDIAYTSDDESWSGKQIETVRAKYSKIRAELQQKASKGTRSSRRRCRELQRRLAGKERRYQKWLNHNISNAVLLNAKRTNRHVVLEDLEGIRERLNEKPNKREQRFLSNSWSFYQLKQFICYKAKIYGVSVILVDPRYTSQTCHNCLHIHPEKGKSYRSGKNFHCKHCDWKGDADANGARVIALLGENVNRPCGSEFISCQIPVVSDSRASESLHITAREVLVVY…
-	node1533node	11.4	EAZ89665.1	417	Bacteria	AAXW01000039.1	10326-11579:-	ISSoc1, transposase	Crocosphaera chwakensis CCY0110		MIVCHYGEFLKSVKQFLTLVVKLQPTSKQTQLLGDTAQAFADACNYINKTVKHNLTNRNSIQAVCYQDVKEQFGLTANHVVRACARVAANRLTAKQKGRKVKHFKPTSFDCDARTFRFVETGYLASISTTGKRAKIPMRVSNYHIGKLSGQNPTSAQVCQHKDGDWYVHIQLKSDAPKPIKSDNVIGVDFGRRDIAVTSTNKSWSGKEILRKRDKFNRVRASLQKKADATPRRRTAQGNAHQAATQGTRSTRRRCRQILKRLSGKERRYQAWLNHNISKAIIDEAKQSQSFVSIEDLTGIRERTNQKPRNKTERRRSNSWAFYQLRTFLEYKGIKEGIEVIAINPRYTSQTCHCCLHIGLRNNKSFKCSNKACGWIGDADLNGSLMIALVGQSVRLPGG…
-	node1578node	10.8	WP_166974177.1	384	Bacteria	NZ_CP076718.1	3440411-3441565:+	RNA-guided endonuclease TnpB family protein	Rhodocaloribacter litoris		MQTLTIKCKPILSDEERGAIDATMEAFAAACNDAIRVGREMGTTSNVRIHHACYKDLRANHGLTANLAVRAIARAAGILKVRKRRRSTVRPTSIDYDARIFSFREADWTVSLSTISGRIRVPIRVGDYQKQLLSGRKPKSAVVWKTRQNEYYIGIHVDVEAPPPGFEEKHGTHDASRWIGVDLGIVNIATLDDGTAFSSDTLEETRTRYHRTRRSLQRKGTRGARCVLRRLSGKERRFQQAVNHEISRRIVDKAAAEGKGVRLEDLSGIRDRMRVRKSQRRRHHGWAFYDLRSKIEYKCALAGVPFEMVDPRYTSRRCPVCGHTEKANRKSQSEFRCRSCGLEAHADMIGAINISLGGAVNRPEVALRTFGRLDDWTRHASRRV
-	node1577node	12.1	MCI0460841.1	392	Bacteria	JAKEHG010000980.1	1970-3148:+	transposase	Gemmataceae bacterium		METIRTIVCKLDPTAKQVAEIEATLQAFAHACNHIVEVSHREQTTNKVILQHACYREVRATFGLSANLTVRAIGRVCAARKAQDKKHSTFAPTSIDYDQRIFSFRESDWTFSLTLLHARQRLAARLGERQRQALKGQCPTSATLVKRRDGRYFLHVQVSEEAPETVPASAFLGIDLGIVQIATDSDGNAYSGQPVEKIRRKHNRQRQRLQRKNSKGARKKLKRLAGKEARFRRHENHVISRRIVETAKRTGRGIALEDLKGIRERIRARGGEARNRLSGWAFHQLRGFIDYKALAAGIPVRTVNPRNTSRTCAECGHCERANRRSQESFVCQHCGYSTNADGNAARNIAFLAQADGNAALELAGLVPSRKAAGPRPQRIVTGIAPRPAPGSS
-	node1584node	11.9	MCL0091670.1	370	Bacteria	JALPYE010000002.1	8172-9284:+	RNA-guided endonuclease TnpB family protein	Dehalococcoidales bacterium		MLVRKTIKVKLETTPSDRLILFRTLEAYSQALNRIAQIAFFARAFSRNKLHRFAYQEIRAESELPARLVCEAIRQVSWAYRHWKRHSQLLKFNGNSFHLHRTAFKVKQDRCSILTIDGRLNLSIYLCSYHQQYMQWRQREAKVVLDMKKAEVYLCLTVEKEVEPIKPVSVIGVDIGRNNLATCSTGLNFNGKKAEHIRRHYAKVRKSFQLKGTRSARRRLKAIGRRENGILSWMLHNISKRIVEEARQRSAVIALEKLSYIRQRTKTRKKERYLHHSWAFAKLQNFIGYKAGEAGIPIIRVEPAYSSQLCSRCGKFGIRNNSHFHCPHCHYQTFADFNASHNLRLRGQDLLGVAHVGEPYSRVEAAADVH
-	node1685node	10.6	MCI0489675.1	383	Bacteria	JAKEHD010000576.1	1248-2399:+	transposase	Blastocatellia bacterium		MKATATVKVKLSIRDEDIPTLESTQAAYTKALNETSKVAFDTGVINAVALHHFTYKAMREATGLPANLVCSARAVVAEAYKREPEPKQAHHWKDTAGVRFDARTLTFDLTREFATLSTTGGRVRVGLRFGDYQRQYLDASWTFAKTGTLIKRRGKWYLCLVAEKEVPDSDGTEVLAYDAGINRIATTSTGKVFAGSSIKQLRKRRFKQRRSLKVGHNRSRNKRRLLQRLTKKEHRAVEWLLWNVANEIVREALRIGASTIAAEDLTHIRLRIRVAKKQRVIQHGWPFASLLAKIKHVASRHGIRVVEVDARGTSRTCNRCGYEDKRNRKSQSDFKCLSCGHNLMADFHASFNIRDRCVDHVCGVRKPSPKVRRLRHQVATLQG
-	node1563node	11.1	MBS0622748.1	250	Bacteria	JAFEGQ010000205.1	131-883:-	transposase	Verrucomicrobia bacterium		MISLTTTQGRLRIALLLGEHQKKALQRQDPSSATVINKSGVWYIHMVIDFEPTMCSGDGVMGIDLGINTLAATSTGLLIEGKTRRQFKEKRAKIRASLQSKKKPSTKKVLKKISEYEVRRIKHENHILSKQLVEEAKRHNCRTIRMEQLKGIQSRTKTWNKHRNQMTAGWSFHQLQSFVTYKAVACGICVELIDPAYTSQTCHRCLKLGSRYGERFTCATCGDQHADANASRVIALGGAVCKPARISSAS
-	node1562node	11.1	WP_235836723.1	355	Bacteria	NA	NA-NA:NA	NA	Duodenibacillus massiliensis		MCNYVVPTVAADRTKRLWQRFTLHHAVYDKIKAKFPDLGSQYACNVIRSVSAAYKTELAKHPAQLKSEDKKLKTLVFRHPSVHVDKNTLTFFPDGTVSISTISGRIRARLCPGPFQKELLASGKRKECNLVLHPRRGRKEAFWELHIAVESQGCSGEEHLKNLKADEIMGIDVGENNIAAVSTGRIWKAGALKDKRDRYMSQRKRLQRNGSQSARQHLKKASGRERRHVTHVNNVVSKEIVQEAAKRGIKLIALEDLTHIRDHIKAGKRIRSRLHRWSFRELQEMIVYKAAAAGIRCVFLDPRYTSQTCSQCGAPGKRHKHGFRCSQCGHLAHSDLNASRNLQGLCRQLSAQGLM
-	node1566node	10.9	MBX7065841.1	369	Bacteria	JAIBBX010000001.1	247063-248172:+	IS200/IS605 family accessory protein TnpB-related protein	Parachlamydiales bacterium		MKRTIAIKLNISDQQSEALCELQEIFTKGCNQVAAVALLEKERNRIRLHHLCYRNLRQTLPRLGSQMSCNVIAKTAACLKALKRPNQILFKRGCSVHFDKRTYSLKGNVLSIFTLRGRIRVPLKISQYHQGFLDVGVLKEAELVRKGKRWFFHVVLDLPDVLPMQAGRAMGLDLGENVLAATSTGKLFGGGLLRAHRDRFLGMRGRLQSNGSQSAKQRLRKISGREERHVKCVNHCISKQIILEAQRNGCTTIVMEDLKNIREKIRAGKKLRSRLHRWSFDQLRQFVEYKAHAIGMHVQYVSPEYTSQTCSHCFSLGIRSKHRFSCNNCGSLQHSDLNASRNILGLGLSVDRPTGDVNRRHVAALSGGR
-	node1564node	12	WP_215872828.1	377	Bacteria	NZ_JAAXYQ010000135.1	31685-32818:-	RNA-guided endonuclease TnpB family protein	unclassified Acidithiobacillus		MKRTVSLKLVATPAQAAKLAELSSVFAQACAVVVPFSVEHRCWNRVALHHLAYRSIRDQFPALGSQMACNAIHRVASAYKTLQANKRIAKDKAVPVIRFDRTAVHYDHRTYSLREGAVSLFTMSGREVIAFSCGKHQANLMKSGDPKEAELVCRKGQWFFNLVLDIPDVAPVESGGILGVDVGENNLAATSSGKVLGGGKLCFERDKYLAHRRRLQSNGSRAAKRKLRAISGRERRHVEHVNHEVSKAIVQEAIRLHAGEIRMEDLTHIRDRIRAGKRVRTRLHRWAFRQLQDFVAYKAQGVGISVEYVNPAYTSQTCSVCGAIGKRVKHRFTCSCGNRRHSDVNASVNIAGFAEPIGPARAAVNQPVFAHLGHSCM
-	node1565node	8.8	MCB1076120.1	378	Bacteria	JAGROM010000257.1	342-1478:+	transposase	Simkania sp.		MKRTISLKLILSQNDCEALLQTQGYFAQGCNTIALFAQENRCWNHVALHNLCYSKVREQLPELGSQMVCNALRKVCSSYKVLKIRKTKPVPTIRFKETSSIHYCARTFTLKKEVLSLYTVNKRIKCSFTIGTRQQEYLKQGKVKEGELVRKGRRWFFNLVLELPEPSLEREGTFMGIDLGENNIAVTSNGTIYGGGKLKGARDKFLNRRKKLQSNGSKAAKRCLKRISGKERRRVKETNHRISKALIEEAVLNETKMIALEDLQNIRKRIKGNKRMRTRLHRWPWRELQQFIEYKAQSQGIEVVYVRPEYSSLTCSHCQSLGIRQKHLFKRLSCGSYQHSDRNAAINHCKLAESVVSARAPVNVPMVAASELATSSFL
-	node1684node	13.6	MBI4530049.1	402	Bacteria	JACQVK010000033.1	1214-2422:+	IS200/IS605 family element transposase accessory protein TnpB	Candidatus Latescibacteria bacterium		MEITRTTKLKITLPLDVAQRTVQAWTDACNAISQVAFASGCKGNSVKLHRLVYHDIRHRFGLSAQVTANVIRYVAGKYLALHTAKKKPKHPVIFRNNAVVLQGGIRGRDFAFRGKGLSISTLDGRIKGLAFKGEPKTTEYLANWRLGDARLFIRNRTVYLAVSFKQDVPQADHPNDAVIGVDRGIKYLATVTDGQRQRFFGGGYVHHLRIRYTLVRANLQRKKAEHSTRSLRRVLQRLSGREARFARNTNHIISKQIVHFAAQTGNPTIALEHLKGIRNRRRLRKTQRTDLNRWSFCQLEAFIRYKAETLGFEVVTVDPQNTSKGCSRCGYTADHNRHRLDFCCHACTLQLNAELNASRNIRLRGILLRQALLQDEVLSTTSEARPDDSGSTPDEGTGK…
-	node1687node	11.2	MBU4240746.1	457	Bacteria	JAHIJZ010000165.1	290-1663:+	transposase	Actinomycetia bacterium		MLRFTLEAAGGPFPQVGQESRRWKANKLVIPIAYNYSYDDNTGIQDNFAQTRRPPEEFSRTLERWLEALNFISRWAWKKKEFNYGKLQKALYRKVREKFGLKSQMTVNSFRQVSAGYRSTFANRRKKGRKPVRIPVEFKNDSLLLNYPRDWKFKDGETLSLNTLEGRKPVRFSCGGHQRKYLDNGWVIGSGRLVRRKRGRGKGLYFNISVTREFEVGDIGDRVTVVGVDLGINNIAVAKSSNGEHRFFEGGETKNRKRMFERTRGNLQAKGTRSAKRTLKRLSGRERRFMADVNHRVSKELVEWVSTMEKPVMALENLEGIRERVNRESGKKTRKAVNRWAYHQLRTFIAYKANALGIPVVLVSPRNTSRECPRCGHTEKDNRKGRSFKCLSCGYGNNS…
-	node1688node	12.2	NDD55479.1	385	Bacteria	RGUK01000530.1	421-1578:-	transposase	bacterium		MKVLRTYKLKITSEHSKFSQYAESYKDAANWLSKIIYSRKKVNTPGQLSKEFYGMVREKFNLPSQLTCSLFRHVVGTYRSMKSNKNWSLATYNKTSLPLCWKRDFNIRKKGMSIWGELVSYKSRPLPKGKWSDSKLKFSKGQWWLCLTVEIDQVEPRVEGGIIGVDRGQKNILVAIDPNSNKTLYIKGGELNHKRLCIRQTRAKVASVGTRSARRLLKRLSGREKAVTQNILHIASKQLVNFASLNDARTITLEKLTGFKQKFTKENKKQHHKQRSRNNRWPYFMLEFFVTYKANSVGITVDNVPAKNTSRGCPCCGCVDKSNRNGLVFRCVACKFSDNADRVGAKNVALRSLLQRQAVEERAMCQLAYSRHCGEGSGDLQAHSL
-	node1543node	11.2	MBD3195332.1	418	Archaea	WJIT01000139.1	6941-8197:-	IS200/IS605 family element transposase accessory protein TnpB	Candidatus Lokiarchaeota archaeon		MPTFPIVYFSLFYFINFIKKQTFKYFSSLMMYVLQSMKICKTVQVQLTEQKDKLVETVEHYIDAMNYTSRYAKQHKLYSKNRLQKHIYYDLRERFGLKSQMTINAIGDVASAYKGKHKKNRIRNKSVHFKARSMRLNYPRDYSFKDGDIVSINSLYGRLKIPYKIGKHQQAYFDSNEWDIKSAVLTIRYDGIVFLNVAIEREIEETSFLNKDGVVGVDLGINFVAVATDTGDNSDFYGGGKIKYFRWLYAKHRKNAQSKGTKSARKFLKRIRRKERRLMTEYNHIISKQIVVNALKRFESPIIAMEDLKGIRKNSNKNKKYNRMLNSWSYYQLQQFIEYKALERGIPVVYVDPKYTSQICPKCGHKEKSNRNKKIHRFKCNKCWYETNDDRTASMNIRD…
-	node1537node	11.5	MCD6209541.1	395	Archaea	JAGGRR010000023.1	28970-30157:+	transposase	Methanophagales archaeon		MKLKLEPTEEQRQKIMDLAKKYKDAFNEVSEYAFSNRVFDHIGLHKALYRKLKEKYAFQAQIAISVIREVAQHYASVFDQLAEKFHVSKRDRKRLVELFYKEVKRPIKRRKLIVKLVKGRSYDLKIDPRVCSISVIGERLKRIPYYGWSKHYKYIELGYGDATLYYERSNKLWYLIVSVEVPESELKPKKVVGVDINEPSDSFVALCDSLGRSKLIEFSQQVLRLKSHYQKLRSQLQSKGTRSAKRRLSSLSGVEKRLVRNFLHVVAKEIVENSPCVFGLEDLNGIRERRERHAKFSGEKRRLFSQWCFRELQTLIEYKAKLCGSKVIYVDSQYTSISCPVCGYTAKENRDKKRFCCRNCGFEEHADIVGAKNIMLRVLKDLQNGALVSRPDAPP
-	node1538node	12.1	QID33039.1	400	Bacteria	CP048795.1	750562-751764:-	IS200/IS605 family element transposase accessory protein TnpB	Hydrogenobacter sp. T-8		MIEKVKQVLSVKVKLILDEEKKRELLRLCKAYKDAMNFVFANSFEKGKKDFRTLHKAYYRILRERFSLPSQYAVNISRKTATIYASKNKWEKPPKRKSLSVDLTFNRTFSIKPDKRVVSITTMNGRLKNIPYLGWEKHYEYLQRGRIGDAVLVYDKANKEFFLHIPVEIEVEKQTPQEVIGIDVGEVNTVALVSSKGNKEIVPRTEEYKRLKEKYQRLRQALQSKGTRSAKRKLKKVVGREKRFVESFMHYVSKYLVSKYPQALFVMEDLTGIRERRKVKRKNTEEIRQSNQWAFRSFQTKLYYKSILYNGISPIFVDPSYTSQMCPVCGYTSKENRKSQSDFECKNCGYKEHADIVGATNIMVRGLVEVQNFYQGLFVNQPNALPYGMEQAPTSLSGSS
-	node1539node	11.5	CAA7601342.1	448	Bacteria	LR746496.1	2194496-2195842:+	Transposase IS605, OrfB, C-terminal	Acididesulfobacillus acetoxydans		MYSDPRGSVKGRFANLLFQGNLVKDSLTLSIKLNLSANYEQKALLLRTMDSYRDAMNYVSRYAFTQLDKRANKRKLNDLLYRELRIRYNLPSQLAQSAIRRVASTYQGEWTKIKQNAEHRKLGYTKKYYHGLEKAPEFKSRTTEIVYGRDYSFGKNQTASVNTLEGRVRVAYEGWTPHVERLRSGEWKIGTAKLWYDKGRKALYLIVPITREQSVDLNDMTQVQGVDVGMRYLAVVDTGEKPIFVKGSPIHHKKRHLQRLRKRLQEKGTRSAKRRLAALSRRERRLTPDVNHRLSRKIAQPQVLVGIEDLTHIRVKINTKRKDTEERRQAEQWAFADLHSKILYKSSLYGGYATRQDAHYTSQGCPRCEHKSKNNRPGKGLLFTCEACGYTLHADLVGG…
-	node1540node	12.7	WP_189065975.1	454	Bacteria	NZ_BMQM01000025.1	30809-32173:-	RNA-guided endonuclease TnpB family protein	Deinococcus seoulensis		MKIVRSAKLKLRCSPEQHSRLLAVTTAYRDAQNHASQWAFTHGKTSSGIAIHKGCYADIRARYGLASQLACSVRDSVSAAYKTLWTMTKQSVARLKAAQGQVGRKGRLPRLYRGLDHAPVFKALTLDYHYGRDYSFKTGRQVSVMTLEGRMTLGYAGWSTHLEDLQRPDTEIGAAKLWYDRPKKQWYLLVAYTVEKPVVVGELKQVVGVDVGQRYHAVTKVIDPVGHGKITMFEGSSHRKKADHVQHLRTKLQAKGTRSAKRRLVSISARERRFTAQRNHVLARQIVDANPLALIGMEELTHIRERTERRSRPKASMKQKKVNRVRSTWSYAALRAMVTYKAPLVGSLVTAVDARYTSQTCPRCAHVSRENRPQGRERFACVNCGWSGHADVVGATNVG…
-	node1553node	9.7	MBK5429675.1	373	Bacteria	JAEKEY010000006.1	17708-18829:+	transposase	Bacillus sp. TH30		MIKIILILTAKTKLLPTNEQALLLQDTLHANRRALNHASKMAYNSDLPPHFKPLQKLVYADLREQFGLKSQMACNVCRIVAGSYAALEKQGKSTLIEYKRPNQQYSYGHDYAFSKKGLVSVGTLQGRVKVPFITKGLEHYFDGSWKFGSAKLVYKKGKFFLHFAVKKRFDSDSTIKNIVGVDFGMRFLATAIDSNDKHLFKSGKLIKETTAKYVRLRKGLQACGTKSAKRKLQKVSGKENRFMTNTNHVLSKALIQFAGEHSLIAIEDLTGINLKTSIWKRNKYYRLSWSFYQLRQMLEYKGVMNNIKVIAFNPAYTSQKCPKCGNINKNNRNKKAHIFCCTICQYQSNDDRIGAINLRQMGIEYHHKMTQEA
-	node1545node	12.2	MCI1913303.1	444	Bacteria	JALCOQ010000035.1	27708-29044:-	transposase	Schleiferilactobacillus harbinensis		FAMATWYAGFRGWERTFPPKEASMQNAQVLKMQIKFAPDDTAGPAAMQETMNHYRDACDLISQYVFARNFKFSTFYLHAVFYKKLTDKTSKLYLKAQMAQSTTRTVAAQYKALNTKQHQKAWGWTNPDTGEWVKERAKDLTDLWYPIHFKRPQVDLVFNRDWSVLDNWAQLSLNTIRGRVIVTPITTHWEKYLTGAWKFGTAKVIKSGQKWFAHISVTQEVPDIPLASMQRVVGMDRGLINILTAYNDETGETEFVSGQKLLTRRRCGKQQRKHLQQKQTPAARQRLKKIGHRENGWVTNMNHQLTKALLDCYGPGTLFSIEKLTDIRETLEKSPKDKKYERVSWPFYQLEQLLTYKAQQYGCIVIKVDAHYTSQRCPQCGTIDKRARNHQRHEYHCQQ…
-	node1544node	8.9	WP_215630817.1	412	Bacteria	NZ_WQPU01000142.1	478545-479783:+	RNA-guided endonuclease TnpB family protein	Eubacteriales		MDVTLTEQIKLTFPSDGQRKEAERAFSAVTKRYAEACTYVSCYYFEHNCTGSVIDLHKVLYTDVRASYGLKSQMAISVFKTVLARYKTVGELMKQETVTYTVDGRHDTFRKSLDWLQKPVVFRRPQADLVRGRDWGFTAGMEMVSVNTLGKRIKCTYQCRPDSRLFDPAWKHGGAKLVFHDADRNWYLHISVTKAFPDTGRSRITEIYGHDRGLVNLVTSCGDNGETVFQDGQDVRRIKERYARTRASLQAKGTKGARRVLKRISGRENRMMSDVNHRISKTLVSGCRAGVLHVFEDLSGVSFQNLEDRNTSGRYELRSWTFYSLEMKTAYKAAMRRGAILKVDPRYTSQKCPGCGTIDKTARNHSQHRYTCKHCGRVYNDDEVAAKNLHQLGIWYISG…
-	node1549node	11.8	WP_227218946.1	455	Bacteria	NZ_JAJCMK010000034.1	6165-7532:-	transposase	Blautia wexlerae		MAAKEQNVTISIKVKLYPDQKTIEEFKKLTTAYSEAATWLSDLMFNDFSSPEMITDRKTLHDRYYYDIRQKKDMKSQLAESLIKSVSAKYKAIGTTFKKQYYTYTDADGNTAKYRKDLNWLQHPVVYKRPQADLVRGRDWSFVNDDNGGLILSIATLTGRTKVRFVVKGFDDVINDSDMPGLNIEDPKWKFGEAKLLSSGGKWFVHISATAKLPVTGNEDISNIVGLDRGLVNIVTAADQSGFTARYSGDDARKIRARYNKTRASLQKKGTRGAKRVLKRLSGRENGYMNDVNHCLTKALCENYPEGTLFVLEDLAGVSFEKRNFRSKEQTNELRSWTFYDFGEKLKYKAALRGQQVIEVDAYKTSQRCPHCGRYDKAARHRDTHEYICPACGHVENDD…
-	node1548node	12.5	DAV82018.1	313	Viruses	BK029126.1	61966-62907:-	endonuclease	Siphoviridae sp.		MEIPDFNRGKSFLSLKFVNDLTFLWKPIEFKRPQVDLVRNRDYSFKNDMLSMNTINGRIFVKVYGLPENHYFDGSWKLGIGKVVRSGKHWFFHISVTKEVPDFEMKDLKHVVGIDRGLRQILTTYDEKGQTRFVNGAFISKKRKHYAKLRARLQAKGTKSAKRRLRSLSGRESRWMSDVNHQLSKTLVQTYGKQTLFVLEDLTGVTFETVHSRKKENRYEHHSWSFYDLEQKLRYKAHLNESEVVLVDAHYTSQRCPKCGTIDKSNRDKDIHQYTCSNCGYSSNDDRVGAMNIYELGKWFVSGVEEPAFSINE
-	node1546node	12.3	MBR3376537.1	379	Bacteria	JAFWNE010000019.1	32449-33588:-	transposase	Mogibacterium sp.		MKITLTSKVKIYPDEEAKKLLLETMRAYRDACNFVSAFIFSTQTLDLKLLQNSCYYEIRRCFGLRSQMAISVMRTVRACYKARDAQSIEWSFIKFNKPQLELIWNRDYSLTKGVFSVNTLKGRLKISYDINRMPSEGKFGTAKLVFRHNKFFLNIPVTQEVSDINAGDIGYIVGIDRGVRFLATTYDSSGNTKFFSGADYRNKRNHYQKLRQQLRQVGTPSSKRRLKAIAERENRWINDLNHCISKALVEAYPKGTLFVLEDLNHIQSSTYKIRTKDQYALTMWPYFDFELKLMYKAAIKGQMVIKVDPAYTSQKCPLCGRRDKSSRLRNQHLFRCISCRYKSNDDRVAALNLYELGMKYLVQSGESMPLFGGARSIVP
-	node1547node	12.5	MBQ0071379.1	363	Bacteria	JAGHTT010000399.1	4808-5899:+	transposase	Spirochaetales bacterium		MEQTVTAKLRLYPEDVNLFSETARAYVAACNYASTVVYENNITSAYRLRDLIYHTLRDEYLLKSQMADSVCRSVVANYKTMFSQNLWHRAQYKSMTYDLVRGRDYTMNLESHQISVNTLKGRISNIRFSSAGFDQYLSKGRLGTGKLNVTKDGKVFFLVPVTVEIPDVPEDVTTTVGIDRGLRFSMVTYDGKAAKFYSAKKITDKRRKNRVIRSELMHRRTKSARRRLKKIGRRENRWMNDVNHCLSKTLVQSYGAGTQFVLEDLGGIRSCVKQFAKRQRDDLTSWSFGDLAFKIEYKGKMRGQTVKYVDPRFTSQACPQCGYVSSLNRDKHKHLFVCHSCSCRMNDDLAAARNIYNKGIQMS
-	node1554node	12.1	WP_232783071.1	388	Bacteria	NZ_CP021558.1	1359551-1360717:-	transposase	Bifidobacterium		MLLKKIDGWEWIMVVQTLTYGIRLHPSPAESDLLDRTCTAYLSCCDHVSRVAKSNRTLSQRKLNDLAYRHLRETYHVGSQMAQSAIIRVIGNYRTVKESLGDPWKTKRPLQYTSSGYDLVWNRDYSILSDGRLSVNTLKGRVKLQVDWKGMPEQYRHGRFGTARLLKKRGKWMLLIPSTVELTDPQRPQNVMGVDLGMRFLATSYDSSHKTTFHSGKEVTHKRAHYKALRTGLQKRGTRSARRRLKSIGNRENRWMRDVNHQVSKALVDECEQPTLIVLEDLKGIREATERVGKSRRYVQVSWAFFQLRQMIEYKALKAGHSIMLVDPAYTSQACPRCGLVRKANRKHRAHEYVCAGCGYRSNDDRVAAMNIRRLGYAALVESQTGTS
-	node1552node	12.2	WP_064620912.1	404	Bacteria	NZ_LXHE01000026.1	48759-49973:-	RNA-guided endonuclease TnpB family protein	Moraxella catarrhalis		MQTSVVTAKIKLLPSDEQMVALAQVRTLYTKACNWLSAKVYETKELGQLALHNAYYQQMRTKLGIKAQMTQSVIKTVIARYKSAKSNNHPWSLIEFRAEECDLVYNRDYSYNRKKRTFSIGTVAGRTHIKHTTGKNEFLDNLKDKDNPSGYVMGTAKLWLDRKGQWFILVPMTKELPEFDITQDATNVIGVDLGLNFIATTYDSKGNTKFHSGRVVKHRRAECKATRKELQRKQTPSARSRLKSYGSRENRYVTNVNHQITKALVTSHPKGTVFVLEDLTGIRQVTEKVKLEHRYVQVSWAFYQFRQMLEYKAKQHGHSVLIVDAAYTSQTCPKCGNVHKSNRHKKEHRFECRACHYRSNDDRVGAMNLHRKGIEKISELSILSSTQQACPIEQGQGQL…
-	node1555node	12.1	SCZ81811.1	372	Bacteria	FMWL01000024.1	1029-2147:-	transposase, IS605 OrfB family, central region	Acidaminobacter hydrogenoformans DSM 2784		MKFTITAKIQIYPTSDNIILLKETMSVYRKGCNYISSIVFETKVLNQCILHDKTYRSLRNDYGLKSQMAQSVVKTVIARYKSAKSNGHNWNIVKFKKPEVDLVWNRDYSISGQVFSVNTLQGRLKIPYETKGMTQYFDGSWTFGTAKLVMKHNKYFLHIPVTKDIPEIRDDKIAQVIGVDFGMNFLAVAYGSDGKTYFDPGRKIKDKRAHFTRVRKSLQRVKTPSSRRRLKSLGSRENRWMTDVNHQVSKALVLRYGKDALFVIEDLTGIRKATECVRVKDRYYRVSWAFYQLRQMLEYKVRKAGSKVMAVDPSYTSQTCPKCAHIDKANRDKKRHHFSCKSCGYQSNDDRIGAMNLQQIGMKYIAEVTMSV
-	node1485node	7.7	WP_187354083.1	422	Bacteria	NZ_RHPL01000085.1	63015-64283:+	RNA-guided endonuclease TnpB family protein	Brevibacillus laterosporus		MFFSTYNSFHKLSNGSYVIVNSLSGAIDTIEPDVKKVLDQIKSKTQCDSNAELDNLLSYLFKRGYLFESREQEWEKLIKLRDEMNAQLQASSLGVVFSVCTTYMCNLRCPYCFQGHDIHKINHSLSQEEMDNMFFAIDRILETEKARGRFQNAQHTMLLYGGEPLLPTSKKTVHEVVRRGIEEYGFRSYAITNGTFLHEFLDFFEQYKSMWDFFQISIDGPKHIHDQRRVTAGGQGTFDKIVSNIDLALTRGFKIALRAKYKHLRKQLQMRQTASSRRRLKKIGQRENRWMTDVNHTVSKALVEGYGAKTLFVVEDLTGVRNATERVRVKNRYEYVSWAFYQLRQMIEYKALMHQSKVMAVDPRYTSQTCPKCGHTKKANRNKKMHVFCCKACHYTSND…
-	node1551node	12.6	KAA8663777.1	375	Bacteria	VXJK01000188.1	646-1773:+	IS200/IS605 family element transposase accessory protein TnpB	Clostridium sp. HV4-5-A1G		MEIVRTLKLQLKLTDEQKLLVDNTLHSLKKALNYASSVAFNNGEITNKPKLQKLVYSTLRDKFGLKSQMAVNVCTVVCGSYQSQHSNNIFGSLAVYKNAKALYSYGRNYSFLNNGKTISINTIGKRIKLPFKVPDYFKKYLDRTWFFGSMEVVRNKNKYYAHITVNKEIMETPSEQINNIIGIDLGQNFIATIYDSHGYIKFYKGRFLKNIRAKYKHLRKQLQEKGTHNTHKKICSINQRESKFMRDINHQISKKIVDYAKGFKSMIAMEDLTGINLSCKVKRENRYYRVSWAFDELQRFVEYKAIQAGLKVIYIDPKHTSQTCPVCGHTHKSNRNKKLHLFQCKACGYTSNDDLIGAKNIWHKGYDKRINLATV
-	node1550node	12.1	WP_241715733.1	381	Bacteria	NZ_JALBUF010000010.1	44337-45482:+	RNA-guided endonuclease TnpB family protein	Acidibacillus sp. S0AB		MNVELIRTIRLKLLVSPEQASELNASLKANRDALNFASQVAFDHGGISAYKRLQPLTYHRLREKFGLKSQMACNVCSTVAGTYASAKSNGRLLLANFTHSKLVYSYNRDYTIQPASQTLSLGTLSKRIKVPYLVGEYYQPYLHHEMWTFGSAELVPTRKGFSLHVTVKREIAEPLSRDCDAMIGVDRGMNFLAVATNQMDEVMFFKGRSIKDKKATFVRQRKELQRKGTRSAKRKLKQVAGRENRFMTDVNHQVANEIITFAKCSGSHPCIVLEDLTNINLNTVVRLNDRYWRFSWAFAQLETFIRYKAFAEGIPVLSVSAKYSSQRCPKCGHTAKANRDKKRHRFECKKCHYQLNDDLIGARNIRERGVEKRHQNEVAGA
-	node1541node	11	MCD6214170.1	403	Bacteria	JAGGRT010000243.1	277-1488:-	transposase	Candidatus Desulfofervidus sp.		MKLTKTIVLKLREGERGSESDLEDTINAFTKGLNYASEIVYRHNKPISSITLQKLSYRYLRDNIGLKSQMACNVCRQVSGAYRSLKEKIKVKRAKWQLLTFAPTNVTFSYGRDFTINSDMLSITTLRGRKKYRIVNYRYAEHFFDGSWKYLASKLVKHKDGHYYFHLSCEKEIEEPDITKVSNFMGVDVGMNHLVVATTTDKKNRFFRGGDIKNVRNIYKKQRERLQKKGTRSAKRVLKHLSGREKRLIRNINHVVSKEVVEFAKENGVEVIGMEDLTGIRERTKVRKKQRYRHNSWAFRQLQTFIEYKAKEAGIKVVYVTPKYTSLTCPRCKHISRNNRKGREFRCEVCGYELNADLVGARNIEERTRAFRHDLEAQGCVVNQPDENSLEESLKPANL…
-	node1542node	11.7	MBT9148547.1	398	Bacteria	QLUG01000557.1	176-1372:+	hypothetical protein	Syntrophomonadaceae bacterium		MDKKITRTISLKLPYAPESLAETIDSFAQACNYLSEIAFGKHLSNRLALHRLTYRDIRTRFPLTAQMTCSAIKQVAASYASMKSNGNWHLATFKPTIILLEGGTRGRDFRLITEGQTVSISTISGRIKTPYVLGAHQAKYLTDGWDIGASTLIRRRKGIFLNITVSKTIAIPDLKDVATIIGCDMGQRFIAVTSTGKFFGGGEIKNRKHHYRRVRKSLQSKGTRGAKCTLKRLSGKEQRFQADANHCISKAIVNEALKYPRPAIALEDLAGIRKSTKHRRAQRADFHSWAFYQLKQFLEYKGEAAGIVIQSVNPRNTSKTCSQCGHLEDGQRNGLQFKCKACGFQLHSDLNASRNIANLLRISRQDLEILGYKSTSPKVSLAPEGAGRDKLSALADSG
-	node1446node	N/A	XP_044552369.1	608	Eukaryota	NW_025407832.1	311083-313591:+	uncharacterized protein	Naegleria lovaniensis		MDVRTEPLVASSSPFEGWESRDTTTSETTTNTSEWVGRKITRKTVRQMLRFRHYDFRMKLLQKAEMRGCKVHVVTEQYTSKTCGNCSVIKEDLYGSKWFHCNHCHFHIPRDGNGARNILIKNYHHLLHCQVRYGVEGFPVHAKSHHHNNIRIAASSSNAKVASDDDYKPIEVHLAFTSVPNQMVVTFHTVNYDEKKLGKPIVKYSSNDASLKRDFRVAHLGGVVTQYGEISQTGFDMSVLLSNLDYSTKYYYQCGFMMNDNVTSDIYYFHTRTDPRLSESFETTVVMYGDQGTTNSKHVIAQVGDFVKSFNDNGTNHKNLFVYHLGDISYADDFPGLIYQAIWTKYMIMMEKIMPYTSYMVLPGNHEKGPKLEPYHKFELGFMAYNHRFFMPLRNTSQY…
-	node1464node	N/A	CAG8578432.1	458	Eukaryota	CAJVQB010002533.1	11116-15147:-	23022_t:CDS:2	Gigaspora margarita		KNVKNCNDIQVAENLNIVAIDPGIRTGWAWYSQSKGCGWFGNLDINRVFRLSLSLDDLISRTTHAPYKKRNLMKRAQTRLRYRIQNLIEECHKKVALWFLTNFDIIIIPPFNGSAIRLTSKEQKCLIDFDEISPERHDFALMLLCSRSLYRIQLKCFEHNVLNIQDICDIVQREVDRLPQLLSVIGASLEANGSYNINHHENLMMLDFCKKITNSNDPLDIIRGLLTAEQNSRSLKSSNDKKVKKMYRNLINLIDDLKKFMQNRNSTNSMNSTNSTDDSSTNLTTTSNNNNTRKRNNFRPVYFMGNYCVCTEGIPGSGEETFIHPPTALLWLPVLTNKERITQHTTSAFSLRKKTEFTKNNGPSFRPQLLRMNFVQTFGEKSRHNNNITNNSSSLQQSI…
-	node1488node	10.6	HAA33454.1	404	Bacteria	DLUV01000824.1	935-2149:-	hypothetical protein	Cyanobacteria bacterium UBA8553		MEIKRMVPILLPKDPDLLATVQTFQQVQQELSGSCYNKGGKPLGAIALQHKCYDSVKGKLSAQMTISAIRLVAATYKTAKSSQKPITKPFDFRRARALFLVGQRGRDADFRADGTLSIWTVGGRKRLNYQVPKALQYIFSKALEIDSLTVIEHDGKLVGRVRVTLEAPEPKGIHPVGIDLNETNIXXVAVDADDRELFISGLSTKVRNHRTHKTRSRLHKKLATRKAEKKDTRSCRRLLKRLSRRQGNRTRTFCSQVAKQLVDWVKPNSVLVFEDLKMPKVSKKLRVAKGAKRRLSQWEHHLIRLNVTNKAQERGMVIEYVNPRYTSQHCSKCGLRGKRKRHRFECPHCGHLDHADKNAAINIRNRYTVLRSQGGESQSVGSEAQEKSEGKPRHQSQVT…
-	node1523node	10.4	MCQ2299928.1	365	Bacteria	JAKSMR010000020.1	44393-45490:-	transposase	Bacteroidales bacterium		MCLVRDCYNFAAKIVFEEKIALGMMPFHNRLYREERNRFPSLPAQMCIKIYKQVLANYKTVRENKVELEKPLEMKNPSIGLDKRLYSGMTRESFRISTGDRNKRTEVRFVLYPKFNEMASKYRMCDPVLQYDERNGDFYACIPFLAIETTPLAESHIGIDLGMKRIATLSDGTAITDKNYLARRRRIRHNKSQLRRHKNKSHSARRKLKEIRRRESNMCKDFCHRIANEILKHAGSVIVMEDLSKIKHNTSKTEDGHMRTRHNNALSQVPFFELRRILTYKAPLVGKRVETVPPQYTSQEDCRTQSKEGCVRKGCRFYTADGKVFDADWNAAINICNRHHPTPFGLPLDGRLNFVGRHCRGANRE
-	node1524node	9.7	MCQ2210122.1	404	Bacteria	JAKSLB010000011.1	83563-84777:-	transposase	Paludibacteraceae bacterium		MCEITYNAKIEFETKDGEAFWYNVLSEARDMFNFASKEVFNKNPKLKQKDIADLIYYPIRRQSKYLNSQCVCKIEREILSTFRSIKSNGHKIESEPIKNKLSLRLDKRLYSKFNKDGIYLTSNVSMKRCKATIKLYPKIIEMFDSYRTSDPLIYVRNNEFYLSIPFKVPDKVKQNEYTLGIDLGCRRLITTSNGDVIKSNDFLRQKRKIRYLKRILNSKKKSSHSARTKLKSISNREKNFSKQYIEKSVNLILQNTKEDIIAIEDLTKIKKKTYKKYGSHNNRISQIPFYMFKQILTYKATLCGKEVKTVSPAYTSQIDCSTNKRDGKRQGCRYYSTNGYVFDADWNASINIKNRAENVKHLISYNKLPLDGTLNILNKQVVVNQPIVNLTTSNSQAHT…
-	node1527node	10.4	MBR4792491.1	408	Bacteria	JAFZLX010000009.1	64711-65937:+	transposase	Bacteroidaceae bacterium		MKNNDSCITYNVEMVFPNEDCRSHFAELLQQVRSAYNECTKIICEKGIPLDIKSVHNVVYSHLRSNFAGLTSNAVIAIYRTAMGNIRSIRSNGHKDAKIPEKKQLSHKLNRFLYSHLTANGIMLTTNTKRIRSHVTFKTYPKLVEMFKRYVSGDPTIFVRNGKFYMSIPFKVPETPLVNDNCIGVDLGERRFAVTSDGIMFNDKEYNARRRKLRYIKRCLQKKGTKSARKHKRKLSVKERNQSTDMCRRMSNAIIGSTDSSIIILEDLSNIKQKTAETKEGFKKKNHNRRIGQVPFFKFKQILSYKALLNGKRVETVSPFMTSQTDCTNGKKDGTRKNRRFYCKNGTVLDADWNAAINIAQKSKHPFSFKMPIDGALRTWKAGCVSATQSYVSLPSGSI…
-	node1525node	10.2	CCZ13276.1	381	Bacteria	CAZL010000441.1	22075-23220:-	transposase	Prevotella sp. CAG:1092		MTYKTYNIELIMSDTTRSHWMSLLAQTRDAFNTCAQLVTSNDIRLQLVPVHQTCYDTLRKQFPIIPSQGIIRVQKNVLAMLRAIKANKRDSVPLKKSLSLQLDKRLYSNLTKEGISLSNGKRGHREKCTFRLYDKVRELFDNCTTADPTIFARDGRLFLATPFEIPSLPCNDDNSIGVDLGMKRLFVTSEGKSFIDKAYLKRRRKLRYLKRCLQSKGTRSAKRHLHKVRRKERNLSKDMVERATDALLGSTKASVLVLEDLTKIKDRTSRTSDGFKRTRHNNVMSQVPFYEFKERLTMKATLVGRRVESVSPAYTSQTDSRTGKRDGKRQGCRYYCSDGIVFDADWNAAVNIAKRGKHPFSSSELPLSGRVSSITQSSVVH
-	node1526node	10.4	MBR6076923.1	424	Bacteria	JAFXWO010000058.1	224-1498:-	transposase	Paludibacteraceae bacterium		MRKTESKPTLTYNVRLVATKEVTDYWLRLLGEAARAYDACVKFVKENGVPLNTKAIHCACYDWLRSEYKMLSSQMVIKVYKDVCGALRSVRSNGKEWKAKASEKQNLSMRLDKRLYARFGKDGIDVTGATKNKRDHLAFSLYPKLAELFDNYTPCDPLIFVRSGQLWLSIPFDTPVVKQEGEEAVGIDLGMRRLFVTSDGTAFRDKDYLRKRRQVRHLKRQLQSKGTKSAKRRLKKKARKEHRMCKDMCYRAVKTLLDSTDAPVLVMEELKQIKQNTSRRKKKDGSDGAKRKQHNNAFHQVPIRMFRELLTYKAQLAGRRVETVEPAYTSQTDSRTGQRDGIRKGCRYHCADGLMLDADWNAAVNIARKSNRPVSNPLPVDGGIRFLSGRSHVNRAKRG…
-	node1528node	10.9	MBR2306068.1	404	Bacteria	JAFVQG010000002.1	428956-430170:+	transposase	Fibrobacter sp.		MLSYNVKLNFPSQETEQAMLDCLKTEADCYGYVSALLETTGFREHPMSRYDVHYKFYYDIRKQYPTLSSQMVCKVIQEVVANWKTCLQTKEKFNTPKKQNLSMTLDKRLYSKLTDKSVNITVPGFKKVQCTFDTYPLIQYMFDNYKPKNCNIFYRDSQFWLTVQFETLSLDLVNEEVLGIDRGIKRLITCSDGTAISDKEFNKRRRQIRYLKRCLTSKGTKNAKRHLKKLRGKEARMSRDYTYRVANYILSKPEGIIVLEDLTKIKKNTSRKKITTESGEKKEIKKKRNNNRFGQVALRQLQTVLEYKAPLVGKRVATVEPAYTSQLDCRGLPNGNRLGTRYYAADGLVLDADWNASINIANRYRPGTFVLPICGKLNLLGRPPSTGQSRELPGNRCFL…
-	node1529node	10.9	MCK9435192.1	400	Bacteria	JALNZP010000154.1	2241-3443:+	transposase	Candidatus Cloacimonetes bacterium		MKYIDVKTYNVELNFKNDSDRRSLLETLELHNQAFQIVVDWLFDNDLKTSQAKLVHDGTYRDIRAKVIGLPSQLCIKARMEAMSTIKTLKALAKTKKKPITRPIKTKLSMRLDDRVFSMREDGVRLTTKDGRIDCSLKWYPKVKEMFKSYAMCDPLVFERNGRFFLAMTFDDPKPTWVPNSCLGVDLGLRRLATTSEGIIFQDKELLKIKRRIRFNRTNLRRKMAIVKSKSAARKIKRVSKKEQNFTKQHIHKLCNGILKSTNSNTIVLEDLSGIKSKSKGKKFNSRLAQVPFFQTKTILTYKAQTLGKRVETVNPAYTSKDDYRGVERGKRQGCRYYASDGVVLDADHNAAVNIAKRWTIQNELPVSFKVPLDGTQTLWAGCCQSAECRDAPSTLSKTA
-	node1530node	10.8	MCK9435423.1	396	Bacteria	JALNZP010000200.1	1281-2471:-	transposase	Candidatus Cloacimonetes bacterium		MNLLTYNIRLEFQKQEDKTSLVDLLLEHQKVWNYMSEYVFKSKKVDKKLIHDANYHQCRKLFPNCPSQVIIRAKDSVYATYKTLKSNHQEIEDPAKQSNLSIRLDKRIYTFLDNNRIKLTTTGKRIICNYVPYDKFRELFSKYSVCDPLLFVRNNEIWLSVSFEVNAPTLVENSCIGVDLGIKRLATTSEGLTIIDKKFLKEKRRLRHLKRKLKSKSKVTFSRSAKRKLKTVRRKECNKNKNKSHLISNQILRTKSNVIVMEDLSGIKKHHRGKAFNNKQSQVPYFDLRRILTYKAPLQGKVVVTVNPAYTSKDDYRGVKRGKRRGCRYYAADGNVFDADWNAAINIAKRYATRKAVKGIELPVSFGLPLDGKLNLMGRPYQLANCEIRSCKPSDL
-	node1572node	11.7	DAQ55476.1	400	Viruses	BK057981.1	31643-32845:+	endonuclease	Myoviridae sp.		MIPNISIIKTAVLRIENTNNYYTVLEETSKEYNKILNLFSELNKDRLSNSVKLHHLLYYTIRNQSPLPSCFINTAKRKVASVYKSIVKRQINLKRLIKKFPDNYQLLKQYNKICLVVPKFTSSSIELGNQTYKINKNNKIIQLSTINGRLTFQYKICSHYESILNSAIKFGGLHICKHKNNKWYAHIAILLQNKQVSIKDPISPLGIDLGIRHLAVLSNKEIINENTIKQKRLKYQKLISSLQSNDSRNAKRKLRKISGKMRRYTKQINHVISKHIVQIAIDNHYSSIVMEQLTHIKNTIRYKKSQNDIYHKWSFAEIQKFIKYKCEYADKLFFLVDPKYTSQNCHVCGTKGKRNRDKFICTTCGKTFHADINAAINIADLGIQCEMSYRTFYGLPVQLA
-	node1481node	10.9	RTK99967.1	456	Bacteria	RXKA01000120.1	5863-7233:+	hypothetical protein	Proteobacteria bacterium		MNRNRTTGIRITLEPQNCTKEDIKNWMVAQRKLTNYASKNLLKLMRKDASIAEVVFKNNSHYLAYEVHHHILLPFTKFREERIKLGLRTSTNERLAAAIAGRFYHGYGQRNGSKKDVWAYALPKLPAITRQNKAVHVKDSVLRKFVDGNTITVNPEVINGQQYLSNVRFELQGLFGKIYKLKGKILSKHIHLLEFLDLKENVDCNIFLTKHGNITIMIRIDEEYELMYQPIQTLGVDFNKRKNVFVTMNDGTFIPLTSEIAEKIQCVKESDESIHEVKSSKLRQAFRMRWKQCRKELRHSLRNIADEIVAKAISKESLLAIDGVTQSQGSFGHAELKEMLVKLCKQKKVPFVIVPSAHTSSDCSYCFERSGKYNQVARSKDFEKVSCEVCGQNYNADVN…
-	node2220node	10.9	RLI50518.1	417	Archaea	QMYQ01000091.1	1392-2645:-	hypothetical protein	Candidatus Bathyarchaeota archaeon		MIKFKRNAKFWGLDLSELEEDFKKELETQRRISKHVRNMIRNGEITWITSDKDLILADGTKQTKAKFKDSISYLFDEDACSESMKRNCVITVLHSYRGYWQRNKDRILDIKCPIGFKYKSFRFNEAAIKVDKENKVLLVKTMYMPTGKFRKVPYKYSLKEDLITKKEFGGNISFTQKCFVAGINVEVNEYVSNDILAFDINKDSKSWIYFNDGTVITKPETLIKLEKEIKEINHSLDKDKKVPIKKRELRSKQRRKLRLQIQKKHQKANGIVFKICKDILSTVIKNKQLLCIDGVSIATAGTFGQDKIIPNLRTMCENQGVPFYVTPTTNTSRRCALCGHIHKNNRKTADEFHCIECGHQDNAQLNAAHNIAHTGKRFLDVGVPFGSWDHRNADKLVEE…
-	node2140node	8.7	HIC76664.1	316	Bacteria	DTVY01000165.1	1-953:+	hypothetical protein	Candidatus Dadabacteria bacterium		FYKNKINGKLKVKNLDGTKSIVRYRKSSKCKGIQNNALKYIEYADTEKKFGGTIVFGKEGQPDRIVASVDVPVEFDYYPKGFIGLDFNKSNKNWIYFSEDIFGQEKISKESYPVISALEKFIESRNKIVKVHKDISEREVRTKQRTPIRLEIKKLHKKHMDLIETSRFPGKERAIIDSILDYAISKSYGLAIDTVATGDKNGTFGQDKLKQLFIDKCIERKVPYILAPSYYTSRRCIHCGWLDLSEANSSRDKKTNIFTCEHCDKTENADRTGAKNHVVYAKHLADIDFWTFNKSKQWAKIKESENIFHSSQINDR
-	node2210node	8.9	MAH50968.1	462	Archaea	NZER01000449.1	617-2005:+	hypothetical protein	Candidatus Pacearchaeota archaeon		MNDTTKKIKSNEKSAIRLNITLSQQHQAYFKHSRDFQRKMSEKVYSMLKAKEIIEIQAHSLIIPEQVSLTNGATSGEEKKKVSGVLTFTGRHSLGDRQLKYLPEIKEIIEEFFTEDYLKSHVDALLWEVCRRYKSYIGRNNKLPKSSIKIRDKSMAYKSDIFRLNVETKEVLIKKMTKDKNEPDVLVPYDAEDFYLEKIGLLGFGKSKKLEHLTEAKGGIISFKKNELVLVADKVVTYDKVKTWVGIDINKSPDNWLYFSKKIDGKYNFPKPKDILEIEEYIRSTQKKISKDRSIKSKQRSGLRKKWNKAHARHQKMISDFIFEKLEKLKTSSKSSVGIGIDTVGTGQKNGTFGQDKVIVAAQKFCRANGMAHYFVPTPFTSQRCNKCGNVSKQALRKL…
-	node2692node	10.3	MBI1657372.1	436	Archaea	JAEFDA010000021.1	1-1307:-	transposase	Thaumarchaeota archaeon		MGTIVRTIHVAHRNGRLLGGLLHYVNAASNHTAKGYRRRVRGKELYRMAIHRTGIYQSRFADYIIRDVYGSHRAWRTNQRMDPHARAPHYHDAAAQTDCFELAFDCTARRWDGAPAIHVAVYGRGRPDQPWMAFRVPPYMVERLTKPGIRPKTVLLTGDEIHVRYERDVPDREPVSWAGVDMNAKNNTYAYANGMVSVVWNDYAKQYNAACGKILRVKRRGDARIMAKYTQKAWGKYKNQTRDHMGREARALASAGCGVGYEDLGIHRLYTKNGTMSPFARGRQKTILNTGQRRRAVVDALESEGLPHRGVDPAGTSANCLGCGKRLRRAVVQRRGVRNLWCQPCRSIRERDGNAGANILFRTVTAIVMEWVGRDDPGRGVTLPVALGMLRDAGADGRL…
-	node2051node	2.8	KAF9348689.1	677	Eukaryota	JAAAUZ010000973.1	6688-9504:+	glycosyl transferase	Mortierella sp. AD094		MVRTAGINANAPVDSSQPVAIAFGNDDFNTHTGSPTLHAALTRFFIKKARALGLTLCQVDEYKTSSVCPRCNSSVIKDKRSIACDNCQETMQRDSAGAHSAPKHLHRIISSFTFPSTGTGTETMQTSLLAISIALKVLLFPTYHSTDFEVHRNWLAITNSLPISQWYYEKTSEWTLDYPPFFAWFEKFLSLFAAYVDPKIVQVDNLNYDTLTTIYFQRTTVIVSELVLFWALQRMLTVMGNRPLQKIINWSLMLNPGLLMVDNMHFQYNGFLYGIMIHSLVDAKQGKLLRSGILFAALLNFKHIYLYIAPSYFAFLLRAYCFENSGNSIRARSWISAFRPLNFIKLGVSVIVVFAASLGPFIAMNQLPQLASRLFPFKRGLCHSYWAANFWALYSFADR…
-	node2263node	10.9	UJG39608.1	432	Archaea	CP084166.1	1630247-1631545:-	transposase	Candidatus Heimdallarchaeota archaeon PM71		MKTKGRRKGKKRKWKEKTVKVNILPSRRKRAYMQRAQKKATEMANKIIVFKEKAKSGKEFHHLVYKRFKYVKLHSQVQEAVQRRVYAARKVKKFDNLPLEFNFPRSGGIKETERGNPVLAISPMKERIAIPIKLDGGWRRVEAYRREGWKEHSCKVFKRERKWVEHIILRKELNLFPPQQVEGTIGVDVGRKIAAAITLNHPSFTLIERYLGKDLAWKQHKFNERRRKLQSYADKGSEKARRALKRLKNKEKNYNKTRCEQIAHEIVDLAVVTRSAIVIEEISKIRKKWTKKNFRGRERIRRSLNRWSYRFFLSFLTSLAEEKHIPVLPVPPHYTSQRCSRCGHVSPSSRVTRDLFRCVSCGFEVHSDRNASRNLSLLFFGSLPLPLSSSFFSYFPVPR…
-	node2269node	10.7	MCJ7662619.1	359	Bacteria	JALHVP010000003.1	668-1745:+	transposase	Desulfobacterales bacterium		MEREVFKAVELNLLPLTGAKQDELSALFSEYLATANEILSTLKFERPRSSTKLHHLTYTYIRKKSKLPAQLVCAARQDVWAKRKHKIAKFKRLSVAYNVPRSGSLRTTKRGNPILSVATLNGRLGLPIAQDGAWRRLKQLLDDGWAFTEFKLLNPQMVRVTLKREFEVAEPEPDQAIIGVDVGVGTLAAVTVFKAGKIERQLYFGRDVWQVKRDLGIRRSKLQAHASKGSRRARRVLRELRGYERNFDKTRCYQEAHKIVALAKQYDATIAIEDLRGLNNAKLNRKSNRKVKRMPYSMFKQALQSVAWQEGVEISLVSARYTSQTCPRCSAKGVRKGSSFKCECGFVANADRSASVNIA
-	node2268node	8.7	KXB03442.1	421	Archaea	LHYA01000025.1	2212-3477:-	hypothetical protein	candidate division MSBL1 archaeon SCGC-AAA261G05		MVEEVRTVKLNLLNLTERKSKLLSELLNVCKSAGDHLFKTAVYLEVFNKPESRFALQEVEYDHIKERFALHSQIIVDLCKDVFTACRNGGLNFFKYTIPYNVPRSSKLAETENGNPVISVATLDGRIGLPISQDGAWERFNEFLEDGYEFTSFRLKKEQDDWHILVPLRRESEVKGEFDSVLGVDVGSRTLASVTVLSKERVEEQLYFGRDVWEKQRDISIRRSELQSHADRGSSKARRKLRDLKNYESNFVKTRCYQVAHKIVKLAKQYNSVVAIEDLTGLKNARGHRKSDRRTKRMPYCTFRVALESVCKREGVPLIAVDPYHTSQSCPNCGSLGKRKQKGVIFECECGYRANADRVASLNIALRASETIHNSKRIFAQSPKGNVPVNGHDWRDWGS…
-	node2267node	12.3	HEB37438.1	425	Archaea	DRHM01000090.1	1262-2539:-	transposase	Thermoplasmatales archaeon		MVRVVKTIKLNILPLTNKKHSQLHELEKQYLKTAEHLSETIYWWDGFADIPLTRFNLHSFEYKHVKEFSNMQSQIIEDVIKDCFASWQNGGVVQSASIPYNIPRSADFRVTKRKNPVISIATFKGYERMGLPIAQDGAWKRLIKFLRKGWKTTAFRLKRVGDKWQILVSIYKDIALENSYDAVIGVDIGSRTLATISILGKNGKIIKQLYLGRDIWDKQRDTSVRRSKLQKIRDTANADGRYKAIKKLKKLRGYESRFVKTRVYEIAHSIVDLAKEYNAVIAIENLNGLKDSRLHRKANRRVKRLPYNLFRVALEQVAWVNKIEVAVVNATYTSQRCSKCGMIHKTSSVVFKCPHCGFTVNRDRNASVNIAHVAGVFFKTLTIAQYNMGDATVNWHVWK…
-	node2266node	11.4	MCK4327746.1	399	Archaea	JAGMCR010000011.1	101403-102602:+	transposase	Candidatus Diapherotrites archaeon		MPAIKCLRLNLLKPSREKQRLLNELGSEYARVFTELRAIYSFAHLTSAIELHEWTYRAVRRDSFLPCQLVQEATRLVKATIKHNNPTPNPRFNTRVMSFKTTKRGNPVLSLSFKPCKRVLLPVAQDGAWERFNSFVTNGWACSSVVYQRGVIWATIKKDVKPAKPITHNFIGVDVGCRCLAAVTVYDSFNHKIRKQLYFGKDIANRQERFSARRANLRSLADTGSRRAAKSLKKMRRKQRNFVRNRSYEVAWQVVRLAKEYGATIALEDLNGLKQRTVVRGAKRLNKIVQRLPYQKFRFALESICLVEGVAIAAVNPRNTSRACCACGVIDKRNRINGGKLFRCVSCGFVANADRVGSVNIAGRAAEKQVLLQSQSSAGRVSINALLRSDESCGLVSHT
-	node2271node	13.3	MBM5805117.1	384	Archaea	VGLU01000004.1	102583-103737:+	IS200/IS605 family element transposase accessory protein TnpB	Candidatus Verstraetearchaeota archaeon		MFVSEPSRTNKGQGAPPSRDLQNFLRHIKEALHHLDGVRSRAELHESTYEKFKDKYRVASQLVIEATSYARSSRKTINEKPKKCIVRFDRRLFSLKKTKRNNPVLSLRLNRSRVALPISQDGAHKRLQQHLEDGWRITSIIMKRNLSFLAVISKAMSKLTIKSNVMGIDINSSKIAVSVISPNKVLKQTYYGQDVSTRQFHFEERRAKLQEYRDTVSRGKAGLKLKRLSGRQRNYVKTNLWEIANRVVKLAKELNANIAIERLRHLRKRKGEWGRKSQRKVNRIPYGFFRHALKYVANREGVVIEEVKPNYTSQTCPKCGHVGKENWKGYSYFKCVKCSYEANRDGVASLNIVERASQVANSYTAQIPLGNAPVNGHVLKDEGC
-	node1568node	11.4	RLJ00637.1	410	Archaea	QMZS01000013.1	14607-15838:+	hypothetical protein	Candidatus Aenigmarchaeota archaeon		MRLVRKTLILNRKELTFRKKDLLNTIIKEYLRVLNFTCLQLPVCYSSSELHQKTYKSIRETSFLPSDVIQEARKDIWKLKKVVNKKTLKDKSRINLNNCSIRLNKRWFKFILTNKGYPCFKLTYRPKKTFVIPIKIDNQFKRFTDYTKDEWKFDNISLLKNGNIAVVLEKEFEEPKITQTNILGVDVGSATLAAVTILNSKTGKVKKQLYFGRDVAIKQKKFDKRRSKLKSLADKGSNQAKKSLKRLKHKQRNFVKTRSGQVAKEIVNLAKEYNCSVAVEKLKNLRGIKTKKGQKGNSNKKGRKKINRIPYHQFNQFLETNCSISEIPYNLYDPYHTSKFCSNCGAINSGHLSTNYSLYKCRKCGRICNSDRNASKNVAIKSLLERNLQVATLRPSFLR…
-	node2265node	10.4	MBI2530163.1	404	Archaea	JACPJC010000005.1	262330-263544:+	IS200/IS605 family element transposase accessory protein TnpB	Candidatus Diapherotrites archaeon		MKRAILLQTLNLTKSKETALDSFLNSCLQLANSLFEQKKDCRTFMQFHRKVYLASKANTSLGSQTICDIERFVFRAKNGSKAITPKFNVPRNCGTFNAAKTFFVKFTIAPRKQIPIPILKNRNFQRFQSLFINGWQCKTFGLTFSKQIVAYLSEEEVALPQRKNILGIDCNSKSFAVSVITPEGKILKQSYFGKDIWHKRRKIFERKSKLQSLADKGSGRAIKSIKYLKRSERNFVKNRLGEVVREITNMALGYDADIAIEDLKRFNPKGKRFNKEVMRIPFYKFRILLAGRCFDKGITLNIVDSWHTSKWCSHCGALANGHSSSNYSLFKCKCGQIVNSDRKASLAIAIKSLLERSNQVFNQPDFFQISNRQVPVNELMRRNDEIVSNGAVHLEHSPS…
-	node168node	11	WP_057768897.1	632	Bacteria	NZ_JQAT01000002.1	415594-417492:+	zinc ribbon domain-containing protein	Lactobacillus selangorensis		MANKIKHIVGIDLGTNYVMTCIDEQGHSLFISGIQLRQAQVEEFRRFHRQHKLSAEQRKYDQQKRELIIRTALKTLFNHYPKETLFVVENLAGQQRIAAAAHRRPQFALRFPYLHIALELQLMKRAPSHGSQVWFINPRETSHRCPRCHYINKANRESAEHLFICKNCGFEANDDLTAAINIFQEGKSAFMAASKQTTSLQKNYANKYNDQLRLEVSEDREQLSLSITDAAKQTTVTGTLGRSNVGKLMEMLREPATDAISYFYQQHYAFFITKLGRQILLGVGPFTGAPTVDKLDKAAVYVVNTIQQRGLGKILEQANEQMNAGKKQIRQNFGVQKTAKKTTLAKLQEILDAKEAARKAAKNVTTLNGEQMRNAAKKQQTNPELKKADQQVQKLQKQP…
-	node1444node	12	WP_036202177.1	393	Bacteria	NZ_JRPS01000008.1	10581-11762:+	zinc ribbon domain-containing protein	Megasphaera elsdenii		MTTTTNTYTRQDNPSSSYFHLPILLHPDQTAMDLLQHTQDTYRDACLDIVKFFEERNIDIAVFEKQYWEYRNKGEIHSEEDKSINQVKRISHQISYRLNQRFKLRIKYGQYPLATVMSAYRQAKNQHKEFNLEHSRHLSVRLIPGRSYDIHFQADNDADSFTCVLRIGKKVTVKFSLPAGIPLPPSSWKSKMAFLEYKHGTWMMRIAFRKPEITSLEQVSRVVGVDRGIINIATTYTPGNAKRYSRKEYLLDCGSSSSQDKGEQALTANIKIAREIVGQEPAGTVFVLEDLTFKDEERPNNWPYRHLEDMLTYFAALSGQWIYTCSPHDTSITCPVCGHVERANRLQNEHRFVCQNCGYGADTIVDDDENAARNIYERGKANLRKEFGNTLST
-	node1445node	9.9	WP_157949637.1	367	Bacteria	NZ_CP029462.1	1641077-1642180:+	zinc ribbon domain-containing protein	Megasphaera stantonii		MKTNEHAQYTHLTVELVPTAEDAAMLQKTWDAHKRACNRFSQKFYNESLKGKNKYKTWKTAYASASWLAKGKKGGLHAVYGHSIVDIIKKAYKRNEQKGKLELILFGDYGEKNTKSSAIHFCWESAFQVDFTTKKCRLDLADGRRTIAFSIPSKLPEPPTSWKIIRAYLKLVYGSWYLTLTFPNPTAEMKAEQDTNVVGVDRGELNIATTFSPAKGAHSYKSIDYPRPCKGSTNDNYHKSLFARDVHVASEVVENEPPYTIFILEDLYFEKPIEGWSYRHFEDVLIYLAALRHQGVFYCAPYNTSITCPVCGHVEKANRLHDENRFICQNCGYGADEIVDDDENAARNIYNRGKEALEKELSNKVGA
-	node2110node	N/A	ORE22427.1	480	Eukaryota	KV921267.1	171903-174718:-	hypothetical protein	Rhizopus microsporus		MCLPDYLNLLAFLQLPDFFIILGKAAAVLQKAFLGIHLIEEDVFSEGSALKHQNYGIKQKLRAMLEKKKKIMECKSGKASLYESILPSEDAVDMYQRSKTTHLSNPLGNMTFYGVDPGVRTVATCVRMNTKNASSYLSISLSHPDLLNFFKTEEGKARLHHLLKPCETTVTAKSISAKSRTSYHRFKLQKRKNSNSDIASIENKLAQMRAWLVDTKKRSTDILQKSLSSRSTVLSTTEYRSSKLYCICDEPIVHPKKNNGKVNPDCIGHQNLYAIKSRDTNAAVNILKIGLYKMITKDNHPSFSRRMENEDASKKLFHGSTQFGKLTSDFLSVVLLHSIIVLYAFSSNLHITNINNNLTTCTISEYDNVATGVLFWLTKQNQSTQSCVVSNCPLEQKQD…
-	node1181node	8.9	WP_103360738.1	245	Bacteria	NZ_PPRP01000011.1	1737-2474:+	zinc ribbon domain-containing protein	Mammaliicoccus sciuri		MRVINGYGYIDIDEIIDKVSHLKREDIRNINIPNSTLYGYKRDPNKLFNAKFNHIIAIAQYIQQNTIYIGMDIGGKNYIATSTIDRSKTYIDKSKEIEHILKKYDNRINHKKYDDIVAYSKLKTSLTNHISKNIKDIVKRNQTKTVYVLGEVPNYRNSIISLIFDLTYNVLQRKIKQEDEIILINERHTSILCPECGYKDKKNRTKSNGFQCKNCEFQHDNNDIVAASNIANRAYKKGYFKYGEI
-	node1182node	9.9	MCE5132264.1	224	Bacteria	JAHCNL010000035.1	988-1662:+	transposase	Staphylococcus saprophyticus		MSYEDIKAINISNTTLYAFKKDYKKLFKTKLENIIEIYDYIQKYKTNIIGIDLGSNHYLAASNSTRTLTYIDNKNTVYNLFQKYKNRVNHKSYDNVLAYDKLRIGLLNHINQEINEVLTQFKGYKNIFVLGTHNYSRLSFSSLIFDLTYQSIKMRMGIHDEIELVDESFTSIECPNCMYRAKNNRTKSNHFRCKSCNYYHENDDVVAASNIAKRGWSKINERKF
-	node1177node	7.7	UTP75576.1	221	Bacteria	CP101317.1	51899-52564:+	transposase	Staphylococcus epidermidis		MFKIHYEKVKYVIENSSDEQLRDIGIDQKTISRMRDHSNYSKDLNLSTAYKLYHKYFSEWATVIGIDIGTGNYLSASDASMERTYTDTSDELARIIKKYRARLKQKKFDNNEAEKKFARGIKKHINKVVKEIMEIYPPPRVLVVGKGSGAGVSESMFGRIFVYTHKSLLKYSDKFDDIVLVDEAYTSVKCPECSFVHKKIESITIILNVDLVATKMRMITL
-	node1176node	8.2	OEK58820.1	265	Bacteria	LNPX01000005.1	3691-4488:-	hypothetical protein	Staphylococcus equorum		MIIDTKEIEEYITKLPLDEVSDMEVPEDILKNLKHDYQNIFQYNLSTAIKLQNAVNRYKKEVEIEREEERQELIKQRKVKYIGVDVGQTRIITASDYEMDNYIILKEKNLTARIKKYNKDMDNLMKAKNHKGKKLLLESFKKYVKNIVENELLYKLEIEYKQPTVFIIGKNYLIEDKYSSQNVLTDSIYTVFKEASLKEPSKSNGIVDVDFVNERYTSVKCPECKNGSPENKSKDGFKCSNCSFYHKRPDVVACRNMLDKYFKKK
-	node1178node	10.9	WP_168992925.1	253	Bacteria	NZ_JABBMI010000055.1	4262-5023:-	zinc ribbon domain-containing protein	Staphylococcus capitis		MNTNTISVNKLIDFVHNKIHNVDTEKLELSKSTIYKLKKDPLHLWKMKFENINKLNKFVESLDSGNYISKYERWESEAKAKYVEVVGIDLGTRNTLTASDIDAKRVFLLPNKKIYNAIMNIRQIKDKSKLINYYKNDFHLTVEVNVKRLVSGLLSYYKPPVTFVVGEMTEGNLANKIFYELFLSSLQSSTEETNFRVETISEEYTSITCPICEHVNRKNRTSKNSFNCQSCGFSHYIDDVVACMNIVKKYQEK
-	node1179node	10.4	WP_158259464.1	230	Bacteria	NZ_PZHP01000168.1	211-903:-	zinc ribbon domain-containing protein	Staphylococcus saprophyticus		MTKEDAKALKISYSKISKIKKKQAYIWRMNFKDITKINDYRVYKKKQRKNVEYVGIDIGTTHTLTASDIDMKRTLIIENKRIYNATKIYNQSATKESVQNTKEMLVRTIESNVDKIINQLLNHYTEPVTFIVGEVYQSVENIRPHYTLYQMFLREMKKRAKHHDINIVSIDESYTSLVCPKCHYKDSKNRTNSNSFKCKQCDFVHDNDDVVASANIVARYISKKRKDEAV
-	node1180node	10.7	WP_069827604.1	252	Bacteria	NZ_LNMY01000015.1	34845-35603:+	zinc ribbon domain-containing protein	Staphylococcus equorum		MYGNLNVDDVIRFLSKEITKEDIKNINIDEDILNQYSTNPIEIIDANFRTVKIIYDYIQEVYREDIDYLGIDLGTKVFMTCSDPYLEHTYAVNNEQIFNALAKYRNKTKDVNVTKDELNQKFKKQIEAPISEVIKQLSRKYKSDITYVIGMPNHVNLSEEFDILSNMVISLFKKYRRKYGYEVYYIFEQNTSITCPNCNSIDKKYRKPNNSFCCSNCGFKHSNDDEVAASNIVNRYLKKYKEPRHGYDIKQR
-	node2211node	10.3	WP_125550900.1	540	Bacteria	NZ_RHOE01000091.1	3386-5008:-	zinc ribbon domain-containing protein	Loigolactobacillus zhaoyuanensis		MAFKKFQNSNEVRRLINRQNLIQKRAVAMINRGTDKGNLYQKLNQRVGIKRQMSQATINVMMDIFRNEHITAIPDNSFVVFARTTLNVHDGEPQELLLQLNKLDSYTLFLAPKQSSEKIFSTPKRGWLMTLRDNGWILMLPGQNPNQGIQLVLPETGENETAPVAKSVASNAARTKASPKSTASSHVAKSSNSAASAVAQHTSQASTSSQPRANAKSSANNHARGSNAPARVSQATTRPSHAATKASQAPTRTSQVAKTSQPTPRTSQAPEKTSQATSAVTSAVSNQTSAPMFSAASHVASSAVAAPLPGPREADELIKNLVESGRRYRVVGLDYGKINMITATDGDNNSLQVPGSIISKHILDYQHEIRHMQRQTQTLDDDVELTRLSYMLKRYVLKS…
-	node1656node	11.6	WP_169336373.1	295	Archaea	NC_021169.1	167568-168455:+	zinc ribbon domain-containing protein	Archaeoglobus sulfaticallidus		MKLVTNTFKGSYKARHIPKIDVNDFPIRLTYGEKHLFYFVFDGGLKARISLPNGRSFKKEEILIHNGELNDKLSELTKHKISDSLLFPDYRLLITLTKEVEIDYVPENAIGVDIGIINLITAYCNGKVLQISGEQILEAHKKGVEHRRLKQKLGSRKFTYNESKFVRDYVYHAANQVIEFAKQFEKPVIVLEDLKWLKRKLKRLPHIYTIAPYELIHSAIVEKALWEEIAVQTRKAYYSSQKCPVCKYVSSKNRKGRRFKCLKCGFEEDVDVVAGMNLSFFAIPPPIKMGGTLAR
-	node2251node	10.5	PSQ40942.1	417	Archaea	PXSE01000106.1	28866-30119:+	transposase	Halobacteriales archaeon QS_9_68_42		MPTKTLEARLVNPTTNKHQKLHETQTAYRRALDEAFQQGCETQSATNDVVVQYDLSGYAKNALKKYVPQLTGDSYDADELTDQHPVKFTDDGFDIDHKPQSAYEWYLKVPHHEDYNLWFPAGVNPEQRPLVEALYAEDAEPGEFRLIERDDGWYLHITVHFEVTDTVYSESDDITPVGVDIGEAALATVCHRDDCGSPTAPRLWNDEAKKVRALRERYFTAMRRLQRRDADVLTDKYGDEIWRQIDDILHTVSREVVKYVAGVDGGIVVLENLTYIRENMDYGAYMNRRLHGWAFAKLHSQITYKAEERGIDVVTVNPRNTSKECHACKEVGSRRHQATFSCTNDDCWVSEYQADINGALNITDRYPAGESQPQSDRDPGQKVVADDSGGDGASLTGPQ…
-	node2250node	10	ERG96307.1	417	Archaea	KE356561.1	2528793-2530046:+	transposase, IS605 OrfB family, central region	Haloquadratum walsbyi J07HQW2		MIRATWRPKRLHGRCRRRLPPTSHKETSLQHTLNTYRHALQDAFQVECDTKTAVNDVVTPYDYDLSSYAKDALKNYVPKLVDEADELDDAHPVRYTERGLTLNHDHDSAREHSFCWRVPKAQSADGSPFWIPLRINPAQQSLWKGLLDGEIEPNQFQLQRDGETWSLHVGVDIDVSEPAYESDDEDATAVGFDIGEAHLSAGCACTNGSPTDPLLITGGRARQLRKEMFTTLTRLQERDAAQWRIDERFDHCQNALTDIVEKASWQAIDYAQQFAKPVIVLEQLDSIREGLDYGKWMNRRLHNWAFRRLQDAIDRKAIEAGIPIEYVHPHHTSQTCHACNHIGYRDSDEFRCTNDACWVTEYHADINAAVNVANRLDPWGESLPVKAAGDDMTCHGMGA…
-	node2258node	11	WP_230893596.1	439	Archaea	NZ_JAJJZH010000013.1	40655-41974:+	transposase	Halobacterium sp. KA-6		MSEECKTLEAYLAPLTQHKQRKLHDEHDRYESLLRRSFNGECDTMTAVNGVVTGEDLNWHSKNAIKQYVPNLLDEDTYDASQLADTHPIRYANTAAVFDHDDDRHYEICWEVPLPGRGTNFWIPLQLNPEQEDWWHSLIDDEDDSVWAGELRVQRDGDRWVLHVTANYEVEPDHSCSCDSDGVTPVGFDVGESKLLVGCALRDDTPVDPLFVDGGRVRHLRQKQASAEDRLKPRYASKLLDDLVWGRWQDAIEDEVEKASHRAVEYASQFENPVIVLEYLDGITGEDIGKYWNRRLGKWLFSRLQSRIEDKAAEHGIAVEYVHPHHTSKTCHACQHVGYRSHQGTFKCTNEACWVSEYQADLNAAANIANRLNPWGESLPWKTVGDDSPQSGGQWQAHQ…
-	node2249node	8.5	WP_006184739.1	254	Archaea	NZ_AOII01000037.1	104920-105684:+	zinc ribbon domain-containing protein	Natrinema pallidum		MSNDTSRGLESPDARDASLHSASIDGTRTDREETPIGVDIGEYNIYTACPIDLPDWRGAHAVCGDDLCQRLDDFRREAAAVLASTYDRPTIAAYVQQRRDALVAALDAAARTVCEYATAYDDPVLVTEDSHYSPDLWAWLTAPNAHRGSTWLLSAAHLRLRTVAAEYRLPVAAVPEAYSTQECHACGVLGTRELNTTVRCTNSNCHVDTVAADYNAAKVLARRYYPGRCCDYRPNESSHPGDRPALAADGGRPD
-	node2252node	9	OYR58638.1	219	Archaea	NHPJ01000027.1	22184-22843:-	hypothetical protein	Halorubrum halodurans		MSSERRSAPSLGVGPYERTYVGIDVGEKTLAAVAPAGTPGEAVEVGAEGRIRGYWNHLRKTTQLLSETPGVPANAEAAVLASEWRRMREHLEEVIDDVLDVVEQHPHPILVREEFNSSPTAAWCHRHSRELGGWLIPTLIEAIDQEAAARGVDVVGVEPDWSSQVCHRCLERGRLERETFRCQNESCGVDYLDRDVNAALVLADRGRYGHRRRFREVNR
-	node2253node	9	QLG49102.1	220	Archaea	CP058601.1	2007329-2007991:-	transposase	Natrinema halophilum		MSTDSSTPVSVRPVGTATGADRRVGVDLGVRQLFAASPITADPTVRNAYIADGGIVRALYDELGATTRRLQALPGDTTAAEVHAFVAYRDRLAVRVADATEQLLAYLEATDAGTVVLEEITYPLRPLSECRRGETDLGSWLLPVLQHAFADAAVAEDYDVEYINPKYTTQQCHVCDQLGDVDSAGLECTTESCPVDVVDRDRSAAVSIAKRRPDARGKDD
-	node2255node	9.8	WP_167551952.1	200	Archaea	NZ_LIST01000017.1	2097-2699:+	zinc ribbon domain-containing protein	Halorubrum tropicale		MTTRPGSVTSVGVDLGVKRLLVAAPNSAGPDVKGGLVAGGEVERGLYNALSDTLDRLDDRPEDTHEAEQLAIEQCRAMLNQQFALAAASLVEYAEQQDADIVVLEDLTFTSGTLTECARGATEAAEWVLPAFREKAESVLRARGFQVERVTAEKTTQECHVCGQLAQVGKATIRCETEHCPVSRVCRDHSAAVSIAKRVF
-	node2254node	8.4	WP_135823209.1	217	Archaea	NZ_SJER01000011.1	4808-5461:-	zinc ribbon domain-containing protein	Halostella litorea		MSSTHSHSQLLEGCSEGSVTRIGVDLGEKNLLAAAPADAGPDIEEALVINSGVESALYDELVAITRRLQTMEADTRLQEAAVFEHHLQLFNRRFAEATAELWEFLDQFESVVLVLEDLPAEYRPLITCRHGEVDAGTWLLPAFQRRLATASVQAGYPIAYVDPDYTTKECHICGVHGERSSAELLCVNDGCPVNSICRDRSAAATIAQRFEISSDQL
-	node2256node	8.8	ELZ06322.1	260	Archaea	AOIN01000008.1	179819-180601:-	transposase, IS605 OrfB family protein	Natrialba chahannaoensis JCM 10990		MGGTMTSTPLPTTIPPYGTVESTPIGVDVGVKNLIAAASVDATPESAFVLTGDHLRRRHDVLVEAMRALQGTKFDTTDGQAQLFAALWHQIRPQVYDAAVRVVHYARQFTAPILVLEDLPHATVTLWESRADTNLGSWLLPTLQHAIIVKSRATGIPVVYVDPSNTTRQCHVCGTLASVKQDVIKCTTDDCSVETVCRDWSAAVSIAQRAVSAETEVIEAWADEGSIAPPSVASSERDSQTAPSTQGTPDTADATTETDS
-	node2257node	9.3	WP_177213410.1	215	Archaea	NZ_FOOQ01000010.1	14013-14660:-	zinc ribbon domain-containing protein	Halopelagius inordinatus		MSSTRRREATVAAETASVPVTPIGIDVGEKTLVAAATASMEPADAFAVEGHDPARLFDYLATAVGALQSAGFETDAGEAQLTAAFWYRLRAQVLDAAARTVQWVRSHSAPVLVLEDLGRRQRPLWAVRDDAEQVGAWLLPHLQSALAGRAREAGVPVAYVDPDGTSRECHRCGEHGEREKQRFWCTNPDCDVRGVDADRSAAITIASRAEVDIRD
-	node1486node	11.3	TMA56987.1	236	Bacteria	VBLE01000311.1	1637-2349:-	transposase	Deltaproteobacteria bacterium		NGGFYVPARKHRALNRTLALPGATLNESAEIFRKNGKWYVRVGVTVPVPEEQPVTEWIGCDIGARAAVTRSDGYHGLDLRPVLQRSRNRRATLQKQGREESRELSPQRQVLAREARQTVLVAQQSGRGVALEDPKRLIRWKQHAARFFGQRVLLLAAILGVAVQVISPPYTSTTCSRCGHVEPGQRHRATFRCWQCGFTHNADINASRVIAKRARRVSCASHHGSLSLCPGGGKAE
-	node59node	N/A	DAD79971.1	437	Viruses	BK014876.1	9751-11064:-	endonuclease	Siphoviridae sp. ctHeV6		MYKGLKLSERSWICPECGTHHDRDFNAACNIKEFGLKALPTERGKVKPVDCPTVDDRPRVLKSRGRKKQEKELQAQIALIQFQYNEQVMDAKKRYLAGMYSNERDYSNDLEQLEKNMVARSIDAYVAAGQIGADKAQEMQAKLLDIMIKAKADLKNQAKEIVDELNKEFEDAEKARKDADIMNGGTGEEDETAKLERYKAFLQSKMDAYKDYAAVQEQLQKDLSDAEVKEQEEANKKKAALTEEQLKMMSDMIQTMGDGLSEFFESEDKSLHSFLKSMLTSILDAIEIAVNAYYAQILAKEIASKSWGGVASAAALMVLIKAAFAGAKALVKGFSTGGYVQGSGTGTSDSIPARLSNGESVMTAKATSMFSPILSAFNQLGGGVPIVVNNGGSNIGMDM…
-	node1442node	N/A	KDD75177.1	767	Eukaryota	AYPS01000826.1	1031-3771:-	subunit beta of glucosidase II-like protein	Helicosporidium sp. ATCC 50920		MRNPRFKSQLLRREKIDEITNCLAVADKDTVVCMGDYGNDNRDGRLKVGSPSGPIKVITRCFGHKCTVMVTDEFRTSMLCHQCHHLLEQQEDDLYDLEGSALARHPTATRSTASSALAKGTVPPPMAVTSMPATTSGNGAWNAKLDPRRFPFKASAVGASSLNMGRLVALAALFMLGVSIAPALCYSLRGVAPEVLVRYETAGETFTCFDGQKSVSIAKVNDDYCDCADGSDEPSTSACSRGHFHCENRGFQPKTLASCFVDDGACDCCDGSDEPSGRCANTCSVLGEEALGSLLTQIKDMKAGLAVRVEYEQRAARLLASWREEIAELERKIPREKSKKNSLESALMDGRIMLTRAGDVLSRHRSLRQSAPHRLSSAEARSEVEQGVKARRKAEEEQR…
-	node1340node	11.7	MBI1658677.1	465	Archaea	JAEFDA010000110.1	358-1755:+	transposase	Thaumarchaeota archaeon		MVELLCPALSFASYMADDCEAKVRAYARRRRRDPNARRPRCTNPVLRQGAGSCVIYGRGFWCRLSEAPDRPILESPYVVLRFPVTPSRHVAEFRLSPHIIQKLACAVRVGAVTVTRTTLSIAYEPRPVASTRPRGIIGMDVNKREHTTADTDGSVRYIGNAALGYAQERRKKHRALGVTGGKPKQKRRKARATPRHVKHPGRKPKNKQRLPRKKRRDERVNRRERARINTRFRNKKTNYLYNLMHALAACGMMLALEQPTIDRLLVRRNRKMSGAERDLLKMGLSQGTITRTAREVFAKYGLPVCDVDPFGTSSRCPACDSRLWAPEYNTGAWKLWRRTKACIPCLYYADRDGVAAINILCRCCESAYEPAAGPGEPHCDDPGRRVAGDWEQRAQQKQQ…
-	node1330node	4.8	RMG35907.1	658	Archaea	RFHV01000381.1	835-2811:+	hypothetical protein	Euryarchaeota archaeon		MIPRFYKLVNEWGAKRLSKKSMWDREMRKWWNQVDVWIQQNAKNRPTKGRCHSKVQFRSLKSKPANVNIIAAAVANTPRPHIQRTERSSTWPEDSHSQRGSSPSWSPKHARAKRGRETNEDLLNTQLAVRDRAPQIIPSIRVPHFKSPVPVLNQMLVVNILRSEKLDPATAESCSGIQNVLRHLAKTLLTCFTTSVIQKWDGLDKRLHRASRRSAGTYIKRWFCENRPSKYQIKLDPLFWYCEWVYWSSLFHRILKLRRPFKLRYSTAERAPCLRFDKKDLQVLFPNQHVLKTIGEHLGIAPTSLIYTKQGQVRVLIKRSKRKNQRRRTGLELLKKHKSKILRVLEKYRHKKAKHFTCDISSKLNVLCLDPGQKNLFEGVVLKINAGRAIIEPVKVTNG…
-	node2212node	5.6	MBI1657893.1	579	Archaea	JAEFDA010000061.1	2611-4350:-	transposase	Thaumarchaeota archaeon		MMDPACTPHMKTDRLAKAVSRFHRGNLGPASDGISGVFRHVQYVAETAALVSRQTGITDTFEMTSLMYEYVVSSRVSAAVTQAAIKTGVAAMKARPDAEPEFKTPTIKLNNQCWRLNPVAGGYVATGNIGSRERPIRVVVGVPKDVGARVSEHRPGELTITPEKYAISYTKEVEVMPDRDPERGSKHDIIEIISGVDRVAGSPQNVLGIDINATNVTITDNTTTVQIDTSGDVERVLGAKTRQVGALKRDDAKWEEKRGRSITRDREHAKEDTRRVMCGGPKKYNKLKRDSKAAERRRDEKKVDIARQEKESLTAPRKEWRDKIRESKDDPERQNKVKVERDTVTKAAKAETRRLKREADDKCKQKQARLRGEMERCVVPQNAKTGASPLQKTAANHSK…
-	node2213node	10.4	MYH03519.1	522	Archaea	VYCS01000008.1	14680-16248:+	transposase	Cenarchaeum sp. SB0675_bin_21		MVDVLLDSVKYVIKPYYMMALVKNSRAITRTYTKNLGMQYVFEHVRKVAEVAYIIADNTGKNTYGVNALMYRTMRGPDPKVHSSITQTAIRDGVAAHKTYNTKTAQGMKVSEPVFRNPVVKLKNQNWRLNPIAGGYMTIANVGSSKHPHMIAIPISSDVVRRIGQNELGELWITPTTYTITYYNKVPEVDKPHPYGKSEIIELLTDVGYVGGTPKDVIGVDINEKNITVGDKDTMVRFDLSDTIQAIEDAKTDDANNTYTRTHDNAAYAARTGRRVVHKKEEERREKQQVVCGGHKLYNKLKRRYRKLKREGKHKRAAEIKKQMNKCILNIQHNHTKSKKNAKKRKVTKAVRHHEHGLNVMALCIAQWAAQSGCLVVLEDLTRISYNWQKGGKFGHNMR…
-	node1495node	11.5	GBC84750.1	431	Bacteria	BEHN01000008.1	10955-12250:+	hypothetical protein	bacterium HR11		MTTLSLKFRFSPVPEVDRLLEKCGAMVRAAVAWALENGKTATHTIVQALYPSFRARFPDLHSTWAQKSARTAAAVVHAFRRRRRRGREGKDKPEVRRTWVYVDKSVFRWAWDGTELTVRIAVRPHDGDPIVLRFRPHGKYRRLVEAWARGECVAGEPTLSRTTLIIPLKFPTLPVYEPGEVYGIDSNERSLDGYGLDGTAWTVDTSWAAEKNAEHDRRVRRGTRGKQNPRAKKKIAEKHGRRRHNRTREFWHIVACAFVWMALSASGALVLERLRGLKERVAASLPKRLRRRLLNHWSIRTFHAILRHKARVYGVPLLEVNLRGTSSTCPVCGAGLRGREELVCPRCGLEGNRHILAAWNIALRGRARLPLGGTGRSEEGRDLFGRLQSPRWGQGVMGA…
-	node1496node	10.5	QWK12012.1	393	Bacteria	CP076326.1	1503796-1504977:+	transposase	Thermoflexus hugenholtzii		MPTVCLRFRFEEHPKIRALMEACADIQRQAVDYALENGKTATFTLIQALYPSLRAQHPDLHSNLIYGAIRSGARIVHGFRNQQRKGKTRADRPEIRRPSIYLVRQTVKIEWDGETLTVTIPVSPRDPEPIVLTFRPHHQYRRLLDEWKAGRARMGEPTLTAHSLSIPLKFPDPIPYKPEGVIGIDSNEGNLTAFVTSTGEIREIDTRYVGKVNRDHLRREIKGTRGKHNPKAKKKIASKHRRIRREKTENFWHHLALALIAWALGMRAALVLEDLKGMKERIGKGKSRRMRQRLLNFWSIMTFHRILVHKARFYGVPVIWVDPQNTSRSCPVCGKVGERLRGHALACPCGARMGRHEAAAVNIARRGVEFLEGLGLRGRGRWATPVAGPLASG
-	node2290node	10.6	MCJ7464075.1	414	Archaea	JALHSX010000167.1	1-1242:-	RNA-guided endonuclease TnpB family protein	Thermoplasmata archaeon		MDNTPVIVKDEMLVKGVVFYLESDLPSEAKFLLEDFRLAVNNAVRAGLQARVTSRNALNKLAYKDFRREHTRMYSQHLVSAFEVAGSVLKSHRRRVRKGVACRIPYVKSLMMKAENQAYKLDRKSGVIDLPIRAGCHVELKLVVSQYHRKYLDDMALSLGSLTVLPDRVIVAFRKAAPKPFVPESALSLDTNERSLDGVFVEGGVAKAIKAEFPDVAIIQQRHHDRRRRLQKKKAHDRRTSRALCRREGAREHRRIDYRLHQVADSVVKFAEERKSAIVLEDLKGFKSKGGKELNRRLSLWPRRKLHQIIEYKAQWKGIPVVKVDPRNSSRTCPICGRMQHSRMGVEFECECGWHLNRHINASVNLLQTAISKGMAGGLWFNPGAFQHDVMMILYEPAM…
-	node2289node	10.6	TMA05634.1	425	Archaea	VBLR01000088.1	7590-8867:-	IS200/IS605 family element transposase accessory protein TnpB	Euryarchaeota archaeon		MSASYLAESVLTHRALVFPVPWDDPHLRWLLAEFRLLVNESIRIALKEDIRSRARLTRAAYKDLGARHAVYKQYIPSAFEVALAVLKAHRRRVRKGKRSSIPFLRRLMLKAENQSYWLDRETGRIRIPIRGTEGVQLHLPLAEWHRSILGDPSWGLGSLTVVSGKIIVVLRKEAPKPYEPRGTIALDTNEDSLDGVQSSGDSAGLLRVPFEGVRRIQEIHYRRRRKIARKKAAHDRRVARRLLNREGRRERHRVRHRLHRVSKGLVRLATEAQAAIVLEDLTLHGAGGRSRRMNRRLSSWPRREIHRQIEYKAALEGVPIIKVNPAWTSKTCPVCGARRRDRVGKVFVCLMCDWEMDRQINAGMNILKTALASNEALARAVRFQPGALRDDVVSPLYDL…
-	node2288node	10.5	MCI4349232.1	440	Archaea	JAKIWU010000043.1	1439-2761:-	transposase	Thermoplasmata archaeon		MPSVLRALVLPLVGELPPPVLALLRDYRLLVNEILREALTSGKTARGSLSRFARDRAFVHQLTGGHAVAAAAIGLGLAKAHRRRLRKHLDSRVPFVRLPFLRTGTDTFHLDRDSGKVRLSLRYGEWSHFFLHLAPFHRDRLAAPDTRVKQLHVTPDRVVLYLERPAPTPYIPTRLLALDTNESTLDGVALSRKSTHAVRVPFPEVRTIQATHVARRRKLARKKATDRRVGRRLLDREGRRERNRVRSRLHVLTRHLIHEAVRNRAALALEDFSKLARRRRGPFSRRFGTIRPGPPGSPRRVLRRRLSSWPRGELHRQLTYKAAEHGVPIYWVNPFRTSTICPKCGVYAGPRSRVGPKFVCANPSCGWSLDRQLNAGANLGRIVLRDHGRAELGGLRLDL…
-	node2261node	11.2	RLG14745.1	372	Archaea	QMUZ01000076.1	4732-5850:+	hypothetical protein	Candidatus Pacearchaeota archaeon		MKFKRTIKFKLPNDNRLISLLKYLREIKNYIAFVCIEGNFKSLKKLHKAVYYKIREKYPFIPARFIIDIEREVLAIIKAVRKSKSSFYSFKSYSAWLTKGQSFNFDWDSISIIYEAYGSGKKAKWILFRIRKDKRYSKYKDWNFKEARLKFDGNLWFYLIVEKEVELKNTKKLIGVDINFDNVTLSNKVKIPYDLKRGLAIQESIERIMKKYNKQWRCNKGILRAIRRRWRNLRNYLNDLSWKVALKVVSFGANIVLENLKGLKNVDLGRKFNKRLNLFVYRKIQRKIEIKAEEFGLRVIYVNAKGTSSYCPKCGNKTIKKSYKLLYCKNCNMEWDRDYLASLNILKRGMKMWVVRQPELLQLDATPRRMKR
-	node2285node	10.7	TDA33605.1	407	Archaea	QNVF01000077.1	1365-2588:-	hypothetical protein	Candidatus Nezhaarchaeota archaeon WYZ-LMO8		MKGEELVETLKMRALPKGSDDHDALVEFLRLYRDAVQLAVNRLWSLSEIPSITTLHKMFYSELKRYGFRAHHVKQIYIYAKTVVRASKQNGGRKPVLRRLTARIDRYDYKLDLENKTLVLKIHGGREVKLRLLTSIDRIEKFRGWGNYELAVKVVEDKVYVSIYFRKTVKSRRTKTITTIDVNFDNVTLAVFASSGKLLKLKRYKTPLRKILTHRIWIERIQRRYSKSWKFIRGVRRAIKRHGERIRSIAWDYAHKLGDRVAEIADEHSLTIVLENLNKLRSNVNRGSSFNKKLSLWFYRKIQFTILYEALERGLMVSYVNPMKTSSTCLRCRSRLKDNGGRALQCTKCGFIGDRDVVACINLFYRYTRCGVPGVTLNAPKPDENPSGMRGNRDEAMKS…
-	node2274node	11.7	MCC6055380.1	414	Archaea	JAJHRY010000019.1	3321-4565:+	IS200/IS605 family accessory protein TnpB-related protein	Desulfurococcaceae archaeon		MNLFMRVLATARVEAAAPEGGEALLIQFIKMYRDAVQCVVNRIWSLDDVPSEEKLHKMFYSELRRLGFRAHHVSEIYKRAREVVEGAKKNKGSKPVLKKLTARIHPLDYKIDFNAKTLRIAVLNDEWVELKLKWYNYLDKYLDGSWRPGEILVSYRNGKILVYITFHKDVKPIDSRAVMGVDINFSNITYTVIDLNSNLITIGVIPFKGLERALHLKKLAEDLQKRFSRSWWFLKWVRGVRGRWLNKARNILIDSAHRASKRLAEIAKEYNALIVFEDFEKLKENSNNNHKLSWEKSLWCYKRIQMFVEYKAAFHGIKTVYVNPAKTSRKSPNGKKLRFINYRYVELGGVVTSRDVIASWNIALRGLKKLKRMRGSRVKLSPDSPANEGMRTRPNAGNP…
-	node2275node	10.3	MCD6340888.1	277	Archaea	JAGHCX010000115.1	1-836:+	IS200/IS605 family accessory protein TnpB-related protein	Desulfurococcales archaeon		LDKYFNGEWKLKEILVSYKNGEVWVCFTFEKEVVLKKPRTVMGVDINFSSIAYTVVGIDGKLITMATIPFNGLKRALTHKVIAEKIQRKHSRKWRYVKRVRNAIRRHGGRARNILVDSCHYISRRLVKVAEEYNALLVLENLNKLRNKANGSRRFNKKLSLWTYWRIQSYTHYKALIEGLPVAYVDPKNTSKTPPMGGELESINYRWAKLPNGVITTRDIIASWNLALRGLKFLTRDVGHRGSMDAPKAPNQMQTQEGMKGKPVPKTILSSPSTRSI
-	node2273node	10.4	NPA70549.1	405	Archaea	JAADDN010000148.1	9947-11164:-	IS200/IS605 family element transposase accessory protein TnpB	Crenarchaeota archaeon		MAVPRGREIVRTLKCRTVIERGRAEDLLEFLVLWRDRVQWIVDLIWNLPKVPSESQLHQLFYNILRQQGFRAHHVKQIYKYARAVVAGAKANKGSKPILRKLTARLDKYDYKLDLERGIVVLKLHKDRVVILRLLHRKEYLERYKRGWQNYELIVKCENGTFWVCIYFKRRVEFYIPLSTLVIDVNLWSISMLLVDEVGDRTSIRFVKSPFEKYLRFKWRAHLLQMQYSKTWRFSKSIFARVRYWFRRARNVLTDHCWKLAKQIALYARKNYALVIIEKLEYVTRKKSGWKLAGFCYRKFLHALKCKCEDLDVPYIEVDPKNTSKTCPICGSELVFVNYRLARCIKCGFTGHRDIIAVLNLYKKVIGKIAPLPYILLYLRPTAGVGQDEPSRRRCKPKP…
-	node2276node	11.1	PVU72975.1	421	Archaea	QEFL01000001.1	27361-28626:+	transposase	Vulcanisaeta sp. SCGC AB-777_J10		MGFNFVVLKLGWCSMRGFIRRSSRRIPEGTYHKALRAGAEVVEGNPNDLLWDLMLYRHAMQRVVDALWDLDEIPSRSQVHQLFYQVLRNYGFRAHVARNIYDYALALVKATKKNNGGNPILRKLSARLDYQDAKVELDKGVVRVILRSQWYTLRLRHRRDYVERFRGLRWKEVHIKYENGKLFVSIIFEFKYEPFMPRGIIALDVNLKMIVAYDGYEVRRRKTRFTDALSKKKRAEELQKKYPRRWRYSKRILNRVKELHRKARNIVTDWSWKFAKQLVMKALKHRYAIALEDLNGLKERASNVNDIVAWEFTMFAYRKLQHAIIAKAIEYGVPVIIMNPKNTSRTCPICGHKLTYIHRLATCEKCGFIADRDTVGAMNIWLRVLQAYAGTRGLSLSAP…
-	node2264node	11.2	RLF14381.1	542	Archaea	QMSJ01000188.1	428-2056:-	hypothetical protein	Thermoprotei archaeon		MKWARWAFIIASEVFLGGSRMRVQATLTLPMKVAPEGATILLRALRAFRAGAQYALDTILVKRLYRRVKDSYKVASLARLHKLLYGELKTRFGLPSRLAIDAIRYARSVAMTWLNNPNRGKRPRLKKLCMTLTKKQGYTLWLDNRKASILTPEGRVRCGVIYVERWHGKYADWEMGEAKLTYRRCRFRLHIVVKKDVDELQPKAILGVDRNIKNVVITVVSLDGRVLHQEMIPLRGIEKAIEHKKRQERLQKRYPRAWRFLEGVKGSIRKHGARQHNRPRQEMFLVAKRLEHIALQYHAWLAQEDLTGLSANTGVEKVRLWAYRQLGTILSYKLAFKGVRTILVKPEGTSSCCPCCGSRVKRITYHRLVCPRCGREYDRDLMASWNIALRALKAIGCGA…
-	node2270node	11.2	PCN50428.1	342	Archaea	NJEN01000031.1	19248-20276:-	hypothetical protein	Candidatus Geothermarchaeota archaeon ex4572_27		MRGLVVRREWRCLVCKGTQSPDYGLPARLTLDAIRQGIWIAKGWLKNPKRGRKPVIRRLWMILTPGQSYTFKWTEASILTIKGRVKVPLVYVERWHGKYKDWKVKEARLICRNGRLYLHVTVEKDIKPYRPRSVLGADINYENVTLSDGTRFENHAFRRAYGLKLHIEHLQRRHPRGWRFIPQVRLRMRMLGRRARNIVVDACRKLANEVVRRALATQSAVAVEDLRYLNAHIDPKPRSWRLRLALFAYRKLLHWIEWKARLHGVPVVKVDPRGTSSECPFCGERLRGNGYRLVGCPRCGFSGDRDLVAALNIGMRGAQAALIAPNPDEAPREDEGENFSIA
-	node2279node	10.8	ADB57573.1	422	Archaea	CP001857.1	431535-432803:+	transposase, IS605 OrfB family	Archaeoglobus profundus DSM 5631		MINNFNEIVIECNYLIINEIYKLTENFINYVCKQTHMGDEVSLTGVVEMTVRAEPLVQLIRNYTNALRFVVHEILRDPSKYGRWRYVKRSKRIKWEHDLRRIHHSFYEVLKYRFSLPPKFAIACQKEAVAIVKSVLNNENNGGKCVIKNYRARVDYQAYKIEVRNGKCYLKLRNFDEIEVTGFSRKWFTKFKDWRLGDLIMKLENGLVKLFVTFKKTVKVAEPSENAVAVDLNFEEVVLGNHEFEVRFKTPLRKIIHLKKNHIEKTQKKYNRKWRYVKGIRNAISRWWSRINGITNDFVKQVSRRIVVFVKERGYDTIVLEDLNGLKDEQAKLRKSWRERFTFFAYRKLQNWIEWQAKKEGLAVVYVNPANTSKTCPKCKSLNTEFRERILICKDCGFT…
-	node2280node	10.3	MBP1450093.1	371	Archaea	JAFKPH010000416.1	1-1114:-	transposase	Thermoproteus sp.		MSPDEGALTRTIVLKVSPEGDINFSKWKTAVNLVLKWLLKNKDKWNKSKKGEYTISLNAVHQTWYKELREKFNFTSYQAIACIRQALAIAKSYMNNLNKGREPRLRKNVIWLKIDDIKDVNKEYVETSSYGKLVVEGYPATLDEVAGWKRGEARLVKRGEEYYLHIPFEKKIELSRPSNNAIAVDINIKEVVYGDRSLERRDKTAVEKLMKKKGYVSTLQKKYPWRSLKRVLFRIRAINKNIHNALVDWARKEALQIVNYAKKLGKDTIILEDLDGLNKKQLELNKSWRERFQYMAYKTLQHWISWEALKQGIAAVKVPAYYTSTHCPYDGEGMVEIGHRLYKCPKCGFQADRDSIARLNLLGGALAPPTA
-	node2282node	6	WP_160164850.1	163	Archaea	NZ_JFZT01000014.1	37162-37655:-	zinc ribbon domain-containing protein	Candidatus Acidianus copahuensis		IVAVYQNIHDDLVDWARKEAIRVINYAKRLGKDTIILEDLNGLNERQPDLKKSWRERFQYMAYRTLQFWISWEGFKHGIAVVTVPPHYTSTHCPYDGEEMVEVGHRLFKCKKCGFQADRDSIAVLNLLRRGISGDPNSHHNEGSVRPQSGGTDEPHLKRTIAL
-	node2281node	9	HID04949.1	382	Archaea	DTXD01000283.1	327-1474:+	transposase	Aigarchaeota archaeon		MGELTATLKFRVSPEPSLLSLVDRYVDALRYSVNWIIDHRELRLSRVHRALYNVLRERYGLPSRIAVDCYREAIAVAKSWFRNPRRGRRLVIRRKRMWLTPNLSYRLDLANMTVYVTGAGNVKIVGYPSNMGEYLNWSIREARLVVRENGVFLHVVVKNHVEDPTPSMRAIAVDVNEHEVVYGYHNVIARDRTRVEDCIRIKKHTERLQRKYSFGKYRAWMARKGILRRIKRLGVKIRSITNDFARREAKKIVDFAIAHGKDTILVEDLRNLNHNSRKLRKPWRERLVYTTYRKFLWWIEWEARKHGLALVKVDPRGTSTTCPYCHAKMVSTGYRRLRCPRCRFEADRDTIAVLNLISKHVSRMGGSLTTPTAPQMKDVAPN
-	node2277node	10.3	MCC6027714.1	300	Archaea	JAJHQV010000021.1	1-904:+	RNA-guided endonuclease TnpB family protein	Archaeoglobus sp.		GWDRRYDSYPNREARLVYRNDEFFLMITKQIPKPSKYTPKGVLAVDVNEKEIVFGNGVVRERRETAVDRALRYRRLAERLQEKYSFSKYNAWLRRKGILRRIGHFHRKARNIIEDWAKKVSLEIAELAKRHQYAIAREDLTGLIEKLRELPGDHKVALLILSYRKLSFWIDWQCEKLGVPVVPIEPEHTSSICPNCSSRLKENGYRQLKCPRCGLEEDRDRIAVLNIEKRALEQLESISGGSLTAPTAPQMTDVAPNRCGEPSRPSGRGGGQPYLFHDSGLLVGFASTKMLQPFWNRHGN
-	node2278node	12.4	ABO07861.1	379	Archaea	CP000561.1	412104-413243:-	transposase, IS605 OrfB family	Pyrobaculum calidifontis JCM 11548		MACKTDKLIATVKAKVEPTPELIELLKRYRDGLNMAIRWAVEAARAKGRPPTLSKIYRAVYEQLRTMGLPSYIASACYREALAIVRSYLASGARGRMPVVNTLHMWLHKNAYRVRDGYLYVTGGYKARVVGIEEKYKEGEWKEAKLVYRGGDMYLYIAVEVPKPMLVKPKGVIAVDINERYVYYGNSQWVKKVETPVEKAMRLRELAEKLQRRYSAPRYTPWNRRGGIRERIRRLHKKARDIVEDWAKKTAKRIVEEARERQYAVAVEDLTGLKEAIRELTKEHRVGLMLLAYRRLLWWMKWQAAKRGVVVVEVEPRGTSTTCPKCGGKMEEVGHRRVKCVKCGFEAGRDIVAIYNIEKRAREKLGNPSFSPLAVLTPS
-	node2283node	10.1	QOJ78931.1	336	Archaea	CP062310.1	39734-40744:+	IS200/IS605 family element transposase accessory protein TnpB	Infirmifilum lucidum		MHRGVYEALKERYGLPSKMAQDCYRHAIAVYKGWLRNPHKGEFPTVRRRAVWLAHKYSYWLKGGVVHIAAIGDIPVIGRPGHEMQYADWEPGDAVLTVREDGVFLHVPKAKAVPPIGAKDAVGVDVNYREVAAATSMEDSIRLETRIEDAVRVRRHAEALQRRHGRSWRRRHKVLARIRKLYKRSRNILLDAARKIGKKVAEYALERKAKIRMEDLNGLKRRAQGAPKEWRLRLAFLAYREIQHWIAHQARKRGVPVEYVPPGGTSSRCPVDGHKLAEASYRTLRCPKCGLAADRDLIAALNIRMGGLLTAPTALPLTDEAPTEGGNLPARGTPAL
-	node2284node	10.1	WP_054837598.1	268	Archaea	NZ_BBBA01000117.1	1-808:+	RNA-guided endonuclease TnpB family protein	Metallosphaera hakonensis		KKGRFPRVYKPTVWLTPKASYNVDLDNMIVRVAGVGELQILGYPRNLKDYMSWKMKEARLVVKDGKAFLKVVFERPLEKVEAKSGVAVDINMSEVVVGKDDKDYVRIPTRIEEVHHWKSLAENLQVKYSRRWRENRRIVNRIHSLHQKARRIMEDFARKVGKWVVEEAERMGAKVIKLEGLKNLIKNVNKLPKEFRDKLYLMQYRRVQYWIEWQAKKHGVLVEFVNPKYSSVSCPRCGKRMKEVSHRYFSCPSCGYENDRESVRNVII
-	node2769node	10.2	MCD6157631.1	446	Archaea	JAGGSP010000106.1	89-1429:-	IS200/IS605 family accessory protein TnpB-related protein	Euryarchaeota archaeon		MSSKAIKTVAFYSPPLTKRKVKALNVLIDDYLSLVNFFVERGLEANISSKIKLHELFYEESKKIVPEEAIHSKYRYTALEVASAILKNHAKRGGKRPEVKRRFIKLYHENHNEKSSVFSIVKRGNKYFLVVKVRKRKEIAIPLIVSDYQRQFLEAYFKGRLKIGEAVLKLEGSIAIVYIPFVREVEERVTENIMAIDVNERNVTLSVFSPDGKLLFSKYIDISRLSEIDSTYVNAARKLASRLYKGLNPKYLPRWVREKIKKRLKRWKRRKEDTVHKLSKYIVDITLSYNAEIVMEDLKHIKERILSDDNKSSLNRRLSLANFRRIQNFVEYKARWHGIRTSYVDPAHTSSVCPFCGSKLSSPDDGENKDLMGRRALYCPKCRKYYHRDFIATLNLFRK…
-	node2782node	10.4	Q58161.1	278	Archaea	N/A	-:	TnpB-like protein MJ0751	Methanocaldococcus jannaschii DSM 2661		MLFKFEGDKIKIITAPRKFITINLVVSDYQKKFIEEWKNGNFKIGEVIIKKDSIIIPFKKVVNPKNFEHIMTIDINEKNITYSIFDKDGNVIKTTRLDVYKLKRIHENFSKKREKIQKKLSNKPMKLKTLMEKYSGREKRKVEDYLHKISKFLISEALKYNVKILMEDLTNIREAVNKKSKNFRRRLNRWNFSKLQFFIEYKAKWDGLDVEYVNPSRTSKLCPICGCKLDPNGQRLLKCNNCNLVFDRDVVATFNLFKKSQDVGSFRSPERSLMKSSY
-	node2786node	10	WP_013142512.1	402	Archaea	NC_014205.1	148952-150160:-	RNA-guided endonuclease TnpB family protein	Staphylothermus hellenicus		MVEVTLTVPFKYEKSGEIRRLLVDFRDMVNFCIEKAVQSGVTSYARLRKLVYGEWKRRWDYSTHFCHSACRIASSMLKSWRRKTRRGEADPKKPPKAKKLFIRFDQQLVKFDGERLRISVKPRRFLYVKLRYGEYQRRFIEEWRRGNLRIGEITMNENKVIIPFKKEVDLTNPSDWIAIDINESNVTGVSSNPHILRIEHNLRTIHTTYYEIRRRIQKLSRYKPITSRRLLKKYSGREKRKTHDLCHKISKMIVDFAKKEGLGIIMEDLRGIRKRIKYNRNLNRRLHSWNFRKLQFMIEYKAKLNGIPVVYVNPRNTSRLCPICGGRLAPNGRRLLKCRKCGYINDRDIIACINMLRMRGVPVPPESLSMKFEGKNPMKMERGRLAVAKAIKVTANQNG…
-	node2785node	7.6	RLF13334.1	428	Archaea	QMSJ01000282.1	595-1881:-	transposase	Thermoprotei archaeon		MSVEVVRTVVFRYEPTPQILKLLSDFRDMINFCIRKALETGSWNIRRLHHVCYPELKAKYSYNVYYYARAYRIASQILTSWRKKVKRGQADPNKPPQAKKLFVRLHKAQFKLEGDRLRVAIRRGQYATILLQGGDYQARFLERYTRGELRVGEITINERYVYIPFIEEIDITAPSNYVGIDINEGNITMTDNEGNTVVINTKALRTAHATYQNIRRRIQALKNPRTKARLLAKYRGRERRKVRDMLHKLSKAIVKLAGDRGIVLEDLKGIKGQNKGRKLNRRLHNSWNPRQLQFYITYKALLAGLPVYYVNPAHTSKECPRCGGRITNSSERACRECGLDRDIAGAINILYRFWCPEAYADEGHRAYLRMRGATGSPECPASAGLGSARREVENGGRAN…
-	node2783node	10.1	RLF35353.1	454	Archaea	QMSX01000199.1	883-2247:+	hypothetical protein	Thermoplasmata archaeon		MVKTIFIFAEQTTTDGKRFLLGYELGESSPSTGDVVVLDSSSESLLNTCILINMMEVTISAVVKHRAEGRKDIDELLNAFRDMVNYAIKKGLEKGYSLKKLHAECYQAFKSRYDFHTHIYPQAYRVAQSIIKSWKSRKGKEPVMRKRIVRVPKTIFEIDTERSVLILTIRPKERIEISLELSDYHKGLLSKGEVKEILLGERFVYIPIRVRVDLSEPSGFVAVDVNEDNITYVTSDGKAAKIYLGIKRLREIYHQKKTKIQREVKGKKRDELLRKYGERETNRIKDILHKAMRFIADTLKGYGFILENLKGLRKSANRKVKKYNRKSGRVQEVSVRTKKMKGRLNSMPFYRIQSYIEYKALLNGSPVDYVSPHNTSKICARCGGLVNSLRACPVCGLDR…
-	node2790node	10.1	PUA31472.1	228	Archaea	NDWU01000017.1	38147-38833:-	hypothetical protein	Aigarchaeota archaeon NZ13_MG1		MVEEMAPKGYASVDINLMSLDVLKARGGSAEYRRIDLRKLYGVRVHYFEKRRKIQSLSKYNPITSRRLMQKYSKRERRRVNDILHKITTRIVNDLAQEGLAPILENLKGLSYNATRNKRTKRKNRKVASLPYRKVQNFIEYKMAWLGYKTHYISARNTSKTCPRCGRLSKADGQAFRCVHCGYTADRHFVACVNMLRMWGGGFAPKALDEIIKGEGLGRSNDLPRIST
-	node2789node	10.1	RLE90902.1	412	Archaea	QMRV01000146.1	279-1517:-	transposase	Thermoprotei archaeon		MVQENSLRIVKAYRLKHIHDVSQFITDYLNILRYAIWIIWNNISWKNDKPILPSTRGFKRKLRSELKSKWCYASHYVDSAIKQAYSIMKSWRKRYIKGKAEKRTPVIKRRFVRIKNTLFTYNEGVIKITIKPYEEYLVIDLSPIIDIISRDLSKNPCKSDIGELILKDNEVVITIRKNFTRRKVRGFIAWDVNLRTLDGLKVDLENNTAEWIRYDISYLHHVHRVYEIKRRKIQKKLHRKQRLMRRLLRKYSRRESNRVNDYLHKLTSFIVREFNEYDHVFEDLTYIKDRIASTRSRRVNRVNAKHDYRKIQKMIEYKALWNGCQAYYVKPHYTSRTCPKCGFKVKTRIGQVLTCPRCGFKADRQFVAVWNIAMKYLQMWGIRGLPESPQRVMTPQTLC…
-	node2771node	9.3	RLG08605.1	444	Archaea	QMUX01000188.1	243-1577:+	transposase	Thaumarchaeota archaeon		MQSMQNPALETVKAGKSRRGKAPKEARAYKISHSHDVRDLLIRYQWMLQMAINEIWDNINWREETEENYYTVPRDETVIKLLRMQGKKFEAKGGRIKVYYEVKRIIPEIPEGKEFKKGLRDKLLRHWRNTGYAAHYVDSAIRSAYQVLKSWKTNYVRGRRKRKKPIVKKLAARIKNSLFRVQGNRLILTVMPRKLYLEFDFSNAWFLDRVKGWKVGEIVLREKDLILMFTREKEGRKHEGVIGWDMNKYAMDGFSDRGKEKLSLRKLHHIHEVYHELRRKMQALSKKKPKYAKKRLKRINERERNRARDFVNKLTTRIARKYPNHIHVLESLDKEGMFNWDRGHNRWIALQNWRAIARALSYKVTVREVDPRGTTRRCSRCGSLKTIVANGEVICKRCG…
-	node2768node	7.8	PCN51282.1	529	Archaea	NJEN01000001.1	111991-113580:+	hypothetical protein	Candidatus Geothermarchaeota archaeon ex4572_27		MLTILLLAQSLPPISYHSLTNSTLRLALSLIAKKYLTSPSSAALGLAWDARGLDGPMISFLRPRFGGPSGPWASPVPPPGAAHPPRLGVRAMANSSEYEGRRCGGRRRKDEYEYRAYKIPWYRAHGVSRDEVIKLMHWFRDVVNYVIRYFWSRIWEVDRGRLRANKIELEGGKVIRTPLFPLKPRRPSDDEYNEVRRQLAPRCPWNRHWAYSAVRYAKDIILESWRQRYFRGMARRKMPMLKRLVARAENTLVRSHGNVVRVSIFPWKFIEINTSGMWFLKRVEGWEVAEVEFHEDCIIITFRRPKQRHNVREYIGMDANFDTLDLFSQKHGWVRVDLRPLIHIIQTYDEKRGRIQRLTKKVLKHKVRKLLAKYSKRRNSRVNDYLHKLTTALARLFPD…
-	node2776node	6.5	MCD6513495.1	416	Archaea	JAGGXT010000032.1	25175-26425:-	transposase	Candidatus Odinarchaeota archaeon		MKIILTYKMLHEWSVEGLLREYQRVLRQAIDEIWKNTTWKEKKVRHRYFLNSGRYKYYETARLIPYFPKTNKFKRELRNKLLGGWLFAKHYVDSAIKTAYSILESWRKNYIKGKRKRKKPLVNRRFIRVKTTLMKVEGSKIRITIRPRGEYLELDYSKEWFYERIKGWKVGELIIRENDVLLTFSKDVEFGGRVKVGLDSNLMSLDIFHPEKGWIKVDLSELHRIGEIYDRIIDRLKSLQRKSPKRIMSLLKKYRLRRKNRIEDFLNKLAVQLAREFPDAVFIFENLNKFKMLRNGSRQFNRKLSRSTWAKIVHKLSYRVQVEFVDPAYTSSTCPICGSRLKSRNGLVKCLKCGFEADRQFVGAFNIFMRGLGVALSGVKTDDLLPHEPGGELRLMRPK…
-	node2765node	9.1	RWX74061.1	419	Archaea	RXGA01000001.1	78944-80203:-	hypothetical protein	Candidatus Methanosuratincola subterraneus		MLKTYSLKHDKREEVEGLLRAYNEILNAIIEDIWSNIRWKQVKIRGKNQFRLLPIYRKDNQFKKCLRDKNLKGWIYAAHWVDSALKTAFSIMDSWKKNYVKGDRKRVCPKARRLFIRVKQTLCKLEGDNLRVTTAPKSFVYFDLSKRYFKIPREISSSGIGEPIITLNRIYLPIHAPDKRPEPAIGKIAWDSNMLSLDGYSPKIGWVKIDTKALATVHISSFEKRRSVQREAKSKKAKRVLNKYSRREMNKARKHQLEIARVINSLAEVNGFERLRKERMYRRSRVWNRRVMRTDWRAIMRRVDGSTELPPQHTSKGCSRCGCINRDLNGCMFRCGSCGLTIDRQLNAAINLYLRMEGVPHQMKWWDKHILPSLVGGYFLTGAELKAPYELVRGLYEAV…
-	node2772node	8.8	ADI31365.1	439	Archaea	CP002051.1	207145-208464:+	transposase, IS605 OrfB family	Staphylothermus hellenicus DSM 12710		MQGSSLVIREDVRMYSVDFSDERIRELITWYVKSLQRAIDEIWENMEWKYDFKRRYAKVRIPVIPRNKEFKKYLRDKLMKDNPYTKHWVDAVIRTAYSIMENWRKRYVKGMARKKKPTVKRRFARCKITLMKVDYSRKTIRITLKPYEYIEVSYANQWFSKRIDEWKVGGVVLKDDRVLIPFKKENTYRVNREIAWDCNEKTIDGFSPQMGFVQVDLRKLITARIRYQEKRSRIQSLMKRKPKSARKLWEKYSRRERNVCRDIERKIAIEIVNAFPNTLHIFEKLNKQKMISKRKNKNKNLRKRVARISWINIIREVEMRAPVKKVDPYFTSKTCPLCGYVNKDLRGQVFECPRCGWRIDRQKNASINIYLKMKGFPPSPNTFYRVVTKRMIHSGKVWM…
-	node2777node	8.6	WP_048098544.1	436	Archaea	NZ_JFZT01000014.1	34929-36239:-	zinc ribbon domain-containing protein	Candidatus Acidianus copahuensis		MRLPIVKSDNKTTIFELPKREIIRAYKLPLKDERLKPFIDFYLTLVRKALQEIWENTRIEKLNKNGKKRVRVKITIPKDKEFKKKLRDKLEEINNKYASHWVDSAIRTAYSIMKIWRKRAIKGKAKIRMPRITRRFVRVKSTLMRVDGEKIRITLVANKEYLHVDFSKSWFYKKDMKVSEPILKEDSVILVFKKDLPLTTPLYAIGLDTNLYTLDGVTVDGKEVHESIKDIFTLKVSMSNKKAKIQSLSSKKQKNMKKVKEKYSHREKNKVKDLVYKKVHEFLNDHRNSIIAIERLNKVKMFNDVSRSLSRKISRTSWRLFHTVLKEKAGEYNSFVIEVDPYLTSKSCSRCGWVDPNLGASKVFICRCGLRIDRQINAGINILLRMCGFPHIPGVFDKV…
-	node2778node	10.8	PVU74827.1	433	Archaea	QEFN01000043.1	4274-5575:+	transposase	Sulfolobus sp. SCGC AB-777_G06		MSKSLRLNDFQPEEEYVYLTYSIKNDKKEETKILLENYRALLQKALDWLWERTKIEKKEVKKGKRAFTKVKVKLPKKKEVYKKLRDELEKINVLASHYVDKAISDAYSILRGWKRRAEKGQASLRKPTLRKVYVRVKSTLRKVEGEEVRITVRPFEYVTFSWSRTWFSRRVEGLELGEPIIKDDKVHLPFRYKLPWFTPLDFLAIDSNLYTLDAYDGDKFVTFFLKELYSLKYGMELKRSRIQSFASKHGRKGKELLRKYSHRERNRVLDYVHKFVNKLLEMYPLTMFAVEKLNKQEMFRDANDKLSKRISRTVWRTIHRVLKYKAPLYGSFVKEVNPHLTSKSCPRCGWVSRKVGRTFHCERCGFTLDRQLNASLNIYLRMCGFPHLFFTPTGSRWVG…
-	node2773node	8.5	WP_012964614.1	432	Archaea	NC_013849.1	55893-57191:-	zinc ribbon domain-containing protein	Ferroglobus placidus		MQNSSLVILSYKIKHDYDVKEFLSSYRCLLQRAIDEIWDKIEWKRKGKRLIPTIPKSRDFKRNLRNKLLKDWSYASHYVDSAIKTAYSILNSWRKNYLRGKRGRNKPTVKRKFVRVKETLYTFRDDKIKVTVEPRKTYLEFDLSRIWFKKKVEGCNLGELILKENELIITFRKPVERNPKKKIAWDLNLLSMDGFCDRGWIKVDLKLLYTLHITYENKRRKIQSLSKTKPKTAKRLMEKYSKRYRNKVKDFLHKLTTKLAEEFKDYELGFENLDKQGMYNDRRTHNRVISKQNWKQIVFLMSYKSRIKLLNPKNSTKTCPRCGGKMKHRKGQVLECKCGLKINRQLNASINLYLKMWGFPPSMKVWEEVILPILRRSGVTLKGDETDDMLPMNPEGAEV…
-	node2775node	6.3	TDA33291.1	423	Archaea	QNVD01000031.1	568-1839:-	transposase	Hadesarchaea archaeon		MSGSSYRVRAYSVRHEYDVTEFLEAYRSLLQSAVDEIWARIRWIEKPAEPKHGVPGVRYTARRLIPILPKDGSFKHHELREKLKEAWPHAVHYVDSAIKLAYSILRSWRRNYLKGDRGREKPRVRRRFARVKETLYVLRDGRLRITLDARERYLEFDLRNAWFWKRAKGEPGELIVREDSLILTFREICNKEEPAKRLAWDSNEASLDAFDPELGWVRVDLRGLYHIHRVYEQKRRRLQELASRKPSLRGVLGKYADRERNRVMDAAHKLTTELARRFPETEHRFERLEKGEMFNGGRAHNRRLAKADWSMVRSMLAYKAGVGEPLDPRNSTRRCSRCGGMNKAPKGAVFECGSCGLRVDRQLNAAVNLYLQMEGLPHDPRWFDRVVGGFALTGEERDG…
-	node2774node	10.2	MBS7612264.1	401	Archaea	JAGTQM010000027.1	10162-11367:-	transposase	Candidatus Bathyarchaeota archaeon		MKVSESLLVKAYSIPHTFNVDELIEDYMHVLNAIFDDLWSSITWKRQAKRLIPLLKKDNDFRKSLRVKYLSGWTYSKHYIDSAIRQAYSVLESWRKRYMHGRAGRNKPRLKRKFVRVKETLYTYRNGVIRISIKPYEESAVIDLRKTWCWDKIKDLELGELILKQDRLVVTVKKKVRLEIKDPVAWDMNLLTLDGYDGEKNHSIGLKEIYTIHRAYELKRRVVQKLPEKTRKKLLKKYSSRERNRVDDVLHKIAKQLSDRTNVFEDLKNFKERVARTRSRSMNRQNSKHDYIKLQKYVEYKSAWNGYATIYVRAEGTSKTCSRCGYYNKDLRGAVFKCPKCGLIIDRQENASINIWNSFLKMWGFVGSPRKEQSPMKPPMNPEEAKGDEAQELSKTIHI…
-	node2780node	10.3	AFK21823.1	411	Archaea	CP003534.1	212516-213751:+	putative transposase, IS605 OrfB family	Pyrococcus sp. ST04		MQNNSSKNETIIRAYSIPIQADEVILEFIEEYHKLARKALQEILNAEKFTKVERKQLRDKLLENWSYATHYVDSAINQMLGLVKSYKKKLKKGKKVRKPRLRKKFVYVKSTLFTLKGSVLRITITPRKHYLEVNLANYPHILPFLKEVLEGKLRLGGLFLFPDRLVLNFVKSVEYFEPRDWMSIDINLTNVTVLAGLTVYRFDTRELYHIHRVYELKRRRAQKISAWNRRLSEELLEKYSRRERNRVKDFLHKLANKIVEIAREKRMGIILEDLRGIKEKLNGSKELNRKLSKWNARELERLIEYKAKWFGVPVVYVNPRNSSRVCPVCGGRLIPREGRLVECPNCGLVEDRDFVAVLNLRMWGVWGSPEWVGGFEGSPDEGLMKTNPYGVMAVEKQRI…
-	node2791node	8.4	MCL7393751.1	382	Archaea	JAKCEV010000016.1	13415-14563:+	transposase	Thaumarchaeota archaeon		MEVVKSYRIPVESPKDLVEEYFKIKQRALEYVLSKVRFSRKAHLSFSKKERRELRDSLLRGWRFSKHYVDSAMASVIGLVKGWIMLYNRGRAKEPPKVTKKTVYIKNTLFSFRDGVLKISIEPKKRYLEVDLTKYHWLPKDFDRLGGLILTEKEVIITVKKMVDLKADKWASFDVNLTNVTALIDGRVERYDLKKLYHIHRVYEIKRQKAQSLSRFKPKTSERLLQKYSRREKNRARDFVHKLTTTIARELERAGSGAILERLKGIKYRVLSGSRKQNRKLSKWNARTFQFMLEYKLKWLGLPVKYVDAKNSSRTCPLCSGHLVAHGGRLMKCEKCNLIVDRDVVAVLNLQMRGAGFPPRALNELIEREGLSGGNEILHTST
-	node2779node	8	MBC7090384.1	402	Archaea	JACIWG010000003.1	3547-4755:-	IS200/IS605 family element transposase accessory protein TnpB	Nitrososphaeria archaeon		MAAVKCIQIPIVPLVGRKERTLSELLKAYSDIVQQSIDYTIEMGITSRKRLHEALYEKLRAKYPNLASHYIYTSFTMALGICKSFKKRKKLGLTKRDKPEVSNLNSLMLDDYHLFKIEGKVLRLNIGNGHLYLPLKPTRFQERFLEEIRQGAMLVKRGDRWFLNATIKRDVQPYEPIGIIAYDINEKSVDALLVKEEKTEWIHIDISEAKHIQKRYQEIRERKRRYIKGKARRKANNILHVATKFLVEKALEEKVVIVTEDIKGINKGINRKGKGVRRRLNLWSHGKISFQMNYKADWLGVPRLKDVDAKNNSKTCPVCGDARARKGWVFKCKKCGYETSSHQIACINILKKALPQMSRVGIPFSAKALVGLSPKWLVATVKGTKPVREGLHRQKTINI…
-	node2788node	7.1	WP_192818879.1	429	Archaea	NZ_CP062310.1	17645-18934:+	RNA-guided endonuclease TnpB family protein	Infirmifilum lucidum		MLLERTIKLKLVPLDTESRRLLHDLLKKYAELLAEAQRLVVELDIRSVKRAHEALYKLLREMHRELHNKYAEEAYRRALANYRSYLKLKRKWEKRLRRLGFEEPRPPSAEGNKVIDLHISAFRLSPPLLEVSYGGGKTMKFLAMPNPLLAKYAGWRIGNSKILVDKGSAYLFLTVRRNVEPEARPNRIYVDVNESSIDLLVADWGHGLGLFLSVMHEGKEIRRRYRILRRSIQKKVREIRRRNQLLRKYGKRERERVNQAVRRAAKLMADLALAYNADVVVEKLKDVTWRPRGNGELNYRLRSLPYRRIVESIRDKAAERGVRVLEVDARNTSVECPICGHADKKNRKSTTEFRCTKCGFELHAQLVPTVNLARRCEGVVARPAGQEALLTLEEAPVVS…
-	node2770node	9.7	MBS7617916.1	308	Archaea	JAGTQP010000025.1	786-1712:-	transposase	Candidatus Bathyarchaeota archaeon		MFRSYAVHPRTKVLGFLANLDVRKRVKVKGYRNKLVIDINENNVSCMAVDLDKGKATLFRVNHDIKGIRVKYRLIRMGVQRRLGNDGAKPLLRKYGARERHMVEDRLKKIAKRLADIAEAIKADVVVENLELRREKVGKLKARQLNYRLNALPYKKLLTYVGTEFNGGGLKVHKVPPNWSSLECPLCRNRDVRNRMNAEEFRCTKCGFTLNSHYVAALNLYSRFNDGIAIRGRNRALYMVPRSNTSEAAPLVSVDEAPNDPMAREWVLRGKTMPKFIKKILNSQNNLGDGHGRPRSFSPLKRLKDEGG
-	node2787node	7.5	MCD6196284.1	475	Archaea	JAGGVR010000104.1	3631-5058:+	transposase	Staphylothermus sp.		MIKTIEKTIKLKLLPLTSNERNELLSLLNDYTSMIREALDIIINNDVRSRRKAHELCYKVLREKYPHLHNKFAQEAYKRALAMYRSYRKLLNKWKRLPEKKRKETSQPSPPRVKENRVIELHIDAYKLERRHGFLVLTVSKGNGVYLKFLVMEYGYARRELEGARLGNSKILVEEDKVYLLLTIRRNVEVYEHRNKLIIDINEDSIDCLLVNHDRNEATLFSIRHDIRRIRTNYRRIRKGIQEKVKNPRLRDKLLAKYGYRERKRVEDRLKKITTLLAEIAKEYNADLVRENLKDLRLSGRKRSKQLNYRLSVFPYRRFVEYIDYKFYERSLSVLKVDAKKTSITCPICGYVDKRNRLDKETFKCRRCGFTFNAQYVACLNLFSRSNDGIVAIRSGRLY…
-	node2994node	9.9	MCD6369690.1	218	Archaea	JAGHBO010000113.1	7898-8552:+	transposase	Thermoproteales archaeon		MTIRRNVEVNEYRNKLFIDVNEDSIDCLLVNYARNEAVLFSIRHDIRRIRTNYRRIRKSIQRKVKNPKLRDKLLAKYGYRERKRVEDRVKKITTLLAEISREHNADLVRENLKNLKLNGKKKSKQLNYRLSTFPYRKFITYIDYKFYERGLNVVEVDAKKTSITCPLCGCVNRRNRVNKETFKCKRYGFTFNAQYVACFNLFSRSDDGMIAIGGGRLI
-	node2793node	10.3	MCR6692833.1	393	Archaea	JANGFQ010000175.1	1597-2778:+	transposase	archaeon YNP-LCB-003-016		MSNSLLLSETCKFKLKPSMEQRQILEELFSTYRDMVGECLRKAMDLNITSRKRLHESIYKELRAKHPNYPSHYIYTAITMALGMYKSYRRVSRKGENVKPPSIEELKTILLDDTHLFWFNWGGLKLATHKGHILVPFEAHEHSKKFMGWSVKGSRLLRKDDGYFFHITFRRNVEERMVDGLLGIDVNEKSIDLAVVKPGEIMFVKLDISEAKYIRDRYFKKRQRIQSKTRGRIKAKLLAKYSGREKRRINSIIHKASKIIAEMIIKENVKPVMEKLKKMRKRIRYGRMMNRRLHSMPFRKIQSYISYKSIEGGYKPEYVDARNTSRVCPICGELNKPNGHAFKCKRYGFQTDRHLVAAWNIAVKLPMCRPLPLAAKAINEAFKAEVERIVIKC
-	node2781node	9.3	MCD6209485.1	412	Archaea	JAGGRR010000020.1	22353-23591:-	transposase	Methanophagales archaeon		MSERQLETVKSVWFGIKEKNREKVRKLLEDFRDMINFCIGKALELNITSYYKLRKAIYEDFKERFDYATHYCHSACRIATSILKNWRRRCRRGEASWEKPPEAKRLFARLEKCLFRLDRQGKLEITLKEGEYLTLDLIVHEYQQKFLASDKDYGELILKENGVFIPFKDKVKIKETKGLLIFDTNETNLTGLLVTENEVKTIFYDLRKVYHIHRTYEEKQRRIQKLKKQKPLTAAKIQSKYSKRRKRRVRQLLHVLASHVAQIAKEKEVRVVFGDLSGIREKGNKKRRKWRRKEREKMNRRLNSWNFHLLQFLCEYKVLDQGHQTIYVSEAYTSRTCPVCGCMREPNGALFVCERCGFKADRHVVAAINIAKKFGYTYKQLQMWGLPLAPNAFYEVTPF…
-	node2697node	8.1	NVM30505.1	444	Archaea	JABXJT010000057.1	717-2051:+	IS200/IS605 family element transposase accessory protein TnpB	Candidatus Helarchaeota archaeon		MKTIKTVRVTSLQLTKRKYEEIALAIACFKDSVNFLIAKCIDNPLFQKVSKKGNTYCDYSSYPKIRKSFYFEWKAKFPRLHTHFCHSAARITKDILRSWNSWCFKKRRRLPNPRYKKNSMKLEECLCYLDGNYVVLRNEPRCKLYIPFQPTRHFLQLKTNRHGEITLKLNPNRTVDIFIPFTQEIQPQKITSLLFIDTNERSVDFLLVNETSAQVRSLDTSQLSTIHFTYSLKRRNISQKIAQGSKYQPQKRKELLDKYGRRERNKTINEMHAVTNEITRIVETNGALVVLEDLTNIRQSLARQKNLKPRQQKKSKKMRRRLNRWNFRQFQTYLEYKVKATGHPVKYVNPRYTSQNCLQCGKRTKCWGKMFTCKHCGFTMERHILATLNIAEVFLNTQN…
-	node2784node	11.5	TDA30716.1	431	Archaea	QNVD01000244.1	5384-6679:+	hypothetical protein	Hadesarchaea archaeon		MQSVSSARFITPPLTRRKRELLEYLLDQFAASVNFCIQKCLEHGVTSRASLHRIAYEEWKARFNLATHWFHSAGQVATQTLRSWRKLCRQGQADPKKPPVYEARTMRLELWGDGNASGVCRFHGKAVQIRIRRGEHLWLLLIVTEHHELRYLKDWREGKLKVGEITISAFGNRANVFVPFKREVEPKKIEGICGVDINERSVDLTILKPNQEPRHLSIDVSELPAIRHSMQLKRKSIQEKLDKPRRPLQKRRLKAKYWRRERNRTNQVMHVVSKGIAEIAERERVALAFEGIRGIRRSMGRPKNGGTLHKDMRRRLNQWPFRKLQFYIGYKVQRLGLPVVEVSNYRKSKLCPRCGRYNRPKGHAYRCEACGLEASRHLVASWNIAKDGARHVPADCWRM…
-	node2684node	8.9	KCZ71655.1	470	Archaea	JMIY01000005.1	301369-302781:-	hypothetical protein	Candidatus Methanoperedens nitroreducens		MMEDYKAIANHLINFGLHHKIGLETHYYPLSETDKTGKPKPIPPERELRDLNKKWFNEHYKGKYAAHYLDSAASFAMQQIKSWRTNGGDITSIPHIRKPIARLNNDLYTIQESKPDGTMKIRITVAPRKSVVMDIKVNHRHFTEWSLNRPGALVIVPYGLRLCFTDDSKIPKAKESAAYDFNFDRVVIARSDGEMKEVDLSDVMKIQENHKKKRESVQATMAHNPQKSQKIIRKHSKREHNRVNDLLHKKVHGKKNEILTFVGSRHLGVEDLHGTTQDILTDDRGVKFNAKMSSWIHGAFEDIIVHHHPDSKLYYTRGTSRYCPFCSSKLTHPTWKQSKCPNCGMFDRDWLEAVSGLVRTNTKHKKGQPWAVLRDVFPQYIENKLLLSSRLMIRGLPPV…
-	node2683node	10.4	MCI4319108.1	409	Archaea	JAKIWE010000001.1	701363-702592:+	transposase	Thermoplasmata archaeon		MVVPFRPPYPLLRALLDVRSGTQRLLADWRSRPEECRFEATKRVYPSLRASYPHLASSWVVTMANEASASLRSWDRWLRRMKRLDPPRWARLHDQIPRRRAVKGSLHRALYRLRGRVLDITLHRDRHVQIELGFVRNPLFERYGTASNWTFGLAVTDRALIFQFRVPQDQPIVAESAGVDLNMPSADLATSDGRTSSLDLRPITAIQGAMARKRAAISRHISKDLRHQRAVLRRYRRRERNRVRPLLHAVGNELLRQVGTRNVVFEDLSSTTEECQKITRGGDPDARRRLSAWTHGEFQRIVRYKSTTAVVRVNARGTSSECPNCGGPLAHPSWRRATCGHCQGDWHRDRAAALVILGRGHHLLRGAAPPPSARNELLEAARWRPDDERSPGPAGEPMK…
-	node2686node	9	WP_055041061.1	431	Archaea	NZ_LKBH01000241.1	13673-14968:-	zinc ribbon domain-containing protein	Acidiplasma cupricumulans		MTHPWKSNGDKRTIVFEYKPSGTILKYLNDMRDLINKAIINAYSMAKSNNNELPSPIVLRKSLKNYYDNNIIYAKHHINPACRNAIAILRSYKKNNNGKLKIIKAKRLAMRIDSELIRIDNNKLRITIRPNEYEYIDIVDKNRKYNEYSKYKISEVLLTDNKVCITFIIGSLNKPLINNNIIGFDLNFKTIDYTIIKDNEIVETNTIDTSDIAKTQRDYARKRTKIQGHIKNPEKRNRKLKESRHRQRNIIRDKLQKLTTKIVNDNSDKTFVFEDLTNIKKEGRKNKNNRNNKNNNEDSKASNKNNKSKRFRTDINTWPYRLFQRFIDYKSKNKTLYVNPEGTFSECPVCGEKLKHPIWKISECSNCGVTFNRDRLSSLSISVRGLHLCGTPFTVSGSS…
-	node2685node	9.8	MCL4359016.1	249	Archaea	JAMCTL010000053.1	1-750:+	transposase	Candidatus Thermoplasmatota archaeon		SFRKPNNREIGEKKIGVDTNFSNLSMTVVDKGRITDVPVKSTEDVVKIQNDFSRRRSKAQKHIRNPQKRNRKLGQARGRQRNRIKDATHKLSASLVKEFPDATFIVEDLTNIRKTARPGNRNLRKNLNRWPYAEFLGMLEYKSPNKLIKVNPGGTSSECPVCGGKLKHPTWKMSRCETCGRDYDRDRLASLAITLRGLDLCGDPFPVSAESSLPSMMDEYLYVRSKPDASEAGRTEMAYDPNRPVQNIT
-	node1903node	N/A	EQB68356.1	228	Archaea	ATDU01000314.1	1524-2210:+	hypothetical protein	Ferroplasma sp. Type II		MGKLYTLRDACEISQLDPTTIRKWDREGKIKCIRLSNNFRRVPESEINRILGIKSNRMSFIYARVSSHDQKADLDRQIQKLQTVSPESHVVSDIRSGMKFNRKCFIELLELVEKDKVSAIYIYKSPMKTVYVNPRGTSSECPVCGEKVKHPTWKISRCNNCDRNYDRDRLASMAITHRGIDLCGDPFPVSASASWQSMKDEYLYIRDKPEISEAGSTETAYATNRTGA
-	node2687node	10.7	TLX98109.1	431	Archaea	VBPQ01000013.1	2544-3839:-	IS200/IS605 family element transposase accessory protein TnpB	Thaumarchaeota archaeon		MNHLWKSLRQKRTIAIRYEPSAQLLSYLSDMRDATRMALAHALVDAKLNDGKIPSPIRLRKKTRPWFVSSMPYARHHINPVCSKAVALLRAYRKRHKRLGLPSLEKLSMRIDGELFKMTKDEDDGQVTIRVTVRPHEYEFIKFRPNHKKWDAYSKGRLGEITLTDSRLLLTFVKGLATKPLGDQLVGVDLNFATVDCTPIDGGHQKMMIRHPVTIPTGNIEHIQDSFSRRRRRLQLHVRNPEKRARKLEETRGRQRCRVRDALQKLTTDLVRRYPNATFVFEDLKHIKSRQPKKGRRFRARLNRWPYRMAQMMVDYKSPMATLYPTPRGTSSKCPACGGKIEHPTRIPSDIRWRVSVCPTCGVNYDRNRLASLAIACRGARLCGRPFSVSEDASWHLVR…
-	node2704node	9.6	MBS7618486.1	424	Archaea	JAGTQP010000056.1	6791-8065:-	IS200/IS605 family accessory protein TnpB-related protein	Candidatus Bathyarchaeota archaeon		MNLKYQSLLVLSVQAVKAVQIPYHPSEEILRLLETFRDMVNYCIHVGLEKNITSRFKLSNEVYHKLNNYGLHTWYNLSVIEVATAILKNYRKAVRRKRATKRAYARKLMAKLGNQAYKIADDQFRIPIKPREYFYIPLHKRVRQFLSDATLKLGSITLTACTVSVVFSKTTEVMRPKGYVAIDTNERSVDGASIENGELKVESYDLSRICEIRHGYFERVRRVQAKYANDRRVSRKIQQKWFRNQNSCINSILHKVSSTIVKKAKKKKQGIILEDLKNIRRAVNRKVLGINKFNGKVQVTSKHLKRLKRRLNSWLFRKLQSFIEYKARWEGVKVVYVNAYNTSRICAICGCRMRDPKAKFLECYGINHHVNACLNLLKTQDETLRFKVDRSANVTMIRP…
-	node2699node	10.6	TMQ01164.1	372	Archaea	VBPT01000012.1	8006-9124:-	IS200/IS605 family element transposase accessory protein TnpB	Thaumarchaeota archaeon		MRVHTQLVMKSVKTVSFCYKPTAQTREVLETFRMMVNHAIQIALEEKVKGRLNLRNRIYREFRQRYEVHSNYPYSVAEVAWSIIKKHNRWHRKPSAERLIMKLDNESYSLNYSIICLPFRMGEPRIFIPLHYGDWQRSFLMDATLKRGSVTMTESTIIIAFSKETTVVEPLMKVGIDLNEKSVVLSDGARYDLSKVGRLHTEYGVRRRGFYARHPVDQRLKRKFCKDSREKVRVRQFLHLVSKKITEGAKAKRQAIILEELKGIRYVHERGNGESRGRRRRISQWPFGLLQQQIAYKAAWAGVPVEFVDASNTSKECSHCGYLNKGLKMTEREWRCPSCGVTLDRDLNAADNIERRGTIPCLAVVRSGAQGG
-	node2700node	8.2	MBX8637231.1	363	Archaea	JAHEAE010000003.1	117111-118202:+	transposase	Thermoplasmata archaeon		MSAVKGVKFGYEHSAELAQVLSLFRDMVNDAILICIAENISGRLNLRNRIYREFIDRYSLASQYPYSVAEIAWSIVKKHRRWHRVPVARHPMMKLDSSAYTINNGVLSIAYGQGRNGQRISVRLKFGEYQRLFMEDRTLSMGSVTITADAIVVAFTRNIAATAPVGKVAFDINEKSLVSSDGERYDLSEIARLQTEYGQRRAEFSHKHNEDRRLIIKVSKRLRQRERIRQRVHAVANEVVKRARDESKTIVMERLTHIRKSQRKGNGKAHTTRRRINRWPFSVMQKAIEYKAAWEGVEVQYVSPSWTSKKCSACGKVNRRLGAEKVWQCQCGATHDRDFNAAMNIWSRSNPVCLPVTRAGAGG
-	node2698node	11.1	MBM2851593.1	319	Archaea	JAENJF010000002.1	36886-37845:+	family element transposase accessory protein TnpB	Candidatus Nitrosotenuis sp.		MAKSKINDFRKTRKKNPNAKIPYYKKPYVTVDKQSYQIMGNTLIIGVRPGRPYVGIPLNDYTVSQFADPHIKIGAITITRNTISISISKETQSITPTEFVGIDTNLNNISTVHSDGHVDVFSDVAKITKIKQKYRKVKSHFRRNDVRIGKKIFQKYGTKQQHKTKQTLHNISKKLVTQKKQLILEDLKGIRKLYQKGNGQGTKYRSRLNGWPFYEFKRQLEYKSKWYNGIPVIKIKPNKTSSKCSICGAKVIPEENRQIRCHCGHREDRDINAARNILYKGVPVVQLRGLRLRPDAPQGEAMKQSKDAKQIVTSQINLQ
-	node2708node	13.3	MCH7967058.1	647	Archaea	JADFLN010000062.1	1464-3407:+	IS200/IS605 family accessory protein TnpB-related protein	Thaumarchaeota archaeon		MPELQQVTKCVWQFHDKKDELTDVFDYFRFCTNEAIRIGDENNLTSRNSLHHELYKTLRNDSNFYAKYVYGSLSVAKARLKLYRTTKKKKPNATRPYVKRDMITLDNQSFKIINGYLRFPIRAKQHLFVKLASYVLEKLEHTKLGSITITPEKLIISYSKEILLKEPKHYQGIDRNLDNATSYDSTGKFTIYNLKKSNDIKQKYMEVKSHLKRNDVRIRKKLFSKYGKKEKNKVHQLLHNVSKKIVSQNQGIVLEDIKGIRKLYKKGNSQGKKFRGKMNTWSYYELQRQIEYKAKWNGLPVKYVKAYGTSSKMVFQKSDINYICNEYLNGKSANKIAKKYHTSHPVILRILKENNIKKRNRTYNIDEDFFETIDSEAKAYFLGLLFADGYHNESKNRIQ…
-	node2709node	11.3	TBR12386.1	383	Archaea	SCVO01000001.1	2361-3512:+	transposase	Candidatus Nitrosotenuis sp.		MPLSRVTKCVWQHHNRKTELQPVFDYFRSIANEAIRTGIEKNITSQFGLHYELYYRLRSEFYSQYIYGALRCAASKLKFYRKMKRKNPQIKIPHISKNHLILEGGAYKISDGQIRIPIRPRQHCRIKLNHYVLEQIRCAKIGSITITEDKLIISYSKQITGQNPVSFVAIDRNLDNATTYDTQDKFTIYDLQKANQIKQTYRQLKSKFKRNDVRIRERIFAKYGKKERNRVHHILHCTSKQIVDQNMGIILEDIKGIRKLYRRGNGQGSKFRARMNSWSFYELQRQIEYKARWLGLPVKYVKASGTSSKCAACGSKMVPEEHRMLSCPHCNIVVDRDINAARNILARGTRVVPVGIAGEAMVEESKKNILKVDAVQLPYQLTR
-	node2710node	11.9	MCL5874827.1	398	Archaea	JAMDCO010000070.1	3756-4952:+	transposase	Candidatus Thermoplasmatota archaeon		MGAIKSYREGYSPSGDVIDIMSTFTRIVNVGIERALEKNITSRNSLSEELYKDVKNLPIPSYYIPPAIAKAVSLVKSYRKSVRKESRKKRVEDRREIRKPHVNKLFLTTHYGFVVKNNTLSIPIGRERYSREYTEIPLNDYVSRNIRERDVRSFTITEISLVVTVENHPDVIECDDVEGIDRNLNNVTIGNEKHREIIDLSAVPRIKEKYRRKQRHFRRNDHRIRKNLYLKYGTRSSNRTDQILHTVSKNIVQDAVDRREAIALEDLTDLNKRTHRGDGKGRDHRFMMVNSFPYGRLAQFVKYKAEWIGLPVIQLSREDTKGTSIDCSVCGYRTQENGRMLHCPNCNTTIHRDVNAAINIAARGRTWLKRSSTKGQPIEAMNQSKDGELMVGSQSTKI
-	node2711node	11.5	BAB60355.1	393	Archaea	BA000011.4	1244656-1245837:-	hypothetical protein	Thermoplasma volcanium GSS1		MIVVYVFVYAFKAVKQYFYPSDNLKVLMHKFTDMVNFTINIMIEKNLTSRNSVSNEVYHKLKEYEIPSYYYIEAINKAVALVKTYRKRLKKKQKATVPHVEKPMLSTYYGFKIVGGNIMIPIANREYESIPLNAYVRDATSMVKVHSFALSAYTLSLTIGRDVDAIECTTTVGVDRNLRNITVGNEFHHEIYDLSNIVEIKQRYRKKESHFHRNDRRIREKILSKYGKRERNRVKQIMHETSKAIVSNASTKKEMIVLENIIGINQITKKGDGKGKDYRFLLKNAFPYGMLASQVMYKASWEGLPVIELTRKETRNTSRMCSVCGSLTRIEHGRILKCDSCGLEIDRDVNACINIAFRYRTCLKRSHKGLPGEAVKQSKDVEQMAGSQISMDI
-	node2701node	11.7	OHE55121.1	413	Archaea	MIDG01000053.1	155-1396:+	hypothetical protein	Thaumarchaeota archaeon RBG_16_49_8		MRATKCVVQTYGDDGLHDLLGECLTVTYNAVNYGQKNGVSNRKGMGTFYRSLKQTGLPSCYKVAAITRACAVLTSRMKSEKRGVETKHPQPLRPMICVLSGFFITMKGRLFIPLRRNQYFDVQLNRYVQQTLTQKKIRSLTITPDSLSFCYSEDVKLMSVKTVFGVDRNEKNLTFGNPEKVTQINLSKTVRIKQTTREIVGSFKRSDVRIRRRLARKYWRRANNRTNQMLHAATNYMVENAVANDAAFALEDLTDIKKLYRKGNGQGREYRFRLNSWPYWKARMMLGYKSAWKGISVIPLTKSETYGSSSVHSTCGEKLHNPEKGDVEHRRMLWCQTCNKWVDRDANATVNLSQRGLARFASSHPTPKSRSQQADFKAEEKGLANEAMVQEPGTPVILK…
-	node2702node	11.4	TLY14720.1	301	Archaea	VBPE01000033.1	3634-4539:+	IS200/IS605 family element transposase accessory protein TnpB	Thaumarchaeota archaeon		MLRVPQGDRRYFDISLNGHTQKVLSEEGLKVRSFTLTTSSVNLTLSKEVKEIECTGTAGLDRNLRNLTYGNEERVIQYDLSKAVKIAETTREIVGSFRRNDARIRRRIASKYGRRRRNRVNHLLNCATRQVVEEAYNRREAIVVEDIRGIRRLYARGNGQGRTFRGRMNSWSFGEARRQVEYKAKWRGVPIIPLTKGETRGTTKECARCGERLQVAQRDDVRHRRELWCPRCKGWVDRDVNAVTNLSRRGRLRFDRSLPKGAKGEAGEAMKGNPTTPVILRVDASKMTRWDNLQSYQNLRG
-	node2706node	10.7	MCE2614831.1	408	Archaea	JAJTIH010000106.1	11833-13059:-	RNA-guided endonuclease TnpB family protein	Nitrosopumilus sp. (ex Thoosa mismalolli)		MSYYTAHKTISQKYSPNSELKELMKTFTKMVNHCLKIGIKENVTNMKRLSSLCYHELDKYDILSSYKLNAISRAAGILKNREQSIKRGIKTKNPVVNHGFLANCYGVKMNGYLLTIPFKPREPVNILLNDHTYNMLKSDPCLQVKSFTMTDHNLGICISKEVEEIECTDVVGIDRNLRNVTCGNEKEVDFYKTNKLVIFKENTILARSGFKRNDIRKKGQFYKERQRRLTNRTKQYLHKISKKIVEKAIKQKTAIAVEDLKGIRKMYRKGNGQGKKSRRKMNNNWPFFELQRQIEYKAQWAGIPFTKINPKNTSQLCPQCGKRLQEDTRQLSLQRKKSCINCGLFMNRDIIAAMNISRKLSPRFRDSRGDADEAQCRAFERPMMESIKPVIRIVDVSKC…
-	node2707node	10.3	MBM2853059.1	296	Archaea	JAENJF010000150.1	2151-3041:-	putative transposase, OrfB family	Candidatus Nitrosotenuis sp.		YIQKPYLVSCYGFKINGMLLSFPVRNREFVNVLLNDHVTKTISNIKVRSFTITPTSLSISIFRQVESITPEKTIGIDRNLRNVTFGNYEKIIQVNTSEMLKIKENYTHVKSTITRNDHRIRKKIYAKLGKRQTNRIKQRLHIISKSIVEYSKKQKAAIIFEDLRGIRKLYRKGNGQGNKYRRKLNSWSFYELERQTSYKAGWEGIQFCKIDPRCTSTLCPICGGRLQEDRQKRRDLWCGSCRKWRDRDVTAAMNISYKGLHRFCNPQGGTGEAVKGNLKEPVILRVDVSKCSDIWK
-	node2705node	10.9	TLX95606.1	320	Archaea	VBPQ01000093.1	1729-2691:-	IS200/IS605 family element transposase accessory protein TnpB	Thaumarchaeota archaeon		MSRAAGILRNYRKELKRNRSARVPSVTRLSLTDCYGFRVVHRLVRVPVRRGEYIFIVLNDHTLRSISGHTPRSLTLTANGLSISLSKEIAEVEPVGAIGIDRNLDNVTTADSDGSTLRHDLGRATEIKARCRETKSHFKRNDARIRRVVYGKYGRIQRNRVNSLLHNVSASIVKRAKKKRFGIVMEEIKGIHRLYRKGNGQGTNYRARLNSWSFYELQRQIEYKARWEGIPVAYVAARGTSVNCSKCGSRTYPNGRRTLFCPKCDVSVDRDVNAARNILAKGRGVKFTPDGPPGARVEAVKGNEMTTPILRADGGKVTQG
-	node2703node	9	MCL4436356.1	422	Archaea	JAMCPI010000012.1	244738-246006:+	transposase	Thaumarchaeota archaeon		MLPVKAIQFRYRASSELDSLFEGFRLMCNDAIRIAFMEKPKSRFKLIESAYFRLKQYGLHTHYLLSACEIAYSVYKNKNRKSSPYVKQAFLKLDNQSYTLNHMLLRIPVRPREFIYLTLQGSDYHFQYIDDPTLKRGSITLGRNSLSIAFSKEVADEIKPLGNVGIDVNERNITTSDTLGVTTAFDTSSVMEVKERYRAIRAKIGRQTRQDVRISQRLYAKYGRREKNRTVQRLHIVSKKIVQQAKEKKLRIIMENLKGIRKLYRKGNGQGALYRGRMNSWTFREVQRQIEYKAAWEGIPVTYVNPRGTSRNCPECGSRVVMLAERKLYCPRCDKTWDRDELASLNIMSKKKMKKMTCVVPQARSSIDEAVKGNEQTVRRTAPILQAEGWKLTLVPKSY…
-	node1498node	11	MCL7394308.1	438	Archaea	JAKCEV010000047.1	3119-4435:+	RNA-guided endonuclease TnpB family protein	Thaumarchaeota archaeon		MPVEEIKLTARFKVDLTDVDEATISEIHRLFKEYRRIVNELIEYAHSHGATSPRRLWYAKYRELRQRYPTLPSHYIHTACQLTAGIYKSFIEMKKLGMCEKERPIFKGRTIWLDRQLFRLDVEGWRASIAVHGGRWVALRLLHGRYHEKFKNMRLGEARLVLKDDGNLYLNVAFHQAVMLPEISADAKVIAVDVNENAIVYGNDDFIERFETNEGIIRTRYFLKRRRIQSRIRGKWLRARLLEKYRSREWRRIKEIYHKAVKRIIDKAKEADVKIIIMEDLKHLNRKNTGSKELNGRLHRWSYSRFQKILEYQAKLCGLHVKYVNPRGTSKTCPICGDELEESSNGRRLMKCWKCGLEEDKDVIAVKNLVKRYYEECMDAKLPKTSFNGRRQIDVGSPR…
-	node1499node	10.4	WP_245610476.1	439	Archaea	NZ_LLYW01000051.1	2677-3996:+	transposase	Thermococcus celericrescens		MPSETIKLTAKFKLKNPPEELNDLFSTYREIVNYLISYAFENNVTSFYRLKKETYKGLRREYPELPSHYHYTATQMATMIYKSYRKRKKKGKAKGKPVFKKDVIMLDDHLFKLDLEAGVIKLSTLSGRVRLEFYPAKYHKKFKNWKIGQAWLVRTPKGVFINVVFSREVEVREPETFVGVDLNENNVTLSLPDGEFVQIITHEREIRTGYFLKRRKIQKKLRAGKRRKELLEKYGQRERNRLDDLYHKLANKIVELAEKYGGIALEDLTEIRDSIRYSSGMNGRLHRWSFRKLQSIIEYKAKLKGIKVVFVNPAYTSSLCPVCGGKLSPNGHRLLKCSKCGFEADRDVVGSWNISLRALKMWGVSVPPESPTMKMGVGRLSATIVPYVSKVADNQNGDS…
-	node2792node	12	HDO63898.1	587	Archaea	DQWM01000230.1	1-1762:-	radical SAM protein	Methanomicrobia archaeon		FRDWKVGQAWLVRTPEGIFLNVVFSREIEVEEPKAFVGTDLNENNVTLSLPNGEFVKIVTHEKEIRTSYYLKRRRIQKKIRRGKRRRELLRKYGKREKNRVNDLHHKLANKIVEIAENYGGIALEDLSGIRDSINYSAEMNGRLHRWSFRKLLSIIEYKAKLRGVRVVFVDPAYTSTLCPRCGGRLSASPNGHRFLKCSCGLEADRDVVGSLNIALRARRCGELRSPRKPVDDFETGRFSHACIKSYKSGGEPELVEMEAFKAWLREHEEDFFANDTVGLGCFSYQPGEVVWAVTRRCNLNCMHCSISEAETTELSTEEGFSLIEDAAKLGAVKFAFTGGEPLVRRDIFELVEYAASYDMQVVMATNGTLIDEDVASRLKKAGLYRAAISIDGIGAAHD…
-	node1491node	9.1	YP_007348294.1	427	Viruses	NC_020077.1	51015-52298:-	transposase	Sulfolobus virus STSV2		MIPGRGWWYVMSEKVTKTVELVSLRLTAKKAEALSYVYKVYGEMVKEAVNVMYQKGTTSWLRGIKELYKYFREKYPDLPSQYVQQAIRDAASRLESFRKLKKKGLAYTEKPEVKQWTVSCGNMSWKLSFQGVEISTHKGWIRIPLLFHKQFYIHYNGGWTLRDSCRWKIEDRKLTLYVFFRKTVEPNTNYNRVIGIDVNENNVTLFTLPDHKAITLVTNHSKVVLGYAYRRKSIQERHAHDKRSLRIALRKLREKSVKKALRDKVASFVAKIVKKENAALVLEKLPKNFQDKALKKDGLKSFDAHRLKQSAIRGIQKRITEKALEYGIKVEFVNPKNTSRTCPKCGSSLNIMTNNAQRRGWQPRVLKCKKCGFTHDRDVIAAWNIAKKLDVSLMPWGSK…
-	node1490node	10.6	RLF24328.1	413	Archaea	QMSO01000049.1	932-2173:-	transposase	Thermoprotei archaeon		MKPTRTVKVKCTVSKRNLAILKELLSMYKSMLEYTLNYALKNNIKSFTKLKAKVYRELRNTYPQLPSHYAYTVCQDVSTRIKSFLKLKRKGLTYTDKPEIKRITLWLDDHLWRLNEYMEVKIATHKGWITLGMRPHKLYWKYMNNPTWKLSGEAKLKMNSNGVELLLTFRKEEYKPYEPKAVIPVDINENNITFKVGNEVCMVKTNFKRIIVGYHNHRKRLQEKYQQRIPKLYKKLIRVLREKERKKNIRYQVANLIVKTARELKAIVVLEKLPKRTPNNMISRINSKILKHRIYQASFRGLLNVIIDKCMEYDVPYTLVNPRNTSSTCPICGSRLKPMTGYARRLICPNCNLSMGRDIIAVFNLEKKYLQMRGDMPFTPKLYEVGVKLMNPAQRVKPL…
-	node1489node	7.9	WP_013129639.1	423	Archaea	NC_014160.1	735533-736804:+	RNA-guided endonuclease TnpB family protein	Thermosphaera aggregans		MSELARTVVVPSVGLTGKKLAVFKELEELYRQVLVELVDYGSRNNIDSFTRLKRDKYRELRGRHPHLPSHYIHTACQDASTRIKSFNKLKRRGLAKSERPEVSRVSIWLDDHLWKRVGYTTILIYTHKGWMPVELVPHKLYWRYVNSGWALRTQPKIRIDYRRRRLLVYFVFAKAVDVDENSVKRVISVDVNEDNVAVKVLNRVFILETGVKRITIGYARYREAVQSVKGNGYVGRAIHGRERKRKRDIRSKIANIVSNTAKSLNAVVVLEELPKQCPRNMIRDVRDPALRHRIYQAGFRGMVKAIEEKCLERGVLVVKVDPRDTSSTCPFCNSKLVRGNAPRQLKCPRCGFRAGRDVVAVLNLEKKYLTPKGLVPLTPMPSDPTPEVAVLPVKKWARR…
-	node1492node	10	MCE4623279.1	392	Archaea	WAJZ01000023.1	3346-4523:+	transposase	Caldisphaeraceae archaeon		MIRVTRTIIVKSVKLPRKVFKVFVELEGMYRNMVEQLVMDAVKNNVKSFIRLKAFEYKEMRKLYSKLPSHYVYTACQDASTRAKSFLKLKKLSLPKRNYPEVKKITIWLDDELWKPNGLTLIKIATHKRWVAIEIEPHKQYWKYVNRGWKLRSEAKIKLDKKNRQLIIYLTFAKEVKEHKPEGYLPVDVNENNVTILTDGIAYLFETNVEKIVLGYYYKRKEIQEKYDKTYGKLRIKKKALKKLKEKKKKADIKWKIANIIVKKAYEKHYAIVLENLGKRVANKMIARIKNKQLRHRIFQASFRGIQKAIEEKAKEYGVSIIYVNPRNTSKLCPIHNAPITYNKSRVGKCSKGKELWHRDVVACWNFFKALRGDGSDAPSPSKLRCIPRAVW
-	node1500node	9.2	EHP69270.1	237	Archaea	JH597768.1	265200-265913:+	transposase, IS605 OrfB family, central region	Metallosphaera yellowstonensis MK1		MVFKEDDPKPYEPKAFIPVDLNENSVSSLIKNKPVLLETNTKRITLGYEYRRIEEGRSTKDREVGRKLREKDKKLDVRRKMAKLIVLEAYESRSAIILEDLSKRAPEHVVEDVKDEQLRSRIYRSAFSSMRRAIVEKAREFGVPVILVDPSHTSTVCPVHGTKIIYQPDGGDAPRVGVCERGERWHRDVVALYNLRKRVGDVSPVPFMSKESHDPPTVSRWLRVKSLHLIVIEDKMK
-	node1501node	9.5	WP_062423178.1	503	Archaea	NZ_LPSM01000002.1	55020-56531:+	IS200/IS605 family accessory protein TnpB-related protein	Sulfolobus acidocaldarius		MDGNHIVRTVMLSLKVNSEVYARLKEVEEEYKQILEDAIDYGLRNNINSFTKLKAGIYRQERAKHHSLPSHYIYTACEDASARLKSYLKRRKQGKAYTDKPEIRNVSVHLDDHLWKFSLSEVRIVTRKGWVSLKPFFTKLFWRYYNDGWALASESSFKLCKGNVVKLYLVFKRPLPKPFEAKGYIPVDLNEDNVSVLLDGKPLLVETSVKKITLGYAYKRKRISEGRSTKDRVVRRALKSLKERFKKLDIRRKLAKLIVTEALREGKGIILEDLPKNTDIRRKLAKLIVTEALREGKGIILEDLPKNTPEKMVQDIKDKQLRDRIYKSAFASLKNAIVEKAKEFGVPVLLVNPAYTSSVCPIHECKIIYPPDGSSAPRVGVNPAYTSSVCPIHECKIIY…
-	node1493node	9.6	MCD6158225.1	451	Archaea	JAGGSS010000019.1	735-2090:-	transposase	Euryarchaeota archaeon		MGRLYKVLEITRGCGIGKLTRAVILESYPLTERKFKAIAKLFNEYREILEELVFIALENEIESHVRLRNLVYKDMKERYKGLPTHYIYTACQDAVTRVKSFLRLKRKGIARTERPEIRSVSIWLDDVLWDFKSFPRLKERKDGQKTLFIRISTKHGRITIPLRPHKLFFKYLNNKWKVRANVKLRIDFEKRVVYAIFTFQKKVKERRKPEGYIAVDYNLNNVAFGDYERICIVKTNVGFITEKYTNIMRGVQKKHLVGWKVKRPSKKGKKLLKKFGRRRANRIKDTLQKLARRIVETACMLNAAIVVEDLGRFFNQRVARRTRSKRQRNKLHNISAKRFLFYLEEKAKEYGIPVIKVDPAYSSSLCPYCGSLLDEDAMRPRVKICHKCGFKANRDVIAV…
-	node1494node	8.7	WP_007044119.1	440	Archaea	NZ_AGJL01000013.1	1258-2580:+	zinc ribbon domain-containing protein	Methanotorris formicicus		MLKTIKLSKTMALKSKPLTRTKIKIIENTIEAYKEILSIALDFGLKNKRKSHRKIREGIYEEIKNKYPKLPTHYIYTASQDASTRIKSFISMKKRGKAYTETPEVRNVSLWLDDILFNYKDFKTNIEKLFSIDKEGKKTLHLRLSTPNGRIVIPLKPHKQFFKVLNEGWKIKAGFKLILNKEDGTITILIPLEKEITINDDYKAVYALDFNLDNITYGNFENIEMIKADLGKLTEKYSNIMANIQEKFSFKGIHKQEKPLKRKGFILLKKFGRRLKNIREDKLKKLANKIAKELKEKDAVLIIEDLSSYFNQNIAKKSFKKLKHKLHNISAKKFLNYLKNKCLEFGVKVVEVNPAYTSILCPNCGNRLSQLYKLADERALPLRLMYCFDCEFYADRDAV…
-	node1483node	9.2	WP_014287538.1	404	Archaea	NC_016645.1	217527-218741:+	zinc ribbon domain-containing protein	Pyrobaculum ferrireducens		MWGEVKEAVKQTGLPFAYQQQAVKDAVEAYNSWAEAGGKPPAVRRVSPYGDERAWRFDRLTAISLRLMSGRIVAELWPHKRFWLYEWLAKTGRATRASTIRLRRVGNRVYAVFVYEVEPEAPREPTAVVAFDVNENTIVAARVDLKATVDRVAQWNRQWVQPPISIKVLLTDFGRLAKRYGAIRRRWAEELSVEINGKRTSGAHTREYKKRVKRLREGDRKRDRVNRIAHALTKEPTILVTENVGKKPQEEMIVDKRSPQLRHRIKQTPMKAVVGKVADKATERGLRLVLVSSYKNSQICPIHGERLSFPTEPKIGLCPRGHWVHRDVAAVLNMLWRAVERLEPEYSEIVKQALSTVDEKILEEWSRTVLEAEGPDVLARASPMTPPGEETVIPAGIEG…
-	node1484node	10.8	KUO83156.1	553	Archaea	LOCF01000005.1	3646-5307:+	hypothetical protein	Vulcanisaeta sp. OSP_8		MLRRAVAVELEVTRELNKLLYSVESAYLGIVREVVEYAVANNVTGAIQLRGLFYSKYRLEYQGLHSHLVIQAIRQASGVTKSFIERRRKGLAQKPYPEVRNVSIRFDKTAWNYEQFIRSTAPVRLSLSLLGERREVWLRPHKRFWLYWWRVLTGEAELASTLTIKRRLNRWYAIFIFELKPKEEEPKSVVTFDINENTVAVGRIDLLTTVNEVTNWNKQYLMPQLYTIRTDFGRLARRYEKVRNTIIEKLKPRFALPNGKYVNVTNTREFRKRVRKLRERGRKVSRVRHVANELTRTPAIIITEELGDNPQESMIEDVGRGELRHRIKQTPFKSIEEAVEDKALERGSRLVRVSSYRNSRVCPIHFVRLERTDDWHTLQCPLGHLVDRDYASILNMAWK…
-	node2114node	8.1	WP_088250512.1	363	Bacteria	NZ_NHMK01000039.1	4375-5466:+	zinc ribbon domain-containing protein	Deinococcus indicus		MAFNDLDTYSTRNHKESYPKLDALFDGQPSQLAKCGPRGRLFDLPTGLHVTALDSNYLQIGDLVIRTEVHALPSAPLIAVIDASPNFRQYTGLDELLTILRDPDANVTLFRERITDVVARGLHAGQPPQLVTPSSGFTAVWHPARTQFIRTPDGHWFTRLAFELTPTADLEPAAQLTTFGLDLGSSPVVCAAGGDGRVEMFGGPLPLLNALRRRDDYSAEERRVLRLLTYAAGREEAEAAIRFLARTASMVYAEQLTIEGMWGGFIATGRLQATLDFHFSWLPQALFRAGVPFERVNARGTSQVCHVHPDTIGKRDGKRFVCPRCVGVQHVDVNAARNVHARGLRQYGVRPSFHWRRQRRRAA
-	node2115node	12.5	WP_217611158.1	360	Bacteria	NZ_JAGXJO010000011.1	57774-58856:-	zinc ribbon domain-containing protein	Deinococcus sp. GbtcB9		MSHHPDLDQYVVRVDPSSFPALRTLLAGGQLQQILTGVAGWPRASVYQPLVRVTVHGDARVHLGRTELSAQLHALPSAAYEALLRRSDEYWQPAGLAELRTLFDMPGVASATFRAALRATLARPLTQDHTPHLAAPQHGCHADWRADGTLLLEQGGTWFLLLAFHLRSLVPRAQERRVFGIDLNDDPALCIVDAARTVQMIGGPHLLLETLRREHVTGESGAALSRTEIQLVRTLGYAAGRAPLEAALYHLLGEAQAVGVERLDLRTLQPRFLARSRERATLDWAMAWLPQALYRAGVKLYRVPAAHTTRACHRHPTQTGTVHGRVFHCPRCGEAQHRDVNAALNVLARTLHARHVEALA
-	node2116node	8.4	MCD0155814.1	354	Bacteria	JACYYG010000003.1	54137-55201:+	transposase	Deinococcus sp. 6GRE01		MAHQDPDRYVTRLDHTNTTHVHDLIKTGRLKPSRMTLRGWYGATIYRPVNPITAHSDHQLRVGGVPLRAQVYALPSAPYEAVVRASPEYRQPHDMADLVEAFNRPGQDPAQFRGLLRASLIHPVPIDQTPHLASTDHGCQATWLPGETLFVKQDGLWFVAMAFQLKVHVGRVHARERVPFGIDVNADPMLCMVDARGDVRMVGHPHGLLDALRRDHCGQVPGGTLTLQEVRVLRALAYAAGRGPLEAALTHLLVKANVIGVERLTTRGMQTHFVADSREQASFDWLFAWLPQAAYRAGVRVERVDPEHTSQICHPHVRGRLQGREFHCPECGTPQHRDVNAASNVLARIRHTRR
-	node2113node	10.5	WP_135230833.1	308	Bacteria	NZ_SMMH01000090.1	147-1073:+	zinc ribbon domain-containing protein	Deinococcus fonticola		MIPLEPLSDQMVKVMDYQLATDLYRLPSSEYSALVRSAPAFRQPPYLTKILQATFQHHADYVWIRSPESKHQAHLPLLSLPNEVIFTATWDPERWALLERHGEWFLVLWFDLLCTAGSLVGTAEVALDLGASPLVCVITSDGLVETVEKQVPVSLSQFASVFQQDPGLRERVEFELQRAELLRFTLFLVSHAVLICAEDLTYRDMDRNFVRWARKTGLLDWHESWLHNRLATAGIPFEKVDSRGTSQRCSACQYPHGQRDRSEFRCPKCGHSMDAHENAARNILQRGSLKGRQWQRAHAKTRLRQGVA
-	node2117node	8.3	WP_022803286.1	369	Bacteria	NZ_ATTJ01000005.1	46815-47924:-	zinc ribbon domain-containing protein	Deinococcus ficus		MPIIHAILPIDQLSYPTIDRLFQDEQLTRRPSQFLQHNRARGILYHTPPCSVTARNDTTLQVGEVTLQVALYRLPTAEQQALIAASPAYHQYVGLHDLSVHLRSPATSQGRAISAIEAVVERGRHPARHASLTLPDALFQARWQTDRLILQQLAGQWFVVLHFDFRCTRLDLITRRTEVGLDLGARPLIYACTADDDQFTTESCHVPIRGLRGTLLEQVQESPDLLTMLDRITTAWHRRELQRILDRLCREAAVVYAEDLSYDDMFGPYVNGARRNGVLDFHEAWLHNRLQTVGIPMEKIDPRGTSRRCSFCKGHPYGQRHGSTFTCRHCKCTVNAHWNAARNVLREGREKSVIWHSKPGTVLPTMLPA
-	node2118node	8.7	MBB5235534.1	354	Bacteria	JACHFN010000013.1	33058-34122:-	hypothetical protein	Deinococcus budaensis		MRTVHHILQLKRHSYPTLQALIRSGQLKGNPKLRLQHDRASGLLYEAKPELLEALSDSTLLYGDVALHTELYRLPSSEYAALVRQSPRFQQHPGLEELSVALRSPTLSVTEAARLLESAVAQEPQPDAQPRLVQPDSLFSAVWDRERLVLQRSGDDWFLVLFFQVQATQPDLFTHRLEVSLDLGSKPLVYASTSEERAHRTQPCETDLIWQVRSRLSPQARRLLDRIVFSWHQAQLQRVSDFLCRHAFYVYAEDLRYKDMKPTFVQRSRRNGVLDFHECWMHTRLQLAGIGLEKVNPRHTSLRCSYCPGHPFGHRDGDIFFCPTCRRRMNAHRNATRNIMRLGMVKAKRWRRAA
-	node2135node	8.4	WP_239052060.1	363	Bacteria	NZ_CP092195.1	17840-18931:-	transposase	Deinococcus sp. KNUC1210		MIFTHNHRIDLNDKKVVQSLITSGQLVPTNERVSGLTGQVYAPTPGLAAQLRPLDHRTLAVGSQRLTVELHRMPEAELVALQDHPNATDFRQYDVAHLLPLLLRSRTKADEKTFVEGIIAALQVGPQRRVPALVDDIWSGSTWLPEASRVVVEKGLPFLMLAFDVPVSRPDDVDTVRCAAGLDIGLSPVTTVATASGYVNSGGSVYPVTRAEYGAICRAAVKLGIDSEVVKQVLLLLTYAAARAHLEFVTLCLQELASVVHVERIDYNSFSSDFAARGRELATIDFLSGWLAQRMHACQIAVHRVEPGYTSQVCSYCHLLGTRDGAMFTCGQCRTEVDAHANAARVILASGMASTLRRLHGRY
-	node2137node	8.2	RJF75664.1	359	Bacteria	QYUJ01000004.1	133888-134967:-	transposase	Deinococcus cavernae		MTSHNLRIHRDANTTLDSMIQQGILLPTNEKISGVSGQVYRIADGVDLSALDHFHLRVAEKIIPVNLYALPPEEYAGLLAAAPEFSQYRYAHLATALLRTMTTEQQSQWLKDVASGIEEGLRVDQTPRLLQLPTHPARWQPEGTRLSRAGCGWLLTLTFDDPQVDIIEGLDRSAAGVDVGLHHLTTTAFASGAVHQAPGVVDVSRLSPEQIALPISQREFERHLQLLQHAAARTSFQHLMLTLLSSASVVYLEDLRYDDMAEVFKERSRTLGIRDWMMGWLPQRLHAHNIPLERVRPDLTSRFCSTTHCRGERNGRDFLDGNGRMVDADLNAARNLLQIGLAQRIARELLTKRNIRKGN
-	node2134node	11.3	AZI45233.1	367	Bacteria	CP034187.1	115474-116577:-	hypothetical protein	Deinococcus psychrotolerans		MFNVTYNLVVRRESTPLIRNLIHDGLLSRTQGEYRQGASGPLYAPSSALLRGGNLHALSDSEFRFGPAILSCQAYTLPPEEYRGLMLASPAFSQFDVQPLHAELCTGWPEEHLFHQTHPDWNQRLIEAVRRGPRLNLDPVLVSPTVQAATWLPEETRLSEKKTGWMLSLGFAVPDPVQLNGVTRSAAGIDLGLRRLTVAVHESGLIHAAPGIPRTGLTSTEAGCQLPNPADQQQAQWLNLGLQYAAARTQLHDFLTVLLSSASSVGYEDLDYDQMSPHFQQRSRELGLRDFSYVWLPKRLKQAGIQYEKLPARHTSQICSLTHLRGTRGTRQRDFLNGNNEWVDADENAARNIMRLHLASQIWGKPK
-	node2136node	12.2	WP_119765171.1	366	Bacteria	NZ_QYUJ01000014.1	2189394-2190494:-	transposase	Deinococcus cavernae		MHITYNLRILRDADSALSTLVNHRDLLPCPTEKIQGANGTVYRPSPSLNGAIEAANDLQFRLGETVINCQTYALPPEEYAGLLLKSPGFRQHKLAHLLPPLTTQMDAAAREKWLNDLAERLQVPAQIDNEAHLLPTRPSHVATWLPGDTRLIKTATGWFLCLAFEVSPPPVRYHIKQAVVGIDIGLRTLAVAVHKESLQHHAAGIADLQVTQSDLKRYLPNRPDLWQGMQRTCVMLQHAAAREELARMLDLIVSGASLVGFEKLNFGGDMCPLFTRRARELGLRDFLKVWLPRRLQMHRIEYIEVPSDLTSRLCNVTGRLGQRSKTDVSVLTNGNGEVVAADANAAKNIGEIALVRSWQRRIEKGA
-	node2126node	12	MCP2015930.1	367	Bacteria	JALJZW010000011.1	39331-40434:+	hypothetical protein	Deinococcus sp. HSC-46F16		MLATYNLPILGHPTAHMQRLIRTGALRPAAESPSGCRGPAYTLRTPDDWQIIDDFGAELAGTLLQVNLFRLPTAAYRALLFASPRFRQHDVVALAQALRADDPDRHAWWAQLFEAVRAGPRLTRGLAHVQSPLLQHAVWFPDRTVFSRTQGGGWTVTLAFEVHTQLSDDAPRDTAVGIDVGVRPLAACAGHEHLALYATKLLRPSDRRLETAFRDDRSRHLARRLHHLLIYGEARRQWETLMADQLPRASVVCVEQLTLPDMQSRFRWASTELGIADFLLSWLPQTCYEVGVPVVRVDPAYTSLRCARCYRWGDRPGHGGVFVCPVHGPVHAHVNAAQVIQRLGLAELMAEARRTAPWTREGREAKA
-	node2127node	8.8	TSA79973.1	346	Bacteria	VKDB01000034.1	18082-19122:+	transposase	Deinococcus detaillensis		MYNKKNSNSNINTYNVRVLRPGYADIGQAMEQNQFKRAEGYRSGGGQGQLWQLAGGQATDQAALDDRSFAMGQTVIQANIHQLPGEAFAALVTGSHGQFERQRDISRLLTLVGMGAGAVVGAAAQTPADALSRLSLPSCVWKPSETRLIQQGHDWLLSLCFETAGGWTPQGRRAAAGVDIGLQPLATAVIGDRFLATQGPDENQVRQMNGFRPDVVEVVESLLAGQGLDLLTDELIRSAGYVAVEALTFSGLREKDSFKRFVSRARASAVVDWHQCWLPQQLRNAGIPFTRVDPRYTSQQCQCGSRMTERDGSHMHCYACGWEGDAHRNAALNICRLGQSRLRRAS
-	node2128node	9.2	WP_104989985.1	361	Bacteria	NZ_CP026516.1	590605-591690:+	zinc ribbon domain-containing protein	Deinococcus sp. NW-56		MEKARQNGEKVHITCNIRVARASYPQLEGALGTGLRQDYGRISGLPRGTVYIPAEPLLIDQQGLDDHTLQLGPLVVGAQLGHLPSVGQAAVVAASPAYRQFAVAPLLAPLRGALGPAAQRRWWGELEAIAARGAQPGLPLQTATPGTAPARWLRGETRLVQSGRHWFAALAFELPARIRPPGERPGAGIDIGLATLATAALGETAATASRAAAPAWTHGPVGLRSPAHRVLYDALQYAAARASLEQLGERLIADAGFVATEELDLSSFQSRFPQRARRLAVIDWCWSTLPQMLHAHTIPLVRVDPRGSSRECHACRSRAPGQRQRRRFACHNPACGVVMDADLNAARVIGQRGAAALHRGA
-	node2129node	7.8	GGL93131.1	362	Bacteria	BMOL01000025.1	29828-30916:-	hypothetical protein	Deinococcus aerolatus		MSLKNRNITYHVLPVARSAYPYLRQAVAQRQLQPSDEQLRVMQKGQVYRPVSALLSAQTLVHDRQLQLGDLTISGDFYRLPEQEYCSIITASNGYSQYPDIKPLMTALLAPMTQAEEAAWLAGVRAAAAQGRQPSTAVDLIDDIWVPTTWLRDRTRLVLRGKEWFVVLYGQAPSGSTPAGHGVIGVDIGLRPLATAAWGQRHETTWDIAQPTVPAGESAEVQALARILNYTAARAALEALMVPVLAEAGTLVLEQLDYGGFRNNFPNAARRHAVADWHQSWLPQRAHARGIRVVRVPAAFTSQLCSQCPGATRGTRRGRVFTCPRGHALDAHLNAARNLVRRYRGELLRAQQLRARAAAGVP
-	node2130node	9.3	RXJ11164.1	358	Bacteria	SDEC01000035.1	26392-27468:+	transposase	Deinococcus metallilatus		MFTPHLERLEMDQKRQRRHVLRVDRRSYAQLQAAVQQGLLLPCDTVVGSMRNGTVYRPAPWSLQHQQLLDDDRLQLGDLVIQGAMTHVPAPEFRALVQASPTYMTYPGLAPLVQQLRDQTPAFKDDLWQAGLRAAVAAGRVTVGVNGTVVGPGPAYRWLPQETRLTQHLGHWFVLLAFEAEATPRTTSTLVAGVDVGLNPLATAVCRDVAVAGIRRADLRGLRIEERLLGEHLLYAAARGALCDLTKWLAERAGVVVVEHLDLTTFASRYPQRSREHALTDWQMSWLPQELHARGIRLARVDPARTSQMCSVCPSFTLGTRVGRVFECPNGHQIDAHINAAQNIIRRWWATRRRAHQA
-	node2131node	9.2	WP_139401725.1	348	Bacteria	NZ_JACHEW010000014.1	56880-57926:-	zinc ribbon domain-containing protein	Deinococcus radiopugnans		MLITRHNIRIANRQAWQLDELTRTGWLIAEDRPISGMTGGQVYRPARVTQRALDDNQLLIGEVSLQTELHRLPQAEYWALVCGSPGYTIYPGTEERTDALLSPLTPREQQAWLGDLVESVRAGRVPAAGRTVTVVWQPEGTRLVRLGTLWFASLQFAAPQPRKPARINRVHLGIDIGLRPLAVAVSARDTFCPGYVQRLDDLDKDLADLPLPLLEDVRAELGRVQYAVARQSLHGFTGQIMEFACSVTVERLNLTTFESDFVAQGRREAIIDWHQSWLPQALRVAGLAPLLRVEPYGTSQYCSLCRRKGQRDRHRFACPRCGVLDAHVNAGRNILNRGWAVRRSKARN
-	node2132node	13.1	WP_188969375.1	362	Bacteria	NZ_BMOL01000002.1	330588-331676:-	zinc ribbon domain-containing protein	Deinococcus aerolatus		MQKQSTHNLRVSVDQSAQLRELVRTGWMRQTTEPVSGLAGGRVYVPNAAALTRQCGWHDERLQLGDVRLQTQLYRLPTLEQTALVQASPGYAQHQDERLLTQGLLGQLGPAQQRTWVRQVIQTTCQGRRALPVVLGGGGVRWLQAGTRLVELEGLWFASLTFELPTVPRRAGGIAIGIDVGLSPLVTAAGPGALVQLAPPALPDRLRWATFAAHLDLLPPTAQRELQGRIQRLHYAAARQQLDQMTAWLLGQAACVGVERLDWRTFSTDFPERGREMAMVDWLQSWLPQRLYAAGVRLRRVAPYGTSQGCHLCGRPGARTNHQFVCLSGCGVMDAHENAAHNVRHRAWGGRPYARRKRQRRR
-	node2133node	9	MBB6017439.1	358	Bacteria	JACHEW010000014.1	46945-48021:-	hypothetical protein	Deinococcus radiopugnans ATCC 19172		MQTTTTRYNVRVADADASQLNSLVHSGGLLRQHQPISGMTGGEVYVPEAAALAGQHVIHDGLLQLGNTTLAAELHRLPVQEHALLVAGSPGYMEYPQQQGLAHGLLRPMNPAAQKTWVNRLVASTVQGRAPGVPGLVAPPPGTWRPEETRLVCQGGLWFLSLAFELDAVSRPQRLGLMGVDVGLAPLAVAAGHGGQMLSTRPLHLLDQAGRHALNSQLDNLPPSQRAEVQTRYAALVYGAAQAELATLTTQLIGCADTVAVEALRFGTFRSNFVERARELAVADWVQGVLPQRIYAAGGRLYRVRPAHTSSRCHRCQQTGQRAGAVFTCARCGVLNAHHNAALNIRRRAWRVIRRGRR
-	node2123node	8.5	MCD0176999.1	361	Bacteria	JACYYH010000325.1	2438-3520:+	transposase	Deinococcus sp. 14RED07		MSQSQSQSQSRRAEPERQIIQIARLSYTALYELIRRRLLLRIDRLPQGQDPLTGVRSRTSYQLSAPDAFQLLDDTTARIGPVEITAAYSHLPSPAYQALTQASDAFRQYVGLPELLAAARTPGQTPAQVRRLIEAAVQQGRQSGQPGLYVPSQQFQSEWIPDEILVHQTETEFFLSLAFRTRFQRLSRARVTNRVGLDLGLDPLSVAAHENGALHTFRPTALAIPALNSLTPEARQLLNQLLYASGRQDAEQVLAYLTHHARHVYAEHLTHRGMSLRFVQRARVQAVHDFHFSWLSQSLNVAGIGFTRVDPAGTSTTCPQPDCRHRHADNRRGRAFLCRACGYQGDADAVGASNVLTRGIG
-	node2124node	8.6	WP_189062758.1	393	Bacteria	NZ_BMQG01000015.1	57817-58998:-	zinc ribbon domain-containing protein	Deinococcus arenae		MSRRLHHDQHNIQISTSSYHAIRKLIAEGLLIPAERAPEVDNPVKGINGAQLYVLAPDCEFVIRSDVECTMGGVPIRAKLYALPSPAYHAVVRANPFTQYPGLDELRTTIRSSATGAREGLRRAVQQGRQPDQRVVVAAESQQFVASWLAQHTLVQIKSLPTRPAPDMFLTLAFHTSFTGVFPPRREAVMGLDVGLQPHTVVARDDGRVKHFHLSPLAQLPTQCLPSAERELLEVLQYAQGRADFEEVVAYLIGHASHIYAEALEHRGMSPRYIVRSRRLALQDAFYSHLSQYANAAGIPFTRVDARHSSTTCPVPVCGAQGERARDVFRCPACGLQRNAHEVGALNVLARGLAGGVHLRTGQWRISDQRGESAQDDFAEWANAYSFPGLRRR
-	node2125node	10.5	WP_025566590.1	351	Bacteria	NZ_APCS01000009.1	72801-73856:-	zinc ribbon domain-containing protein	Deinococcus wulumuqiensis		MLLSTDQHHVKVHRKSYSSINALIGKGFFVPVAKDDTIKGICPTATYRLQDKADIALLNDRTLTINGAPVNGCYAHVPSPAHNALVAGSPTYTAYPGLDQLLTSARTPTTYPDYLTALINEIVKEGAQPTRAAPMTTPSQQFRAQWLPDQTLLHLTAGGDYYCTLSFDVRFTRVSRVATPCAVGLDVGLSPIAALHYDDGRPQVFAATPLVRPDMQTLSCKGQALLDDITYASGRQDAEQVVRHLVYSASEVFAEHLRLGDMHRRYVFTSRDRALQDFHQSWLPQYLWAAKIPFFRVASGYTSTECPKCRHTSPNNRCRDHFRCQQCGFGGDAHLVAASNILRRGRRGKRR
-	node2122node	10.1	PTA66321.1	366	Bacteria	PYSV01000043.1	2024-3124:-	hypothetical protein	Deinococcus arcticus		MNRRHQPDRHTTQISRNSYDSCERLVRCGDLMVKRRPRSEEADPLKGVRAEETYTLSLNTRFAVLHDGAVRIGGELIHAQLSCLPTIAYRALVTGAPGFTQYNGIQELYQRVRLGQISERTLPTELERIVRQGRRPDPVPRMVTRPRTLQSRWLAQEVYLFKTQAGDWFLSLSFRTPVQPLAPNPSRRPFGLDLGLDPVTVISDGRTDQFFTLTDLPFLRRDALSPDARALYDQLTYASGRKDLDQVIGVLLREASAVYAEKLSHRGMSCGFIHGGRRRAVHDYHFSWLPQHANAVRLPFRRPGAAWSSQTCSVCGERRQCSRKGDRFVCLAASCQSSMDAHANAAREMLQRGLGHHQERSFPTWE
-	node2119node	11	WP_104992421.1	359	Bacteria	NZ_CP026518.1	25115-26194:+	zinc ribbon domain-containing protein	Deinococcus sp. NW-56		MARNDPDLHWVQIRHSSYSRLGPLVQAGALQPYLGRLSGFPGAQIWRVDSPLTVQSDHQCSIAGVPLQAALHHQPSHAYCAMVAASPHFTQYAGTGELSRLLRSHDDWDPGGFAHALEATVRQGRVPLPRPALAVPPTTYLTYWLPERSFVSRLSNGHYMLGLSYTVRYVPPPGLARRSAVGLDLGIDPLTVAHTDTGATRYFRPTSLRHVRQLPWLSADAQMLLRDLIYASGRLDAEGIVAWLNFHAHTVYAERINHMGMSTHWIHSGRDRAIHDHHFSALSQYLFASGVDFRRVAPHHTSTLCAPCFEHQGRVVYGLRAGDRFRCPACGADLDAHANAAHNVLLRGQMLPPRGRAAA
-	node2120node	9.5	RJF75603.1	360	Bacteria	QYUJ01000004.1	59933-61015:-	hypothetical protein	Deinococcus cavernae		MARKDPDLNWVPIKATSYSTIDQLFRQNLLKPSNATLSGPKGICTLQLSSDADLQVTSDQSITIAGQELIADVYRQPTHAYRALVEASPAFRQYPDLEHLYLLVRQKPYWNQQEVLEELARLTRAGRQPLREPQLVVTPTTYIATWQPAETYLRQLLNGHWFLGLTYRVTYRPAQQALHKVKVGLDLGMAPRTAVYTSTGESKLFEPTDIVPASYLVESGRLPQNQKELLTQLLYTSGREDAEKVVAWLNYYANRVTAEKLTHNRMNDRFIFVGRDHAIHDHHFSALSQYLNASRMDFLRVDPARTSQECGHCLEKTGKVVRGHRWRQIFTCPVCGVTRNAHENAAHMVLLRGEQRRRAG
-	node2121node	8.9	WP_135230379.1	360	Bacteria	NZ_SMMH01000038.1	22724-23806:-	zinc ribbon domain-containing protein	Deinococcus fonticola		MPYTTTDHHWMKILRPSYSTISDLIDQNHLIACRANQCGPRGDLTYQLSPASRIQVINDELLTIAGQEIMAQLNHQPTTAYRAMVLASPGFEQYPDIDVLLKAARHPEPDWSPERFVALLESRVSRGRQPDPRPRLVKEPTTYKSIWRPEQTYLRQNLKGDWLLGLTCQSQYRSGRTGQNKVAVGLDVGLDPVAYAYTAAGQSQEFKPTSLSHLNAVKVMSLTPGARKLHEHLTYASGRLDTEAVIAWLNYHASHVFSEKLSHKGMNRNFIFDARDRAIHDYHFSSLSQYMHTAQHLFKRLPARFTSTYCPCCRERERVLYKGQRRGDSFHCDRCGHRGNAHQVGARNVLLAGIERYGAG
-	node2112node	7.6	UFA51996.1	352	Bacteria	CP086384.1	15170-16228:-	zinc ribbon domain-containing protein	Deinococcus radiophilus		MVYNSNVRISRSSYALLRGLVDCYGHQVSSDLLTRCGHSDKVYRIDAPVTASTRSSLTVGGVTIQCDISRLTPPEQQALPGKPALSFPKTDGEFAALAYCKGQKFADMLRSTLQELRTDTACWPLPIDIKFQSDHIYIYSAQRKIGNATDWFLALDFGVQLRDQPEPLLTGTLGIDTGFTTPFVVAPTSCVADVRTFAVPEPLAQWVQQADLRDTDQWDLARQAFYYASLPAFRFCAQAATVRIEDLSFGRHMSQEYVRRARLCGLTDGIMAALPVYLALQGTEVVRVPPVGTSTTCHICRQPGQRRGDRFTCREHGEFNAHANAAMLIRDGGVLREWGQWPANGTQATGRS
-	node81node	10.9	WP_156825140.1	588	Bacteria	NZ_KB899920.1	39796-41559:+	zinc ribbon domain-containing protein	Elioraea tepidiphila		MLDDALRRQTVAYGRALEAARPHAIARLRIAARLARTTDKDTRAALIIEDRAAQREIANAARRAATTAYTSSIMADGLAKHVKDTVQSWIGWREKFRAERPGRIARALDRLREVEADPAATVEALQKRRPRAAITVEHVMTSATRRLERERERRPPAYPAGPRIAAPPEDRAALLGELALTARKEDEDRLRDRLATDPKIGRTPLSWSRASGDLKRGVSLIRGDGGRIDAFLPGVLPDRARRAAKVAWTGDKTLVGIKSERTMPRSIGLRVPLSFPRHAWQYLDDWTPRTAKLVAFPAERGWRYELHVAFARRVETVQPNPEQWIGLDRGVANVVAVADASGAEGYLSGNRLAPVERRLRNQRERDQQRGRARAMRATKRAFRDAARNEVNRIAKHVAR…
-	node1663node	10.3	MCE2499205.1	377	Archaea	JAGWAX010000159.1	2418-3552:-	transposase	Nitrosopumilaceae archaeon		RYRTKRRASKYALKCSLPPRVIDNYTLKLPVFGTIRACMPDQVLENEPRSYEFVPNRRGGYMLYVSCRVEVPAPRAAGMTCKGIDRGSAEPTVVATVSPDGRPLAADSYDTVSAFRENRAWNQKMRSRASKMNKRSNRYRRHLQRLNQKMRKVLNKRTYAECIAAKHIVCDGRPGSVVFEKLRLSRMTSKGGAHKRSMNREMRFVRHHIIEQRIRNRAEVEGVQLLYVDPRYTSQTCSRCGHADKKSRVTRDMFKCTACNYIQQADVNAAIVIGRRGLPSSDHAIAVPPEAGTPFVRRQLDARRGIFAGPNGTRESPLKAGRRKTSEDAIRGRRVMNSHRFLITPTTSQRRGGRASYSTTSSAMKYARSAPSGPRRS
-	node167node	2.7	KAG5181601.1	229	Eukaryota	JAFCMP010000312.1	348257-349469:+	hypothetical protein	Tribonema minus		MPPPCAHTARREVGADPVGYGPADSWMRLTALNGVAVTGIDPGQVFTDYCTTFTEDGMYDELLHPARSVQRFIRFSARQRAVARVAEKHRKWRTNRRDRRAGQHVVFFGVAARVAARGRPPIPTKAVVWQLACRTVIMVPEVFTTICCPGCGQRTQPGGEQHGHRNRVCNSNLPHGVCPIQAAANGGNQGLVNRSDGTNMGMRGVCAVCGVEDIIPGYPWMGPEGDGDE
-	node364node	7.5	MBI2519939.1	898	Bacteria	JACPIU010000011.1	10066-12762:-	transposase	Bdellovibrio sp.		MSVKKDRSLLSYMMEATGDKLLYNDTRRNPIAGESNDEAHGDAKSFSFLVEKQSAEKEKEGVTDQEHNAICKFFEDLNDIRFLTWNELSRSVGLWNELDAVTFGKFLKNTGVGTEKSTQQYRLKAYIHQIAKSVIAKSKGQYAHINQSKAPWWIAYDLEPKISSYLALMKMAGGDQKKNIFDTWVSDTDEDGTVSLEIFNSVIKAELKKWDEKKAKRLLIEKALARLPKLKNFEIDSVGKIKQLKGYEGVKEHNIFIRQLNVYLGGYLGGCTDHALKELSKETGQNFKRVKDFRKFLAQKELPNKLDRDELEKKWKDFRSGPIKTLKEIKKYPSPPTFRPSTYYRDKSKDNVLQDAILQYQHLLNELRKKKFDETRATEKILRQDPKAITLEMLKEQFL…
-	node2036node	8.1	MBT3637382.1	480	Bacteria	JABGWD010000288.1	31-1473:+	hypothetical protein	Opitutae bacterium		MKLLPPGKVSKPPRGYQQTNLIGYAKAVVEKKDTMFHGHVWVPTEEKNRPEELPLQFGTRQGREYFWHFERGIISKDEWLLGGDGRILRIMPPGNEQQAQFFLTLTFTRQAPPPVDELSTDRLIGIDRGEKIPAAYAMIDSNGKSLFNKSRYREFNESMTRWSEAFDKWKKGASGQLPSFDWNPEPGDGFGVICPEYLAQQEAFNALKRKLQQTKGGYTNSLRSKERNRAKALGGEVTRHLLHLSAEHKAPLVLENLGSGIVTRGGKGIIMSRMQYERILVALEQRLSETGLYDLPSQPKFRKQSNRFLKLAGPAYTSSTCSDCGQVHSTGFYEKIASTLCFSEDSWSVTLPDGSARKLPEKYEYFVRGKGWAEKTVDGRIREIFGSKTLETLSATARS…
-	node2037node	9.1	MBI4568069.1	1001	Bacteria	JACQVU010000211.1	5175-8180:+	hypothetical protein	Planctomycetes bacterium		MKTVKVKIRAGTSDEARMSREAVSKKAQRPELAGDRLSLFEKFMSDVHDMREELYKRLYEQYSKNPLTIEQYAVKVDHGAAHGRKSKPLTRKDSSFVSAPFACLECRQQMIVAERDRQGKSGKPKKEYVGRCPDATHLMEIVLKKRKVETDSSGTGSPDENELYEPGKYSSQDLYNKYVAREFANKGAERGLSKVAPGWVGIVYEAAGAEAAKSVCSFLEKRRTAFNENRGTHSDNLDKQTTLGDTARKVSEPAFEEELPKEILPNRRCIEDANDAIARINMWTNEKMRQKHEVPETLAPMLKRLKGFPSFPVAERSAILRLDFAGEFAKYRDETRAEIASGEGAWARFSPDDVRVVAAAHLPYSHPLRCGVEGRNAPHAGASRPIGGRGRNVRTMVGE…
-	node2038node	7.5	OGP07438.1	986	Bacteria	MGPG01000094.1	4319-7279:+	hypothetical protein	Deltaproteobacteria bacterium GWA2_43_19		MEKRINKIRKKLSADNATKPVSRSGPMKTLLVRVMTDDLKKRLEKRRKKPEVMPQVISNNAANNLRMLLDDYTKMKEAILQVYWQEFKDDHVGLMCKFAQPASKKIDQNKLKPEMDEKGNLTTAGFACSQCGQPLFVYKLEQVSEKGKAYTNYFGRCNVAEHEKLILLAQLKPEKDSDEAVTYSLGKFGQRALDFYSIHVTKESTHPVKPLAQIAGNRYASGPVGKALSDACMGTIASFLSKYQDIIIEHQKVVKGNQKRLESLRELAGKENLEYPSVTLPPQPHTKEGVDAYNEVIARVRMWVNLNLWQKLKLSRDDAKPLLRLKGFPSFPVVERRENEVDWWNTINEVKKLIDAKRDMGRVFWSGVTAEKRNTILEGYNYLPNENDHKKREGSLENP…
-	node2696node	9.2	MBI2841910.1	503	Bacteria	JACPPP010000021.1	5719-7230:+	IS200/IS605 family element transposase accessory protein TnpB	Armatimonadetes bacterium		MTYLTYTFKLLQTKGKKGKMLHEAMRRWSVAQTEFLDSCRNRVEELTAACVKETERGQRTDNGALKKWVAANLHEMNSFQQLENSVGASLEIHLAAQLHSFLELRRVQQNTGFPTGRNYADADFDAYVDSLTTRAWVDPEDTSEEQTELEYATIAGKVQGYRPKHTYTPIEFCRYDSANKHRNYKLLKSEDGTLFALLYLLPADTRGSRPTKGDLREIVSGHIQKSISNKAALFPLATSKWVLRKLEHYKPRPARLVYRVGDFYLHVPVDVPEAEQHEALTLMGVDLGKNRTASIGLTTLDGKDVIFKRSFRTLHASKVRDITAKTAKAQAKGKYVYRKYRRTNEEAAHTTANEILAWARRYKSKIVLEDLSSLMKANVAPGKSSFNKGRKSNIYASIR…
-	node2237node	9.3	MBD3408395.1	467	Archaea	WJMJ01000152.1	843-2246:+	transposase	Candidatus Lokiarchaeota archaeon		MATQFLTCKFKLHNVSTRKRRIIMHAMREYTIAYQNLLDWAQENLSLVIKEGQYKDSYSAMSIRKLLPRPDAQIHSSMKDSIMQDVASNLASYLELAKQDERTGWPIAILQDNDVMDDSLEHFAHVGSDIDDYNESRDSLLRIARSKHLPLSFARPDGATKNRNFSLLRNTEKYQYLALLYLLPGRHELCQPLGAKQGNLTRVDTGDLFESNTRTAILCPIEIGRNGWQYSKFIEPAQNGEAKIKSAKLTLEEGEFYLHVAFEFECEERYKPRAYLGIDSGILITAAYALVDSKGKVLDLGHYNDKLRELQIKHSRIRERKGRHGQRVTWRDYKTQAYDNILHILANRIVMCAKENKAQIVIEDLENIRVQGSRVKSRFRKFAHILEYKTALHGVPMRE…
-	node2235node	10.5	MBD3260917.1	504	Archaea	WJJK01000131.1	5851-7365:+	transposase	Candidatus Altiarchaeales archaeon		METQFLTAVFKIHNPSSWRKKVLDKTIREYTANVKSLLFWAEANLEHLEQNGVNKRGKYTARTLQQMLPPPAQATMASALKAGLVSNVAMMLASYLSLKNSDSQDTTGFPKILEKNGLGYSLALDRFTKLYLDNDVTTSKEEAERVEDVARAELMRLSKNKSLPIHFCRSRDFTILVDIKQQRLFLYLKLTLSGDPDNLQTNIDGENLVDISTGEIFTKRSGVGVLFPLEVGKKGWLYDQFIVPSVKQRAHPKAAKLIRKNDEYFLHVSFAFDCPDPYEPESYLGVDRGVFFTASYAVVDQTGAVIDKDRQPDGYRDAKITAGKRVQDKQRKGQRVTAKDYRGKYLDSFLHIITNRLVEVALQHQSMIVMENLNIRIRGKFYKSAWKKLHWIVEYKAKL…
-	node2236node	10.9	MBA3530508.1	481	Bacteria	JACCSL010000047.1	6220-7665:+	IS200/IS605 family element transposase accessory protein TnpB	Ardenticatenales bacterium		MASQFLTCAFKLHNPSAWRRAVLDHICEEYTYAMRDLLAGCEESGIVLKDAARKANKQGEKQNKWTGDSVACVLPRSGELQVDVVSTLKEAMISNVAAMLASHYALETIGQAGFPTARDPSPEGLMEAENDLALVGEDLADYERARNNVTRRSRGDVMPVHIIRSRDVRILADTERGRFFAWFRTLPVNHPLGHKTIIDQGNLVDVNTGAPFAYAGDGAILLPLEVGVRQGEWHWQYTKFLQPILQGQASIKSAQLIRKGLAGKREYFLNVAFEFDCPKPYEPESYLGIDRGILYTVAYAVVDKRGAILLKEHQEDGLRALQIAAGKYIRGRQRRGKPVNVTHYRGKQREEVLHKLANRIIAVALECQAGIVLEDLNIQVRGKFVKSSWAKLESILIYK…
-	node2225node	10.4	MBM3741031.1	581	Bacteria	VFZX01000685.1	28-1773:-	transposase	Acidobacteria bacterium		MSEPATYIPKPPVQYLTAVFELRPTRRKAAALERVRATAEAIFWNQLERHRATAMELTTADRKTRRAEAWRIEAEAARQATSAGLVESVAAGIARDIGQAIGSFVGLVADGHEAAWPERPKLVTPTDRPAALLQLASSTSIEDERHARDELARIARGLPIRPFVLVRSRDCQLVRDGTGRIAAILNVLRAKDGRSREANINGGFDATTGEIVNTSKRKSVLVVPVGCSRWHENKFLSGKARLKSALILRRAERWFMCAQFEFTLRPVAPSGRTLGIDRGCVHPAVAAVVEESGAVLAVPQPAGTEIGAAIELAEQRRRREQRRRGWSTLRHVRAVDDGLHRLANEIVALAKRHTAEVVFERLGELKRSITAPRAKGVRKGGWRKVLKKAQLGKLEQLLA…
-	node2226node	12.1	WP_167620232.1	616	Bacteria	NZ_SDEB01000039.1	1404-3254:-	zinc ribbon domain-containing protein	Paracoccus ravus		MLERARAATEAAWWAALPHLRGHADAIIARIRAEIPDKAKRKKAPWDKYLKEAFPRRDLDRFVTPDVRARNSAREQAKNARQGLPNVLLDGVYRDLIAVASSYIGLVLGDHPAEWPTPQPVGEDAYHAGLALLAASTDKADEDRGRDMMARLARGASPRPFTISRARECRIVCDAVTGRMAAELLITQPSWSETPATINAGRDACTGEDVIAATSRRAVMVPLEMSDWHRNTFLHGKAKLRSCLISREGEAWFMRAQFQMPKLEPNLTGAVLGIDRGLRRGLVASVVRGDGSVMKLVEILGREMVETIHAAEKRNRVSQRWRARPAKGYRKTIDQELQRATNRIVAWAKEYGAQVALEDLSGFKSAITAKRPKGTRRNAWQKSLKKMQMHEVERMLAYK…
-	node2227node	10.9	MCA3289121.1	543	Bacteria	JADCGB010000002.1	123766-125397:+	transposase	Roseomonas sp.		MEKLRAKAEDVFWDILAQKRPRADAIAAEADKKARREQSRALEQEINRLVIRDGTKAGLNEPIAQGLGRDIVMAIGSYIELRAGGHEAEYPARITVTEADHAAALDALALATTREEENAARDALGRVARKPGPRPLTIARARDGLIIRKSPNGALALVLNIMRATDEKARPAQLAPGMEAATGEVFKGGVSKTRIILPLECSLWHQNKFLSGKTILRSGLLLRRGDEWFYCAQFEMPERKAALSEARLGVDRGIVNPIALSVVAGDGRILRVSEPLGQEVGASIAAADRRRRAEQKRRGATSHRHVERVDQALHCLANRIVAEAKAYRAQVVLEKLDGLKRTITEARPKGARRGGWRRHLKKAQLGKLEVLLGYKLKLAGLPAPRDVVAGGTSQTCPAC…
-	node2230node	10	MBW7836120.1	507	Bacteria	JACFMS010000007.1	114369-115892:-	IS200/IS605 family element transposase accessory protein TnpB	Sphingomonadales bacterium		MEASIQSVFLTAKLKFHNPSQRRRALLLDAMRRAHLGYDKLLRTVRDDVERLISGTEKTAYHEDIKALTLRLQVLARPLPLGNGPKQAIIADALAQAESYIELKRGNSETSYPTVSRLRVKPADRNALLDSFKTVTDILTQDELRDALARLNRPGLPRPLNILKNRSSDGALLLKDENGRLWVYINLLPKEAKRKRQVDLTGLMDTRTGEILKTKTGGGDIFPISCGKWFEEKFLSRGTLQSSRLIYDGHDFYFACTFQFSVPVCGPSTYLGVDRGIELLAAWSVVDSNGVRKAHGAISGERLRAIQRREEKDQQSAQRRGKIYSRRTRGLIADEEIHKAANQIVAKAIEFNAQVVMEDLSTITMGPHQKRPKGARKGGFRRLLTRAQYAKLQHFLNYR…
-	node2222node	9.9	MBI3933767.1	525	Bacteria	JACQGH010000100.1	3457-5034:+	transposase	Acidobacteria bacterium		MFETARFKVHNPSRHKRAMLRYALTHYHLTLKAFLERALAEPDLVNKISVPDKKGRMRVNSYALSRLLYTIAPKGWALAPLRDYLIGDAGAMLMSHFRKLQKGRHESNPPTLPGLDPPTETEIESAYQEFATTIDFPLKPKQTDLIVEAQKDGHPRVVRRLSNIYRNWASSRAAGQLLRKTESNLPRPIEFTRPEFERGYILAQKGTNYYLLIRLFAKGHRYWSQKKLDDGYINCRTQDAIGGRNYPGVILPLELGREYHEAEYIRHGRPQSAKLLVKRSDDGNETYYVHVAFEFSPEAVPVDTYLGIDRGAVKIGAGTVISHSGEVVATGVQLEGKAFAAEMDRLRRKIAELQRRGLQRHRLLRLRGRKADALIGEYANRVVEAALRHHSQIVLENVQ…
-	node2228node	11.2	MBE7157077.1	320	Bacteria	JADCRW010000017.1	695-1657:-	transposase	Rhodospirillales bacterium		MRDVATGEAVRCKRPTWMLFPLEFGLDFQERRFLLAGQPGGGRIVYRPESDRFELHASFTYAVQEIDTGQHFLGVDLGIYTLAAWAVVTADGAIIAEGTISGLELRFVQRRLEQQIRREQQRRGHVSIRTRRAQADEAVHRAANAIVAAAKQHRARVVLEELTPLRRRTKALPHGNRGGQAGRARRRILGRQQYAKLAQVLGYKLALAGLPRPVTVGAAYTSETCPECGHVAAENRPKLREPGQDRISMDAFRCVRCGHAADADCNAARVIGVKGAWLIQVSTHAERGGRTLREEERFAQYLLDAARRRGSSAGRPAVPS
-	node2229node	10.3	MBI07726.1	524	Bacteria	PBDG01000069.1	1480-3054:-	hypothetical protein	Rhodospirillaceae bacterium		MSEPEVVRRGGKKALPPGYIKVFKTAKFKIHNPSLRKRAMLFDAMKRAHLAYDKLLQQCLPDEGTATEIRALPKPERREHFRRMEQRVVKLSEGVGKHPQLNGNAKSAIRVDCLAQIKSTINLGDEQDDVGRPVVALLNDSEEEFDASLDELIHSLDLPSENMARDKLLRASKPGQLRPLGFVRSNKSAGFLLLKNMETGRLCAWLALHPKSSRRARPVNVRDMANLKDGEIMSFRSNVGDIFPLEFGRSFHEHRYLEKGEPQTARLCKKGDDYELHVAFKFVVKKREARTWLGVDRGIYNLAALSVITQSGIVVDEARISGMELRYIQRQVEARIAKGQKKGKVVRDRTRWAQAEIAVHLTANAIVEMADKHDAQVVLEDLKNIGAGKKRTPGSRRGG…
-	node2224node	11.7	MBM4073888.1	540	Bacteria	VGYC01000456.1	1-1623:+	IS200/IS605 family element transposase accessory protein TnpB	Planctomycetes bacterium		AEASLPKKESARQRKFEREKSLNARITATIKPLPICLASKAARSITGSIIGQIESHIELHDKQDSVGVPTAQPLVKVPAAYEAALQDLADSTSIESENAARDRLHREAKANRLRPVLFAGNRASDGFLLLKNSTTGGYFAFLNLVPSSARFAKMTESERRMGSCRNIADLMDLRTGEVMSFRSSTGCLFPLAFGRDFQQADFLERGSPLAAKLMKRGDDFELHVTFEFSAPAIETKVCLGVDRGIYNLASWSAIDADGRTMAENNVDGRALRFVQKQLERRQRRQQRRGRRFTGQAKRHAADEAVHVAANAIVAAAQTHCAQVIMENLAPLASRGSKRRRSNFNRVLNRSQYQKLQHVLAYKLAAAGLPKAREVHPGYTSQTCPACGHCDSKNREKVPV…
-	node2223node	10.8	OUU45538.1	526	Bacteria	NHDF01000145.1	18755-20335:+	hypothetical protein	Candidatus Puniceispirillum sp. TMED52		MTGRSIKTFMTAVFELKSPTKTKTTVLNYCFLNYHNLYEELLEDAKSSNLDRFIKSKTYEIRNFIKNQLKSNPVFANKMNKLHLSLAMEDGLSNDLAASIQSYCELKNDYNSTMENAGIADTEKEKLSLPGLPTIPPLIARQENWENRLEKLATASTLDDENEARDQLLKENKAGQFRPIVFPRHRLADGFYMLQHKTKPSFYILFNLYKKESRFSRKIDLSQYKVLGTEKTHKHTAIGLVFPINFGKSYQYDRFLRWIAENNNDVLDAPIIKPKTARLCKKGDRFEAHVSFEITREAKEPLTWLGVDRGIHNIASLCVIRENGEIIAEKNFTGKQLKYVQKKMERRQKTVQKKGKKYRSATRLSEAKKAIHGIANRIVEQAKKHHAQVVIEHLGNLTS…
-	node2231node	9.8	OBU16193.1	528	Bacteria	LZFA01000048.1	17878-19464:-	hypothetical protein	Photobacterium aquimaris		MINVSRSAMFTTLRFKLHDLSACKDKKLRKSLKQNDMAYFKAMVAAKPTAEKLVGITDTKQKKDVITQLKKDIARIMKPLPFGSAIKAGVIEECAAQVLSYAELTQQAKALQERLIKDESSKVITMPSYQQKFDVEVDYKQALEDLVRATNLDDESDAVHRINRILRKKHRPICFQKYRISDGFMLLEDNENRIFAYLNLWAAKDKRAEKISINLIDVRKAPKEKQKKGEKKPSEPFSEWIRHQVVATNKTGMLFPLEFGPFQRQALKTAIPKTAELLYRDDGIYLHVAIKHQTEVVKTETIMGIDRGILNIAAYAVRDPNDGRVISQGAFSGLELREHQRKFERKQKEDQQKGIIKIKPHTNYGNNQLHHITNAIVEVAKKHKSLVVVENLEAITNGA…
-	node2232node	11.4	ODA28195.1	481	Bacteria	LYBM01000097.1	435-1880:-	hypothetical protein	Enterovibrio pacificus		MKPFNVFKTHTFKLHNLTAKKKALLDKTFKQNEMAYFKALEAVKDDAEALIPLDKKERKQGVAAIKKKLQAIVKPLPFGNALKAAVIEDVAAQVSSYVELTLSGQDAGYPTRIEAEHQYHEALNDLLRSMSKEEEDKARDEMARAACNKVRPLSFYKYRVSDGFMLLADDKNRVFTFLNLWGARDKRATRLVMDMVDTRTGEPFKTSTGTGLLMPLAYSDWHTDAITVGNAKSAKLYERGGEYYLAVAVEYVVERRETSAVMGIDCGIDEIASYAVRNNSGQVIATGTFDGKVLREHQRKLENKQKMGQKKGKALVQAWSNYSDNLVHHIANAIVDVAEKYNAEVVMEDLIGIKNNPHQKRKKGGRKLALRRQLSRQQYGKLENMLEYKLNMKGIPKPS…
-	node2234node	9.1	WP_159084245.1	479	Bacteria	NZ_CP026604.1	5183694-5185133:-	zinc ribbon domain-containing protein	Saccharobesus litoralis		MIKTFKTAVFNVKFSKRKGNIIDTQMRLAENAFYDVIERLAHHVEPLIKLNKEQRKDMLTRLKKEASQLIKPHPLSNASKSGVVADAIAQISSTVELRLTGQDAKLPTRNNRDIDTYDIGMDMLVGSLDLESQDLAKQLIYSKPYDGMPRPLLWLRTRPSDGAMLLRDGLGRYFVYINSHSSKSKFSKAKVVINDLVNVRTGETENFSSSTGLLLPIQLSKWHQSEFLAKGKPKSYRLIKKADGYILAVTFEFKAEKIEPATYLGVDRGIDKIAAFAVTSKKEVLKKDFCDGNELRDYQKECETNARKKQTKGNAKYIRWRGYTDLIMHKIANEIVNTALKYRSQVVLEDLTNIANGHHHRRARFARKTNFNKVLSRQQYQKLQHLLNYKLSYVGLPTP…
-	node2233node	9	RPG45653.1	488	Bacteria	NHGJ02000028.1	18826-20292:-	hypothetical protein	Gammaproteobacteria bacterium TMED134		MSEVYKTCLXKVHNPSKRKRAMMLDAMRRADRAFWILLXSIKEQVKRLPXXDKKTVRAELQEIKKQAEKRLTTFPLGESAKGGLPVDIHAQASSYIELINVGQKANWPTRRPKDDPYPAALEALTASITLAEMTAATEALSAKARTNEPRPLSIVRNDKRGTMLLKDDKGRLFAWVNLHGQGSRFARPVVVSNMVHTRTGEIVNFKSKLGCVMPLACSQWHFQRFIEPGQIKSSKLIYRKGDFFLACTFQYLIKDIDCDTYLGIDRGIEEIASYAVINDDLKLLKQGSFEGSTLREYQRKKEAAAKATQRRKGESRVSWRAYADHTVHTLANKIVEEAYSHKSQVVIEDLGAISQXPQHKRPKFRPRTNXXKVLNRAQYQKLAKVLAYKLRAVGLPPPK…
-	node1482node	9.3	WP_118829552.1	465	Bacteria	NZ_CP030362.1	7851-9248:-	zinc ribbon domain-containing protein	Salinibacter ruber		MQRRYSEVYSDLLRALKGREEEFYEKLATYGGGTTEKYAKRYFKMLLGEQPLKGRMWGGLLEDVIQAIDTYLDTPGANFPAPAGTSATPVEELLGELLGPVTREEEEELKAELKRKSETYERPINFASFRGNPIIRSGDGEKMWVAPHFQKREDGKTGALPPGGHSVEGSWSYPERWDRQHNKETLPIELSRWHMHRFFREGTPKSSKLHVIEDEIYIYYSFEFEEPSGGYEKGNPVVGVDRGEAIIAAYAAVGPEGQVLEDGSSASKDLQSRLKEIDREIAATQERGENPGELWNDRRNLVQDALHRISNQIIDTASRHGAAIIFEDLENLSGPNNSRMKRRQYNRLIEYVRYKEKEKGLSYGGDDFDLDVHPAGTSRTCPECGHREEQNRGGRDHPN…
-	node1830node	N/A	KAF9187662.1	585	Eukaryota	JAAAUJ010000132.1	2296-5207:+	hypothetical protein	Haplosporangium sp. Z 767		MVGGSIGERRQEEDKVIIGIGLDKFSFNTNLSSLHGTFQSYFAQKVRSLGYMVVDVNEFYTSKKCPTCENLVAQTESIRLLYCQIAGISGEAPEHPVVSKKSGQVYERRLIVKYIEDNGKDPVNGEDLSVEDLLDIKTSPGTVKPRPPTMTSIPSILSVLQNEWDSIMLETFTMKQQYHQVRQELSHALYQHDAACRVIARLMKERDAAREALANVQAHLGTKAAATEETADVTMGDATTSPGLPSQIREKLEATTAVLSKTRKRKPNTTAEAIQTYTQRKVFPGLHAARSPGITALDLDAKNGLVLTGGNDKNALVFSQSEEKVVATLKGHSKKITQVAWTGRSEEAGQDMALTASADQTVKIWTAGEGKSNHYHVAHTLSGHTAEVTGLCVHPTKDY…
-	node2670node	6.9	WP_090332712.1	166	Bacteria	NZ_FOGH01000018.1	17703-18203:-	Holliday junction resolvase RuvX	Nitrosomonas sp. Nm51		MTETSVRQSGLVFEAGQFPGLLIQGTVLAFDFGQKRIGVAVGDTVLRLAHPLTTINSEKNEQRFSLIGALIENWQPVFLVAGLPCYRDGSAHEMTRLSRRFARRLAGRFNIRVLLVDERYTSKTACAALRQAGVPARKQKQHLDQVAAQHILQSFFDEYHAQHSIA
-	node2671node	4.6	MBL4773140.1	156	Bacteria	JAESRN010000138.1	3764-4234:+	Holliday junction resolvase RuvX	Alcanivoracaceae bacterium		MITNALLELDMPNPNQGPHNYIGIDYGLANIGVSIGQSITGTASALKTINVNHKFSWNELDEIIKQWQPAAIIIGKPLTEDGQEQLISRQSHNFAKKLAHRYKLAVHEVDERYSSMQAQEAFSIARKQGSAKRKHGKNLDAHAAKNILQRWLDNLS
-	node207node	12.1	PXX52290.1	354	Bacteria	QJKF01000033.1	14564-15628:-	putative transposase-like DNA-binding protein	Nocardia tenerifensis		MRTSVLPGLGRSAGIDLGILRPAAVVYSDGAREILDFRIGTNDTSAISAAARRIARSCDAVWVERLDFSRKANARGEVLADWQRFVAELEKAGRRSGASIGAVPAEHSSRICPICEYKSGKHAVQVRIWGCIGCRTPLDRDYAAATNVLLRGEPELREILTNAQLHQLAAAEETDVVPGALYEAELFTQIRKTAYSRRRNFTDPGEWRSDVECFAAQLAATMPEPVDPVIVARMIDSITAWSWTHITPEGFSAAQAWRGRRGAAARVQSVITQSQRGGRVPAEIMAEIGRLGAAERRARLAATLPEDLSAEERTQILNRAMLGPGLTAYNEKQKVRAEDLRRRVLAALDLPYPA
-	node485node	10.9	WP_115325777.1	496	Bacteria	NZ_JACHMA010000001.1	1973560-1975050:-	zinc ribbon domain-containing protein	Mobiluncus mulieris		MPGHETWQGFTLKPKFFADIKTGEILDCADSLKRDVETLHDLVEWQINSLEDGIFREIEEFSHLKPAAAGHYLGIKLPKGVVLKGKPGSSRFEFLFRGHVVEILRSWKARRDASNGEYDGYVSAGWKRTANDRPPTVPYRMNLGFAGQYYAKWLEPGVLAMVIDGHWVGVGFNIPPRYCGKLALPTVRLKDGELFFDFAVSNPYQQRDLNQNFLVGVDLGQKHTATWVVISGGKIIESHDGSRRVHSLENKVNATHRQVIFLHKKLDKRFSYSVWKELEQQRASLSRKRKELAKIVAQEIADTAYMYNCAVVVEDLSHIRNTMATGRWNRGEVNRWLNHYVEQNGSRVLRVNAAYTSQNCFICGNRRKTTPGRIYACTCGFTADRDVNAAANIASRGFT…
-	node484node	9.8	MCG5105700.1	521	Bacteria	JAKNRZ010000002.1	35842-37407:-	zinc ribbon domain-containing protein	Candidatus Saccharibacteria bacterium		MAKSQTYKAFTARPTHILNLDGEVLDSAPIMSQLASEVCGISAYATYVVRNDTVLGEQLAKAGAVQPTTAGRRVGVTMPDFLVTGKSGRSRKEALIQHRVVTEYRSWQERAKAVNGESSKYVSQGWKRTANAAPPSYGEGDFINLGAVNKQYAAIENNPFADGEINLKLVIQGKWYRLIFTFDNKRFTEGKVTLPLIKIEDSRPVFIFSVATDNPVIQFSSEYTIGVDVGINNYATVAVRNTATGKVTHRTTLSQRVHSLWNSVRASERQVKKLREKAVSLSLYDRQAIMAALDEADLHRKAASRKKRELAILAAQEIAYLSHFFDNAVVAVEDLSWISNTMQNGRWNRGAFVQWLTHYVSQNGGWVVSVSAANTSQVCHVCGEEVTHPKHKVSQCAQC…
-	node483node	7.6	RAP51160.1	436	Archaea	MUZX01000155.1	37-1347:-	hypothetical protein	Methanosphaera sp. rholeuAM270		MMRPKTQDGCLPHQLPAYVIDPETAEELDYETVVAIYIAPLLEYVREKTKNTITADKQAIFDAIESEEKIKQPTGLAWKHGIRPDLSDAKDKGILATSRVEKVIQHRIVSEVQSYLANPNPDKAEPTFDALKANLGAADKQIATVTYDPELGKTLLYWKCWTRELLFIFDLPDFASDYDISKVCLPSVYYSKTRERVEFDFPFVEALDYSQNEFHHCYGAYDAGRAEPYRLAFKNGKGALIAEYRASGRCRALNAKRERVLANIKAVQDKLAQYDALGLPDDYPRRTVLVEEKKRLKAKAKAEGEALARLMGWEIARHCRRHGAAVLAAEDLSWVNDAHGSSRWNHSAQQSWVERECRRVGTAFMTVSAKGSSSTCSACGSVDVSHDSSKRTVKCRVCR…
-	node210node	11.6	RLG00188.1	418	Archaea	QMUQ01000087.1	1054-2310:+	hypothetical protein	Thaumarchaeota archaeon		MSPRIMYITVKGKVKASQAAIQELREAMIQYKQAVNTAVKLLAAGVEKGKVKKWLGQASPLMRTLTDAAVDYARQMLKTTHSKEKPTLKKPLLKLKLRPSKIITLNSENSVLAIALHLFKEKSEQCYHAYLPANKYIKPPKPTRITFFEKRGKILVALPKAITLPEPKQTNIYIGVDLNANFRHAAIAAIGVYDPEAKKLTITHVYNLADHIKYGVAKIPKLNEKISEIHRSGNNPRKYYAKITRIKKDFAHKIAAKLAKLAEQHNASYIFFEDLKTLKPSKHEPKHLRKTTSKWIRKLIIKYARYKAYQKGTRTAYVNPAETSKRCPFCRKKISKDEPHYCQYTWIHANHALAAVNILRRGVAKIYKINEDKIAVTVTPRCPRGGGVGVPRIPEAGAQ…
-	node684node	9.8	WP_033518243.1	448	Bacteria	NZ_JDUL01000141.1	1112-2458:+	zinc ribbon domain-containing protein	Bifidobacterium cuniculi		MAAWQARERVADAIDRVGWLKATYGNVCEELGEDVDRNLFTNVLDHEGHFTVPVVGHTRFCYDQSNDNSCRRGELDADTGVVTYRRMAVADRFVDITLRIAQFTARYPDAVRVSRPDMRKDSTGNIVFDVVVFVLRPLMQDVSKSAHAVGFDLNADWHGGISGTRLSCNGHVSRPLVVSRNTKRQQDKLERIYVQYRRCLDRLDRLMPWQRASDPDNPADVAAHPKWANLYVQSLALRDKMYRIKEILDWRYAHDMLDHAKPGELVAVERLDPFDNAGRYEFRHGSQLDKLDHVAAKRGQRVVKVNPAHTSDTCPWCNTRIGNLGRNREYECPRCHRTVPRDYGSAINIAKRGCAYLGHKHVRPTPKKGRPTPKRPKLIQKRHSGAAHEALSGTGKGPV…
-	node2043node	12.5	WP_140587636.1	510	Bacteria	NZ_VFRR01000006.1	148459-149991:-	IS200/IS605 family accessory protein TnpB-related protein	Maribrevibacterium harenarium		MTHRTYQTRLKNLSAESDLALSSYAAIFSKAERTLFAQTFAQGIRPTQTHKSGFQLRFGITARQYNAILYGLRGKVESIKELRKDHIQAAKARIKSSEKAVKALERRLNADRKTGAATKNKTAFKLHHKKRRLATQKHRLEKLLVAEKASTVSLCFGSRKLFHAQYHLEANGYKNHADWKQDWQTYRDRQFSVLGSKDESAGCQGCQLKRINDQWLLHLRLPNSVIEQTGLYKQVVLPIELPHGEDAIKCTLKRGGAITYRFVRDEKGWRVFLSIEVQAAKKKSIEAQGAIGVDINAHHLAVVEMDRHGNPINKHRINAHTHGKTTHQRMAVIGDAVKQLVEIAHRTRKPIVLEALDFKRKKQDLKANEDRRYNRMISAFAYSKIIEVIKARCLDHGIE…
-	node1443node	5.9	NJL70927.1	984	Bacteria	JAAUTC010000047.1	471-3425:-	hypothetical protein	Candidatus Competibacteraceae bacterium		MAKYDPSNVEVTSAFNAPVRLEGEEVLIDFIRNEILPAADKLLELLLFFRGKPFCLSGVNYSESDVDQKLKEIYNSVSIVPEKAKRFGVKDASDFAFDQFKDEAQKLYKFFIGEESPDDGNKIKQAATSFYAIFFAKATGNRITRNIPSICSSSLFPIASFANCNLGASITAEVERKIKSFEELQKLRNEEYTKLNNAGDHNPDGEDDGSETIFASAVVDVRRFCQSLYENSKTYGFKEFGKENIKSVSEFLSENVEQLRSIFAEKGGNFSFEDEADLSRHKIVTGYKANFVNAIYSDFDYVWKSRPDVEDVYEDKKRRVRHKCLMTDRRYVKLALDLCKFIKKREINVSRFGDKGGLPCLLLGANYIGYRLEERDGNFFIRLTDLTSKEASRSAPKMD…
-	node2141node	4.1	MBU6196850.1	892	Bacteria	JAGWWP010000015.1	42756-45434:+	transposase	Cyanobacteria bacterium REEB446		MLTQEETVNQVKKESGKKLSRCYSSKIQLSRNDDAYQALLITHEIFNHAVERAIRKTFEVVKGREGDDFARLTKWAIKEIPAKECSTHFFNPFTIDNSSLEAGGKHSAFDKEPGMRSLFFKAKEEGKKIYNDQEIFLDIPQDGLSSLKKEVNQQVAEKIKAYFELLDIWGNGSESSKKAKKTSLIHIQNPNDFTTEISNAINNFKKNDILDDEFINQASVNEDLKNLLRNHTQRSFRRDINNFLNDLFENKLLREDEILDIESFINEYSSENIGKSEWLIRKKSFDKNNSDFIKIYNDLLERYRSLQVNQKTAKSFRLPLRWKSDPNFLKVVDEFFSNHISYKDLYKSPLLSLELKTWCDNQKIPSDYSCLNTKEGRKKFLNALESLNGSLLFNQATSF…
-	node2059node	7.1	TFF91623.1	720	Archaea	SDNG01000341.1	46-2208:-	hypothetical protein	Candidatus Thorarchaeota archaeon		MTKTVRRRPRRQRESDDSQKQLTMDGRLITTHSTAHQNTGLKYLVQSFILCSTDRELNKKGKGKRPDPRFRRCSPEPVREELETVTGRKVTDVDLSLLGRYFEKYVELVNLVLGRVYAHKERLEFLGEELNSYRGQGYNLLQKEEYLAYKDNPDIREQCFERLYRNVLENASRIIQSNWLRRQLMESAIDLVRENRDLLLRLLKNKYVPSQLIKDLRARFENTKNHSSSSGYYFALSVLKQLRRGLDEHILDKRGEGLGYRPSQRRRVRQYLGDETECSAVMSLVESRLQQFATEGYPFQTPRMISYSEDFSASTENMPGQGYWYSQDLQRENEILFFVKLPEPMEGKELQDSPFRIRTLPFRFFDWLPRAVARDRVKADRAEREGKHMRAKKLRFRAM…
-	node2061node	9.4	OLS20516.1	229	Archaea	MEHG01000227.1	1-690:+	hypothetical protein	Candidatus Thorarchaeota archaeon AB_25		AGADRGLRVPVAVSVQKDGKYFDELIEMNELLKKRIRLLEDTKWLQSEIARKQNSWEKKHPELDYPSYILKKKRHHDAIWGKIRRIDREIARQVASRLVWFCEEHEVKTIVFENLKNFSAPPGFKNLSWSLSANLFSKILETVRYMRRSIGHSYGGIWAVSPAWTSQTCHQCGEIGIRVADELSTSEIRTGEFFYCKECSEHFHADVNASRNIIHVQQKMSSAVPGRLA
-	node2060node	8.5	TET08205.1	731	Archaea	SOKL01000278.1	347-2542:-	hypothetical protein	Candidatus Thorarchaeota archaeon		MVLILYGLISCFKDTIPRYLVMKKDKRRRSRSCKTPKASEQKTMDDNYYGISSLNYLVESFSLNSSQREVVRKGKGRTPDPRYRRKNGSSSLVLAAIARQSGGKVDDIDLTALTSHFENYVKTVNLILSRIFKTDRRAEILGEALSNYRGRAYTLLRNERDLCYQHNDEYKGLVYERLHRNALEHAGRTLMADWSRRQLFNTAIAFLHGSKDDVLRLLRSKHIPSDLIRRVRDQCAAVRNTGSGYHYALGVLRQLRLAIDSHILDTLGVKINWRGRQRKKVASLLAKGSLDFQNVQRLVKRKIKSWAKDGYPFAIPQLRSYSLDFSASTENSTSQGYWFSLDPERENEVLLHLKLPPGIDGREQIDSPYKSKTLTFRFLDWLPRAATEDTVKANRAKKI…
-	node2040node	10	DAV82003.1	533	Viruses	BK029126.1	35758-37359:-	transposase	Siphoviridae sp.		MKLAYKIAFPDELIDTYDFLQKEFNRVLSDEYMRESILSIDNELHPGKYWPLLRDLIGQDTQYKWKTDKRFPSPSWYFCAFAEQIRQIHKSQKEQLALYDALQRFDNNDNVEFYQYCMNNSIPFNKAKVKNLKRCDERPELPYSATFVLDFAFINSQAAKMVDNTFHYAIFNENNKLIWNQLPIIFHQSSKYQPGMRVSKPRFSKDEDGNYYGVVSFDFEESVTFGENIAAIDLGKINLYTFAYIRPDGTYSDNYFIHSKMIERLKQKLETLYNEKAILIEKNKHVDELFKYSDYIPDASLKKWILRQGKIERLSTKITAIKDAISAEMSAEIVELCQKHNCSTLFMENLSWLESVGGKWNHSVQQDTIALKCAQNGIAVYKVNAKNTSKAHPITGELG…
-	node2039node	9.8	OOR82327.1	480	Bacteria	MUXT01000012.1	6086-7528:-	hypothetical protein	Moraxella canis		MRGYNFVASDYLDEGAVNKITALILSLSKEIQCILSDKELVNKLLQTRIRSGGHFRNDFLKIRPQPTWTNVYGNKAKYYRIIIEQVRRNLLSLKQRQQIAEICAKYNYEFSQDLRDALCDHNLYPTNATVKNICKAKAMPVQEVELAQLDYTTEDKQISVVGFENGVIHSKFQVNGEWLSMDVGMPSHVAFIPEGVTRPCFYLKDDTLLVRFTVKKTIPLVETGICIGVDLGLVKPFSGAVRFADASHSNELYCSNEANRVNQKIQRLQVHKDALFQKKSHIAKLLVNNNCEKLLDKYQTLDEQYTAVRHKISNQKAHLARLVGRDVLAHAVHNNTDVVKLEQLSWIRDKEHTTWNFAKTQQAIEEKAELCGVSVVKVSAKNTSRTDPFTKQGIKANSK…
-	node2041node	10.2	DAF42598.1	498	Viruses	BK032497.1	285275-286771:-	transposase	Siphoviridae sp. ctHip2		MKKKKVHWKSFNINMPSELIPIYDFLQNELNFILSNDETRALLDKIDLSKLRGDVWRDMRDSLKFRIKDWPLHNKTWHSYILFENIRREIKSKQEAIIIWNQLVKNDFNINEDLFNSLHKLKLYPTRSRIANIKRNNSIPELARSAVFNLDYTISEKQIFRMKQGNICEIKVSKKDWIEYEIIFPSSIDERFTGRIAKPRFIKRKRDNQYIGICSYEYEVGDYVLEDKILGVDIGKIKLFSSVVVDRKGNFSNEFVNTKRSQETEYKINKLYENKQILYDKLKSYEALRLTNQSKYEIWKNLYSNISNKIINTKDYQAKLLSNEIVNLALEQKCKTIHIEDLSWLNSQGGKWNHSQIHSKIIEKATMYGIEVKKVSAFNTSKEHPITKEIGVVNDRTIE…
-	node2042node	10.5	RKV87147.1	460	Bacteria	RBKM01002017.1	1326-2708:+	transposase	Streptococcus sp.		MKFNKTKGTVFRMYKTKGPDLLLPLYNILQGELNRILSTSTYVEALSKIEFKYKDENGVEHSKLNGMLWAEIDDIIGNSLRGKGLYVWYIRILYYNIISLLKSRQEQIKIYEILKSNQYKIDNTLRDKLAQEKLYPTNAYLENLANAKDLPVLPKRKTFILDFSVSDKQMFRVGKNSNAYEIKIYNKKEIKENNLKTGWISFDMYLPTYIREGFTGKTAKPQFYWDCNKNEFVCAIPCEIKKLPHEYENIMGVDLGQIKAYSATVLREDGSISDEYVPTEELQNLVNKLKRMNQHIKSVYEKRKRSSKYGNFTNRQARRKLDYKRSRNKRTKLQFAIARLVAVEVVNIAIKEQCKEIHLENLSWIKNSSGKWNFAQVQACIEEVAELFSIKVVKVSAYN…
-	node2066node	9.4	NVL93493.1	532	Bacteria	JABXJZ010000430.1	1-1598:-	IS200/IS605 family element transposase accessory protein TnpB	Desulfobacterales bacterium		MTSLTLAYPLKFPQDATLRHQLDMLRDLVMQAAQKLLTELWSDHWIDTLVSTCKKTKKAYKVINEQRVTLTSSNGHVVYLPSRIRRCIAEQVGRILRSQATRKQCYYDVLRVVQNTGVASNLNKLVRTVGLTLANFEGKYYRWALIRQTLRMFRRYYYQLGLDISILLQFPYTAMVKPHIQSFTLPYSPDEGQAIRYDWQQEDAHTISIRLKVPCRSQPSQRSHWVWREFTLSVPDKIKPRITSPNSKLCAPTLRYLTLKSGLILPFLECAWSVEGHTQTQQHSPHRQPSRANRVMATDLGVINLTTSVICEAGSQLSPPIFWSPSTTLLHNIEHLYHHIARLQRKLGRYPVNWCGQGTRHQELERLYRKLNRYRQEILHLASNQLLETALRWGCNTIV…
-	node2067node	10	NVL93625.1	247	Bacteria	JABXJZ010000504.1	235-978:+	IS200/IS605 family element transposase accessory protein TnpB	Desulfobacterales bacterium		MASDLGVINLTTSVICEAGSQLSTPIFWSPSNTLLHKIEQLYHHITRLQRKLDCYPVHWHGQGKRHQELKRLYRKLNRYRQEILHLASNQLLETALRWRCNTIVLEDLRNYEPPKHWRTLSRKLSNWLRGALYEILIYKATCFGIKIVRVNPRWTSTFCPRCGAKGEKISDPRSRQALKRGRFFYCGSCSYLADRDYIVAINIYRVYQELRKKRFSLKHAKLVPYMAKGIPLNRPSGDSTHVLLVGG
-	node2071node	7.7	NVL92119.1	565	Bacteria	JABXJZ010000064.1	4410-6107:-	IS200/IS605 family element transposase accessory protein TnpB	Desulfobacterales bacterium		MDGKLMTVYRAFRFKVAPVHQKQELFQYFAYLVQLASQQLLERLWTEDWLDKVARSMKKTYKVINEAQVSLQVANQAIYFPSRIRRGISERVGRILRAQHTQKECFYDCLQAVEQIGLESNLNTLVKKVARTIQLVNGQYYRYTLIRQTLGLLRRLNFKYGLDVWTLRYTDVVQPAIKQFVFPYGPDDGQALRYTCTGYIINYQMKLPVVSVPITRRDWQWLAGTIIIPVRLQKKIQEAVDIQPQRPLLKYQRLKGGIVVPVLQFPWKFPENPLIKRNTKIKAQRVLCVDLGVRNLATLVVCEAGYQISPPTFIKLLKSRFRHIERLYNHVAGIQRKLSYYPVHCVGQGRRREERIRVYNKLDRLRQELAHAVSNEIVTTAWRTGCTMILLEDLRSFNP…
-	node2068node	10.2	MBN1329170.1	537	Archaea	JAFGMH010000039.1	75183-76796:-	transposase	Candidatus Heimdallarchaeota archaeon		MSLRTNIKSYKFKVVMGEQKALHNFKGLVSELSNDLLAVLWSEKWIRRLGEEKRLRPYNVITLEEINSLVVKKNLYLPSRIKRGIVEYVGRIVKSHYKSWRCYKDILELIAYIGFEHSINKIYQILYNSAKNKFTRYIYKKNMVQKLYHLIRKLNLAISLDFTMIPYSILIKPVLKSFNFLYSTDDGQALKYNCKVDEITYQIKLPLRTKPLTNKDWAWFEGQFKIPERILEKFLQVKIIQLKKPILTYKLLKGGKGYFFIHFPWIFPKNNFLLPYNNRKLSVDLGVNNLAVCVVCENGNQLSHPIFIRIHSSIRKQIDRRYKHLSGLESHLRELKNGTTGHIFTFNKLSIEYQRLTMKQRNIHNQIAHDFCNTLIKIAFFWHCQTIIFEDLRNYKAKG…
-	node2069node	7	MCE7744092.1	538	Archaea	JAAFKK010000025.1	2857-4473:-	transposase	Candidatus Heimdallarchaeota archaeon		MFPKKKIPIRSYQFKLARDERLQWFQELITKATKDLLKMLWTEEWITKLGESNLKAYKVINEAQMVLPNIYLPSRVRRGGAEWVGRLLRSQYKRMNCYYECLEIVNWLGVETKESKLMAVVMQHCRKKSKRSKKTYPKYKKVMVQQTITMIKNWHKRLAIDFTMFSYTDFVQPIIWRFAFPYGPDDGHAIQYFSDEQTIHLKMKLPKTAEPRSISDWEWVEQELTIPEKIQEKLAQANSQQPKKPNLRTKILKGGLEYFFLQFPWEYPKEPKRNGKERVLAIDLGLKKVATAVVCEGGKQIAKPIMIKFKGSEYKHIEHLYDNIGGVQSKIAEQKKRRKNKQFGVKRKEEERNRLYQKRNRLGEELAHTTTNILIQLTLKWQCSKIIIEDLRGYKPPKG…
-	node2070node	7.2	TET27315.1	530	Archaea	SOJV01000240.1	1593-3185:-	hypothetical protein	Candidatus Heimdallarchaeota archaeon		MTSYLKSYHLKIVLPKNQDSLTYFKQLTLSATNQLMDKLWSEEWIKQLGRTKSKAHSIVDAKRVLLELDGQIIYLPSRVRMGIAEQVGRILRGQYKRMRCFYDCLEIIELVGWRTHTNSIIKLMNATHRNKKHIPFYKKVMLDQTIRMIKNWHKKLKVDFQMLSYCDLVKPRIKKFTFIYGPDNYRELKYEIKNQKIYYEIKLPTIQYPKEKKDWQWISGEISIPEKIQHKINKSIKLHPKKPELIIKVLKGGLHQYFLSFPWEFIGKKREDQIKNRVLSVDLGIKKFATAVVCENKYQIGKPLFLTLGGKQFRHIERLYKHIDGLNKQLSENPNLKIKNEERTRLYRKLRRIREELAQFGTNILIRYAVNSHCEKIILEDLRLIKPRRGQKKWSREMN…
-	node2105node	8	NPA69700.1	591	Archaea	JAADDN010000066.1	2795-4570:+	transposase	Crenarchaeota archaeon		MSRRNNIILESYKVRIPDQYHNYVFNLLNIAQELINAILIVKWKEYREKGKIEIDNKGKAYVALGGTAFKGSLFYPLYLPNRFVRCIFEEVGRILRSQDERQDIYTSLVYGWEINKNFIPFDIIGAIADDEIYEALDIIRELREKYDSNLINQEIKHIRNLVRKRYRLLKEGKDIRNYFDVTLPQKKSLSLDYAVDSDSQLCKISWDGTYLNIEMKVPTVAIPISPKDWKWISFKVRPTKKLLERLRQGCKIKKPRLVAKRVTNGRLVPMLEIVVEVPCEKNIDESIKEVLRKRVKKLKRNVRVLSIDLGLRKFATCVPFEVTKDGQIIQLGRPIFVRENNSILRKLSRLFDEVSRIQSKLSRLREGSRRWRILYREFHRKWRKIRNIIYQLKHYVSTF…
-	node2065node	12.2	MCL6449428.1	735	Bacteria	JAIMBK010000095.1	3973-6180:-	transposase	Armatimonadetes bacterium		MSANNRERYAVILFTQVLDNPGPTPDLGVPAQWVTCNIPRALVLKYTAKDREKLPQAKAVKSALAAWAKGRRLKKIRLAVLPSLDETEILRLLRAWDTRRGAVGAVVTLTYTVALPKEARDKTTVVDLSQRLNWLEERCLPWLNQRIKELHREDALEAALNWSRPVWKHGDLKAAPEWAPSRIGRCLLETVGRAIASQAMRRQAFLALTGNPKAKALLAEGKLYPAVLEAQAAWEHEEKIKAGLLLGVAEQMSNDHFRRTEKKWNGSAWAEWASFCGEPAPAPWAEAYTELQRPPKMKRLFLTYAADDGPQGQALRYFPTNNNKALVCELLLPTPPEAEKWSWCAFQLPLPDIVQTELARGGKLEAPDLRKTPDGQWVLDIKVQAQPKGARRNPSRRAL…
-	node2063node	9.9	EIM64872.1	512	Bacteria	CM001488.1	3270878-3272416:+	transposase, IS605 OrfB family, central region	Desulfobacter postgatei 2ac9		MSTTTLSYPLKFINSFSHTLKSLSPVMCEKINPLWNDESVFEELISARRGLKVYKILEPIVDFNTYLPSRVKRCMLETMGRILKSQLERSALYNNLCELTSNPDEWTYDFLKKNDFASKYNYVKNIRSQTQKFIDEHKRLPASYHELVPKLLVGEFITMAPDDGQFIKIKGTSEFKKKRYLTGKIKVLKERSSVSRKSWKWEEFQISMPDFIADKQEDVKPPDIRINAEGQVIIDYKIEIANQKQENNNRILSIDYGLRKLLVITCFEMTDEGLPVQFSRPFFVDIKGVQNKIERIHQEIDRLKAKLSKSTDKKKIKILKREIKLRWKKLKKLSKELEHLASNIIIAIAKIHNCSTIVIEDLRGLNGKKFARRLNRRIYRTIRAGIFEKLTYKADLIGK…
-	node2062node	9.3	MBM3237879.1	546	Bacteria	VGLC01000052.1	8442-10082:+	transposase	Candidatus Poribacteria bacterium		MSKKHSRRRFITNHNHETEILTYSVPLLTPFNKEILNTLFVAKRAGNYYLRKLFSKETVESLSTSNIPAYKILEPFLCQHDYYIPSRLNRGILEVTGRILRQQGDRESVFSALLSSSIDPTNWDFNLLLEKKNLYSKSQYIENIKEQTENYISLKGKFPASYVAMTKTPRLKRGMLSYAPDDGQALRFSTSQEAIIVEMKVAKTTSPSSGKDWEWKTFSLPLFEKISGDDFASFDLRCGTVKEKLVPILDIKVKVEAKETKETGNFIVVDWGLRKLITVCVFNRKGEQISPPFLLKWKPIQKKLLRIRKTLDNLKSKRDKLPQNSTSWRWYNREVAKHWNKFRQIQKQLSHLASNCIVEIAKIFQCDSIYVEWLKSLKSDSCGRETNWKINSTVRQALY…
-	node2064node	10.2	BBM86978.1	544	Bacteria	AP019860.1	7592939-7594573:+	transposase	Candidatus Uabimicrobium amorphum		MSEEKKDKIKNGQVLAYPIVIEEKKVAEKLRETLEYVQQKSNEYLEFAHENRLYNVFDKNKSKYSYKVLEPIFVKLYRQSKLPSRINRGVLEIVGRTMRQVRDRKRVFDLLMKKTQDPKKWTSKLLVKDGIYIKIDYIKNIKEQVINYKRKNNNELPQDFYALQKPPKVKKKILTYAPDDGQAIKIEKKNNKVVVSFKVIDRKNGAIKWYWLKTNIKLPLFLEDKHITSPDIRFECVRGNYLPVLDFKVTIEKPQKIESGNFITFDWGVRKLTTLCVFNEKGQQLSQPHFVNFSRVQDKLQRIYKDIDHWKSKRDKLAHKDSLFKKCNREIAKRWSKITTLNKEIAHTTANIIVFFAQHFNCSKIYCENLKSLKSQKKSKDKNREINTTVRQKIMSLVD…
-	node1657node	10.4	WP_242527374.1	487	Bacteria	NZ_CP035758.1	2430952-2432415:+	zinc ribbon domain-containing protein	Ktedonosporobacter rubrisoli		MTNLLEQACNHFLKEEAFPTSYAQMQEPPMLSVGCLTFAGDDGMMLGQTYRARIDLVTCCDLSTRRELHQATLALRLRSPDEQGKWGWTPWVEKIPLPETLYTYLEQRAVLQAPTLRELRQADGERVAVLDLILEVPARLVFPLEQERRVLGWDWGVRSLITVSILELSEDWREKPDAPFTQLSRPLFLDTGGLDGRQARLRREIDRLKACKERYERLISIATRTHQEKPTPLPAEYDGWLSRVRGYEERIAACWHRYERRNRELAHLASNLLILLALIYDCHLICGENLSTLKTIGRGRGVRGRFRNWRNNSMVRGELWRVLKYKCHLLGIRTRQVEPRGTTHTCPRCHEPAKTYASPAARDRKKAIDWGPFLCCANPDCRWSGARDYAASLNIARLG…
-	node1658node	10.2	QBD82533.1	594	Bacteria	CP035758.1	10232353-10234137:+	transposase	Ktedonosporobacter rubrisoli		MFERAMRNAAITQTLSYPLRLPDFIQADALRLLDVSREVINLTITALWDRLDAFATRTNTYAYKQVEEMMAPPLKHGHRQWRAEAEQAGRILRGQAERKKLFGVVLPLLEQGMIVPKTDKRRAGKNRKTIKQAMADLCEANTDGGSTVELQSLIEQACNFYLENGCFPATYEEMQRVPVLKAGIVPYASDDGPKMGQTYRLSLDLDHQRLTLALRTPDEVGTWARSWRERTCQMSLPDVLAARLQEGAMQAPILREIKEADGSRYAVLDFMVLVPVCSVEAWETCQNVLGFDWGVRKLLTASVVDLNGNQVGRPFFLDTGPFDGRQARLRRQIDQLKVKVGRLEQQRDRFPLGDPRRNPSEGALFVLRREINRCWRQYEARNNDLGHLAANILLVLATA…
-	node2073node	11.9	WP_207712645.1	508	Bacteria	NZ_JAAOEF010000001.1	956196-957722:-	zinc ribbon domain-containing protein	Desulfofundulus sp. TPOSR		MKLQEQALGHYWSLEGLEKVAAHSGQIWKLLDAEMSRPEDVYIPSRPWRCILESAGRILRSQAERKRIFEHLLPFFTGGAKNTARKLYKEFKAEGNPEKFGYLLNVAEQLAEFCTEHERLPQDFFEFQRKPEPKRFTYTLAPDDGAEDGQAIKYRLEENRLSGEIKLPVTIEVRSKKDWQWFPFSVEIPAELQEKLAAGGALCAPDLRLKVKPDGELVALLDVKVEVPEEEPSGDPGRALSVDWGLRKLVTCTVVSRKGQLTPPFFVFWFGLKARLFRIREDIKKLQKERDRYEKGTPDWKKCNRKIAAAWQKYHRVQHTLAHTVSMLLVLLAKIFDCRHIFVEWLVTLRGKKGRNRDLNWWVSTVVRGLLFRLLRYKAKLAGIRVFMVPPGGTSRVCP…
-	node2072node	10.3	HID27021.1	517	Archaea	DTXF01000237.1	3529-5082:-	hypothetical protein	Methanosarcinales archaeon		MSKKLFLTLNTRIITNAPLDNLVPLAIGIPNGLINQYWKEETLNSIFEYNYAYKFFSESDFNINGLYLPSRFKRALFEKVGRTLKSQYQNMIIFNKIISKCPDLDWDLKEYSDISWYSVSMLLTRLSKYKELPNNFFEFQKVPQFNNFSLDYSVTDIQLIKIDYTTGNLKIKAPIPEIPEKATHWIWADGKIVKHNKLREYLNSYKVHIPELQLKYTKSGIPYYVLSIPFEPKTKKFSKKIKRVLGVDLGLKKIATLCILDKYLGQISTPFFIKSKYIQKLFKLKQESKALNNKLQKLRGKKQFKECHAYYKRVNRKFRDLLKQIAHLMSKIIVDYAIANKCDTIALEQIINKKKGDLIWQISNWLHSRIMDYVRYKAKLHGIRVKIINPNNTSRTCPR…
-	node2076node	10.4	ESS10917.1	350	Archaea	KI543233.1	75798-76849:-	transposase, IS605 OrfB family, central region	uncultured archaeon A07HR60		MVEQLHNHYDTHGNFPDSYTDLVATPEPNGTLPYAPDTGDYHIHEVTINGGRLEVTLNAPGTLNTDSTSDWSDHEIRFPVHSRFAEMLTHRSMGAPTLHQSAHGYTLDVPVEIPEHEYKRSDNRVLSVDLGVKNQATAVVVDRDDGQIAPPGILDHQSTQKLFRLTTEAENINDRLAALRRDGKAHTERFSHLHSEYQKLRQKETRLRKQIQHDVANQLVWLALQYECETIAFESLGQIESPDMDGTLAHSISTWARGNLLDLVAYKTELVGVETTTVNPWGTSRYCPRCGECGEIIKAPDDHTECHHGGHFHCESCGYECDRDVVGAINVGRKYLSDSMMEEANPVAYM
-	node2074node	9.5	PSQ40948.1	608	Archaea	PXSE01000106.1	33562-35388:+	transposase	Halobacteriales archaeon QS_9_68_42		MTDHLSLSLRLPDTHHAAYRRLDELVQQIATHILHDHWTADELDGIHAANHQAWKYFDEHQPFDDLDDEAVYSALYEETPPADFELYLPSRIRRCILQKIGGTLRSHADRREAFQSIQYVLPTHKIRRIHRRRIKEELWDDGEYLSSGYIDILIDQLNAHYDRHGRYPDSYFDLQDPPEYDDGTLPYSADDGSTSGQAVEYSRDDTADTLSVKVKTPDTVTPQTRGDWSWHEHDLPTYDVFNDLHDIGSISAPEFQPGRRKNGDRIYELAFPVKVDGTDTSDEMERVLALDAGMRKEMTAVVVDETGKQVSRPHFVRFTDRGGMRRLHRERQRLNARLAELRRKGRAHTAEFKQVQAEYERVNTKLSNKREQLVHDVANQVVALALVYDVDAVVHEDLR…
-	node2075node	7	PTD93340.1	555	Archaea	PZKD01000126.1	1109-2776:+	transposase	archaeon SCG-AAA382B04		MSEQILSTPIKLPRSHQENFRHMENLTRRVANHVLEEYWNEEHLVRISEHEGRAWKYFNEGEAFDDVDLYLPSRFKRCILQKVGETLRSQASKLRAFQKTKPLLPEKALDKPDKRQIRKKIYEDDEFTDLDEVSSLLKRIDNYYREHGRYPDSYLDMQNCPRYEKGTLPYSADDGPEKGQMIRYGRDGEFRVEIKLPETASPEVRGNWSWFDVKPDVHEHFHRLAEIGELKAPEFHPKNGKTGERFYYLNFPMEVRELDKKQETGRVLSVDLEVKKIATCVVMNEGGEQLSKPHFIRSSETEKMRRLYYERNDLNSKLGNLREHGLAHTHEFKHLQAEYKRTQNKLNHKREQLQHSVANQLLSLAIYYEVDAVVFENLGRLKAPRRHKTTSWIISTWAR…
-	node2109node	9.7	MBI4228180.1	367	Bacteria	JACQUU010000030.1	49-1152:+	transposase	Deltaproteobacteria bacterium		MTRQIKNLGYVPESYFSLPAPQFNGNVVLMEIDDGQFRKISYLDQTIYLDLKLPQQDKWKWVKAIPIKPYERLKKILDRGKILSPLIRKVQGNGWEKYLLTMRVEVSLPQTQQDVAKVLAVDLGLGTSALAVLGVIENDGKKSSPIYLKAQKIVKKILRLRFTLSRLQSKIANWHQQKAWERIKHLRAHQKGIHNKINRLTKELLEILTKEIVYIALLYGCRKIVIEDLSWVEPQKGQKTLSWLKSRWFTGKFKARLKEKAGLYAIAVVEVSVKDTTSRCCQCHEKVEKTKERLVICPNGHKKDRDFNAVINIGKRALGIPSLYGKGCEVECSISLNSLLPLSTLTAWIKIVKSTFFNHWLAKARDG
-	node2106node	12	MCD6439449.1	520	Bacteria	JAGHAV010000182.1	392-1954:-	transposase	Halomonas sp.		MSVNTTTLTYDVTLPKFLWKHLHRLFEQGKGETNRLIRELWNEAGFSILKRKGEASAILKGVVKRPSYIPSRIFRNILECSGRIIRSQIKRKEIFEKLLKGENLKKNLLVENILRQIENLKKKGRKPDDYFQLSPPLFSGNIFLTSSDDSIENGQLKKLKVCKEHIELKIKLPVAFGRYRWFKAEIKTPERIRRTLLLGGKIKAPVLRRVKNKNNKYVYILSIPMEFKSDRRAYQEEKVLGIDLSPSVKRLAVGVIKGRKEESRPIYFKAERVVKKVLRIRKEISFLERKIDNIKNQLEETKSSDHKKKLHKRLKHLFSEQKLKQRKLKNIRKQILEILTKQIAEVAKLERVSLVAVERLKFKDFPEWKGKTFRWLFSSWFYSKFAERLEQKLRLSGIK…
-	node2107node	10	WP_028950928.1	544	Bacteria	NZ_JHUV01000011.1	196962-198596:-	zinc ribbon domain-containing protein	Sulfurihydrogenibium subterraneum		MDNLTLSYSLTLPQSIYPHLDYLMSINKRQIKNYLKDLWNNETLSKLTEKAKALAVLKKDTKRTDKWIPSRVYRNSLELTGQILRSQIERKQIYEFIANHPCTIVYNENYLAKYLEKSPLFILNIQRQLKKQIKKGYIEKDYLKAVKPDFNADIFISSADDSIENGQFKKLEFYKKKGLWFMKLKIKLPITNQKFKWFEIKKAVSNKIAKLLNKEAKPKAPLIKKELLSNGYEIFKLIIPFEIKINTPKVEKIEEEKLLSIDLSPSENRLAVATVVEEKGHSKPAFFKAKRIIRKIDRIQKEIDRLEKKIDHIANNIHTTTNKTHKEELQKRLQHLYQEQKRKQKKIKQIRKEVLEIFTNWIIEYARSYGIKVIAIEKLSFKNIPNWKISKAIKRFTDW…
-	node2108node	11.6	ACN99711.1	534	Bacteria	CP001229.1	877401-879005:+	putative transposase DNA-binding domain family	Sulfurihydrogenibium azorense Az-Fu1		MSNTYTLSFELTLPQWVYPYLDRLFNVFKWQVRKTINSIWNEEYFQKLKEKTSAMSVLKKDIPKPPHIPSRVHRNILELSGQIVRSNIQRKQIYDFIIEKPCRVIWSEYKIAEELQTSPLFVENIQRQVIRVLKKYKQKKDYLEVINPIFNGNVVITFADDSIEKGQFRRLKLTSNFLEFEIKIPSGNSWQWVKLKKLIPDRLKKSLLKAKRVASPLIKKVNLKSGYSIYRLVISLEFETKDLKENNLRTFSVDLSPSENRLGVGVIAYPEGYSKPVFFSAEKIIKKLERILKEISKLESKIDNISNQIHITTSKSHREKLKDRLRHLYTEQNLRWRKFKALRKQVLEVFTNLVIQHAKAYNCSFIAVERLKFSDFPQWKDSKMRRHFSQWFYSRFNER…
-	node1210node	6.8	PSO04765.1	232	Archaea	NEXO01000050.1	1-700:+	hypothetical protein	Candidatus Marsarchaeota G2 archaeon ECH_B_SAG-G16		PTTLENCSIQVFVLPPTPETGWVRIDTSKLASVHISSFEKRRSVQRKASKSKKARRVLAKYSNRERNRARKHQLEIARVIHSVAGVVGLEELKKHGMYTRSRLWNRMISRSDWRSITRILVEKMGEAGVKELDPYGSSSYCSRCGWENKDLNGAVFECGGCGLRINRQLNAAINLYMRLRFGYTEKWVGGRKRVQLRMEGASQKEWWDTVVLPSLLGGCVLKGESGVTPMNS
-	node2053node	10.7	WP_126451101.1	277	Archaea	NZ_AP018553.1	2197734-2198567:-	zinc ribbon domain-containing protein	Sulfodiicoccus acidiphilus		MEELVESKIVELGKLRKIYSDVQYLRSYLGVLRKSGTPSGLSPPDGMPKQLFSLVINGAPPRLGPLPIEGNNPYLVKDLGCMVSTDRKDKPLGAVIDLSQGVKVYLVFERPQTVVGIDIGLRHLITAVAVTNGRPVKTRMWGDEKLNMEFMRFLGEPQGLARVGGLRQRVEKMLEDVVVYIASWNPKTVALENLRETTGRMGTSLRIVQETLERVMYNHGVKYKRMSPLNTSRICSNCGYRKGELTGSLFQCPVCGYVADRDFNAALNLALKCYYTC
-	node2052node	10.4	BCU67531.1	247	Archaea	AP024596.1	974714-975457:+	transposase	Sulfolobales archaeon HS-7		MDTVKKLGGNIPTRPDSIPQQLYNEIVKGGRPRLGPIPIKGADPYTLEGIGAKVICNKRGVAIHAIVDFSSGIKIFLAYQRDKTIVGVDIGMRHVATVVAIKGTDIYVSKSFGNKEIMGKLMRYTGEPQGLGSSDEIRRILKPIINDIVNYIVELNPKVVVMEDLRKVNGRIGYALRTVQDMLIKSLYERGVKYERRSAYSTSRICSKCGYKGGELIGSLFVCPACGFTADRDFNAALNLATKGYYS
-	node2055node	10.4	EWG07437.1	272	Archaea	ASRH01000004.1	205695-206513:-	IS200/IS605 family OrfB-like protein	Candidatus Aramenus sulfurataquae		MKEEIIEARILEYGKLKSLYNDIVFFKKYSEILERSGETVGSPPPSIRELQFVQNRIGPLKVVVQGRSAKLPEVNAVVLLPRNGIPKFALADFSNGIKVYLGYEKESLIVGIDIGLRHLFTVVAITRGKLYKTRFFGDKEVIETFTKYLGEEQGVTHLEEIKVKVRGIVKEATSFIKELEPKVVAIEDLREYEGKVGKGLRVLQDMLEKELYSNGVRFRRIDPYNTSKLCSHCGYKKGEVMGSIFVCPSCGYKADRDFNAAYNLALMCYYTC
-	node2054node	10.2	MCQ4335933.1	279	Archaea	JANGSJ010000046.1	608-1447:-	zinc ribbon domain-containing protein	Sulfolobales archaeon		MKVKLFESKVISKGELERIRNEVLFASMYVASLKRKGLDAGPPPITVPKGVYYQVVSSDVVRIGPVEVVRQGNNYLLKGLNAVVEPPLEGEPVHAIAEVGKEIKVYLAYPVEQSVVGVDVGVRHLFTVVAIDKERRVVAKRYFGENLISEEFAKVVSTSEGLGEITTIRKKVEPVVQRAVDFIEGLDPKVVVLENLKGIENRIALVLRIATDSIRQELYRRGLKYRFVNPYRSSRLCSNCGYREGILEGHVFFCPKCGLRIDRDLNAAVNLAMRCYYEC
-	node2093node	10.2	ADG06072.1	460	Bacteria	CP002017.1	1359509-1360891:+	transposase, IS605 OrfB family	Kyrpidia tusciae DSM 2912		MPVVKNIISTKQRIGRFITGSPEMIRRTEEIYRAVLGFYLDVIHDNLDKLPGWDRNSGTRALERLTVRTEPRMNRKTGKPFGGNPDPPYPIDAVWPKFPAYLRRAIIAKAIGMAKSWHSNYQRWLRKKERIQERNESRVAEGKKRIPFDEHPPKYPAAGNVGITFYKGDFKNLSLKANTIQLKVWDGSDWRFITVEVEPTRHSRKLHLDDAWEMTVPTVYEREGIFHLVTAFEKKSNVMKFTDYYRSKNPKVLAVDLNLGRKNRAVCALVGKDGTVHKVRHIGLTACNTTDVHHLLGLIARNVSDLGIVPKGHRPCKKLWRKVHAANDNYAHHVSKRLVDLAMEWDARVIVFENLKHFRPDRNRHGSAKMRQRIGYWLHRRVMKYTTYKAKARGILVAL…
-	node2097node	10.4	MBE3593479.1	426	Bacteria	JADBKS010000003.1	46174-47454:+	IS200/IS605 family element transposase accessory protein TnpB	Candidatus Carbobacillus altaicus		MAKATKTILKRLNLRKPEWFLETQKLFNQVAAFYFEVIQAHEEVLALKNKEALTALERLTMKTKDNPEPAMPLPYDVPAMFRRAAINAAIGSARSFYSTLHKHHTKKEKMEAKGKKYNRRPPVPPREWNRNVVFYQGMMKELTLNSVMLKLYTGTSWAWVKLEFRGRSIPEGWDTGSPHAVVHKNVIQLHFPVEKKIEKPQKTEKQAQNPDLRICAVDLNMGDRQAVCTILKSDGTEIARKFIEGGDFLQHRRKRLLGKVAVKRSKYGGILPEGTQDNARLWEKIRNIEDYEAHRISRRIVQFAQEHGATVVVFEHLDNLKPEKGRYSKRSNTKRAYWLKGRIYKYTKYKAWESGIITARVNPRNTSKQCSKCNAEVFRHRHGEEPKEYIVGAPLFTCP…
-	node2095node	9.2	MBO5353635.1	434	Bacteria	JAGALT010000111.1	21336-22640:-	transposase	Lachnospiraceae bacterium		MTYRVRLYDRHFSWLKATKELYTQVVQHFFHVLQQEEELLKESDFSLLRTLEIRCIGTKEMKAAGIRPDYPLTGFPKIPLYFRRSAINTAVDLARKKAGTVNPHITLYKGMYQNFTDTTIELKLFNGEKWVWVTYPFTGRSLPPEAERLSPMLVLEKKTAWLEVPLSFEVQDIRTVKERMETEERICAVSFPDHDVLAAAVILSRTGEELEQKVFRGGNEKEDQRRKLSARIHTSEESRGMEERRNRFDVRMETVSDCGDGSNVTGTKENSAKENAALYAGIHDLNRYYAHRVSRQILAFCQQQNIKIIVVPNYENALDFRDKQYLKTDGYRWLGRSIIKNLKYKAFRQGILVTSVRPYHISDCCSECGEKIRKYNEGHTAGKKYYGGKLFVCPNGHKG…
-	node2096node	10.4	MCI9051305.1	414	Bacteria	JAAWKG010000027.1	94-1338:-	transposase	Lachnospiraceae bacterium		MENKSNQVKSGQITITYKMKLYHRHLEDLILTKKLYNQVLKFYYEILLEQEELLELSNFLLMRELEILSVGTKEDKKEKKKPKYALDEFPTLPLYFRRAIINHAISLMRSYKSNYQNWLDSEKKKKCPIPAQTFCASPIYYKGMYKDFTETSIRLKVFDGKRWNWLKFPYQGRKIPEKAVALSPVLYLKGKKAWLHVPVSIEVEQVTTIAERMKEEEKILAVSFPHADTMAVCAILLKNGEMAGYEYIRGGKEWRGKKKRLLERLEKSQKSRKQICVSDNKKIFQKIENLNDYYAHQISRQILEYGKKHQIQVIAVPNYEMGIEFSKRKYFEGNRFDWIGRKIIKYLKYKAFQEGMIVGTVRPYHISDSCAECGSRILKYNGGKLYVCSKGHRGNSGLN…
-	node2099node	10.3	PWY60115.1	422	Bacteria	QJHD01000008.1	22618-23886:+	transposase	Blautia sp. BCRC 81119		MIFLCKKRRTKMKEPETGKKENTGKSGYSITTWRLHLWCRHPEWLRTTQEFYNRIAEFYYNLLLDHTDLWEMGSQQTLRELEIMSIPGRGGRIPSDPLPWQKVPLYFRRAAANEGIASAKSYISHFVQDEKIGRAEKLNAAVTYYKGMYQDFSAKKITLRVWTGDTWTWMHCRLSGRDFPENARLMSPSVVFEYKYDMLHVPVRQNNENTATVRQRMQAGCRILCIQFTNSDAFAVGVVLDGTGQEIAVKFWKGGKEYSHHCRKLLEKIQKSQEATGGRQTGRVDQKYWMHLKHLSEHYGHQVTSQILRFAVEQDVSVIVLPRYNQEYSRNVMKGSGNWGPLHLSTRIRQYLDYKAWKNGIIVIEVHATGISKICAKCGAEIIRTDTRTELCCCANGHQ…
-	node2101node	9.7	WP_065543478.1	401	Bacteria	NZ_CP015405.2	3717989-3719194:-	zinc ribbon domain-containing protein	Blautia pseudococcoides		MKTGYCIKTIKYKLRCSHPEWLTETEKYYRQVLDFYFRLLLEHEEIWELNLLQMQGALERLTIAGRDGRVPERPLPFDKVPVYFRRSAINKASASLKSYTEKYKNSGDDLVYTIPDTIDASVTYFKGMYKDFRENKISLKVWDGKKWNWMDCRLKGQSMPEDGMMLSPTVVFREKEFWLHVPVKQQTEDARNAKERMMSRENVCSVQFTNTDIFAMCCVLDGDGKQKAVYSCRGGDAYRSKCKVLLEKIEKSRVYTDKDNAPHANHKYYLRLKNLSEHYAHQVSREIVDFCVREEASVLVFPSYDKEFTKVVRYRSGMYSPLYLGSRIREFLKYKAWSTGIVVLELSAEGTSSKCFVCGGKIKKNGAMFECENGHQGSRFLNSARNLGVKCLKDFERKR…
-	node2102node	10.3	MBD8968113.1	302	Bacteria	RKGJ01000105.1	28166-29074:+	transposase	Ruminococcus sp. SR1/5		MKTGYSIRTWRMRLFCSEKQILAETEKLYCEAVAFYYELLKDRNELWTENLLTIQGQLEKLTVPGKDGRVPEYLPPGGKLPVKQENSDARTAKERMKEGCRVCGVRFTNTDSFEVCSVLDERSRPVSVKNCHGGNAYRYHCKTLLKKIEASKVFTDKDNVDQPNKKYYMRYKHLNEHYAHQVSREILDFCKENQAGIIVLPEYDEDFYRMTMYRSGNDSPLHLSTKIRNHLKYKAWAEGILVLELCADGTEKYCSICGSPGKKQSKLFICQNGHQINRFLNGSRNLACKCQQSFQKRSGSKS
-	node2100node	10.1	HIS26336.1	425	Bacteria	DVIN01000032.1	1972-3249:-	transposase	Candidatus Pullilachnospira intestinigallinarum		MEKGYGITTWWMTLRCGHPEWLVETEKLYRQVCLFYYNLILEEGIVDGKGGIQQMQREAERLTIRGRDKKEPVRPLPFEKVPSYFRRSAINKAIAAARSQKARQYAGRSEALEAPVTFFKGMYRELTGQSVELKVWDGEKWRWLHCRLKGKPFPEVCQLMSPSAVCEYGRWMLHVPVRQETEDARDARSRMAAGERICSLQFTNTDAFAVCCVLDGAGTLLKVKFIGGGKEYQHHCRRLEEKVKRSWGAMGYGEKGPAKGERPEGQPNKKYFLHLKHLGEYYGHKASKEIVEFCREQGVKVLVMPEYEEGYSRMVKVKAGNYSPLHLGNRIREYVEYKSWAAGMVVVKVSAAGTSGMCSECGAQVKREGEKTSGELVVCVKGHRKNRFVNTGVNLGRKC…
-	node2103node	11	HIY03118.1	404	Bacteria	DXEG01000061.1	7327-8541:-	transposase	Candidatus Blautia faecipullorum		MKKNTYYSVTVKKFSILFRHTDWFLKTQELYNDILKFYYDLYLDIFPETQPGSLETMRSLEKLTVTGRDGKPVPYPLPWEKIPLYFRRAAINTAVSAARSYLSREEQRERTKIFTESVTFYKGMYKNFDENEISLKIWDGDSWRWIRCRLRGNRLPETGMMMSPALVLRRNPEDGRILRAELHIPCKTPVADGRNVKERMASGEKVCSVVFTNKDASLVCCILDSRGNMEDCLFLKGGAEYSHRCRMITEKLEKSQKSSGGGDNPRANGKYWEKLKNLNENYAHQFSRQVIRYCGENNAKILVLPEYEQNHRKIIMLSAGSFTPIYLSTSVRKKLKYKAWQAGIVVLEIQQHKTSSVCSVCGGKARIRGSEFFCENGHQGNRYLNSARNLGRKCQQGFE…
-	node2104node	8	HAP20962.1	403	Bacteria	DMSW01000112.1	10574-11785:+	transposase	Lachnospiraceae bacterium		MAGVKGYYAIRTKRFVLKTSYEPWLWGTWELYNELLRFYYQLFLEHSELHSLGKQKLLRALEQLSIVGRDKRPVEQPLPFKGVPLYFRRAAINAALAAGKSYLAREGQKQPTEAFEAGVTLYKGTYKDLDSHSIRIKVWNGERWLWIRCRLSGNVIKEGDVCLSPRMVFCDERIELHVPVRQPVPDGRTLRERMEKDMDICSVQFTNGDAIGVCCVVDCRGCLRTARFLRGGRDYAHRCRRIQEKIRISQESVGRRRGSNDNKKYWKKLKQISDDMAHQVSRQIVDFCVETGAGVIVLPKYSETFTKYVMASVGNWSPLHLNYQIRSQLKYKAWQSGILVLESEVSDIKRYCAACGGVVRSQGEQFVCENGHRGNRRINAAVNLGRKTRESLSEHLSCD…
-	node2098node	7.9	WP_006873895.1	426	Bacteria	NZ_CP094682.1	815314-816594:-	RNA-guided endonuclease TnpB family protein	Anaerotruncus colihominis		MAAWSTTTYCLKLHCKRRDWILKTQALYNDVLSFYSRLLLNDVSLLELDNMKLLRKLEQMTIAGRDKKQPEVELPFPKLPLYFRRAAINAAIGMIRSYTGRLRGWEKAREDARKKGLIWNRKPPAAPSHFHASTVLYKGMYKQFGQGRILIKLWTGGSWSWVGHAYSGRSIPPNARTLSPSIVARGKLIFLHVPVSCPVEDIRSVRERNAAGEPFCGVSFSASDVMAACVVFSGDGRANASYFVRGGKAFAHRRKRLLNMVKKRRGQTGGKLVAGENARLWRKYRNLRMAYAHLVSRRILDFCIRHKVKTIVIAQYSYDEQKKRYYGRGIAAFPGKQVSAYLKYKAWRAGIIVTSVAPEFTASKCSACGAPVKRYNEHHQASANYFGGRLFICPNGHRG…
-	node2094node	10.2	MCL6559284.1	401	Bacteria	JAIMAJ010000368.1	2036-3243:-	IS200/IS605 family accessory protein TnpB-related protein	Firmicutes bacterium		QDHQDLIGHSQWLKMAENLTHRTKDNPNPEYPFDEEFPNFPSGFRRNAIAEAHGKALAWKTSYEKWEERKRRHEERNQRRIAAGKKPIEFTERPPQYPEYDNCWLSYYNTEYKWLDSNHIMLKMFTGKSYVYRKIVLLQPFIVPPGYAAGSPMLVEKPTGWELHVPIVQTIWKNIKKIKELIKDPSLKICLVDLGMNRHAVMTIQDTEGRVYVTKFISGAKDNHLRKRYLEKIVNLQKQTKIIPEGERFAKYLWDKVSNLNDDIAHRVSKQIVKFARQHGAKIIVFEYLDNLKPEKGTKSHYLNQKFNHWVKGRIFRYTKYKALHEGIVTCRVPAKETSSRCPYCGFLTVVRYSKGKDRKETKGVDLAKCTNCEVHDVNADYIGTLGIGRNFRFKHLSP…
-	node2087node	8.3	WP_084661796.1	523	Bacteria	NZ_FWWY01000001.1	3526743-3528314:+	zinc ribbon domain-containing protein	Sulfobacillus thermosulfidooxidans		MATAVKTLILPLLDANPGKREALTATETLFTQMVQFYLDILLNQPSFWDKVVEGDIQTGAILSEQIPTNKDILTRLEFATISTATHPIPPHPLSGLPGAEAAPVLFRRAAINRAIGLAKSYRATRRRWETRAAHRRGKAPTIPTVRSMPVTLYQGMSLLVREETRSFLRVKVWNGEVWRFEAYPVAIAPYQRSLLSVAEAEQARMDKVRAEARTLQKAGREEEAQTLLKTEGKQQKGVPVMASGTLFHDGSHWRFHVPLFTPIRVKRAQDQLAENPNLPIATVDLGVNNLAVAVAFQGAKVTGTRFIPGRPHEQRRFRRLKAIAVRQHKTGGRAKRGANHPIWKHLKHREDAVAQQVARQIVDFAQANGSKVIVFEALSHMRSPQRIGWMKRQNVRRSY…
-	node2088node	8.3	MCL6594878.1	526	Bacteria	JAILZS010000003.1	88850-90430:+	transposase	Firmicutes bacterium		MGQVQAVRTMILPLWGPNGVKNEALERTQALFEKIVAFYIPVLRQEGGLWAKVPKRDKETRAILFDPETGEIKMRAPTADDVLTRAEAITVKTKAHPDPPYDLSAVPGAAKAPVVFRRAAIKRAIGLVQAYRSNLARWERRGRRGRMPGMPTVERFPVTIYQGLGFIVRGPLRSFLKVKLWNGAKWDWFEIPVRIPERAATLLAASEATRARMEAVLSAARALEREGRTEKAQAVREELKPLPWEIAQASATLYRHADGWAVHVPFVRTVPVQKAENQREANPGLAITTVDLGENNLAAAASWKGRKVTGTLFVPGREHEARRMRRLSAIRRRQTASGKPIKGVRSNKRRWVRLAQAEEDTARKTARAIVDFAKAHGSKVIVFEALNRMPGTRRMGWTR…
-	node2089node	9	CAB1129480.1	241	Bacteria	LR778114.1	1838886-1839611:-	protein of unknown function	Firmicutes bacterium R50		MTTVDLGENNLAVAVAWRGRKVIGTLFVRGRAHEGRRLRRLSAIRWRQMASGKPARGVRSNRRRWARLAQAEEDAARQIARRIVRFAKTHGSRVIVLEALNRMPQAQRMGWTRRQNLRRSWWMRGRILSFTRAMALWEGILVVRRDPAFTSKACPHCGAYGERFSRRTGGRGPRHTFRCPACGWEGNADLVGAINLKKKWDRTFPPLGPLMAVAKATKNDTKTAPARVEDKGAVEGAANAG
-	node2086node	9.5	MCL8207485.1	498	Bacteria	JAIMBI010000006.1	97269-98765:-	transposase	Actinomycetia bacterium		MKPVRVSRTVRLKVRPEANPGKQAALEATWTLWDRAVAFYLGFFLAHLGILAEIPKSLELLTWAETHTVSTPDHPTPLPGWDIEQSVPGVPVVFRRAAINSTIGAVRSYASNLKRWEAADPKRGQAPKPPRQKPHPTFYTGLYRVDMADFQQGFLRLKLFDGRRWQWFNLPVSAPPYAADLFAASAAEKERIRQIRQEQNERMRAEGRKKRTKEEKEALRPRGWVAQSPVLVHKPDGFWLHVPFEKWVFVAGKADEQRTQNPSLRVGTIDLNADSAVAAAWEGKQCMGVKTVWHTRENAKREKALQKVTRKQWRSGKPVKGEHSNRLLWSYIRNLDGTVAWQVAATIVAWAMAAGLSVLVFEYLRPYRPGRGLSWSRQTNRKRAYWLRGQVLRHVRDLA…
-	node2090node	9.3	PSR33104.1	262	Bacteria	PXYW01000027.1	38169-38957:-	hypothetical protein	Sulfobacillus benefaciens		MSLSLYVKRDKQYPGGLRFALHIPFEKWGDAPPKAKAPFATNPGMSVVTVDLGVNRLAVMGAFRDDKLLATQFIHGGELNHKRHLLLNAIYKKRGQSGRLQKDVPDNVDLWNKVRNIDENAARQVARQIVKFAIDHGAKVVVFEYLRGYRPPKERMSRSGRKNHKRAYWLRGKIVTWVRDVAFREGILTVERNPAYTSQMCPHCHMPGERTGHHFTCQNPVHSYHADADFVGMMNLYRKWNGTFVYPRKKRADEPNPAQVTA
-	node2091node	8.6	MBM4402667.1	485	Bacteria	VGPK01000173.1	261-1718:-	transposase	Candidatus Cloacimonetes bacterium		MAEAIKTIKIKIVNPNKGKEEALESTLEILNSCLSTYIDLTLQHRSLLSAQKEFLNKRTGEVRLRPLYNSEILTELEKLSLPTVAHPYTSINIKFLFPGLPTNFRRSIINTAVGMVKSYLSNLKKWEEKKKGKPPKPPAAFNLPTFYKGTYQFQNIQEEKFRIELLDIKNQFVRLKVFDGSKRPIEARSLPHRNGGSDNLWIWKNYPVKIGRKQLNLLNDPNWSSLSPTLVPKRKKRIIEWYIHIPLVKKVSVLPISEQKKDNPNLTTLAVDLGLRHLAVVTVRQNGKIVFVKFFRGEKCSAHRFSHLQKVFKKQHQSGKPVIGERSNKAIWRHIRSTNTDVAHNITREIVEIAQKYDVKVILLEHLSRFQPKKGEKRSKKLNRKLTYWLKGKIEEQLR…
-	node2092node	8	WP_243137300.1	370	Bacteria	NZ_WHYR01000012.1	47589-48701:+	transposase	Desulfofundulus thermobenzoicus		MPVVYRRSVINDAIGKVRSYLSHLKKWEKSGEGKGKPGWPKADNYPVLYKGTYSLQLIGLDRKGSFVRIKVFDGSKWVWVNYPVKIGRWQEKRLAEPGWETKSPKLVIGAKKIFLSVPQAREVRARKVEESKLDPELVTVGVDLNVKNLAVVTVMKSGKVIETVFIKDSGLDRHRYLHLKLISKHQRQSGKAVRGERFDWRLWSHIKRTNLDFAHKVSRKIADVCAKYPRCVLIFERLGRSGHGKGGKARRINRKQANQLRGLIRDLSKHKAFQYGTVTVETDPHGTSHYCARCGEKGERFSFKNGKRVKRGWGKLFYCPHCGYEVNADFNASVNVHHSFYREYHWRIEGKARSGLKRPARLQAGWEKLP
-	node2077node	8.1	RUM59908.1	392	Bacteria	QNZF01000065.1	1-1179:+	hypothetical protein	Persephonella sp.		INKAVGMVKSYISNLYNWYKEGKELGHSKPSYPNPRNYALTYYATDVEFENILQKGTKKPFVRIKVVDEKGQYKKVNYPVLPYKRFYERLNQLEKEGWKVKKTATLIKKEKDYYIAILFEKSIKKPNPKKPRYIINVDLNIQRNIATIGIYEIDWEGKEAKLYGVKFIGGQLSRLAYKRDYLLHQIQVKQRQTGRSPTKGDNKRLWDKVNNLNKDIALKVANEISKIAEELKEKGEVIVVFEELKGLRARKEKGKRLNRRLNYWLRKKIVDRVKEKGLEKGYKIDDIYPQYTSKRCSRCGQLGERFSPNGSTALFGCKHCGYIVNADVNAVFNQFFIYLSYLLKAGRKARYGSSFKTKKTRDDLKLVPPVVREGASLKSSKGSSQKSAVVYN
-	node2044node	7.5	WP_146663349.1	747	Bacteria	NZ_CP019791.1	3446577-3448820:+	IS200/IS605 family accessory protein TnpB-related protein	Anaerohalosphaera lusitana		MATKSYRARILTDSRLAAALDRTHVVFVESLKQMINTYLRMQNGKFGPDHKKLAQIMLSRSNTFAHGVMDQITRDQPTSTLDEEWTDLARRIHKTTGPLFLQAERFATVKNRAIHTKSRGKVIPSPETLAVPAKFWHQVCDSASAYIRSNRELMQQWRKDRAAWLKDKNEWQQKHPEFMQFYNGPYQNFLKLCDDDRITSQLAAEQQPTASKNNRPRKTGKRFARWHLWYKWLSENPEIIEWRNKASASDFKTVTDDVRKQIITKYPQQNKYITRLLDWLEDNNPELKTLENLRRTYVKKFDSFKRPPTLTLPSPYRHPYWFTMELDQFYKKADFENGTIQLLLIDEDDDGNWFFNWMPASLKPDPRLVPSWRAETFETEGRFPPYLGGKIGKKLSRPA…
-	node2045node	8.9	MBI4834054.1	693	Bacteria	JACQZI010000008.1	259848-261929:+	transposase	Planctomycetes bacterium		MSTKAIQAKVIIEKPEQLQILWQVHSTFNQYLPFVIKQMYRMKRGEAGKEYQEIFNSISSSQNAVGKMEAVTDLNWETSKADSENERDQWAKVASKLVKDKKILFDRKKELPNISSEFRRKIFEMAFQLISGHDELMKNWKSEHKKWIEDKKKWEEKNQQYLKVRSVFDQFEKAVGGKVTGRRQRWHKYIEFLKSHPELAAWRGKEAKVLEISDKAMKKIAKAPLRKKNSIYAKEFFKINPELEALDRIHNYYEREFVRRTAKRRNSDGFKHPPTFTQPSAITHPAWFQFKKGPGYQALNIKDSSVELNTFKGWLKFTFKADPRLYQFEPVKIVKTTRGGKEKEADSYEWTDSNLQCKRPVDIKGIKLVFRNIEFENKTGNLISADPYLIFTCDIPDLS…
-	node2046node	8.3	MBM4039380.1	687	Bacteria	VGYV01000169.1	11363-13426:+	IS200/IS605 family element transposase accessory protein TnpB	Planctomycetes bacterium		MSTKAFTARLIVESPEARDALWRTHRLYNECLRFVLRHMHKMKRGEADPRYGEIFGAIRNSQHATAVMEAVTDLRWKPKKDPKPWHTPAAALIAEGKLLFDRWKELPGLPGRFHRKLWEGAYQAMDSHKELMALWVSAHQEWQKARAEWEAENPEYMKVRPALEAFEREHGQAAKRRQRWHKWLAFMRADPRLAAWRGGKALANPISDQGQQRLRRARRNKRNKVESEEFFNANPELKELDKLHGYYQREYVRPWAKKRNPDGFRHRPTFTEPSPEKHPFWYQFKKGETYKALDLQAGTISLQLLAPEGAKRAALWTTFAFRPDPRLRLIQKANPPLKEKFTYAFADPAFPGQPARPAEIRGAKLIFRRAQPDGAIYLSFTCDVPDLDSRLSILQKSCD…
-	node2084node	10	MBW4512969.1	465	Bacteria	JAHHIC010000099.1	20270-21667:+	IS200/IS605 family accessory protein TnpB-related protein	Scytonematopsis contorta HA4267-MV1		MSKRRTKKQPLPKEVIRTDVWSLSVTADQKRQMILTVESYRMFLKPLVLIVNAQWVNISDLTSTERVNAVEKMIHKTADNPNPKHKYFQSIVKKIPSFRKFPSYLRRAAIADAIGIVSSFNTRYYQWQSGIRKHRDCKPPSFTSFCNTYPALYKGQLVRYGLNYSSVDIKVWNGKDWVWLESIKIKGHGLSRHLIDGNKLKSPALVVNKRTCQLSMPVEIKKVEFKNSDFVCSIDMGINNAATASIIGKDGTVKARKFIHPAEDIDRRNKRRMMIAQKSKQTSNITGQKQSKGFCKGLYRKSSNINLEISRKVMRGIIEFAKVHNVKVIVFENLVGWKAKAGKKRSLQKQKFHLWCHRKIVELTQERWSELGGTVVFVNPKYTSAYAFDGSGKVKRSKI…
-	node2083node	10.9	NEO01605.1	245	Bacteria	JAAHHV010001785.1	1-739:+	IS200/IS605 family element transposase accessory protein TnpB	Moorena sp. SIO3I7		KPEKRQPLANITAVDLGINTTATVAVVTHSGTVIHRDFIHLGRDIDRRDKRLKSVSARASKTMGKGGKLHKGFCSLTYQKCQRINNQIGHIVSKRIVEIAEKFNSEAIVFENLKGWKPIGGRKRSNLKQRFHGWLKAKIRDFTEMKWAELGGKVIEVVASYTSKLAFDGSGTVKRNSQKYSLATFPSGKRFNADLNGAYNIGARGVFKLTRRNDGEGRSSKSSGRPPRSWVCLCDLWAAASPRLA
-	node2085node	9.1	HAJ64610.1	445	Bacteria	DMJW01000638.1	5666-7003:-	transposase	Cyanobacteria bacterium UBA8543		MVQSIVRTDRWFLKPSRQTTEHLAATVTQYRAFCKALTYVVYGHWVEIKSAKSQCVAVERLIHKTKSNPSPKYQYFGKRFYKFPSYLRRAAIEFVCGQVSSFVTRYQEWQSGIRKKRDARPPKLNPEAGCYPALYRGQCILFGNDLEAVQIKVWNGSDWVWSEPTTIKTKRDRHLLSHSKTLSPYLMVNHKGVYLSVPFGLKPEKLKGDRVCAVDVGINTLATASIVGSDGTVTARKFLHPAADIDHRDRLFKRISRKARLTKKLHKGFCNSLYRKARHINQNLAQQVSRQIVNFARGNGASVIVFEQLKNWKPKGGRKRSTLKQKFHGWLHRKLVELVEQKFEEVGGITEYVYPRGTSSWAYDGSGQVSRDKSNYSNATFKTGKQYNCDLSASYNIAA…
-	node2078node	10.1	WP_045409841.1	450	Bacteria	NZ_BBKT01000015.1	120817-122169:-	RNA-guided endonuclease TnpB family protein	Thermoanaerobacterium saccharolyticum		MECIKTVKFKIKVSDKSFNDTIAIYNEALSYIISIINDEWNTISTLATVEKQLNFIEKLIHNTKKNKSKYDFDSRFYKFPSYLRRAATAEALGAIKSYYSNLENYLKKKAQYEAKGKILKDKMPVLGTKRYSYPVFYKNNMFERTGSNTAKIKVYKNNDWVWHNIEFKTNSLNHRDMTNFKEMNPMLVKSGRKYYLHFTYEKTVKLNKTPLKDRTIIAVDLGLTNSAVCSAMKYDGTVIGRLFINQPVEKDRLYHKINKLAKAQKISGIGRKPNLWRKINNIKNQIINDTVHQIIKFAVYYKADAIVFEYLGKLKSKGNYARRMRIKLKYWAKRKIQEKVREIAHSYGIRVSWINPKNSSALAFDGTGKVIRNSKKDICEFTTGKIYHADLNASYNIGA…
-	node2079node	9.7	WP_193655411.1	452	Bacteria	NZ_VOVB01000001.1	657514-658872:+	RNA-guided endonuclease TnpB family protein	Bacillus cereus		MSATKSKTLKYKITNQTNIFELTIQIFNEALSYFMNVIDKEFLSLDDWNTKGIVPAVERLTHTTKTNPLPKYKEFSQQFYKFPSYFRRAAIASAFGKVKSYRSLLRNWIEEKEQAKQEGKRFSKRPPSFQLEHNEFPVFYRGNMFEKRSNHEAKLKLFIKKDWVWVDITYKPMDLEKRGVSGWKECNPKLIKNGKKYYLAISYEKKIPLNKTNIKDQTIISVDLGMTNSAVCSAIRPDGTVIGRTFINQPIEKDRMDRMSKNVKIAQNKYGYISAPNLWRKINGLQKHIVIDTARRIANFAEQHRADVIVFEFLGEMKFPPNTYGAKRLKQKLHHWCKNGIQNKVQQMAHYRGIRIRRVNAANTSKLAYDGSGEVVRNHKKDLATFQNGKVYHADLNAA…
-	node2081node	9.5	MBQ6520266.1	455	Bacteria	JAFRHA010000198.1	9350-10717:+	transposase	Anaerolineaceae bacterium		MSQQNLEFTSYGIRILEYHHIFDDTLKVYSAAVRYLVSVVLNEWETLKDLDSFESIRVMELLIHKTKENPLPRYSFDKRFYKMPSYIRRAAIEDAVGKVRSYKSNLENWEKEDPSKRGRKPRSPKVEVSFPALYNKNAFMWVDDYTAKIKVYIRNTWDFVTVKLRKSDVNYFNRHNDPGVQGCPKLERVGKRWTLRFPFKHKIKLQDVPPEDEIVLGVDLGINNACVCSAMKSDGTILGRRFLSLPRETDSLDHHIGFIKKAQQNGSRNPLKYWALVNNINLDITRKTVSFIIKTALEFGCSRIVMEHLEFRGKKRGSKKQRLHLWKVREVQKLVTAKAHILGMRISTVCARNTSKLAFDGTGNVTRDESNYSMCTFKTGKRYHADLNASYNIAARYFI…
-	node2080node	10	MBD9037164.1	441	Bacteria	RKFA01000020.1	26234-27559:-	transposase			MQVTSSYGVEIRKQNIPIRHTLRIYRSAVSYLIQVYTQAWGELSEIPNAKKRFNEAEHLVHGTKKNQACYDFDLHFPKLPSYLRRSAIQHALGSVASYETRLELWKNGKLTGKLKLTQENHAMPVFYRDVMYREAGEKEEAAYLKLYDGHDWKWFRVRLLHTDMEYLRKHWAGEKASAPTLEKRHHKYFLRFSYTEEKNLSKTAVKAQTICSVDLGINTDAVCTIMQADGTVLGRRFISFPSDKDRLYRVLGRIRRFQRQHGARQTHNRWAYAKRLNMELSRKVSGAITAYAREQQADVIVFEYLEMQGKKMGSRKQRLHMWRKRDIQKLCEHRAHRSGIRVSRVSARNTSRLAYDGSGIVARNPENHSLCTFTTGKQYNCDLSAAYNIGARYFIRELI…
-	node2082node	7.4	HIV98566.1	439	Bacteria	DXHU01000006.1	141943-143262:+	hypothetical protein	Candidatus Ornithospirochaeta avicola		MKIMVSREVRIVDAFKAFIDTIAIYQNAVSFLIDVVNEHYVNVCGLPSQKAMTFIERLVHSTSTREAFYPSFDIRFHKLPSYLRRSAIFDALSAITLYRKNLAEWEVSDKLRKKPFLKRKRNVMPAFYRDNMFILDEENGVYRAKLKLFSDGDWKWHVFNLSQADVRNIQKDFSLEEVKCPVLKKHGHRFTLSFVFETEAELPKKGNKEYSICAVDIGINNAAVCSIMKEDGTVTARRFIAFTGEEDRFNRILNERKKAHSLSKCRTHRLNRFLKNHNENLARLTSSAIAEFASSEGAYVIVMENLNGKGKVKCSKKERLHLWRKRDIISRVEALAHRKGMRFSTVWAAGTSKYAFDGSGQVKRDKDNHSQCTFSNGKRYNTDLSASYNIGARFFIRET…
-	node173node	8.3	TFG00322.1	742	Archaea	SDNL01000019.1	2218-4446:-	hypothetical protein	Candidatus Lokiarchaeota archaeon		MEFATITRTFSLHPTASRKSQAYPQLKEYLLKVRDLENAYVAILIRAVRNGQLGLQDFSGESKAFIKSHIYNALNLNRVVAPSYKSYELKERMKRCAIQYPYFAMRQWLIRTHHLATLARALSELFRKKKVHILTFLRGRPFSRAILNHLWGELQKDCFGNRTPLSYFFITNMLRQLKNLLISAELLEPYLKQRIREISRNKALLQTFCTSCLNTFSRKKKGKTIMIPPSELIPSILTRYFAAVKRYSTWNAKKRVSTTDLDAFKRRRKEEFLPIIATLRAKGKALSSVHVKALLKRLFSELLDELGSSPDIKMVNSIFKPTFKSPKVGLKPSYEGFQSYLRKMLKNKLKDNLKGHFLTKGILKILTGILDTFHKTMYEIVPPPKIKALAVPINQSEQV…
-	node176node	9.6	TFF89657.1	829	Archaea	SDNE01000285.1	179-2668:-	hypothetical protein	Candidatus Lokiarchaeota archaeon		MSVAIVTRKFAFIPEGGKLARANTINTIREQFIKFRDLQNIYSKFLVDLVISDPSIVNNHPWEYPNFHLSITKAHRTQFNALKANGTISPEEKLPTDGKARIRKYFYDHFSDLSNPSRNLSRFNTNYQKRVQFIERANQNALQYPFYAVRNWIIRNERLKTIANTLIVFLNSPQQQKIHYRKQGIDTSVPSSSYILEHFLGGKSIHREFLKQFSVDTKFNIFGQFDSPSYEYISGHIGQLRNMILKKGILETAVRVSINQIIAQISQNPTISNGLLERILKCYPEIQKHFLKMYIRLVRIRTTKYAKMRLKKDTSLYGTSFVITFVNEIFDTHDIQDLDQFKAVRDVILNEERILQSEGYKVLSLDEIKAGVLDKTIQFLNAILDNPSLNASRAIFKPS…
-	node178node	9.9	MBD3215057.1	1890	Archaea	WJIN01000335.1	393-6065:+	transposase	Candidatus Lokiarchaeota archaeon		MEKKNLERLKQNAIDRLKKRNSLSGWTPQPIRDDKNAFLGETIPLNSRNQISQDEPQLNEKSRLNEQAYWKLAGQFITKIRQLKNESLNQIFNIKTVSRISYKNLKNLYEKLKDVSPEFSTVQSIRTIFGSPSETRHIKDSLHVHVNIPKQKWDDNCKAWITQFHNNLTRFWIGIFGHHVRWTANLSNQFSKIDVQVNGQRLGTFSFGKVIGALMNAYLEVLSQEIVEIDDKEGEWNLYDDEESMFFVDNPKPENIKQVGATDSSEFKKKLRKLIEPYEFSTNKEDLLDFMTLLYEQDSSTAMKVFERLEGQLSLNLPKLSWGEIIKRYGDPIFAQLVKDIKINFKKLFLKRFPRFKWDDYLHYVLFLAQPLIVSQFAHQEKSFLRFIKNCLNGSNCDP…
-	node177node	9.8	MBY9006033.1	722	Archaea	JAGXOA010000092.1	205-2373:-	transposase	Candidatus Lokiarchaeota archaeon		MTTTTITRIFSLIPTSPYKKDIYKNFQAYFVKFRDLENLFIKTLIYALNKGHLSLQDFSGTSTSHIKRKIYNHLELNKIKAAQWKSIDLKERVHRCAIIHPYHAVRIWLIRNENLSIILSELIELFASDPSHIIWFLKGKQPPKPVLKCLFRILKKDPFGTTQFLTSFHLTNMIGQLRNIFLSNTQLEPLFMERFKKIKNDEILIDNFLRICLGSFSRKKKREQITLTPEQLYNYFLELYFRKIKWLSTRYNKMKMSTLDFICYKKQRDTAWDVLKKEFISQQSQFSLKDLNSLMVSVFQEVLTELETHSSNLLPKNVFNPFLQKKKVDYLTPTYHQFLIFFQKQLKDKMKEMLSDLFLVDSIVAFFIAKFERIRIELPGLINVLKIKRLSIPIQNLRE…
-	node180node	10.9	MBY8981303.1	798	Archaea	JAGXNX010000001.1	998-3394:+	transposase	Candidatus Lokiarchaeota archaeon		MSAITITRTFALLPNELPYQSYKEMTNLLVKERALKNRYTALMIADIKENSYHSYKSTSISRFRQAVYDRLNFSQVLSSQFQKLKLKERAKQCAFYDAYLSVREWIKRVENLKRIIGYLTDIIRKDRAFTLSFLRGKRFRSETLKEIKKLLRNDCFGKRQDLSNDFLNNYILQVRNLFLSCNDFGMESLYSEYSGSNALQAKMRESVQNLHLTDDLIGQISTGFHRTKKGKRISVIPSDLTDYMVDCYIRQLQWITTRKAQQILSLKKKIKQEQEKKKKTKLSSFHLSLDKISTSLSLLIGEVTFSSQHEFKKKRALILKPFRKELKKRVKSFEIDLLIQKSFESELLDIKQHHNQYVLRRLFKPHFPKIPIDGMHYDAFITYFTTKLQYKIRELLKEE…
-	node182node	10.4	TXT62704.1	348	Archaea	SHMU01000087.1	4834-5880:+	hypothetical protein	Candidatus Lokiarchaeota archaeon		MNRDVYCEAFHLDLDDPKTIYHSIQLGLVSREVRSMRVKDERQRITSMKTRAFEPLLPRITLKDRKLLLHLPFQQKIEKKEHSKPSSSKDANDAKVGMGIDLGLKHIATISIRDEENDIEMARYFLSPKELLDMVFDETTGKFRYQDRLRDDENVRHHSNIKSTLIRLRQQISDIQRRKNEYEQRCLERTIKNYKERVKWNVICRQLSQCWASVYRINLQLVNHLSNCIMKIARFWNVSTIKVEDLRFSMRSRKQAAGLFLAFWQVHWFHSQAQQAIKLQSTLHDIRVTKVPARNTSKRCSCCGKLGNRSGKQCTCPHCGLSLDADLNAARNIVNYKKPKHASSGASH
-	node172node	10.6	MBD3211381.1	1280	Archaea	WJIN01000036.1	1067-4906:+	transposase	Candidatus Lokiarchaeota archaeon		MELREKLIFTASLILPILFTCFIGALSYKIFLSWEYDADLTVLFLERHLIWIIISVSCFLLSWTVILLSLYSYELEYLFLKNTYFNILLGISYGSLWMTQREIKVGIATTIFPPFDGWGILILIIIVSIGLLYFLIKISERYLNTKFSTPDYIYGAPADDKSLKNEEIVLSNRQGAEDVIPIGTNNENHNPLESEIDHDQAAQVLSIQKIRTSASNQYFIEFPNDLRIALCKYIFQEESARPKATSEIVRELIAQLSKVLENALNYYNEQNQENAQLSDLNLSQIEEMSKPYLDDLFALEHTPGVLGELFNLRTKKNITSFRNGILRLVRTLGEEKDLTTRYLERLGAISHEVLHHIQRQEPINIVQLNQAVLFTEFNLSFNQVRKIATALVELSGQPI…
-	node170node	8.1	MBD3213066.1	1666	Archaea	WJIN01000165.1	2010-7010:+	transposase	Candidatus Lokiarchaeota archaeon		MCGKLISEELIRNYRNGGDKIYCESCGYLVSMDFSGEISPTPSEQREPVSEKENSPKENAKSRGKLISDIDSFFYRYAYQILMNSKICSLVWDKKKNIGLSQIRKYTDIMKDLILKHSFPAHWISRAATSQDKLLVQIEMVKKDLNHDQRYKAKVFPFLAEVIEVVFDLIVGNYKFRNLREKQQIQIIKDLKSTFGFRIGAQEYQTFRYCLSEWFAQEIYHKLQQSELDNSKGKEHSADIPDSETPSYHAMVSSLINKFMKNPSKYPTLQPYSRELKKFILRLTIDQFYYTSFVDYVRWLTRNLDAIRQAKQDLKDLNPLLNRLLNWLIFRSFIIDCRFPKKFKANLALILSRMIFIAVKRFAMDNKLNLRKLKVPDAFYKGVGNNLAHKVRKDRPIHN…
-	node169node	8.6	MCE7734803.1	683	Archaea	JAAFKL010000166.1	7018-9069:-	transposase	Candidatus Heimdallarchaeota archaeon		MEQIVITRKFRLNNLDIADDLFVQYKAMVNDLIIQGLQLPYSEFEKDTLVAVKKFYRQFVNCSCDLKERVHRCGAQYSYFALREYRRNQKHLIEIIKIMIKNGIFNNNHKEILKNTDLSYYEIDNKQNFIKNQLIKKLAEPDITQFYNDTNELSKYSSQIGKKLNNKKFIDKTFRSFTNRVIRQLNKRFKELQQSKYALLSNYDTTILKLLNLQHLSEVSKISKREWQNSKNKWKRDLKHDLNQSLNQSLNQSLTQVNLQLNNNWGKKFDNILKSLLKPKSNNQSNDRLWVNGTSFTDLLEFMKLKFDIVLKKQLLEYLKINFLPVINQDLSVFEKDLNKQIPSIMKIPEMDKSSIPVGIDDGQVYRLNEIFEDNKLKTVNLNISLQANDFISTELSTV…
-	node174node	8.7	MCK4878626.1	697	Archaea	JAGLTP010000647.1	1346-3439:+	transposase	Candidatus Heimdallarchaeota archaeon		MISVGLDFEDNLFIKDGLISVKRFYDEINRRTEEKNYLKSLGIKERLIRCASQYSFFAIRNTKQIKKIVEVISEILSETSSWISVSRQNFDYWIGKNLKKQEVTNALNNRYIKQIRERYTKKYPKDITILNRTIIQNYFNYLKKVLLRNIKIKNENLSVFSDEIREEIIKKYDDSYLEDLIKKFCIQTSSILTRHFKRLRKNKYSSKTKKQEKGDSGLSKLIYRICGTKKLDSIDNELWQLHKLEWMRSYRSKFEDCNLLKFLKNRINESENRIIKKPIEFFMRIFLNKENIEIRYLFSGKSEDDFLHFLTQLLEYHIALLIVEKLQRLILPEIRLRLLEISQNPQFYLKIPKFTKASIPLGLDDEQIYSLIENGKEVYVHLSFRPNQKYFYKITNPER…
-	node175node	9.6	OLS30012.1	394	Archaea	MEHH01000175.1	4771-5955:-	hypothetical protein	Candidatus Heimdallarchaeota archaeon AB_125		EDFVDFFSQIAMHHLTRLIIEKNRDVFLPEIRKVLLEIKNNTMNFLKQPTFKKSSIPLGIDDNQVYSIAESNNEVEIKISLYPNEWQIFRLKKPKRYFELRKRNYSSHRGFFSVKGGKFQLAIPFKKRLPDLTEEKSLEKQKMLNIDLGLKTLATLSIIRNEVELERIFLDQKQIIGPKDKWFLPVDKKNQLETCDFSKLINFKWRLIKLQRKAFDFQSKMNRIRYENKQKRKTNHKLPHYNKTKAYWYARRHYKNTWLKIQRIHTELINQVSARIVEYAIFHQIDSIRFEDLRWSQHSRRDSIGYFLSDWQIHWFFSRIIEATSIIARRNNIRTYIVDPKNSSKACSKCGKIGRRVGKNFNCVTEWCKLRIDSDLNSARNLGSLSRKTHLIRL
-	node179node	8.5	NVM29250.1	659	Archaea	JABXJT010000025.1	54726-56705:+	transposase	Candidatus Helarchaeota archaeon		MTKGQFSRVYLGNTLRWVRNLLKRGFHTKYMQLVVDSFKTLPNPPHLAVEIARWFTRDMTKFLKSYLRILSGRMTWFVKRVLNSSRRTLPSGGSGLGSSITKILAKNRLSIKNVGIKGWGKVRKQWRDGALQALQQKLGGIDIGALANHAVKEARAGLSPERIIKLLFNFRPNRMKLGAGDLMEFKAFLVKCAINEIEHRLITFLKPRLVPTIQQVLTALQGASRGWVQLPQFKKQSIPFGVDDRRVYRDADLQDLYILALQEQGVTMEEIVRKLIKKLPKQWRENPKTVAKIRKGVEELIKHDEETHWLEKIKKRKAPIRLQLRLERGNPMWFELKTPKRFLKLVQAGYAPQKATLLKKAGGGLILALPFEKEVPRSQCLEPSDLPQMQDPTAGLDLG…
-	node181node	9.6	TFF85393.1	731	Archaea	SDMZ01000055.1	2181-4376:+	hypothetical protein	Candidatus Lokiarchaeota archaeon		MSSDACIITRKFGLRPAELGVNLTLDTFSKFEKVVNTMIKVGIKLDEEYYQKNGLTAVKRFYDLVRVTPQLMKIKDCGLRERVFRCASQYAYFSTKEYKTRGKLVSILADLINSESDLSFLFKKKFPSRNLLLRARRIIIDVGLDVCVSYQFLKNMFLYLRNILKKRILQKYSTKLDGLISAVIKSGDLKTMVVSWLNQNRELVLKSFLRKVSRLMTKRVSRVREDADTFLGEGHFDAAIIEILQKQGYTIKDWKKARKKWRASHWKTLKKGLKAINVHEVADRILPIINSQVSPERILSLLTRHKIRLPWVDGTSFEEFLAFLKARAVKKAELSIARRVISSLLTELRNSLKEIENSPWHLLKKPHFQGQCIPLGIDDGQVYDLQINRDPENDLITGI…
-	node171node	8.8	MCG3219672.1	310	Archaea	JADCTN010000624.1	1-935:+	transposase	Candidatus Heimdallarchaeota archaeon		NNMAPTLTKKAGGALKLSFPFEIRTKKKKGKKLKAKAKILGGDLGLKTLVTISVVERLEAVKQKTKLSKEDFDKLFEGIDIGAHESARYFLDQEELAGKASDWWIYPKGSRPFFNFKKKLILLRQKERELKSQRDNFKKKHKNYRQKKQFFVIRREWKRIWQKIKNIHQEVAKQVATRVVQLARFHEVTLIRFENLKWSSHSPKEKVGYWLSTWQTHWFHSEIIRNISQLASRFGIKFELVNARNTSKRCSKCGKIGERKSKSFVCNHCQSPSGPPRQLDSDLNAARNITIAPLPLSHWRKRKPPVPGIS
-	node2693node	8.5	MCJ7632848.1	232	Archaea	JALHUX010000432.1	1-699:+	transposase	Candidatus Bathyarchaeota archaeon		VADIQVEVENHYIEGLPEAVVGIDLGKWHNCYSIWVNDKEVYRAFDSFGDYHKTLLKIQDEIGKLQSNFEGTRKELSKALMPLYEKKRMVLRQYYGTLRNRILAHVPEGFNAVFVVEDLDDLPRAELCKAQRTWACQELANGIFASQIEWNGYKLVKVNPRGTTHTCSKCGKPVKSRKDRKIVCPTCYPQGLDRDLNGARNIARRYMLSGIPQHTCSGKTPIIPLKPCAICG
-	node2688node	10.3	MBW2672811.1	376	Bacteria	JAFCZZ010000035.1	3390-4520:-	transposase	Deltaproteobacteria bacterium		MDYRSVTLRLVPTPKQAKIMDRNLLKVSKLLEISKREFQKAIWQRARRDKDLGGAHTRLLDLLAQRFASTVMGNLLYPLDERNYSFVKREGWYAIEVRFKPRTKVTIPVARPEREYYEDIIDGTSYPAFIYKHGADYFLSVSIPLERRFDERRPTVYVGIDLNQRKHVASLYNPETGKFERNIFFDLRPVDERVKEIQRRISAIQRGKRSSKLNEGDRKKINALYEKIRKIIEKGHGDFISKLVGVADEYWERGYNTVFVLEDLKGITKKVGKEYSPFNHWLHSQWCYRRFGILLETHSYPIKQVDPGGTSKRCHRCGTELEIYGKHGRLVRCHVCGLSDFSRDLNAARNLALSGKDGENEFEKQYAEVKTCNLYF
-	node2689node	7.9	RLI77137.1	342	Archaea	QMZB01000314.1	1828-2856:-	hypothetical protein	Archaeoglobales archaeon		MMRVYNLYRTVILQAYPTLSQEKLLRKAEESVFKFLELSRRELQKLLYHKFKNDGIEPRMLTLLTQRFTGSLGEKTILCFDDYNSKFVCENGIWYVEVKLSKGRNARERILIAKSNNEYYDVIEELKNFHFVMVRENDKWFVYVSIPVEPQSNGLVVGVDFNLRKWVVAPYEGRPFFFDASEYAEKIDRLQRLISRAYSGKDYKKANEYYRKIQEIVKLTHGNFLSKIKKIYGICTLAIEDVSIMFRLTEKENTMINNWLYKKTAMRKFVLRAMAKGFNVVEVNPAGTTRTCHRCGAEVKIYGRTKRLIRCDNCGLRDYNRDLNSARNLALRAIHLLSKNDK
-	node2831node	10.3	WP_245685464.1	712	Bacteria	NZ_JNWJ01000027.1	148298-150436:-	zinc ribbon domain-containing protein	Streptomyces yerevanensis		MSRKLPLGEGETARTACARGLLRAGVVEKTGEMLSATVLAQRVGWAADLVSGMAAELLAGHWNATDVDRLASGEDAGGQKLPSNAWMALRRLGWTAAPAGGVRVNDRIVRMAQEQAGRTLRSAKWRADLTAGVRTTWPAEPGKRTPEEWDAVREAIPDGEHLPSSVIRSRTRQITAFAAENGRLPADVFELEAPPGAARMLLLSACDGQQATLERGEDDPQRALLRLQLPTRPDPRTYRDWTWVACPITLPPTIPPGAVLHLPTLRLVGGKVRADLAYTHAVPKPRRIGHSVALGVDWGLNTLLSAGPARLHDDGHITALGHGAQFRAAGTLAKQHRLRRLSEHLHSKADHIERLIDADEQHELSGRHEVLRDEIRFVSARRSNLNDALAWAAARWTVD…
-	node2817node	10.7	SCG40190.1	662	Bacteria	LT607754.1	760870-762858:-	Putative transposase DNA-binding domain-containing protein	Micromonospora inositola		MAGSVLTSIATCTAYRAVCGGKPGVPGVRVPVSGRVLAERVGWLADLVRGMADEVIAAHWSNAEMAELAGGVGPDGRRLPSSGWMALRRLGWCAVPSAGVVVSDRVRRIAEEEAARALRLACHRRGIVAALLATWPADPFARTDDEWSALRAALPAGTDNATIRNRTRQITGYIGVYGRFPVGLCELEGPPAAARQVSLAAADRQQVVVDRVDDRVVRVWAQLPICAAPASYRDWVWHDVDVVLPATVPAGVKVCTPTLRPGDGKVRVDLPWQTPHTRPPLDGHTRALGVDWGVNTLLTATVADLDQDGSVVVRGRPLRFDATGVSAKLVRLRRHREHLKTKADHLTRLRDGRPADAPADPALTGKLVLLEAEHSAVCARIRHLNKALAWSSARWLVDH…
-	node2816node	8.8	GGZ76502.1	736	Bacteria	BMVM01000010.1	155276-157486:+	hypothetical protein	Streptomyces bluensis		MCLVGAAREGVVGVGRLMATAPCTAFGGVVEGSGERVGGRLLYQRVSFLAELCGGLTRQLVASRWDEDSLDLLAAGVDGQGESLPSKGWMALRRLGWAQAAAPAEGVYVSDRVRRASQEYAARTLRLALHRRALVAAILATWPGDPHRRSEAEWTALRAALPAGVSKAEIRNRSRQVSAYVREHGRLPAGLCELEGPPEVAGLVVLAAMDRQQVTLVRVGEATARLRVKLPLCPAPASGRDWAWHVIDIRLPGTVGADAVLHTPTLRPTRSGRIAVDLPHSQPAPPVKSTGHRGAVGFDWGVNTLLTGTVGRLSGQGPESRVVTDGRPLIFDATAISAKLHRLRGHREHLAAKRDHCQRLAEGLGAPHLAWAELLDKAAVLEVEHQRVCARIRHLNQAL…
-	node2818node	9.2	GGN72848.1	475	Bacteria	BMPX01000013.1	179508-180935:+	hypothetical protein	Actinoplanes lobatus		MMAASGAAGSVGQDRTAGLTATATCRLPGSVTEVEAAPRVSGQILLAACDRQQVTVERDPDRPDTHLQLRILLPACAHPRSHRDWQWLTLPVRIPPTVPAQASVHTPTLRLVEGRVRVDVPWRIPVPAAEPAGHVHALGLDWGNTTLLTGSIARLGTDRQGRRRVLADNTPLSFDAAGVSAKLLRLRTIAEQVRAKTDQHARLLTGRPDPVLQTRHDLLEREHQRVQAKIRHLNGSLAWAAARWAVDHAITAQVSVIYIEDLATLETRGLGRSMNRRFGAHVRGQIFDALRHLAGKAGIAVVTVPARGTSAGCPRCGHLLRHVKAPDRVTSRGHKWAHCPHCRLSADRDHAASQRIVARGLLGQQHTTGTRAGTLAIRATIDGPVRAVRDKTRPTPPRP…
-	node2835node	10.1	WP_136364321.1	608	Bacteria	NZ_SSNW01000003.1	170937-172763:+	zinc ribbon domain-containing protein	Deinococcus sp. Arct2-2		MSKAKVVKPAKVVRSTPLRVNQAWTADGLPLDRVLVEQRCHWLLDLTAEVGTLTAASWWTPGHFDQLATGESPDGRPLPKCGHAAARRMGWHTVVPDEVYLPDRFKRGVRVRLMALWQARLGDVDLFPVMREEVDLAGEFDAGQVRATSAGQWATNQQLDRLAQSLTRFRKTAEHDPQHLTEVFLPPVIRRPVLPLSCMDDQFVEMTVDEDRLELKLKLPVVARPVRREDWVWHRICLSVPASRRNLGEWSLPDLRRDEEKILFSAVQTSQGAMWKQPTAALGVDWSPSALVVAAVVKTHAGRLLTTGEATGFDEAGRISKLLRLQREEEFTRRKARRIGALLAGQACEVLSDKHQTLSAHQDALSRKRMYLGRDLAWHAANHLVTLAGQCGAGLIAFE…
-	node2834node	10	WP_237025299.1	593	Bacteria	NZ_MF600313.1	147784-149565:-	transposase	unclassified Mycolicibacterium		MADSVSGAVVVQSAVPLRIAAAVDEVTGEVIDVDARIGWLLDMVERLSVALMQSCWRPATFTALHAGVDALGRKLPSTAAVVAARLGWVPAPPVGVYVPSRVVRLAQANVVPVLKTMAFRDALIPQVVAALDEQGRLDRHRLGDSQARYVTAAFLRNLSRQLRRAGDKPIASVTEIQDPPTVARIARLGAADRSLAELDTSDRSGVWLRLKLPTCPAPAGRDEWSWCRLWCPIPPHLKGRDIARWHLPTVSTQRGKPLLRFAITETVPEPATAAATAALGIDWSPASLGAATMVADRGGQLVTDAATLVYDDRGLSVRLARLQSEGQALTGKIARLSNLAANAPESTKPQLSAKITVLQENRRALGAKRSRINRDMAFDFAATMTAMATASGAGVIAVE…
-	node2832node	10	MBP2372295.1	580	Bacteria	JAGIOE010000001.1	255597-257339:-	hypothetical protein	Paeniglutamicibacter psychrophenolicus		MTISSATLNVPMHPGLARLFALAEASAATLMARGFTTAVLERLCAGTDATGRRLPASAHVAAARLGLVPTHRKGVYVPSRVDRMIQANVVAVLRTLAERDTALQRLAGTGELAASHPKVRAGVAQNLGRQVAQNLGRQVARHLKHHPGAEIASLRLPALQDTPAPGHRLVLGAVDKQLATMELTPAGTFLVLTVRLPSRARPTGRGHWVATEIVLPIPRHLQSRPITRWHLPTITPHPSRPCIARFHLAYTEPDAPEREKSTPITSVVGIDWSPSALGVMSRVTASPDGALSSAFEGYRYDDRGLGTKLARLQAEGEILSGKIARTGHLADGLEESSPLRARLEAKITLWRQLRTELGAKRGRVNRELAFHFAGWATGHAQESGATTIAIEDLATLQAG…
-	node2833node	6.1	SEC53794.1	744	Bacteria	FNSV01000005.1	3896788-3899022:-	Putative transposase DNA-binding domain-containing protein	Rhodococcus koreensis		MNDVTAAPASLSGPFSGRCGRHSNNDGVSTTPRQFAFTTRAHVAVDDATGEPIGLDDVDTRVRWLLDLITAAGGQLVSRLWQPATFDVLAAGRDRHDRRLPAQGHVAAARLGWNPHYPDGIYVPSRVSRVVAAQVMATLRTLAYRDTAITALSERFDPATGRIAPPTAAADCAPLGFARGVRRQLVAHARRTGGALAGRLRITDVQGPPQVAAMAQLSAADRQLAQITATERELVFTVKLPTCPAPAGRAQWRNVRLTATIPGHLHGRAITDWHLPTLVLDRKGLLWRCAATELVPDCDLGSATVAVGVDWSPSTLGAAAITTENPDGLSSDYRGFTYDDRGLGTKLARLQTEGQMLHRKAARLTQLAATAPPEVRARLEEKIAVLNEHRTSVGVKRGR…
-	node2348node	8.4	WP_243679641.1	231	Archaea	NZ_BBBK01000001.1	302328-303023:+	transposase	Vulcanisaeta souniana		MSVLDVTVVGVDVGVKRSVFAFVGVRARLLSDLVVIYGRQNGVSLMQLGTYDAVTRAYVVDVRYPGVDKYRGAEMTGNIVSKTLGAMVRAIHNVQRIHKTLVGLVLEDLRQFNGYKHDLAKARAVWGGLMMSNFSKGVSKCSAVKVSWFWISYEGEVMIPTKDSIPIVLVEPEYTSSTCPRCGAYLDKVKGKVTCDYCGFKGDRDVIGAINIAWRGFLVLTKCVREGALRI
-	node2349node	8.9	WP_162008558.1	226	Archaea	NZ_BCLI01000001.1	707834-708514:+	zinc ribbon domain-containing protein	Vulcanisaeta thermophila		MVGVDLGLTRSVFSVVGDGASDLFSIVVGGLEARGVPVRLIRANGYFVFDVTYPSVDYYRGSEVVFNLFERVVSVIRNAFEMASRWYGVVTALSLENLLSDKGLARGIAKTWRLLLMALYNNKGAVEEVASYLGDARASIWCYDQWLTYNGHVLNLPGSNSYVVLVSPEYSSSLCPSCTRYLGPVRRGVEVVRPRCGFRGDADVVGSLNIAARGCCVLRRYLGGKS
-	node2766node	10.6	GBC85483.1	301	Bacteria	BEHN01000018.1	62277-63182:-	hypothetical protein	bacterium HR11		MRLAGTGWLRRRLGEGFRVKACELVWRDGGLWAHIVLEKPVCAVEVRGLLSVDVNARTVDAADWARGLYMVLLVGAWLGVKNRYLRAISEIQRCVGGRKARRRLRAKYYGAMNARLRQLLHTCAAWIVRYAAAGGLAMALENLRYVKEANRIDVVTRGIFNRLQAYIAYKAALEGIPVVWVNPRGTSSRCPVCEQAKLKRDGASGAVSCGACGLRAHRQRVGAVGVGRRALQAKAGASPRAGSEPCPASGIGPMAGRLLHGEKAVLRLTEKGLVVEADPGGVVASQGLPTRPKSKSSTVRE
-	node1660node	6.7	CAG8449672.1	1019	Eukaryota	CAJVPZ010000022.1	8035-13598:-	11234_t:CDS:10	Racocetra fulgida		MEKRKLSNIKLKKLDSKKGYPNFKPLHRYNSLIYPQSIDKSSCGYKIDNSPLFKKRENRELKLTLGRQEKNVYLTVRIRMERSFQGNCKTLTIKRKNSKFYALFSCENIPLKILPLTGKKVGVDVNLEKKSYITLSNGKKYKHPNFYKKSEKGIKEASRNLSKKVEEKMVNQFKHEVHQITNELVRNYDKMAIENLKIRNMKTEIVARQFIRVNPHNTSQTCSNCNNLAEENIMKEKDDLQTEKENLEKELIRAETIIKCQIRADEIRERIKEIEEKQLTIHIQILQGGEVNIDAMNKKNTPKLESLENGIELNSEQKLIQELVLKGESICFTGSAGTGKSFLLRHLITLLQKKYGPNKVGITSLTGTGASIIGGTTLASYFGLKSDSHLDADTLFKRI…
-	node1664node	5.8	CAG8553001.1	210	Eukaryota	CAJVPW010005305.1	6687-7562:-	9599_t:CDS:2	Cetraspora pellucida		MEKGQLILSQGRGERELKINIRLHTQLKRPLPNQIETCSIFLKNEVKQFPKTGKEVGIDMGLDVFCVLNDGEKVPIPKFYRTVEKELGELQRISGRKKHKRNETDKTKPSKRYLKQKTKVIGKQVVEINPKNTSKTCFNCKTIKGDLELKDRIFICACGYEENRDVNAAKNLLYKAQTTEQELSSLGKNMVYDLFAETPTEKHSSSNSLS
-	node73node	N/A	RMY22497.1	670	Eukaryota	QWIL01000183.1	15181-17376:-	hypothetical protein	Hortaea werneckii		MAARRSLGGGRVLGSGKNLAPPVPARPGKQPIQQASGLLSPSESSVSLSSQTSSTPPISAENEDITSRVALDGHGSAQAAATASSRMVCPICNEEMLTLLQLNRHIDDNHANLEEVEQQEAKTWFEQQVVKARKFQPFHMLNQKLRGMEDFESNNALPPLHVGTPPSQGSRGASPAPAPPPRPVDAQLDPEEVISKSHWQRSSGNDVCSDPICGRRLGATNGQINCRHCGKLFCDEHTMYQMKLSRSAQHEPVRGLWYRVCETCYKTRQGYNDHNGFARSHIDFFKSARRKTVDKQYLETSRLETRLTRLTQLLADPPPDPNQSASNVLWSSIAGNKSYLQSLEQSVVPWEEDASSNECPFCQQPFSQYSLRRHHCRTCGRVVCADPATACSSEMGLDV…
-	node60node	N/A	PYT66984.1	1032	Bacteria	QHYJ01000275.1	8241-11339:-	hypothetical protein	Acidobacteria bacterium		MLRARGALIAVPPQNTSRSCPECGHVSAENRKRQAKFVRMECGFSANADFVAACNIREAGLALLACSYPSGDVSPSSGTHRRYSCVCMRPVGILSLQGREEVNALRHRLGDGRPSDNAGPARSLKFAGFPQPSTRRDRFVVALGRAIGYRGSYGKTGSMRRSVVEKRNKETRQPPPPLPRRDAGAPIPQEEEVRSLVAKGKTKAAVELAKEIHRRCGRPESEALLVDAYGARIWSLQEAGLKKEAKELFELVRARHSGSAARLVHASVLVSASDGNLDGLLRPLGDPVLPVETRRAIETFVKDEVCDLNAVAQCATLAADHPLSTAASALVKAFAAVTTGPVEESALALPEVSHRSALASWKMLVRAVAYFYRQDDQACERCLELVDPASAPARLIPAM…
-	node71node	N/A	WP_096466258.1	515	Bacteria	NZ_AP017312.1	2623265-2624812:+	HAMP domain-containing protein	Aneurinibacillus soli		MKSIYVKIVSIFSLIILFGMLINTIFSQMMLQKTIGYTEQLLTQQMNDKVQTADTLINTQVENSKKTSTLLAEQFALHPEVIKGVTEGNKAMVHAALKDSTVVAREKAGIDLVWVTQLAARTPNGNTPILACPSNPSFDGFPNLHYASTNEALHTGKTVVSWEVNGEDGKLQVSAPIKDAKGKVIGAVVVGQQTYQPLLKRISDRSDTAMSIFLKNGKDFYIMTDTQKDEIGRKLFKDSHDKYAKDVKQAKNMAELASTNSDYKTILSFLNQVADKKDFTETILLQGKPYVCNFTPLTTYNGEVIGVLVSRFPGLLNTKEMIMSQTSTMRILSYTVTICVVVVSLIASIFFSRSITNPIQQMVQSVDQIARGDLTRKIDVRSKDEVGQLAEYLRAMTES…
-	node69node	7.9	KAI3658238.1	1219	Eukaryota	JALGPX010000080.1	42913-46740:-	hypothetical protein	Amoeboaphelidium occidentale		MGGNPAFWKAVKAARQFYDSASGLSRCQWLQSQITFTQVVCIVDVSVIMRTILPLNPKLAVDLFEGTRDNVTKSLRSLSAKVKDYVEQFIPKEYSIVYVLEKPGVGFSKLKTQKRSSQRASRINNGIRKLYLSSGDFKKRQGRRLIAKHLSLNSEMVQCLALGLNGYVANHYESDSLIIALARSHRAAGFFTIAVSSDADLIALSDSNTIDVLLTPQKKFFSILKKEDALKTLQCNQVVLAYSYLLAGCDNYKQVRFRKGFNFWRAHLIKNDISSYEAFTLNCSCYMCSITEVLNEFNVDLPALSILLLKTVANEGFETALKFSFVNAQKDDGSFVRPGLRLKILSHYESAALLDSQSVTEIESHAKSKTAKGKERKAVAERRASNAIAFQSEIKVIAG…
-	node80node	N/A	KAI3657820.1	232	Eukaryota	JALGPX010000095.1	2-737:+	hypothetical protein	Amoeboaphelidium occidentale		MKENTRPEMIKLKNELEKNKQRQLFKIVNVLVAHAEALRGTKTGVPLIVAGNPTFSPSVKGQRSVAPKSLLRWLSKFFTVLVVDEYNTSKVILCCSESLNFLELSDVLXXAEALRGTKTGVPLIVAGNPTFSPTVKGQRSVAPKSLLRWLSKFFTVLVVDEYNTSKNCPMCFKPLDNYGNEGTRMWKCKDCKTSTGHDLIVNKDVSAANFMANIAVYHFLTRERHPSFSRQV
-	node1652node	7.4	7ODF_A	766	Viruses	N/A	-:		Phage #D		MEKEITELTKIRREFPNKKFSSTDMKKAGKLLKAEGPDAVRDFLNSCQEIIGDFKPPVKTNIVSISRPFEEWPVSMVGRAIQEYYFSLTKEELESVHPGTSSEDHKSFFNITGLSNYNYTSVQGLNLIFKNAKAIYDGTLVKANNKNKKLEKKFNEINHKRSLEGLPIITPDFEEPFDENGHLNNPPGINRNIYGYQGCAAKVFVPSKHKMVSLPKEYEGYNRDPNLSLAGFRNRLEIPEGEPGHVPWFQRMDIPEGQIGHVNKIQRFNFVHGKNSGKVKFSDKTGRVKRYHHSKYKDATKPYKFLEESKKVSALDSILAIITIGDDWVVFDIRGLYRNVFYRELAQKGLTAVQLLDLFTGDPVIDPKKGVVTFSYKEGVVPVFSQKIVPRFKSRDTLE…
-	node1653node	5.1	7LYS_A	763	Viruses	N/A	-:		Biggievirus Mos11		MPKPAVESEFSKVLKKHFPGERFRSSYMKRGGKILAAQGEEAVVAYLQGKSEEEPPNFQPPAKCHVVTKSRDFAEWPIMKASEAIQRYIYALSTTERAACKPGKSSESHAAWFAATGVSNHGYSHVQGLNLIFDHTLGRYDGVLKKVQLRNEKARARLESINASRADEGLPEIKAEEEEVATNETGHLLQPPGINPSFYVYQTISPQAYRPRDEIVLPPEYAGYVRDPNAPIPLGVVRNRCDIQKGCPGYIPEWQREAGTAISPKTGKAVTVPGLSPKKNKRMRRYWRSEKEKAQDALLVTVRIGTDWVVIDVRGLLRNARWRTIAPKDISLNALLDLFTGDPVIDVRRNIVTFTYTLDACGTYARKWTLKGKQTKATLDKLTATQTVALVAIDLGQTN…
-	node2111node	N/A	RLN90303.1	376	Eukaryota	MBAC02003613.1	8376-11105:+	hypothetical protein	Nothophytophthora sp. Chile5		MERAPWVRDHVDPRRRQTWSKRNDIKGHAPCPVKGLKEALRKRATVVSMDEFRTSKLCTQCHQTLSSATTSLEVPGRLKLAIQQVLEQTTPLYTEAPAYGYEEYYAAARPSTETHDREATEGGYNAGEETEQSLLACYTDGYDYATYDSAAGQYHYDPANSAATGAGDEHQQGEEVLQCDECDVVEAHAVEVESALGYEEGALVPDPSQCEGTVGGEPMGSIPATRIGEEVLTETWTCGQCTFLNPMAASFCEMCIGHISLSPEAQAAASGSSIATPEPEPVVYAESSAVRVSPPPTALYLPSAPDFESSYLSEDDAMALPAPPPYGVSCGGDGVDFLALAFNTNSPPKIKTPGSSPLAKASQMRREEATTATEHT
-	node1840node	N/A	WP_122902168.1	154	Bacteria	NZ_JABAGU010000002.1	336758-337222:-	transposase	Acinetobacter johnsonii		MNKPTPKIYRTTYWSTYNKALINRGNICIWFDSATQWYAPSIVKQGRNHTYSDAAIQCCLMINSLFHLSLRMVTGFVQSLNTSQTCSSCGHIAKENRLTQANFSYVECGFSENADMNASPNILAVGRNVLSVEGRCSKGRPAKQKASEICEEVA
-	node1331node	N/A	WP_211622565.1	434	Bacteria	NZ_CP070897.1	6097752-6099056:+	zinc ribbon domain-containing protein	Leptolyngbya sp. 7M		MTELGGQPSEWQWLCAGGWSALLPYIEREPAVAKIRDAYGNSPASGFTMDFFALNAPGANQAYLASPFVSTFKPVSLLTERGCNVRLLVRLCSITPPQVIRQALADPNVTLRYYTSRSFHAKLYIIDDIALVGSANLTDSGLMTNREVSVVLRKERDPAFDDLPAMFNLFWDYADTMTPEICSQYEQAFKAIGNAKEEAAFQAHLEKFVGAATPPSAKVGSDRISARRSFIQGLRRKYDEQLIPAFQEVEEIFLELGKRRPEFADADPEIELGRFLGWLRIARAPGDSWQAVALLDRPQRHQRIAGFLEEWHDTEDTAVGDMFQGENEVANINRLRAALASPDTRLILVGPAYTSQTCHKCLHIHSVRGESYRSGKTFSCGHCGWHGDADLNGAKNISV…
-	node1480node	9.1	MCD0159805.1	256	Bacteria	JACYYD010000001.1	120559-121329:+	transposase	Deinococcus sp. 6YEL10		MPQEQTVILYVEATPKQDRLISYIRGVDLTSLRLQGDHLKFKTNHHAFNLRVIYRYPELEAMILSSHVKSLNFYRSSERRWKVHLRLAPHVVSLVPDGPVYPEGVMGLDVGSRSHLSMFWVKNGQQGFHTFNTGKELDYDDFKLLAAQVYDCLSTHRLHTLRIEALSSEDRFRSRCPELLDYIRTYVHLASADAIRVEAVSPLYTSQSCPRCRHIASQLSPTGVYTCRACGYTLDRDLLAAQNIQRGGCVPQEKAG
-	node2138node	8.3	XP_043466569.1	663	Eukaryota	NW_025110922.1	1579823-1586215:-	uncharacterized protein LOC122501286	Leptopilina heterotoma		MNPEQGAKSASTASKKVSKPREESGKCASDGSTPPATSTPPDESWNVDFNPPAPYPVEKIVSIDLGFKYPVTANVLDTADNFEKFVTLTSQEYNQLSGSNRRIKLSHKILSKETKWKEKLRKNLKLKDLHNDGKREKIFKYYSLIMKIKKKKLRQKKLQALAKATRVETHKFWDNFVNKKLIEKSKDVLFILGKYIPNVGCGYRKSNLRMLIHTLNNKSKELKSKNIRVQTVDEYNTTRVCSECGEKNYKLASSPHRYYICLTCGHKSDRDKNACINIRQIGLVNARYLEKEDIKGNEFFRFEKQKKPGQRPTPWKSNKYDELICKDCMESGHNSRRSSRCSMYKKTGRQILAESHENGNFTQEIVTRNLKFYECFIDPNIRKGIRKDQDFTVEFRNDF…
-	node1655node	2	WP_236700678.1	259	Bacteria	NZ_LAJC01000080.1	19513-20292:+	transposase	Allosalinactinospora lopnorensis		MPPPGVIEPLYVGEHLLLGLSAGGESGTGVRQKAGLNRSISGEAWGRTSTLLEYKLFDRGGHLIKVPALNTSRRCSVCGFITPGNRESQDRFVCKAPGCGHAENADTNAARNIAHAAKQEAPQDIVGARMWSPRGYPGDEASTTSSGRVPLAGFSRLWAGEDVKFLTYTGETPGGWVNDAARAGKWGEWHGRRRGGRGGGSVLGGSPRLWNPMLVRTTIPTTITALFQRRGGVGQACAARRRPADRSGGHQSGYWRGTR
-	node1659node	10.1	MBT9252148.1	509	Bacteria	JAHHQH010000003.1	5699-7228:+	transposase	Brockia lithotrophica		MKTVELKLKPVNTKKRSLLIQAARSLTLAKRQIVLRFHRPATIRWLYKHSRFGLKKSGERYVFGKKGSGIVLSRHPAVKKVFSSIENLNSKTKESLAGKAMQEIQAYHAQLRSWQKKRNKIMRENEKRGRVRRVPSRPGIPGSTPPGGREVRMLRRLGIVLPKEKKRDGLLIYEFGIKNRGLELVYDDRGRVFVAFYFKNAYPDRPNESLNGLYRLTDGEPVKMKQRNAILLPVEHEDPDGYPAKLLDRIRTQKVEVHDVQLVERGGEIYIQLTIDEPPAEPFAFQRRYLGIDVGISDRVAWSLVDERGDELENGTLNPPLATDDNGDPVPLFKVYHSLLEKRRENQRAGRRPGVLKLKRREEEILHILSKEIVRLAKEKGAAIVLENIKGLKYERIAE…
-	node94node	10.1	WP_007921967.1	419	Bacteria	NZ_ADVG01000005.1	188077-189336:-	zinc ribbon domain-containing protein	Ktedonobacter racemifer		MKKRKKPPKKGEPRTITRAITHIGLERANPGKLAALDELAEVYLALMQQYVTLFCDEELPNGFRAPCFPTTLSERWQRVAIQQAAGIAKSWRTNRANAYQAYLDALAEYQKQREEGMLKAEAKEPQWREWNIPTLRQPCIQANVNVVQLEAATDSTVDYWLKVSTLTFRKQLLIPVVLANYHNIQLTDPHTGKRRKINSSVALNKRAGAWWLTLTYDEEILPETTNEAPVIGIDVGIANFITTSDGKQYGSFNGRMKERNRQDREKRRRKAKLRACLKKNGVPKEKLPSTTSRTGQRLIRHIKQSINRTVNLCFEEHEGCQFAYEQLSVPSMRFKARAMNAYLRASNLAHIPAQLEWNATKRGVTATKVKSGYSSQECHVCHYVDRKNRPNQQTFCCRV…
-	node96node	6.9	NJN67949.1	468	Bacteria	JAAUSY010000146.1	166-1572:+	transposase	Chloroflexaceae bacterium		MVRHPLLRAGAADRHTPLLIESTLSDKWHRCAIRRAAGIAQSWLSNRDRAWREYQEALAEYDAHPDEHAPDEPLPPGCRVRFQMAAGTQTVTSPDGTTRPYRTPPTWTEPSLPHLTRTVLLAENDVATLRHAEEADAFPFWLRVSTLTAGARIDLPVTLADYHLDQLAGHDIDGDVYLIRRENGWWLQLSYHDQPAATSDGASPAVGVDVGIASFLTTSLGDQYGTFRGKLARRHQRDREQRRRKAKLRACLKKKGVTKLPSLTNQRLARHVRQEINRAVKAFFRDYAGFQVAYEDLAVRTMRFKTRRMNAYLYASNLGHLPKQLAWGAKKRGMKLTAINPAYTSQECPVCHHVARANRPNQQTFCCGACSYTAHADEVGAGNILARLTDAELRTCSDT…
-	node98node	7.6	MBF0228730.1	429	Bacteria	JADGBE010000008.1	26091-27380:+	transposase	Desulfamplus sp.		MAKKIKKKKNNFKLHKAVTHIKLDFANDGKLEKLNEVGAAFMLLVQAYIDHIFDNALKTVSKFDTIPEIETKLSARYQRCAWQQAVGIMQSFFSNERENKPVLKNITIQGNANVIKLESSKTSEFDYWLKISTLEKGSPILIPVKIHKYGIEILKSGKLCLGVTLNCKNGKWYAAFIVETENKKEEKSGDIVGVDLGIKNLLTTAGEHFGQFSDKLVNLVKKNDEKRRRKQKQNVCLSKKEKPVISLHNRKLESTIKNEIGRAINNFINSIQENTTVVMESLSVSDMKFKSKAMNRVLKASKIGYALDRLKQKLDSKHIHYSTVAAAYTSQACSKCGYVDKNNRPKQEKFLCKFCEHTENADVNASKNIAKRFGDDELNCLTDFRKVKSFLLERFFKRF…
-	node99node	8.5	NWH06987.1	208	Bacteria	JACADJ010000178.1	1-626:+	transposase	Desulfobacter latus		ASKIIGVDLGIKNLLTTPVQYFGQFSEKLKDKIKQNDLKRRRKQKLNACLKKKGLVPVSLHNEKLDGFIKNEIGRAINLFINSVTEDTTVVLERLSISDMRFKSRNMNRILKASKIGYAMDRLKQKLDLKHIRYASVPAAYSSQQCSCCGYIDRSNRPTQEKFICKFCEYTDNADVNASKNIAKRFGDVELKDLTDFREMKPFLLERF
-	node95node	7.6	MBI4752343.1	478	Bacteria	JACQXX010000148.1	71304-72740:+	transposase	Acidobacteria bacterium		MIKPIWSEEPMNRAINNLKLEAANVGKLKRLDELAEVYILAVQRLVNFLIATGQRVPEKYGEIPGDEANLIGPPSPENQLSERWRRCAWQQACGIVKSWSANHRINPPCLNVEDICIQANANVVKLEVQGAPQRARLEQIERLKTKGEAEGKVVRIPKTLPDPKGGRQFEYWLKVATLRAGEPIFLPVKLYEQAAKLLKSASRTASSVLLTRRRGEWQLQIVVEHQAPEPVTASAPAVVGVDVGIVNFATVSPTHEVDAGESLPETDQRPFHQSFGGIPGTLSDRVERDAERMGRKQKLNACLKKKGRPPVSLANPATTAWIRNLIGFALNQLLFWLPSPDSVVIVVEDLNVADLRFKSRQGNRLLTASQLGFVRARLLKKLHQRGYRIEAVNAAYSSQ…
-	node97node	8.5	MCK6623547.1	430	Bacteria	JAKLJP010000001.1	11768-13060:-	transposase	Anaerolineae bacterium		MKKAITHLKFDRANARKRHKLDEVSVEYLRVVQGYIDWLIDHEQREPNKYAPIPEEEIPTALSDRWQRCGWQQACGIVQSWYSNERTNRPILHNLCIQANANVVKIEQPEKASSFDLWLRISTLDKGKPVLIPLTLYGRAKATVSQFPKLCSSVTLNCRDGEWYATLVVEKRGPKAKTKEVIGHDIGLVNIISNSTGKQYGQISPQLRQRVQHSGARYRRKQKLNTCLKRKGLPTVNLSDQRTEAFARNEIGRALNQMLNEFPEGAAAALEKLSLKDMKFKSRQMNRVLRAGQLGYVRDRLKFKLDERGIRYRSVQPAYSSQECSQCGFTFSLNRRTQADFECLWCGFRTHADLNASVVIAERFDDDGLNALPFREVQMELALRFLRQFPGAGRASAGL…
-	node132node	9	CAB5514647.1	575	Bacteria	CAHLAR010000005.1	386535-388262:-	hypothetical protein	Achromobacter anxifer		MEKLTYFGILCVNHSIILNPDPRGLPRSFLSKLAPELNSGKLALLEALHSEWVRTLPQAFNWYWQLFLRGGLLPKRPPRSGPKSTFPATRLVTSQKDLMAIAIEGQAQSWASNLKNRIARALMRDAVLAGDPALRRELLWINSMRAWLLPFRQQTALLAALPAKKDALTMLSPQASRLMRKLARAYIAQHRLPDPMQLPLQVNQLSAVLAPAIKTAAPWAGSWLRISTLERGRKIELPLMANVHAQRRGGERATTFSLVKRPVAKGHGWYLRSTQYVAPAPWEACTEVLGIDLGLRNLLSTSEGDVFGDGFLNTLRRYDDQLLRLQRGLQGAGQVRLAQCRRYRQFVARLRGWLKTTIQTHLNRLLQMRRPKKVVVEDLWFVGPDSGLSRRMNRLLRRF…
-	node133node	8.3	WP_187630878.1	559	Bacteria	NZ_VZQP01000059.1	23725-25404:+	RNA-guided endonuclease TnpB family protein	Paraburkholderia sp. UCT31		MKVAPELNVTKRHALLALRAEWKRTVCKAWGWYWAPFWQSGQFDPHMAVSGLGSRFPATQLVTSQKDLMLVALAAQAKGWTGNVVNRARPSVANASVNDSFRHELFWINAMRLWHVSNARQNELLADQNKAADLNAQKATTKKRKLAKPEERLTAISQAATRMMRKWFAKHLQRVKLPNPENLPLAFNINSATLVKARESKYQYFNWWARISTLERGQRVEIPLQGSQYFDTRQGEMNTTLELHERGGELYLKVCFTREPEKWSAFKTDVLALDLGLRNFLASSEGDLRGENFLNKLRQFDKQIQFVQKGLQQARVEKFGECRRYSSLIARVRGYLKTNIRKWLRSILAARQPRRVVIERLAFTGQDMSLGRTLNRLIRGFGQALFKEALAQWSVEFGF…
-	node134node	8.9	SFD30209.1	469	Bacteria	FOLD01000021.1	74004-75413:-	putative transposase	Massilia yuzhufengensis		MLRALAGQAQGWASNLSNRGRRLSRSISDSVLRHEVMWINACQLWNATNANQNATLRTGTGPTSISQAATRITRRWFDNYVKRYDLPDPDGLPLQFNQLSAKFEAVKDTKHRHFGYWVTLSTLERGKRIRVPVEPHAYFAAAGGIVAKTLTLRTKDGALYLDIVRDVPTERWHRPGVPLLALDLGLRNFLASSEGDIRGENFIDTLGRYDRQLQATTKGLQNAGIVRLTDCARYRRLAVRIRRYIKNNVQRWVRSLLQAHSPEEVILEKLNFVAENSGLGRRMNRLLRGFGQAVFKQCIKSWSELKEFKVTEVEAAYTSQMCSSCGFVHRANRKGNSFGCLSCGYLAHADVNAAKNQRGRSAAGAPTSTGSRHERWVSALREWLVRLRTGLLEASPGST…
-	node160node	8.4	SNZ14667.1	422	Bacteria	OBEN01000006.1	30324-31592:-	putative transposase	Hydrogenobacter hydrogenophilus		MPTLESFVSNLLNSFVDIVLNSTLEEKTKKVLLYLASRQEIFCVKSQTAKWKDQELEITEYERLLARKIFKHLLSKYKKPSFRKNTLILDSKCALIERPTKARSYDLWVKISTLEKGKPVWIPINLHDYFHQREGVLTPVVQIVEEDGELKLRLVKEVHQREMQRHGVVALDFGMNSLFATDRGDLFGRSFYQKVKEYAEKIDKLQRNLQRQGIKPKESKRYRRLQERLSAFVKSEIRRLLNRIIKLYSPEVIVIENLNGFLNEVINNFPKSVKRVLIRFGLGEIRKKLRELQEEYGIRVVEVNQAYSSQACCQCGYVDRENRKDRDTFECKCCGIKLHADVNASRNLRERFLGSLHLRRMEQALRWQVERFLQNLSSERFKCLRGKARSLLTQNPYFK…
-	node164node	8.8	WP_028951166.1	500	Bacteria	NZ_JHUV01000014.1	11162-12664:+	RNA-guided endonuclease TnpB family protein	Sulfurihydrogenibium subterraneum		MKSLKNKEEKLYRALPYKHFANKSKLKTIRILFKLYQKDANTIFKYIWEKFIKSKTPITKRENIKQIKTILSERYKYTIFNYLVYPTYSSYLEIAKNYIKNLITHSTLSEENKLQLYILNKRGLWLNPPDEIQIKVKKENKEETKTIKISQQNKHLIKKLFHRYLKTNKIPKFNNAPLIVDNKTGEFQQSKTSKKFKQWIRLSTHIKRQVLYIPVEETDYYNQRKGKDTNIFHITKNDLGTIEIKRVKEIKKENTDTQENIIALDFGLKSLFTTNKGDLLGRNFFEKIKEYADKIDKLQRNLQRQKINPKQSKRYIKLNFKLKQFTKNEIRRIINRIVERYKLSIILVENLKYFLKQVINKFPNSVKRALIRIGRKEIKNKLKEISEEYGIQVVEINPA…
-	node141node	9.8	MBC7513792.1	497	Bacteria	JACMQB010000071.1	142-1635:+	transposase	Herminiimonas sp.		MQHYANPAKVNLVLDLFRAYPKAAQQIAAVQWRCFFDTGAFKRNLPIHIASPLSARFKQTCQYQVVGMLNSFIANRANDFKDAVMGIPDAILAAFDARHSERAWLGSHGRPVSYTRVALLYLGKYRAWYRAAPAMKGLPIPAEILRLARSIMRGVFARHRRPSMGQIQMLLDEKVARIEATRSMAEHTPFAYWVKLATLRPGKPISIPIHANVHYESVAGERMACVQINLGERGLSIGFVKDVPVTPYAPRMEVLGVDVGLRYLVATSAGDLMGRGLLDRLIVWDRQITALAANRQKQGLRVRSRRYDTLVARVRSFLKNEINRVLNRLLAVRQPDEIVIESLDFRSPDLSRRMNRLVQNFGRTVFRQALAAKAEQFGFTATEVNAAYTSQSCAKCGYV…
-	node152node	9.2	EGQ61266.1	501	Bacteria	AEFB01000319.2	2223-3728:+	transposon transposase	Acidithiobacillus sp. GGI-221		MMRTYPYSHAATARKERQIWDVLRAYRQSAQQIANDQWKSLFITGGMEKDGPICPADHVISKRYRQTCQRQVVGVLKSWLSNRKNDFRMLVTHSSLGKDPTENGERLRIQLLFINKHGLWFKDRVVMRKEVIPPEVMRLARNLFRRLMNKHNKPSFRHVGMALDAKVARVDTPNKARSAAFPYWLTLATLNPRKPIHIPLYENPYAMAADGDEKAFVQINVRRGTASSGRPGTLDIARIKEAAPVFSLEGPRPLIVDTLGIDVGLRTLVATSMGELLGRNLIDRLSHLDAQISRLAAERQRQGLPVRSRRYDTLVNRLRSFLKNEIGRVLNGLFARVHPAKVVIESLDFRSPDLSRRLNRLVQNFGRTWFRQKLDMLSEQYGFLVEEVHAAYSSQTCKS…
-	node159node	6.2	OYV48687.1	491	Bacteria	NCAQ01000192.1	1624-3099:+	hypothetical protein	Acidocella sp. 20-58-15		MIRADTIRHSANAGKVERVLGFTRRYRACAAAIAAREWRAFFEAGAFSGKYGNVSAFNAYCGAAPAQMARAQVMAMLGGFLANRQNEFRDAVTRSSLGSEVKHALHTINGRQAWFSREDVVVKGETAPIPAEIRRLARCIMRAVLHRHRRPNARGIAPVLDIRTVTVAPAASARHSDLWASFKLVGQPVFSIPLHTHAHWRGRQGKRCNVLQVVPDASGTGFSVRLMTDMAEAFAESRAAYLPRTERIGVDFGLATLMATDRGDLLGRGFLDAMRRLDGQLVAIARHRMRAGGKPRDSARYRRLVDRVRGIVKTRINTALNRIVSLHAPAEIVVEQLDFRMPGLSRRLNRIITNCGRAVFRAKLADLKDRFGIEAAEINPAYTSQECSRCGYVARENRL…
-	node151node	9.1	WP_134727282.1	599	Bacteria	NZ_SDEA01000022.1	7481-9280:-	zinc ribbon domain-containing protein	Paracoccus luteus		MMRCDPLPLLDPNPGKIRDLLAVLKAFRDCAPAVAADQWRRFFETGRFEKKLTAAEEKAVPALAAAKVMLGAQRMQMLRFQVVGQLKSFISNRANDFRDVVLASSLDATLRHQLLTINKEKAWFSRDLVRMKSGPLKGQVIPDNVRRLARSIMRAILACHRKPRFHRLNPNIDQRQVSFGEAHSARHGDLWISIAALDLLDKKTAKEMTAVDAGRAARQGRAPEEFRPGSHRMIHLPLRSHAYFNARGGDLALTVQLIERPASKHSIKLGRSTHRLPDGRPGELVIGLVSDMKAAFEQSRTGYVPRCDELAIDFGLRTMLATDQGDLFGRDWIDRLKWHDERIAGLAARLQAQGIRPNRSKRYRERVEALRGYIRTEIGRALNRLVEIRAPAHLVLERL…
-	node156node	9.7	MBK1725516.1	536	Bacteria	NRSH01000002.1	34737-36347:-	hypothetical protein	Halorhodospira neutriphila		MVTYPRARSTRATMIPDADRMTATAIHRTDLLPTAMNAGKAAAVRELLRAWRRAARAVAADQWTRFFRDGGFRKNLPAAQEAAAPGVAAAKAEIGAQRLQMVRYQVVGTLSSFLANRQNEFAELVARHEGFDERTRHMLHVVNKAGAWFDRCRDVVMPDTGEPVPDAVRDLARRIMRHVLGRHRRPSFKRVNMVIDRRQASLSSAASASAFPLWLRLGTLEHGRRIEIPLQSHPYFERRAGQRCRTVQVNEDRDGRISVGVVTDVSAPFAAQRAAYTPLRDDLAIDFGLSTLIATDAGDRMGRGALQHLERLDRRITRIARHRQKAGLKVRSRRYDKAVRQLRGWLRTEINRILNRLVYLHRPAHLTVERLDFRMPGLSRRMNRLLTNCGRGVLRAKLR…
-	node157node	7.1	WP_209193695.1	565	Bacteria	NZ_JAGHMG010000039.1	11285-12982:+	zinc ribbon domain-containing protein	Rhizobium sp. 16-488-2a		MPKRKRERFPVYRCDKLPTFMNAGKEELVLAMLRRWRGAAVQTAAIQWRCFFEQGRFDPFFDPATAYRKAGVAVRAALLVQIGAHYGLDSGAGKPGATRRYPKMAPGLVDPLAELKSELGAAQVQMVREQVLGSLNSYVSNRGNDFKQIVFGSSVGETTRHMLFVINKARAWFDLSRKLVGGGVEIPASARRLARKIMSHVMSRHRSPRMTSINMLVDQRIAKLSEATAATGHDMWLRMSVAKGMKIDIPLKGFEHFDQRRGTRAKSFQIIKDRNDCKIYVGVMTDVAESFEASREYYAATVKTDAVALDFGLNTMFATDQGDLLGRGFKAKLQAMDRVVSGIAKHVQRSGQKPRSSKRYCAWVAKVRGFITTEINRVINRLIEVHRPSKLYLEKLNFQ…
-	node158node	7.6	TLX16612.1	269	Bacteria	VCHT01000001.1	768495-769304:+	transposase	Rhizobium sp. MHM7A		MITDVGEAFQAARDAYAANANGPLALDFGLKTLFATNEGDLLGRDFLRKLKALDETLSGIARHVQRSGRKPRTSKRYVRHAERTRGYIRTELNRIINRLIATRRPSRLFLERLNFRSSRFSRQMNRLLQNCGRSVLQTKLQALSDEFGIETTEVVSAYTSQTCSCCGYVDKRNRPSQEQFSCKWCGNKMHADVNASRNIGSERFRSFTVLRPGIRKAVLDVLVSEHIERNKRRRGSPSDPRETNPYFEDWKPEVRFLPLAASCEWQKGV
-	node153node	8.6	QSR84102.1	520	Bacteria	CP066203.1	1586622-1588184:-	transposase	Methylacidimicrobium sp. B4		MARTKPEHPPVHRTDLLPSNLTASKEAAVRALLRAYRRGAVLLGREQWRLFFETGRLEKNHDVDKVTFAAVIGAANRVQMARWQVVGQLQGWIRNRANEFRDMVNHSTLAPATKQMLHAINGLGAWFWRGEVARRDTGEVIPVSVRRLARAMMRHCMARHRRPDLSRISMRLDHRAGSIARPIQATQRGRVGWWVSLSTLEKGRKIAIPLLTYDYHAKRPGRVTNGIQVNEREGRLSFGVVTDMGEVCAKSRAAYDGHGALALDFGLSTLLATSDGRLLGQGWLKRLKRYDALLALIAASQQRAGRRPRESQRYRALVEDVRGFLRTEVGRVLNRLVEQGKPKELVLERLDFRHSDLSRRLNAILRNCGRSIVQEKLRDLEERFGIPSAEVNAAYTSQA…
-	node155node	7.7	MBF5093617.1	584	Bacteria	VUOI01000002.1	261241-262995:+	transposase	Azospirillum sp. INR13		MARKGKNPKDGSKSKAVLRCDPLPHAMNPGKLQSVLALFSAWRAAACIEQRHQWRLFFEGGRFEKMSDAKLTVGLVGAAREQMVRHHVVGQLRSWVSNRANEFRAAVLGSTLPEATRHMLLIVNACEAWFRRDEMVMRESGETIPGEVRKLARSIMRGVMSRHSRPSMHRTSMQIDQRQATLERTRNATGRAPTDEAIVGPAAPRFAYWLKLATLEHRTKPDGTSERAYNTVWIPLRTTAPFERRRGARKLTIQVSQDRETKAVTFGVVTDITDHAAAVKMAYAPKAAFIALDFGLKALFATSEGDLLGRGVYDALIRYDQRLTTLARHIQRSGGKPRDSECYRRLVTTIRGFIKAEVNRVLNRIISLRRPKHLVLERLRFRSPGLSARLNRILQNCGR…
-	node135node	8.6	EPX83450.1	560	Bacteria	APVH01000015.1	52610-54292:+	Transposase (probable)Transposase OrfB	Salipiger mucosus DSM 16094		MFEVPANACKIEAVEQLWVNWQKGLRAEALVARRDVMSGRGLREKLLAAEEAREPEIVASKARLGAAEQQMVRAQAVGTIKSWISNRENEIAEMIERRYTPKRWRGKARRRFEALPDDGRRALEDEFAELKADLRAINDQQMWMVSPDATILRKKGGQPVSAKAQWIARKMFLGLAARRSWPKFRNMAMRLDSRAGAGNRWLEPEQDGLFTWWINLKTPSGRVALPVRGWRRGKNKTGKGANREGALGKTINLVGNEDGTLRVALDRDMTEVFAASRDAYEPKIDVLGLDFGLRTLFATSEGDLLGQGYLGNIMPLVERADRIAAREQRNGRKPRDCAAYRDAITRIRGLIETEVNRALNLAVELHKPRVIAVERLDFRGSNLSKRMNRILSSCGRGVV…
-	node154node	5.7	TFH65217.1	243	Bacteria	SPBC01000377.1	669-1400:-	transposase	Gemmatimonadales bacterium		MSADVFPQQAYQPQCEEIGLDYGLRTLFATDQGDLLGQRFLHQLRIYDRRISGLAAYRQNHGLRTRSPRYDRYVRQMRGFLRTEIGRVLNRLVTNAGRRIIEEKLNDLHEQFGIEIEYINPAYSSQTCSACDYVDRKNRTGETFHCGWCGRTLHADVNASRNLRARRSRPAVGSVKQAKAAVLRAQVLEFQRLSMERWGNPKGRRGTPRDPREQNAYFGRYAPKVTSNRTSATSANAACATDR
-	node136node	7.2	ATX79037.1	434	Bacteria	CP018799.1	582450-583754:-	putative transposase	Mariprofundus aestuarium		MLPANKGKSEWLRSGLFHDYAAVANALAPDLDAQWLRFFSSQDKGDRPMPLMSSVHPDLKDLVTTTVTQQAYANSVYPASVSKVGNVVNDIRIEINAIRAGDNPPDADLLKQLYYINKSRKWLSSEGLPAEHAAWLEDRFWHHCRRRCIPEFRENVICLDQRNCKVQQAGTSREFETWLRVSHRGKGVSMPVETNSYADRHDGKTKGLYRIRFNQHKHRLEVDFIKAINYGDSVDAYTKACDALDKTVALDFGLRNVFVSDSGNRYGVDLIDYMVKLDKRIQHIQTQCQKRKFRLSRSKRYRDMIHRMRTTIDRSINEALNAVVKTERPSMIVVERLNFMHPDLSRRMNRLIRNCGRAAVERKLNALEQEFGIEHIEVNAAYSSQTCSQCGYVDLKNRG…
-	node163node	9.4	RUM57404.1	489	Bacteria	QNZC01000068.1	19597-21066:+	transposase	Persephonella sp.		MPIRAYKHKHNINNGKIQIIKEILKEYRKTAKGIAKKQWHIFFKEGSFDKNYKVKEIKSKLSERYKQTCQYQVVSILNSYISNRQNDFVEIVYNSNLNEDIKFILLTINKTKSWFNEKLKEAKLKDKKGKEIKKLPIEKHHYKLARKIIKQTFKRNRFPSFKHISMQLDQKVVKIEKRKEEKAKEFDWWVKLSTLEKGKPIYLPVYKNSYFEEKEGKQLNFVQINEKEDNIEIVFFKEIPKETNYIPKTNKISIDIGLKSLFAVNTGHLYGKQFYKFLKHYDRIITDLQANLQKQGIKPKQSKRYKELNRKLREYIKNEINRILNRIFKIYQPKEIVVENLNFQNGELSPQLNRLLSRFGMKIIKQKLKEFEERFGIKITYVNPAYTSQVCSNCKYVDK…
-	node139node	9.6	HIC78230.1	325	Bacteria	DTWL01000356.1	1-980:+	hypothetical protein	Sulfurovum sp.		STNSYFEGIDGEISNFIQINFQQDIDKIDGERPLATRHQIEYNNYKIDFCLIKNIEQEQYQPKIDKLALDLGLNNLFATNIGELYGRNFSRLLKEYDKIITLLAQNRQKQKLKTVSKKYKKLINRIKAYLKNEINRVINALIQNNRPKEIIVERLNFTSPKLSKKLNRMLSNFGKSIIEEKFESIKEKYGIVITEVNPAYTSQECSRCGYVEKKNRKRQAKFICGFCGKKQNADINSSKNILARSSSHLKDIFAKRAFILDKTVTNFIERHLVVLLYIFRNKDLGKSSSYTLSKIKNKNNLCYNSLANTLTSNPYLTNYLKGNFL
-	node165node	9.1	HBI23899.1	478	Bacteria	DNTV01000204.1	4179-5615:+	transposase	Nitrospiraceae bacterium		MVRTYRVNHNANIGKQDKITAVIKEYRKTAQSISSAQWQRFYKEGKSFNKYFDIKHIQTSLSERYKQTCQYQVVSILNSFISNRKNDFTRMVYRSHLPEQIKIDLFTINKYGWWFRKELKKIDTDTLKLARKIFKYILSEHRNPNFKNISMHLDHKVALMSGKVQDKATSFDYWVRLSTLDKNYPVYMPVKTNPYFENIEGKLKHFCQIGLKEDRDITLSFIKDVPNEKDSYKPVINKISLDTGLKMLFATDKGDLVGRNFYETLQKFDRQITKLVSNRQRQKLKVRCRKYDDLISKLNAYLKNEINRCLNKLVDLYLPAEIVVERLNFRNLNLSKRMNRLITILGKTLIKTKLQSLHETYRIKIIEINPAYTSQECSVCGYVDKNNRQEQEAIKCRFC…
-	node162node	8.5	MBU4174996.1	500	Bacteria	JAHIJE010000117.1	6724-8226:-	transposase	Actinomycetia bacterium		MACRTYPLKHKANKNKTETIVAMFEPYRDFAQDIAGVQWNHFFATGRFSKYIDNLHHIPSMLTERQKQTCRDQVVGILESFVSNRANDFKRIVFRSSSPEDVKLQLFYINKRHLWYHYGDIKMPLFLDGERVKGEFVLIGSEVRNLARKIFARVLSRHRRPTYQGINLALDAKVASILPREENKATEFDYWLKISTLDKGHPTYIPLQTNYYFEDVDGELKNFCFVNLKDDGNMDFCLVKDKNRLPYRPMIDELSLDWGLCVMFATEFGDLYGRNFFDQLKRYDEILTELARGRQKRKLNTASKRYKALRGKIRDYIKNEINRVLNRIARQYRPARIVVEKLDFRNQELSKRMNRLLSRCGRSAIEAKLQTLSEDYGIEVEYINPAYTSQECSICGWTE…
-	node143node	6.9	MBL3752915.1	506	Bacteria	JADEYL010000046.1	15711-17231:-	transposase	Mycobacteroides abscessus subsp. massiliense		MSTSTPVVRAYRVRSSANPAKLVAVAAIVPVWQAGLARAQAEIRRTLLTAGALPRWVDAKDWGGGLSQRQWDSVNQQAVASHRSWLGNCERVFRDLVVGSTLPELTKFDLLYVNAAHAWYRPLTADAPVQLSAKRMIEPQVFVLARTIMRQVRKRVGAPDLRRVQTMVMDGKIASVTTADAGEHADFWVRISTLTSGKPVWIPLHSNRNITQRLSRPGAVLANHCQVAIRPGGQVQFRLLVKTPRAEQSAERSRAVGLDWGMATLFATSDGTLHGRGFLERLRRYDQRLQPLIAALHRNRVKLCDSRRYRELVRDIRGFVTNEVNRCLNRILDPNKGGAGDVARVVVEKLDFRGLAKTGRLSKRLRRLLTVAGRATVTRKLEALRDDLGFEIEQQPAAY…
-	node146node	6.8	RYQ18620.1	522	Bacteria	RYUM01000014.1	5221-6789:-	transposase IS605 OrfB	Bifidobacterium pseudolongum subsp. globosum		MKRAYPHTLNAVNDTKRDCLLALFPAFRTALKTVLAHEARHLQQGGTLHRYVQLPDKRRVAGLSARQMKTVGNMVRNALLSWQALLERDVRAVVNGSTLTDWERMVLHRVNTRHAWWANDLCLPWAENGDGELRPCTMRTRGMLLLPVPAYLLKLSRRIVKHAITRTPIPDLSHVRTLVLDAIIAKPERPHTGGSERFGWWIRIATLAKGKPVLIPVDRNEHFEQHYAHAISHGGGLCGVVQLTQHDDGTLSCALVLDQPDAPLRTDGKPLGIDYGMADALMADSDGNLMGHAMLATLKRYDLRLTQLGAWLQRRHIKPSTNREYHRLQHRIRAYVTNEIGRILNRIAARHGDRKVRELIVERLDFRYGGMSPRMNRLVTRIGRAVFKQRLAALTENHG…
-	node147node	9.2	WP_209909238.1	529	Bacteria	NZ_JAGIOE010000001.1	3773063-3774652:-	zinc ribbon domain-containing protein	Paeniglutamicibacter psychrophenolicus		MITAHRHRLAANTGKEQALMDLFPAFRDTLANLSSMTVKELQGGRPLAKWRILTDLPFDTRLSARQVKSAYNQVHAAHASWLALLETAVREAITASTLTGIRRTTLHRINSRHAWWATDLTLPWRQTPGGELIHATHTYAEKHPEKCVWVPVDPADLRLARHLAKHTSARKVRRPDLSRVRTLVLDSTIARPERPTGATEYSWWVTVATLVRGKPVRIPLKNNTYFENLAAQPGAKVAGVIQLHLETTGAGQPAGAAISLLLNTPDALQRETGTVVGLDFGMANALFATSDGRLLGQRMLRTLKSWDQRLTEIAAEHQSRGLRLRDNPEYRALNKRIKDFVTNEIGRVLNILARENGEDRIRELVVERLDFRGHGMSRAMNRLLTRTGRACVKARLAAL…
-	node148node	7.8	TKV35325.1	507	Bacteria	NKHI01000002.1	8291-9814:+	hypothetical protein	Mycobacteroides abscessus subsp. bolletii		MISAYRHMVTANPGKVAALHALFPEFRSAMGHLAARSHRELLAGDQLVHWRVMPNNQVWFPTRLSARQLKSAQNMVHANVSGWLVRLQDRVRELVTGSHLSEHQKTVLYRINARKAWWARTLELPWVIDGEHLVPVEHGRLAKTPAVVVWIAVGPETLKLARRLAKHAAHKQIRFPNLSRVTTVTLDGIVATTAAARTATHGGRVSHWVKVATLVRGKPVQIPLTTNARFVGELNQVRARGGKLCAAIQLHRAGDGVAVSLITDQPDAAPRPSGTVIGVDFGFSSALFATSAGQLLGRAMLARLRELDAVLEPLAADLQRRGVALKTDAGYRKLQRRIADYVANEIGRLLNRLANKDIRELVVERLDFRGGGLSRRMNRLCTRTGRGVLKARLTRLTER…
-	node149node	8.3	AUI51796.1	529	Bacteria	CP018863.1	3063224-3064813:+	hypothetical protein	Arthrobacter crystallopoietes		MTEATGLPREAMKVRAYPLQAFANAGKLSRVHALLGPWRSALGGMQSQLYRQLLDGQPLMKRMPTKVTDLSFTTELSARQVKSIYNQTFQAMNSWTGLVKNAVRELISGSHLDDEARTILYRVNARKAWFAKELSLPVLVNLGTGEVRHSDGKPGKGWAAQDLPVPAELLRLCRHMVKQVGKHAVSLPDLSRVNTMLMDGTIARVEPSKDSSFDYWLRISTLQKGDVARVPLRAHRHFRDAPGEVSDFVQLNVLKDGSLQFVLQKKSPLAQPRPDGVHLGLDWGMKSLFATSDGRLLGVGAMPHLMELDRQTLELAKSLQRQGIRPKTNRRYRNLQRRMGEYITNEVNRILNKLSTEDIQGLAVEKLDARGGGMSRDMNRLVTRFGRAAVKKKLAALTE…
-	node144node	9.3	TFB59927.1	532	Bacteria	SOFA01000009.1	6912-8510:-	hypothetical protein	Cryobacterium sp. Sr3		MARARTEGNSVSAIILQPLGPLGNGSLTDRVVPLTKGRKPREVVRTYPLPNSANVRKTEAIVAMLAPWQAGLVRVHSGLTRTRFEGAHFPKFLDTKPLAETSVLSQRQWQCVTKQAFAATRSWEEIAKQRVAVLIRGSRIPKNTQFWLYRVNAFRAWWLKDGSLLLPTDEEAPPAAAYRLSRQMIKQVTRSHPRPRLGSIRTMQMDSLIANVERSRAKTFDYWVKISTLDRGHPVMVPLSSYRHMETAPGRVLHYAQVRVDTDNQVSVSLLRKNALAQLRTDGTVLGLDWGLSHMFATSAGQLLGNTIFTWRKERDAELLALTRALQKQGIKPNASRRYRALTRRIREHTVNEVNRILNQLSRRSIRAIVVERLDFRGGSMSPRMNHLLSRSARATVKA…
-	node145node	9.8	WP_157514011.1	465	Bacteria	NZ_BAFX01000063.1	7410-8807:-	zinc ribbon domain-containing protein	Nocardia concava		MAALLPWWQRGLVHVQLIQVRALQSGETRLGWLGGAEAKALPGYLSARQWKSVVNQANAALISWQEAAKTGIREMIRELDIDEVVRTDLFRINAHKSWWTTTTTLIHHRIPTERVQVGAEALPIARELVHRWLRRHPFPNLSRVRSMAMDGPIAEVSKSTTPLADYWVRISTLRKGQPVYIPLHRNDYFDAAPGEVRNFCQVQVTDTGQVRFLLIKKSKPAPARTDGGELGVDWGLAAMFATSDGRVLGRKLFAWLKARDDEVVTLSKALQANGIRPKNSVRYRRLQSRIRGYVRNEVGRILNRLAAENLKLLAVERLQLTGGGLSRRMNRLVSRAGRAAVSAKLASLTKTHGIAVVEVNPAYTSQVCTGCDYVDRRNRITRSRYSCRFCGKRLHADIS…
-	node150node	9.1	AFA75019.1	463	Bacteria	CP003119.1	4571300-4572691:-	putative transposase	Gordonia polyisoprenivorans VH2		MGKCTRSYVLPSHANSGKIEAIRQVLPWWRRGLVHTQLIQVRRMRAGERLGYIDTKSMPGYLSQRQWKDVVNQVNSTLRAWQEQMTAAVKPMISSLPGLSDETRRALYRANLAHEWWNDDVLAPIVRTLMRSTLPLPNFSRCSTMLLGTSVVVEDAAPDSPHALWARISRPPGQGTPIPIPLGGNRYEAAASGARANFMQITVPDAGSVLFRVVKHRPATPPRDSDSGYTLGVDWGLRTLAATSDGRLLGRKFYDWLAVRDRELTELGAALRRQGLRPRDSRRYRRLLSRIRGYVRNEVGRVINVLASDPDLTEIAVEDLDFRSPGLSRQMNRLLSRAGRGAWASKLRSLPADTGIAVTHVNSAYTSRQCSGCGYVDARNRLQQNRFKCLFCGKILHAD…
-	node142node	9.6	WP_035391367.1	533	Bacteria	NZ_JXUW01000011.1	69592-71193:-	zinc ribbon domain-containing protein	Ferrimicrobium acidiphilum		MIRRDQDHREYHHFDQEKRKKKPPVVRAYRLQHKANVGKVARVAAVLPEYQKAAKIIQANQMQAFVQDGAGFWSRRDPGEFETKLSERYKRSVQNQVVAGLDSWLELSKQEIRQIIAHSELPDETKADLWWLNACNAHYAKEATVPVWIYPDDVRTGSGERRSAPPETLSLLRAIMKHVRRHRVHVPQLWRSRTMALDGTVAQVTPTQGSMYELWVRVSTLDAGHPVWIPLKKNQFFNDAPGELSNFAQVTVSRDGALKVTLVKRSNRAAPVLIGEDISLDWGLNSMFASDLGDQLGRQFYPWLRKVDVQLTKLTVELQRRGIKPKTNARYRKFNQRIREYVRNEVGRILNRLVKRYGIKSITVETLDFRNGDLSKKMNRILIRAGRAAVKERLKSMSE…
-	node161node	9.4	MCG2795153.1	520	Bacteria	JAKLPO010000152.1	20475-22037:+	zinc ribbon domain-containing protein	Actinomycetia bacterium		MNGNEILRALEVRHSGNKGKIQAIKGTLPLYRETAKRIAPVEWLCFYTTGSFSKFISVKGVPSPLSERYKQTARDQVAGMLESWVSNRKEEVTSFVVRSSLEEQTKIDLLFINKYGKWFSPDEVSTSGGGGKGKKTKGPDGKALRRAVPEETRKLARLLFKQAAARHRKPSFKHINMALDAKVAEVVPADEGKSSHADWWVRVSTAEKGKPVRIPLHTNEYFEEREGTLKKFLFVEEREDGDLTFRLVKSVPFDEGYRPVLPSLSIDFGLCTPVATNMGDLCGQKFYRHLLKMDKVITDLAANLQGQNIKLSSSKRYNRLVKKLRGYFKNELNRILNRLVEVYSPRKIAVEKLDFRSPGLSKKMNRLLRRCGKRYMKEKLQALSEEKGIEIVYVNPAYT…
-	node140node	7	RTH35634.1	418	Bacteria	PELZ01000253.1	24-1282:-	transposase	Thermus scotoductus		SSLPREKREVLLLLNSREAWLKPEVRQALAEGQPLVFKVVRKDESGRERTKTLQATPEDLRLLLHLFRRARKELTWPGMHRIQMHLDGKVVRYEPRGRGRGKQATHFPAWLHLATLEKGKRVAIPLGENPYAEGRKGEWRDFFQVGEENGRVQIRRVKALSPKPYTPRTERLAVDIGLSPLIATDRGDLLGRGFLRLLAAYDTEIQTIAKRAQREGRKLSQVPEYREAMGRLRGFLKNEVNRLLNRLVALHAPAVLVVERLDLRSPELSRRMNRLLSNFGRRYLKEKLARLGELYGIKVVEVNPAYSSQACSRCGYVDPRNRRDTQTFVCQACGHRGNAQVNAARNLLRRSSPEESVITFTPKRETLRLLLRRYAERSRPGSRLRPGIPGGRSAALEQV…
-	node166node	8.5	MBX0311069.1	395	Bacteria	JAEMPW010000269.1	9779-10966:-	transposase	Sulfurihydrogenibium sp.		MFNSNLREEDKLILLALNNVEGWLKYDKDEIEIYERKGKKRKVKVLEFHKRLAKKIFKHLLGRNRRPRFNNISMHLDGKVVELNKKEENGAKSFDYWLKVSTLEKGNPVYIPLKANTYAEQLEGKFLNYCQVVEDDNGNIEFRIIKQLKKKEYIPATNEIAIDLGLRPLFATDKGDLFGRNFFDTLKVFDEKITKRMVSLQKRGIKPRSDKKYRKYVDNLRELLKNEINRLINVIIKIYKPRRIVVERLDFRSPELSKKMNRIIQNFGKRYIKEKLQRLQELYGIEVVEINPAYTSQECSCCGYVDKKNRKDTQEFECKACGNKMNAQVNGARNISKRSSLGNLTKKQVLKILIERYLERLKGCKSPPLDVIRDNPYFKDYLDNVLNPRQSLTPS
-	node131node	10.3	EFN92524.1	507	Bacteria	AEGV01000040.1	69679-71202:+	transposase, IS605 OrfB family	Mobiluncus mulieris FB024-16		MKKKEPSEQTSKTIFRMLPAYIPYEINEGKKKMLLATIDKAVELYGVHVKCHLRHLYETGEVEFLPNALNYPNNGMLQMWVQDIAFQTRNPVRLWRIDIDGEVLRILKSRFSGNEYRLLARLVKFKHNFGPIRPIEFRREDIGATDESVEEAYRLVLDVTRHVRKHRRPPGSIGKYGWLNLSKNYCATLELKSGLSTDAVLIVSTLKKRHRVSVPISIPEYTKNRGLVPTGAVQIHRTPDDKIEVKIAAEGKGKPIELVPDLKVGIDVGAAVPIATSDGDLLGRNFWQHIQKMDAKLAKCWKGVKTRGKTQYSHRYNKLQRQLSGYVKNEIRRMLKGYIHRVRPSVIVVEDLGDRVFANTKGFGSKRLKRLLQRVGRREFKLALNQYCEEYGIELVYVN…
-	node137node	8.1	NBR67370.1	476	Bacteria	RFYW01000108.1	1258-2688:+	hypothetical protein	Actinomycetia bacterium		MSQTFQKSRFFLLHPEVNAGKVERLESLHREYVAYVRICVQAMIDGRRLNLARSEKQAFFPCSETLTSQIEKNARDHAIQVVSTWAKSRYTLRVKGVISKAKRDGEVSPEQAKALYTIGKYLRDQPGRGITQDDIDLYWKFLDERGGRKPEISDTLPMRLTEMTARLEDPKEASIGDFWLRVSSLEARKSIWLPLVGSPYITKADQVSKGILVRKTKKGFWRFEVVEKREWVVPEPKDLPSHAPRLGVDVGLNILAATSDGDLYGASFKPRFDRLYKRVRDLRANRMRQGFRDNSPRLDALESKLSGMIKTETGRIANNLVQRHPGTVFVLEDLDLRGCRGQKRFAYRALYRALSSKAPVEVVNPAYTSQECPSCGYISRSNRSGTSFSCRSCGRKAHA…
-	node138node	8.8	MBD3261432.1	230	Archaea	WJJK01000200.1	1-692:-	transposase	Candidatus Altiarchaeales archaeon		MRYRKSIWLPLSGNPYVSRASDVSKGISARKTKTGKWRFEVIDKREWEIPEVPEDAGTLAVDVGLNVLATDSEGRLYGESFKPKFDKLYKRLQTVRANRQRQGLRENSPRLDRLESRLTGMIKTECGRVVNELIRKYPDTLFVVEDLDLRGSRGQKRFAYRALQTSLERKTAIEKVNPAYTSQECPSCGYVSRRNRSGVKFSCKSCGRRAHADWVGASGILRRSEDKDIT
-	node183node	5.6	WP_134642919.1	547	Bacteria	NZ_QSLN01000001.1	104126-105769:+	RNA-guided endonuclease TnpB family protein	Ammonifex thiophilus		MVKKTKLTGNELFRSVHITVPKKLVNKAKLDALYELDQLHTRAVNEWIGRWYNRTELIERILRGTATTLMQKEALARPLETPLPSAYIQIAGNRMLDILREHYLAVQDKIASDVWKDGNLSLEYRLVCAVFVRNATLFHRFVNGLAEAEDVVAKWRASKSEQLRKVAEAYDSLSPQARAGIAEFIASKFREIRENWRMPVFKGGVIQLDCRVFTLEEARGTKEFNLWAWVTTAVPHRRIAVPLCLTADKRRLLDSLFPGWLKSTARKAQLVIRGRHIRLSVPVAKPRVEPKGEPEAVLGCDIGMNTLLNLSNGLKLGKSFKEIAGKLYDEYLRLQETRNKIRNLRQRAEKRLSITKNPETRRRLERKIAEYDRHLSDHRWVELRRRIKAAVSTEIGRVV…
-	node191node	10.6	NNU78592.1	533	Bacteria	JABEYB010000027.1	14829-16430:+	transposase	Clostridium estertheticum		MSKEIKSVFLYGYPAKDKLEELQKLQNIYTKQINIFIEDLAYNKEYYIDILNNKKKYSNIRSYEKLYRNKIIGSAYSQNCIDRAVTELHSHFIKIRNAMYGESINDKTNLMFVSSLALFSQCLLNKTIEDCVALIEKLELVELSNKKIDTYKVEFYKSILNTLKTTDRIILSESMLDVKQCFFDELNSRKIPYVINNTVQLDARLFNIVKSNNNISEPYVIQVKGLKIGHRISVPINTSSNSLRRMNQYKTYSPNIKVINNKIMVLLPFKKKVELSKITEYKGVDVGITTLLSVSDGRLIGSFSEMQTKYDSELLPKLKYRSNLRNLMRKYRKLIKSKDITEDKKGILRLKICHINTMLQKRGTLDGLRRGYNSKTKELVNKAVNEYVKNTSINTLTIV…
-	node190node	10.3	WP_096231488.1	546	Bacteria	NZ_LT906662.1	1780344-1781984:+	RNA-guided endonuclease TnpB family protein	Thermoanaerobacterium sp. RBIITD		MSAKTKSVFLYGKPTNIKLTEILTMQKLYTQLVNTYIDLLINNKNLYLTIFLNNKKDSEIRQFEKNQRNKCGLNYLGSALGQNAFDHALKELHNHFIRIKNYMYGLYVNKGDISNFISSTTLLNASLLKLNPYAELNRLIDVNQKIIDEKNGKCTKEYENKILFYKELLAMLYKHTSEEIQFMMSTVRTTFFEELAARKMPEIKDAPIQLDSRLCKIEKADHIKADYVIRVKTLKKGKWIDIPLKTSNDSARRLNQYKNGSPTIKVLKSGLIRVSVPVEKKTKEYKYDKIIGIDVGETELIHTSENKIYGSFKQMIEIYDLTVLPKLSNRSKLKALMRKYRKEIKKANDENKKQKLREKIGNINKMLQGRKSLNRVLRSYNHAVNKEISSAIKGFINDV…
-	node189node	8.4	MBP3907722.1	530	Bacteria	JAGAVT010000085.1	1701-3293:+	transposase	Turicibacter sp.		MASETKSIFLYGNPTKVKLKMLSEIQIVYTNKINEFIDLMISDSNYYLDLFNNNKKSPLIRELEKMNRGDLGSALGQNAIDHAVKELHNHLIRIKNDLYGYTIDSDSNVFVSYTSLLNASIQELTYEDVIHLLKSLNPKSKKEQRDYQELITQLETFGKEKVEFLMKDVQTLFNLELRHRKIPLVKKAPVQLDSRLFTLESPEKVKADFVIKIKKLESQKEKGEDIRIPIPIKTSSNSLRRIKQYKKSNTSTFTITEKGKLKIAIPFEKKIVQRSKPTQLRGVDIGITDLMVDSEKNYYGSFVEVNHFYNTKVLPEQGKLNQLRSLMKTYQKELKNKKTPHHRKIALRKKIFNLNSMIMKNKSLSRALRSYYHKQEEVLSKAVNDYFETIKGTEITTVI…
-	node186node	8.8	WP_055200371.1	543	Bacteria	NZ_CYZN01000011.1	28530-30161:+	zinc ribbon domain-containing protein	Blautia wexlerae		MARPRAKKKKVSYGTHTRSVFLYGSPNAEKRSALEKLQADYTDAVNFYISLLSDREDCLLQLLQNSKKDPLLRRLEKESRVKALSSAYSQNAFDEAVTKLHNRLDNIRKDVIAATGGSVFAVSILLFHAVLTGQSREEMCDLLARIRDSYKAKEKIQYYDKLRDTVKTMEEKEFHDSVSEVTMFYHIISDEYRIPVVEKAHVMMDTRLCCLEKAKDVTTSHVLSVTIPDRKGERMEVPVQADRDALRRMEQYGISGSMRYTITAGGSLKLTCSFEKKTQTPEEHSAVIGVDVGITDAFHTSEGQAIESFQPVIEFYQTEVEPAFGNLSALRNRKQQLRRFLKKHKGVLPEKVILNLRKRMDHLEKDIRQAHAPYRKKRHYYQLVEHTIRNAVDTYIESL…
-	node185node	6.3	MCB7508304.1	551	Bacteria	JAJCGR010000024.1	35624-37279:+	transposase	Blautia sp. MSK20_18		MPKARKRKDTQFDNKISKCVFLYGEPTNDKAEKIKRMQTEFTKLINRYIKQIYNNSNLTLQIVKDDKRNSQITAFEKNIRPDKINAAYSQNAFKIAITHLSNRLDNIRLDMCRECKSIFTTSKVLFAMSIDGRSKAEMITVMQNISKSVKSKKDTSFYDECAEELKSIEDSEFEFMQQEFRVIYDMVSCEYKIPYITRSQIPLDSRIMTIEPSENIEAPYVITISNMLDVGGDKIVVPLNTTKHFIHKINTRKMAGMVSISMDIQKCLKVDWSYKNCISQPKTSKIIGVDTGISDAFHTSEDKAIGSMGPVIDFYKNDVEKSFASLSDMRNKKRKISHYLRRHENLPKDVRRSLIQKMDRLDQMVQKAEAPHRKNRRYYGMLEHEVKSSIDSYIKSIDH…
-	node188node	8.3	CUM99524.1	526	Bacteria	CYXT01000014.1	26401-27981:+	Putative transposase DNA-binding domain	Anaerostipes hadrus		MPRSRRRKDSSFEASVTKSVFLYGRPNKDKLALLRQMQTVFTALVNEDIQILSTREDLMMQLVKNDKKDSTMRTLEKTIRRKGLSSAFSQNAFDVAVTHLSNRLDEIRLDLLAEGMDPFARSKVLFAMSIMRRSRLEMISAMEDLKEDFYLDCAKKLRDMTEEEFMITQKIFQDLYAMKCMEYRIPQLRSVSVPLDSRLMKIEPSDHVKTPYVICMTDPFRKNHRIQIPIDTSAHSLHKIQSRKMAGTVTMQIRKGKLRIGWAYSKHMKQPKTDDMIGVDIGITDALYTSDDRQIGSMREILDFYHDTVEPAFAELSDLRNKIRNISSYLRTHDLPDDVRRSLIEKMDRLSDMMQTMDAPYRKKRHYYDMLNTAIASAVKEYMGTLSPEILTVLEKLDI…
-	node187node	8.3	MBO5521708.1	527	Bacteria	JAGAIG010000461.1	384-1967:-	transposase	Eubacterium sp.		MTKAIFLFGSPNTGKRALLKKIQLYYTDLVNRDIGILSDQPGLTMELVKNDKKASVVRALEKSIRPAGVNSAFCQNAFDCAFTKLANRLDTIRIDMHAENQTPFTQSKVLYAMSILGRSREEMAAAMDGLAAGVKKKESRAFYQKQAADLRSMTTDEFLFMQKEFSDSYLTHCLSFAVPHVNREQVSLDSRLMRLEVSTDTTYPYIINITNPFAKGDRIAVPIRCGRDGLRRMKQYKVSQTVYYTVWGKDRVRVQASFEKKLQAPNPQKYIGVDTGMNDCFYCSDGRSIGTMEQVIAYYRGVVEPSFAGLSDLRNKKAKILHFLRKHPNLPQEIRLKLLRKIDRLEKMIRTANLPYRKKRRYYAWLSEEVSADVRQYIEKTDRDTLTVLERLDIREFRK…
-	node184node	8.3	MBQ8997475.1	574	Bacteria	JAFUBD010000032.1	616-2340:+	transposase	Clostridium sp.		MSKNKEESILSNFMFGSPNIGKYNKIKETYDLYLKSINKFIPIFKDNPNCYLAIFNLDTKANIITELEKQHRDINLGSAYSQKASHVALDKIHGMFSLIKRKLYGFAQQKYKEILPLVESITTLNACLTNDCPIEALELAIFREYEKILTKKEKDYKKYIEENKKEPEFKTLKKSETLVFYQETLKKLKSIDKEKLKFLIEEVRFQFFDRLDNYKTPYVTFSPIPLDSRTCNVQKANKNSEFDYFLSMTVAKNEDEKNKRINIPFSTSGRCRKRLKIYKNCQPSIWIDKNNRVKISISTKIPKIKSEYKGKTIIVGADLGINKIFSLGDGMKFGTFKDLLPFYKSECEIKLAGRSSLRNKMKEYQKELRKLKKKKDSNEKRKAYLRYQISEIARKLQGR…
-	node193node	9	WP_207531074.1	530	Bacteria	NZ_CP062975.1	10852-12444:+	RNA-guided endonuclease TnpB family protein	Pontibacillus sp. ALD_SL1		MATKTKSVFLYGNPTKVKGECFRETQKAFTALVNFFINEMVQDETYTLDLLNNNKKSSRIKGFEKAKRHTHPLGSAYGQNAIDYAVKELHNHLIRIKNKLYGYVVHKEERLKPYLQSIGLFHACIRDEDEMETLQKLIQNEQDKKNLQEETLQFYQDLYKTLLSFSAEERRQHREDVRMLYREKLENWKLPFVKKATVQLDTRVCSLEKSEDTCSDYVLRVKLLGSSKWIKMPVTGSRRGLRRLDQYKMCSPSFFLRNGKLKVTVPFKKKTRTYKTKNVIGLDAGITDLLYSSEGEQYGSFKGMDHFYNEKVQPKLHMRSNLRNKMRSYQKELHRDGVTEERKAVLREKIHHMASMLHGQKKVSKCRRVYAHEVNRRLNEAVNGVMGTIQNRKVLVAME…
-	node192node	8.9	RYL94548.1	540	Bacteria	SEMC01000001.1	173237-174859:+	transposase	Sporolactobacillus sp. THM19-2		MQSKKKKTKSKKTVTKNVFLYGHPTKVKQDLLQTTQKAYVHQINHFINVLMADLPKYLLILLINDKKNAKIGQLEKEHRTSLGSAYGQNAVRHAITELHNHLIRQKNKLYGWMQSHEPDLLPYACFISLLHASVLDEDELTILKTLIQREQGKGKPDAEKLAAYTDFFNELSTVTSEQRAENRAIVHALYLERLENTRLPFVKKAPLQLDARLATLEEAKNIRSSYVLSVKLTGSKHRVLFPVNTSRNGRRRLAQYKTGGMTVSWEQGKIRVGVPIKKNITKQKWTEKVGADAGINDLFHSSIGHAYGSFSGRVKQFEELLETRTGHRSSLRNVMKRYQKELKKTDDLWQQSFLRTKIAHIAKTLNGRKSLQKVQRRYRHQRDLAMHEAVNQLFEEVRQ…
-	node194node	9.2	WP_256705598.1	527	Bacteria	NZ_CP101913.1	560833-562416:+	zinc ribbon domain-containing protein	Oceanobacillus oncorhynchi		MGKNDRKKSVFLFGKPTKNKLERLIETEQAYTNLMNRFIKEMANDSKYYLDLMNNNKQAPKIRALEKSVRHTHQLGSAYGQNAIDQAISLLHNHFMQIKNNLYGYIFHHDKGIIPYVSFISLLNASVQDENELAVLRALQQSTKNKQAAKTYENAYMILSRLTEEQRTSKREYIRALFYDKLDHWKLPFVHKATLQLDSRVSKIEKSHSTTEDFVVSLKLLNEKKYVEIPVSTSENSLRRLNQYKNGSMTAKVVNGKVKIGIPFTKKVNKRAQEELLGIDQGITDLFYTSNHTKYGSFSGMVHVYEGSLEKKLGNRSSLRNKLRAYQKQLKKTDNQFEKELLRKKIKHIADNLNGKKSLQKERRRYHAVVDYEISQAVKRLFEEITTNSYLPVFEDLDI…
-	node106node	9.3	KPV63273.1	190	Archaea	LIHJ01000055.1	5833-6405:-	putative transposase DNA-binding domain protein	Candidatus Bathyarchaeota archaeon BA1		MLFEKKAEPIKEKGEVVGVELGFRKLAVLSDGQIVGKELKAEIKRFYGRKKGHLIIKEFINRESKKIDFSNIKTLVVEKLRNVKKNKRGLFTHHTNRLLSHRAYRHARFRLEMLCEENRVQIVEINPKGTSKACNRCGRRGIRRDERFVCRTCGRKVDADYNAACNIRDLRNPQGAYGPLLEAALNIPYG
-	node108node	10.8	RLI61830.1	366	Archaea	QMYV01000239.1	1-1101:+	hypothetical protein	Candidatus Thorarchaeota archaeon		TIRRCSRIYLSYANKSKVEMVRKSLGQYVQIVNYFITFFWSSSDREKYFKTKYISKKIYQRGVDRFNITAVLSLIAADQALKIIKSQRKKSKNQQKMPRFRKRAMTLSCQLFSIINYKEGSFDFLIKFRGGLPRVVIPFNRTKHMNNLEERGFRLKESVIKLGFDNKKRLYIDLIYEKEKLSIKEEGETIGIDTGFRHLVATSRGELYGKEVAEKLKHVDKRKKRLHAWVDNEIGRIINRLDFSNIKVVVVENLKRVKHKTRGKFSRFSNRLLSFWHYAKVLQRLRHRCEEEGVLLLFKSPWKTSQRCPLCGNIDKRNRRADRFVCSNCGFEEDADIVGAMNLEALGLAGVYCLRSLPSSTIEATK
-	node109node	10.3	MCL4325250.1	369	Archaea	JAMCUS010000003.1	6028-7137:+	zinc ribbon domain-containing protein	Candidatus Thermoplasmatota archaeon		MNLTDNNKMKRTSRIYLKEVNINKVNKLKEFLVTYNRAVNYTIERLWSAQDFSSGFLSKEVTDGISLKFNITARLSQCIGKQSKEIISSQLEKKDKRMPRIHKTIANLDGRFTRIYDFDGSFDKCVKFGSGVPSVVILFNLNKQINELLKDGWQIGKSIRLGWNKENGLFIDLILEKERPEKRAEGKIIGIDRGVNSMLFTSDGQDIGSEMKAEMLSVDKHRKSYHQYITTEENRYIKKLNLEGVKAIVIEDLKNVTMNKRGRFSRRVNRLLSFWHYARVGIRLEQMCEELGISVYRKDPWKTSQRCPECGNIDRRNRKGIKFLCLRCGHADNADHAGAKNLEFLGLAGEYSLRSLPGKLNGGSVNECL
-	node107node	8.1	MCI0714592.1	370	Bacteria	JAKEEQ010000554.1	15294-16406:-	zinc ribbon domain-containing protein	Chloroflexi bacterium		MKKAHRKSKSPIMRRTSRVFINDLNAGKTAELREFLHLCHDVTQYFIDLFWQRQDFSAELADLPTVQRGRDRFNITTRLAQALAKQAKETIRSQREKDHQRKPQLHHWTVTLYYHFVTIQPFAGRHFDVAVQLTGSGAPCMTIPVHATRHLNRKLAAGWQLSKTVRLGMHKGRLFVDFILEKPRPQKKTEGRVVGMDSNYVNGLIFSDGQHIGQELVKDIRQFPRRKKHTHTQIKSRIGQALKQMDWSSIRVLVIEDLKHVKRGKRGTFPRTHNRRLSHWLYAYIVDVLARYCEEHGVRLERKHPAYTSQYCHICNRWDRRNRSGDRFKCVHCGYTAHADHNAAYNLELLGLAGVYGLRSLQSSRLQSFE
-	node110node	10.3	MCL0083959.1	348	Bacteria	JALPYC010000001.1	21250-22296:+	zinc ribbon domain-containing protein	Dehalococcoidia bacterium		MIRSVKIASPLNQGKLKQVHQFLETYQNCVNYFIARLWSEQRFNGKYLEASYIQAAGQRFNLTARLIQCAGKQALAIVKSQRKKSKRQRRMPRFRRFVANLDNRFWKITDRCNSFEWIRLQSGFTFYLPFKKTRVWNYWADKGFSLSRSIRLIFERDKLFIEFFFEKETPELKTIGNIEGLDLGYVNLAVCSDGQVVGEWIRDYIKGFDKREKHTHQQITQQVFHELKKLDLSKAKTLVIENLKKVKHKTRGMFPREHNRRLSHWLYAKVIKWLEQRCEEEGIQLLKVSPWKTSQFCRFCGNWDRRSRRGEEFACVYCGHRDSAEHNAAENLKLLGLAGVYSLRSLKT
-	node123node	11.3	HHC23960.1	416	Bacteria	DRQU01000075.1	1-1247:-	hypothetical protein	Desulfobacterales bacterium		MVREDVKEKLRRLSGHWKMIRKSTININNANTGKLNILDDILHEYNRVVNMFISHLWDNGILKGSFVQQTSFVQTWLSARMKQAAAKQALAIVKSQHKKKKKTGPVFCQLVMELDSRFIDICQDVNSFDIWVRLSSVGNKIKILLPGRKHKHLNKYLPEWEMKKSVRIRKNDKGFFIDVFFEKAEPTKKITGGFLAVDIGYKKLLVDNNGIKYGADFPALAKKISGKKQGSKNFLRALKERDIFISRVCNALPLKDIATLVVEDLKNVKYKSKGRLSKKFNNKLQRWTYPKILEKLERLCAEAGVRFLRINPAYTSQICHKCGTKDKKARNGEVYRCKNPLCANYLKKIDADYNAAENILHKGLTLAGVPKIYKTRTVLYKNSKHSKRAGVPKKPTAHF…
-	node126node	7.1	MBU1173229.1	344	Bacteria	JAHIRD010000230.1	131-1165:+	transposase	Proteobacteria bacterium		MIRRSTISLNFSNKNKLEKLNTIFEEYQRVVNYFIDYIWSKNVFHGSFLSSTNHCSTWFSARMIQCAAKQALSICKSQRRKRKKTKPSFNKFSMELDQRFYDIEFDKNSFDIWLKFSSIGDKMILWCPSKKHNHFNKFYEDESWNLKKSCRLRKTDKGIFCDIFFQKEDPKKRIKGRRIGLDVGYKKLVVSSDGLSFGKEIEEKCNKIANKQRNSNNYRKAIVEKNEYINKSVKDFFEKYDNLKEIKIERLKNLKHKSKFSRTFNNKFQYWSYSNFISRLKLTSEELGVQVTEVDPAYTSQTCSSCSHVDKSSRNREMFNCTYCNIILDADHNAALNIFFKFRL
-	node124node	10.4	KJU86117.1	374	Bacteria	LACI01000735.1	195-1319:-	protein containing Transposase, IS605 OrfB	Candidatus Magnetobacterium bavaricum		MIRRATINLNDANTNKIANLKLVIEEYSCLVNSYIGILWEKKMFKGTYITPDIQREVPTWLSARLQQCAGKQAFQIVKSQRKNKIKTKPLFEKRTVELDERFCKIDFDPKTRIFDIWLNLTSLGSKLKIILPSHKHYHFNLFKDWIVKKAIRIRQEGEVLFADIFFTKEVPLKTEGRDIGIDCGYKKIAVTSSGQFLGTELPAYISKITKKFRASKGFQRALKTKNEYINKEVKKLKLDNVKNVVVEDLKDVKKYTKKNKTMSSKFMNKLQYWNYKYFLGKLENICEVVGVQLHKINPAYTSQRCVVCGNTHRSNRNGEMFECTSCGYTSDADQNASLNILNRFTAGEYGPCAQKLKFVGGCGYIQGVYICPYK
-	node125node	7.8	RLI97315.1	353	Archaea	QMZO01000124.1	2070-3131:-	hypothetical protein	Candidatus Aenigmarchaeota archaeon		MIRSSVIHIDNANTGKRQKLLAIMQESRRVINVFIDELWKQRKFNDKFSTLKTDTWLSSRMQQCLGKQALSIVKSQRKRKKKTKPVYDGNVLELDQRFVQFRFDENSFDVWIHLSSIGNGIILNLPGKKHRHFNLFFEDSAWTMKNSCRLSYVSGKWSITVFFEKDFEQQPGSKVVGLDCGYKKLAVVSDGQVIGKELEDKIAKISRKKQGSKSFYRALKERDDYVALEIKHIDLSNVKTVVVEDLKNVKKKTRGRISKKFMNKLQRWAYSQFLQRLRNWLEVVGVQCLSVDPAYTSQTCSKCGCVDRKSRNRERFCCTACGFESDADLNASQNILMRFLEQENMVPALEPTS
-	node122node	10.7	KFZ25551.1	234	Bacteria	JRFF01000072.1	133-837:+	putative transposase DNA-binding domain protein	Candidatus Izimaplasma bacterium HR2		MFIRLTSIGNKISLKLPANRHRHFNRFNSNNWNLKKSVRLRKIDGKYFIDCYFSKEKSELRIEGKLKAIDVGYKKLIVSSDKEFIGDCKIYEKIARKKQGSKAFKRALIERDEIINTSCKQLNLYDVKCLIVEDLKNVKHNTKGKTSKKFANKVQRWLYPKVLNKLSMICDESGIEMIKINPAFTSQTCSSCGFVDKNSRKGGDFKCTKCNYSEDADYNASLNILYIGEYGLYA
-	node101node	10.5	NCC70892.1	401	Bacteria	RZZB01000202.1	559-1764:+	hypothetical protein	bacterium		MIRSSKHILKYQTKKKNNILFETIKLIKSQIQCYIDLICDNKLPLKKQLSSKDLSSDFITHSRWKQLCYKTASEIIRSQIKQASNRRYKSYKKLYKKCFDKDNKSKHLRFTNKRFSELNLKSILLSKYFRIPELKNFSINIDSRFFNIKNTNNHFDCFIHLITPIFNGRRGLTINIPFKHHRQSLKYKNWKLLNSTRLIYKNDKFFIELIYEKNTPNLKNTGKTIGLDNGYKKIAVTSEKQFLGDKLPDIIKVIINKKRGSNAYKRKLINRTEYINKELKKLNLFDIKELVIEDLKYVKFKSSLSKYMNNKLAYWIYSYIIRKLEILCEENGVLLTKVDPAYTSQKCSNCGVVDKSNRKGEIYQCNCGLLIDADYNAAINLSRMGIYGIHSHENLNFID…
-	node103node	10.7	DAO62756.1	362	Viruses	BK037802.1	198608-199696:-	endonuclease	Ackermannviridae sp.		MIRSSSHTLKYANRDKIDLYWKIIKDYKELLQLYLHKIHDGELPLKQNLSSKFCPQLNDISNSRWRALCYREASQIYRSQVTLLKKKRIKKITESVIKSHSINLNYMLWDIEEDKTKEFDCFIKIFSPYFQETKHRAILLKLPINHHRVSLRFKNNGWKLKNSFMLSDNFSLKLFWEKEEAEKKKNKLSAGVDCGYKKLLACSDGKVYGKELEDIYEKISRKKQRSKAFKRALRERDEAINLAVKKFYNEHKDCGQVIIENLKCIKYKSKFSKKFNNKLQRWSYIKVMNKFESLSETEGFQLIKVSPAYTSQRCHVCNTVDKSSRQGEVYHCKTCGGTFDADINAAINILRLGVYGPHDKIS
-	node102node	10.7	MBP3608485.1	390	Bacteria	JAGBBT010000110.1	54775-55947:-	transposase	Treponema sp.		MIRVSKHSLKFSNKEKIQKLDNFFELYKLTLIDYINQIKVGKLPLKIMLSTKLCPDSIIKHSRYKQLAYKQASEIIRSNLIQIQKRTYNKYKKLYYKCIKNNIHKSFTDKHFKDLNINYLKRININLKNLSITLNENLFNVQEGNSFDEFIKVFLPWFKEGKKRAETINLPLKQHKHSLNFKNNNWLRKSSIQLEVKNNKYYLNIFWEKELVKTNNQLKIGIDQGYNKLISDSNGVHWGKELKEIYIKLTKKKRGSKNYKQLLTYKRNKINEVVNRFIETYKDTDIVCEDLKRVKHASKLYKSTNNKLQYWSYKQVLDKLNSLSELKGFKLIKVEPAYTSQTCSNCGQVIKANRQGELYSCSCGLLIDADTNAAINILNRGVYCPSTQQT
-	node100node	9.9	PIP24354.1	361	Bacteria	PCRQ01000027.1	55-1140:+	hypothetical protein	Candidatus Nealsonbacteria bacterium CG23_combo_of_CG06-09_8_20_14_all_37_18		MKRSSRYTLKFATQKKKELLNQTFEVYGYYLQKTIDLMWTKQISLKKKMSSKQITWMDNLGGQYKDIIYQKASQIVRSCRFKKGRKNKPIVKHFCIDFTQNQIKVEPASNSYDKWLRLKLPFVKDDKKKERIEILIPLKEHRHSLKFKDWKQAKTIKLSPTYAIFTYEKETPKPKDEGEIIGLDSGYKNLLTTSKGQFIGKGFDKIYKKIARKRQGSKAFKRALIERNQKVNQTINRELDLANIKEIRVENLKNLKKNIKGKFRKEFNNKFQRWNYGQVLIKLERKTEEEAVQFTRIPPAYTSQTCPQCHFKHKKNRVLERFKCLKCGYSEHADIVGAINIASQEFYVPDTTNIYLSELNR
-	node114node	11.2	NCB85672.1	375	Bacteria	SAAL01000173.1	2116-3243:+	hypothetical protein	Bacteroidia bacterium		MKILRSVKLHFTSATKKKHQKIHSIMDEYKHVVNSYIDIFWVERCREADLKKELLDRVQHPYFTQRLKQQAAREALSMVNAAIEQAKAASKEAEREIVPVKPTHYGNRMALSTAICSLTEAKQSKTFDRWLSLRSIGDKIKIDIPIKLHRQFHKWNERGRLMGSFVIFRNYVQVTFEIQTGEKKPITNCVGIDTGINALASLSTGEQIGLELKTLINIVRRRKKGSKGKTRAIKTLKDYIALNAKRIVMSDISLIVVERLKGITHGTKLKGRLSKNMSSVIGSWNVRYWLTRLEMLCEENRVSFRRVWPENTSITCRQCGYVDKKNRNGEIFLCQSCGHHDNADLNASRNILNRFFTGPYGAGYEAGPILLNTIG
-	node111node	10.6	MBW2671839.1	364	Bacteria	JAFCZZ010000001.1	56955-58049:+	transposase	Deltaproteobacteria bacterium		MTILRSSKLSFKEATEAKLAILQKIAEDYRRAVNWFIDWYWQHGLRRFPETEVVNACPVDWFTHRMKKVAAQQALGIVRVACKRGRKTKPEYKQLKIQAQCTIARLRQPKEAESFDYWLELRCIGNKLRLDLPLKANKHFNRFVAEGWKQHSGLLIDVKRRTVTVVFEKDEKPADDTSHPVAVDIGASSCLFACADFAHAGCLGLQIGDLLQKVARKQHGSKRQKKARRRLRHYIDEQVKNLLKAFQPSCVVAERLHNVLQRTKQDRKLNKAVRCLLGGWCYRYALERLRMTCEVNRVGFHVVPPQYTSQRCPACGHIEESNRRGRMFRCRQCGYIDHADLVAARNILWRFTEEITVPQAAEAG
-	node104node	6.1	MBI3950285.1	211	Bacteria	JACQGF010000158.1	14655-15290:+	transposase	Acidobacteria bacterium		MQSEIHDRDQAARVEARPCRIWPRRQFLHRHLLERAYREAVSPGQRLNSYIITDRYVQFSFKIETGRKKASGEQVGVDTGVNVLAALFTGLKLGIDIKALIETINRCQYASKRQKKLRRALKQRIDLERLRMACEWNRVSYRTVPPYKTSQQWSECGHTEQGNRLSWERFRCRRCGYADDADVNAARNILSRFLTGAYGPGSQTNSVACPT
-	node105node	8	RKY82414.1	222	Bacteria	QNDG01000026.1	7706-8374:+	hypothetical protein	candidate division KSB1 bacterium		MKFSGKKTKLLLLRNMFNSALKLIQALKKSKRRVIRIDSGINALVSAFTGDQFGLDIKGFIERIKRCEHGSNGQKTVRKALKRRIDETVKELLNHFKDIDVIVVEKLRNLNYKSKLRQRLSKNISHFVGTWGYWFWLRRLKHACEINRISFRTALPFYTGQKCPVCDHANRKNRSGAVFRCQSCGHTDNADVIDGQNILERFFLWILTVFVTDFIWFIVKGV
-	node115node	10	MBD3261709.1	371	Archaea	WJJK01000240.1	10205-11320:+	IS200/IS605 family element transposase accessory protein TnpB	Candidatus Altiarchaeales archaeon		MKLIRSSKCSLKFATDSKRSELKRVLTEYGRVCNIFIEHFWKNGTPSKSELLKETVDLPEGTWLSARLRKVAAREAIDMITAVKERWKNKPWKISMPVHKGRRALVSCTIAELQDKKDSSEFDAWLHLSSIGEKVILDLPVKYHKHINKLFAQGKRLNSYILTEKYVQLSFEIDTGPKKSGKNAIGIDTGIKALASLNNGSQFGLAIESCVERIKRCDHGSQGQKQARRAMRQRIDEVVKEIVKHFEKIDLVVVEKLKNMNYKSKLKRRLSKNMRRSIGTWAYRYWLKRLEQACETNRVSFRTVAPFYTSQTCPCCGHADRGNRVLQEFRCLKCGHAGNADIVAARNILTRFLTGVYGARYKPYETMFSFS
-	node113node	10.1	HBY20089.1	382	Bacteria	DOSN01000085.1	5452-6600:+	hypothetical protein	Clostridiales bacterium		MKIHRSSKCYFNKWLTTKKKQELKEILVEHSRIVNYFIRKYENDIPQKKKNELLLANYIQECISDTKTFFTARMVKNCFSEGYGMIQSSKSLSTSMGKKYVSPKHYGKRMILSETIATHDIARQTKLFDFNLTLGCVRTDRKKHKISIPLKRHIQFNKWSILGKLSKSVVITDKYVIFFFKVETGKKKTEGELVGFDFGLKRLGTLSNGDVIGKNINKLLLELNIKKRCSKAYYRKKEEIREYINKEIKDINFNDKQLIVVEKLKNMKYKMKERGRLSKSIRSVFYNLSYRQVLQRIQMLCEENRVSFRSISPFWTSCECLSCGHIEKKNRLSQESFVCLKCGHSDNADSNASKVILKRFITGKYGFCYQQDNLKEYYISAN
-	node112node	8.1	WP_207689043.1	377	Bacteria	NZ_CP061799.1	6019070-6020203:-	zinc ribbon domain-containing protein	Desulfonema limicola		MKIKRSSKVTIKLAAGKKREILDGIHDEYARTANFFIDYFWDHPEIRSANQITSEIYSLPETWLTARMRQCAAREALSMVLGARNIENRRKSSIELEAEELLGEEIFTEPVKPVHNGKKMTLSSQVVRIEKGRNSFDLWMVVHSVGNGIKLYIPLKKHRQFNKWAEIGKMGSSVVINRQHVQISFEIETGEKKQEGKLVGIDAGINHLMTTSKREFLGNEVSPLISKIKRKHQGSKAYKRAKKELSYYIHKTVKDYFADNNLQLVVTEKLKNLKHNTRQKNRTKELRKTLSNWNYRELLNIIQMRCEENRVSFRSVSPFKTSQKCPNPDCAHTQRENRNNEEFKCLKCGYSEQADYVGSLNILYRFLTGPYGAGFKT
-	node85node	8.8	MBD3260591.1	447	Archaea	WJJK01000083.1	390-1733:-	transposase	Candidatus Altiarchaeales archaeon		MIRSSKHSLGKTNTGKTECLHRFIERYRLLLRDIIDHLWEKGFRGDQNPEYEKKKKEWWYWFDLKKDKLRLPSMLPSWFLEKHFSEAYPEFTQRMLQCAGKQACSMIHAEIEEQKRRFWVLRSLQKKGTPSPSLQRKFNKTALTKPSTRRANPELDPRFVDFEEGEFFDSFVQLKLWKIEKGTKRKEASQNGYWIRVPLEETKVSNKWKLRLKRLGSIRLSRNCITLFYKGKTPKKSGKVILGADQGVNRTLTLSDGWETQKCPHGHDWRSILEKKNRCAHGSKGFRRACTHEENYVNWSLNQYKSWSKVQELFLEEVRDLRKGRRQRKGFLRHWRYPLVTEKCERLSEEEGFFLGRTPNMFRSQRCSVCGWVRKANRKRAVFLCTSCGNTLGADLNAA…
-	node83node	5.5	MCK9416625.1	428	Bacteria	JALNZL010000087.1	2196-3482:-	transposase	Candidatus Dojkabacteria bacterium		MISKFKDTVLYKSEDKYIRSTKHNFNSYLNISKNDFIDKFIVEYRRVMAVCLKELYSKTYYWEFKGRNYRFNLRNRYFPFGLPSFFNTSKFHCLQNYTGFLSGRMLSNIVNQLCNILKGELKSSKSLHHRFELPSIKNINPEIYPKHITMELNENENSIFKLYVTLLNFTKKRNENITIPIKLHKMDDKHSKKGILMHSILLTSTYIGLRYEFEGSETKDKQLVVGADTGIRKICSFSDGQTTPKENNQHKTYNDIEEKIYRKKHNTKAYRKAVNEMKCFTREVLNKIKLDDISTLKLESNKGIKTNTKNANKYWQREVINTKIKYMCQDSGCDLISTLSQFKSVRCPNCNYVHKNNRIEEKFKCKCCSYEGDADVVSSINNSIELPYVDLWVYRKIAR…
-	node84node	8.8	NBK22806.1	422	Bacteria	SABJ01000301.1	2499-3767:+	hypothetical protein	Spirochaetia bacterium		MPIVRASRLYFGFANKGKRTTLLEFLAEYRSVVQTTIDHVWNTRITFNDKVLDVKNNELCVPHFIPASHYPEINTSLSARAVKCATTQAMSMVKAALKRRAKDLSWLSRLEGAPVPKTLVKRLERPLVKPSADHVKAELNSICATLTWGDETSFDGWLVLSSLGKAFGKINIPLNKNRHFNRLSRGRQLASFLISADGVDVRFAIEPETHMEASRVVGGDTGLRTVLTLSDGQTTPECDRHGHSFQSICHGLARKKKGSKSFSKAQAHRKNFIHWSLNQLNLSSITEIRLEKVRNINYGRRASRYMQAWTNADIQRKVMALAEEQNVSVKLQSSIYRSQRCSVCGLVRKANRKGKIYSCKGCGFVCDADLNASRNHEQNLPSVPDAFYRTKRNLGAGFY…
-	node86node	5.9	NJO59150.1	427	Bacteria	JAAURC010000035.1	45936-47219:+	transposase	Richelia sp. RM2_1_2		MSNIKSTSHSTKFANKGKLADLNIFLMEYRRCLQHFVDFLWNNGYRYTDSKGNIKVFNIKLNLLDCPSMLKSGIIQESGLHSFLSGRALKCCMGQAAGIVSAAVEKQRKRLYVLSKSKDSGSSKKQRKLLARKIRQNIPQKPNCSNAKAELCSICCDFRDSENFLRLKSITKTKLDIKIPIRPTRPSIKFSKIGKRLNSFLIGESCINIRWELPETILKEDGLVVGADQGLKDVLTLSNGTVTNKIDRHKHSLDLIIRKVCRKKRGSKAFARAKAHQTNFVNWSINQLNLSGIKELRLEKIWNIGFRSRTGKKLSHWQNTVIRNKIESKCRDEGVRFTLSSSTYRSQRCSVCGNVRKANRKGKIYECKNCGQKIDSDLNAAINHSVDLPEIPYVFRNLN…
-	node89node	8.5	MCK9434617.1	395	Bacteria	JALNZP010000074.1	5612-6799:+	transposase	Candidatus Cloacimonetes bacterium		MKFSNTHKLNELNLFVSEYRRVLGLFVNHLWELGEYTKIPVLLPKEYTDKISTWLSSRAVQAVAKQASGVIRGVRTKQKRRLYQINRLNEAGKFKQARKLQKIYDEAKNSKPKINEVCPELDSRFVKISLSNPTSFDGWITLASIGDKLKILIPFKNTKHFNKMLLRGKLKSGLRLSRKSATFNFKLAPASLKTEGTTVGLDKGIKNVYSLSDKQESGDDIHGWNLDKIIKKMCRQKRGSKAFKRSQEHRKNHIHWCLNQINFSNVKTLNIEKILNMRRGKKTSKYLSRFTYPIIDSKLKDLTLQAGVQIKELSPVYTSQRCSECGWTCKANRKGKMFVCVACGNIRDSDYNASLNISLDLPEITKAKQLQHSNRKGFYWNAVGKEPIVSSVQTA
-	node90node	8.1	NBP56844.1	200	Bacteria	RGCK01000177.1	4069-4671:-	hypothetical protein	bacterium		MIGIDVGIKNTISCSDGQQTGCDIHGHSLDSIQRKLAKKKKGSKAFLRVQNHRKNYINWSINQLNLKNVDIVKCEKIKNLRSKQRVSRYMSSWTYADIFDKLQRKCEEQNVSIVRVSPTYTSQRCFACGWVCKKNRKGKSFKCVKCEYAFDADLNAAKNISLNLREIGKKERLLQKNKNGFYWSVEGQEHIVPDTQKDRS
-	node88node	8.7	NBT36133.1	403	Bacteria	RFVY01000215.1	446-1657:+	hypothetical protein	Betaproteobacteria bacterium		MIRSTTLTLKYANSGKREQVCGILDEYKRVAQFFVDLLWERYAVGEKIPALLPKSVTSKAETWLSARMLQACAKQAGGIVRGCRRKHEKRLFMLAKLEKEGMTRKARKLAAIIRKNPISKPVLDDVEAELDARFVDIELNSNTSFDGWLTLSSIGEKRKVAVPLRLHKHINELREQGKMLNGIRLGRKSISVSFELEPPVKAEGRTVGIDVGMNRAFSCSDGTDPGKWCNGHTVKSVCERVARRKRGSKGHERACRHRKNMIGYFKNRIDWSSIARIRIEKIRHLRTGRRRSRYLDSFVYRDFFGSLKSTAERRGVLVEEVAPAYTSQRCSCCGWTRKRNRKGRRFECGVCGYAADADFNASLNISLDLRPIGAGERLKRPNLAGFYWRERCNSGQEPV…
-	node87node	8.9	NLF41659.1	349	Bacteria	JAAYZG010000212.1	1-1047:-	transposase	Bacteroidales bacterium		MIVGEYRKAVRNCIKGLWEMETLPKSPDSSVYKLCGDFGNTAFRQACARQALQIVKGTRKKLDAKKYVVERLISEGKHEQARKLRKRIDETLISMPDVDKFGCQLNHRFIEIELNNINSFDGWLKIKFIGNGMGVLIPFKRHKQFNKLLAKGKLLNGARLHDNHIELSFELPDEENHGTKTVGIDIGQCSVLSVSDGQQITIDKHGHSYRSICEKLARKKKGSKSFQRTVKHRTNFIRWSLNQLNLDDIKEIKIEKLKNVYRGKRVSRVMSHWNYRELRALLISYFKERDVLISEVSPGYTSQCCSICGRVRKSNRKGRLFRCDHCGNTMDADLNASLNIALNRKPLNM
-	node121node	10.5	NCP97719.1	404	Archaea	JAACRV010000003.1	39862-41076:+	transposase	archaeon		MIRTTEHSLKYITDYKKQKLDILFDEYQRVVNQYINVFWNQTSWKSKATADEYKLVDSWLMGKVMKCAYAQAIQMIRSTKDKQKKLVYKQYKRVYSKAKRKNKNWDIVNQTFTVWSKDKTFRDRTKIPFFSGDSIELNSDLCKIYQDVSISHFDMVVRLGSIWGNRLSLELPIRKHKHFNQLFASGFGVKTSLRLSRKNNKYSINLYMSKDFEQVKDEGNIIGIDVGIKKLMSVSDGTFIGTDIESIIRKYKRRKQNSKNSKKTLKQIKDYIGHSVNQLNFTDTQCIVMEELKPSNMLVKGKSSKEFRKILSKWNQNLLVERIQNKCELNRVELQFVLPHHTSQQCSQCGEIHKESRKGELYQCVGCGYTIDADYNASLNIVNKFLNKEFTVPSNTKTT…
-	node91node	10.7	MBV8226147.1	315	Bacteria	JAFAIU010000672.1	3111-4058:-	transposase	Verrucomicrobia bacterium		MHRSRPQATERPALGLPERHGKFVGVEDKETCPGDPFDLVIRLSTLKRGKRIAILTNRTKPLNKWLCRPNARLVQGCSLSEDWLTLWVEEPNPFILYSPGPEAVVYSGDLGMRKLLTVQDNEERTAYLGREYHDLQDRIRRARPGSENRKKLLTERDHVIGRALNAVPWNLIDVFGVEDLNGITRGKHGLGKNKEFRRKRLPWAHRSVLERLLAKAIENRVLLIAVYARGTSRECPNKVQPCGCASALNRKGEVFRCIACGYTADADRVGAHNIRSRTLAILALRRDWQREHPLGRSRGRPTLRAKDALLCTSAA
-	node117node	9.9	MCI0562784.1	409	Archaea	JALAHR010001958.1	4682-5911:+	transposase	Nitrososphaera sp.		MPKLPKQTLEQWAIDNSLPYATALSLFQSKNLPYQTSVDIDGNIFIYPTNLVRSIKLSLKFLTKTKRRKLRALLEAYTAAVNFYIKSLWKVKGRADKTTLARLQNTRLSERYKSQALRQALSIVSSTHRSAKELKVKAKCPKFSDGAKLDAKCVSIDEGDNSFDLWLRLSTLNKGSPINLPTKATKVLRKWLSRENASIIQGCELHLDYLIIWVELPYQPIKPEGSILAIDLGEVILAADSDKNFYGKELQAILDKIKRRKQGSKGQKQARIERDNYINRCLKRLPWKELRFLGKEKLNGIKKGRTGKKKYKSFRKARAPWNQGWVRTRINHLAQENRVLSVNYDPRNTSRKCPMCSEVHEGNRQGRLFRCLFCGYSEHSDYVGALNGVASTRLLLGSL…
-	node119node	10.8	MBU1113489.1	361	Bacteria	JAHISO010000239.1	324-1409:-	transposase	Candidatus Omnitrophica bacterium		MRRTATISLKFATKAKRQQIESLAIAYQHVVQKYIDIAWEESSVSLNKQSLALIQCPAISERYKSNALRQALQIVSYTKKSAIALKKLANKPNFNGTMILDAKFATIYLNRTNHFDGWIKLSTLTKGHPEWLPFKRTKPLNKWLNKGFVPLNALRLRKYNNSWYADLVLEKEIATIKTEGQSIGIDAGTKKALSLSTGQHIGDNYRYYINKINRKHRDSKNYQQALIERDNYLRQELNKIDYNSIKAIYVEDIKYIQRNTKKEHQLNKTTRKILSTWVQAKTFRWLSHKCEENCVLLSYVPARYTSQACSKCGHIEKSNRNGELFRCKKCSFTTDADFNASLNILSVGLGQLEFPVPKVNR
-	node120node	11.9	MBU4562321.1	362	Bacteria	JAHIPZ010000134.1	1825-2913:-	transposase	bacterium		MKRTLKFSLNLGNTNKRESLKDLFKEYKRAVNHYLLILSSQNKYILSEKEIKDFNSLLSYRYKQCAKRQAIKIWKSWRRNKKKGKLPEFNGSLILDSRFIGVEKAKRTTFDYWARISILKKGRRILIPFKSYDYANKYFNDWELVNGGRIELENNDWFLLLTFEKKTAQKKEEGKIIGIDIGIKKLIVDSDGNQYGKDIERLMDKIQRKQQDSKAFKRALKERDYYVNKTVKELPFRETKVIVMEDIKNIKKNTKKEKRLNKQFRSKFQRWTYSKLTSRIKQLSEVDGVHCQLIAPAWTSQTCNRCGFVHTLNRNCEMFKCRQCGYTTDADYNASLNILNLGLAQQSIVAGSKKVNEVDYVY
-	node116node	10.5	MCG2818861.1	343	Bacteria	JAKLSA010000096.1	1-1033:+	transposase	Actinomycetia bacterium		NYFLGKLQKGEELTEEFLKRFSTPLSYRYRQCARRQALAVQHSWERRWKKRLDKIERLKRHNPGSKRIPEPPKPPRLRKPAMVLDERFITVEKGVNSFDYWARIATINKGRPILVPVRSYRHANGYIDDWKLLGGGRLVRKNGTWTLILTFEKKVEQRGDATPLGVDIGYRKLITTSDAEVIGGGIKSTIERAARKKKGSRAERAARQQIRCEIGHAVNRLPEKTCMVVEDLKNLKKGKKRVWNRKVNNKFNYWYYALVLKRIEERCEVAGVQCHRVSPANTSRECPLCGHLDELNREGESFRCLGCGFSHDADYVGSLNVLSRFTGEPIVPRSVKPELVFVE
-	node118node	10.3	WP_173834294.1	367	Bacteria	NZ_CP048795.1	1604654-1605757:-	zinc ribbon domain-containing protein	Hydrogenobacter sp. T-8		MQSSIKRSLLFSLDFSNTGKLSFLENLWQEYQKACQYFVDVGYETKTLPSYKHVKSYPYQTWLSKRYLGCALQQAKAILKSLFSKLKKGKNPQKPLIKKPALKLDSRFYRIEKGRNSFDFWLFLRDPQNQRWIALPFKSYEYANNYFRDWKLCSDIELLKRDGKWYIKLIFEKEVKLESKKPKGIDIGYRKLIATSEGEVFGREVKEVIEKRIEPKKQGSRRWKRAKHYLKTEINRILKKVIDGSFSPVLEGLKNLKKGKSGVWSRVVNRRFNHWLYGYVLKRIKELCEVVGVQYHIVPSAYTSRACPECGYQDKLNRNGEYFKCLRCGYEEDADVVGARNVLMRFTRELIVPLPAKPRPVEYFSIG
-	node92node	10.7	WP_221173817.1	394	Bacteria	NZ_JAIFYA010000005.1	18842-20026:+	zinc ribbon domain-containing protein	Thermosulfurimonas sp. F29		MKLSYKLKVFANKGKIAVLESLANFWVRKVNEYIVLYWRMPDWEIKLAKPPAEFRGSGSKLENLASVKAWQMVRAVRKKKRGPKVKPVLKKIEFELDETLFAFGDFTTKEFDLWIKAYSGEKGKRIAIPVKKHRRLNYWLKRGARFQKTVKFKKINGEWYAVVFLSPPPKEPKGDVPVVGMDLDYTNGAVDSAGRVWFDERWVNLRQRTKWRLYPDGNNPLKQEFNRLAKRLVNEYGCHLAFERLELRGKRGRSRKFRRDYKNLPYGHLARRVKVLAGLEGFRTVRVNPAGTSQTCPVCGHRERRNRKGEEFRCVRCGFSAQADVVGAVNIAIRAGQKHGFRPVVVRAVAEGWRRRSIRPPVERFVVWTLLQSRPPADFRGCDPPCHAYPVSYG
-	node93node	10.3	MCD6124135.1	328	Bacteria	JAGGRZ010000049.1	1-989:+	transposase	bacterium		GWVAVFWSDSGFIKGSYPPKEYCRGGRLIRDASVKAWQIVKGAKKNKQKERPYFKGKEIDLNQFSAYIIPELKTKEFDIWFSVISLNSRHRLKIPCKRTNLFNKMVKKGKLRKSFKLLKINNDYFMECFIELPEKKKQNNNKIGIDVGLNNAIATSDGKIFGKELKDLRIRTKWRSYKGKLSSQKQLLNYYAKLLVKLYPNTDFVVEKLLFKGKRNRTKEFRRRNNTWAYNHLANKLEELGRLEGFQVIKVNPQYSSLRCPVCGFTDKANRVSVEVFQCSQCGFKGNADCVGAWNLLERVAEEHSVPILSQRGLKRQFQRECRIANLQ
-	node2658node	8.9	BDH16382.1	438	Viruses	LC701594.1	19382-20698:-	hypothetical protein	Bacteriophage sp.		MLKSYSFYSDNVNKGKIALLKSKAILIRDFKNLVSSFIFNTYMNEKIYLSKKLSRIEIQKQCKVLKPKGISERMYNAAILEVITIYNNRRSTCKRPFKKAIFFSKLTFSNTNVLSSSQHESIIGRNTNNNSSNQYFIKLSSITDKHGEMLNIPIKVSKKYHGLIEEYNTSVSKGKQFFTSYTVQFVSKNKIKFILTREMNEVLEFQPKQEIPIGIDVNIKHNLLSLSDGGKDFVLEHNKNFLSRYISFLKYLDRKKMNKSKYKNSCKTLSKRDTLKYNTYLRRLEGIYNELISETIRELKEKGYNTLVVEDLGKLPKSFARMKDYFQGFKVSRLSRLMRLSEIKNIFQRLCNKFEMKMVAVNPAYTSQQCHVCNHISKSNRKSQEMFSCTKCNNELNAD…
-	node2659node	8.7	MBO5095631.1	489	Bacteria	JAGAQR010000022.1	6344-7814:-	transposase	Bacilli bacterium		YREIDKNKLITKLKYLNKYTKISSADCQQVIRDVYTKYETNLDMLIKKYCKINTNDKPIKLLFNYMVRYYKDEEHFEKMLEDQFIEVFNKINVKNPRKKDLEDYNFRLKLLSKYVLLKRKNFFKSQTNLNFISFVRYTQDSIIKKINKVTYKSLTFNHMNVIGKTMNVSGMLEKSHIKLTNVIIHINLPKIAIIDLPVRHSKTYHGVFKDYKCNLNKTTGQKQYLIQISFDETKKEVKITLVRDIIKNISDLKDKQILGVDVNTKHNIFALSNYETQKIDNNLVNKIVKEKKKLKEIQSQRDKLKLPKEYSKRQRRIQDKINKQVEYLQNYACHLLLKNHKNSILVMENLEKNLKKCKINNTQYEEELNYNDLFSLLKIYSMKDTVIRMSGNYNVNVVL…
-	node2660node	9.4	DAS56006.1	424	Viruses	BK041845.1	14683-15957:-	Putative transposase	Myoviridae sp.		MQFSKSTTNKKAISFYSHHLNKEKLNTIKVFAEKIRILQNHISYIYFDEYFNKQKIKCIDFIKLMNRRYRDKDFPCAFFRKICKQVYEKYNKKKPPKEQVIFKKLSFIGINQSTTIFIEESSNKYTNGIINLNIPHFGVIEIPFRYSKEYHGNLSDIHYSMTGQNNSQYIKQYTCTIEKDRLKVVIVEDDNRTYSISNGNVIEGIDVNIKHNLLQCSDGYTIDYDRKMVKSILKRKKKQDRITSTKMTRNLSTEYTYKQIKQNLKDKRRSVSMVEQCLVELFKHCNKNNINHLVFEDLNKFTRKYKINNKEFNVSIRRLMSILHIVDIKNMAERIGKKYGITISLTNAEYTSQQCSKCGYSHKNNRKTQEKFKCIHCGYEENADLNASINIKNRISVDV…
-	node2661node	8.7	MBP5723836.1	365	Bacteria	JAGCRD010000194.1	4890-5987:-	transposase	Bacteroidales bacterium		VVDKFGFKRLYRLALSKREQTLARYASKPIEFKSLTFRGRSRKQQIVAYNKTYNSVINAFVSLSGFERKSFDVPVKFNKDYHGSMHDYEKESNDYEYTVAFNERKKQVSVILTKKDDRYFPDAGDNIVGIDVNVKHNMFTLSDGTTYDYDRELVKAFTEISKRVDELKAADKEYTVGKRRQWKLDAIRHKIRETEKQEIAKMCKELQEQGVTHIVMEDLNGKFGKSYIKDKCNGELNFNRIVGALRISTLKDEVEHIARKYGIAVSTVHASYTSKMCSVCGCIEDENRVDQEHFSCIECGHEENADLNAAVNIRNRVAVTVLRDKLLKRLDNGAFEPRKLEREWVKEVLLLYRTSHLKGGEPKIS
-	node2663node	9.3	MCQ2123336.1	523	Bacteria	JAKSIB010000005.1	130425-131996:-	transposase	Fibrobacter sp.		MLRYQDMSKFDAFNLFNPMFTNRLSSHYLKKAIEDVWRAYQLRFDAIRKHIEFEQVTELVPTFYKRRTKKHNVGDLKSIERHTTKTELTKTLTWLARYGNSDTEYWLESIILTDIPDTKKKFYQGILCRIHKYGFERLMRLALSRRESVYTEYMTRGAIQFNSLSFSGRSRIKRPIIAKATKKGKFDYYAEISWDWTDDGYRGSSSNTMCIPVKYNKKYHRNLARYCNGSDTSYNMVIRGNDIHLVLARKGKRYTSDEDISEENTIGIDVNSKHNMFALSTGEFIPNDNALIADLEQELLKVDTKQKNYNAKFGNKHQEAFHIAKKDARRLTAISNKLNDSNKRTIARLCKRFASSGIKHIAMENLDGFQGSKLYAKDSNGVNLGRLHLRTGLSSLKDD…
-	node2662node	8.9	MCK9442844.1	529	Archaea	JALNZQ010000314.1	684-2273:+	zinc ribbon domain-containing protein	Methanothrix sp.		MLLDKAVALRNFRNEISTTVCSSIESFNKYANLTEFDWINDFRKSIKCCNSQDISHAISTTFTSYENKINTYKKQLSIKIQDNIEFDYYKKNTSIHKKGDINSIHLNMKYTNFTKAISYLCKYWSPNLIEFLRTNKSDKEKINEFRKTVLFYYDKYPERITTLVKNIRERVVSRLIAHPINYVSLSYTSCNELHGPLLKRNNNKRSTFGGIITFGAQNTDTGKLFIPVKHNKKYHGNIEDYQTKITSKNQQITSYTVCFEKKKTIRIVLSKNVEEEILPDTENYLGVDVNIKNNLFATSTGTKIDFDRDLFDDYIKWIKKCDEKTKRKKELNLNTTFSIRDYKTQQKCITRIKDMLKRKSRELVDLAIKAGKNHIVMEDLGSFAKSFSRSDDFMGFKYS…
-	node2667node	9.2	HBP43518.1	232	Bacteria	DOFM01000054.1	2678-3376:-	hypothetical protein	Clostridiales bacterium		EPLEFKHFNKAIGIDVNAKHNLFALSDNSIVDYDHNLIDNFFSELEKLDNKKKLTKKDKKHYAKLIRQNESYFKWLISKTLDKLESQGITDIVMEDLEPLSSSRISNSEFDERYTRLCRVLRHGSQKDWFKKQAEKRGIRVHLTQAEFSSQQCSQCGVIRKTNRETQEQFKCVNCQHESNADFNAAKNLELRYTNVLLRSKLHLMDKYQRLIPDPRISFLEIKEILIKEFHH
-	node2666node	8.7	PMP89239.1	544	Bacteria	PNIZ01000199.1	79-1713:-	hypothetical protein	Desulfurella sp.		MIKSVLLTSKYYNKTKGEEVFAVLKRTTEIKNKLSECIYANRHLFLVSDGIKKLNALYSSVNLHNDETAENPTKDPLILSWNIQKEHQMLVDKYKNALNKRLQNFKVRLQSEMIIERYKKDTKYAKKGDTKRFEIKFKSTKLTKFVKYLVYLELDKDILPQLKNEGITALYEYYKTKPYFARIVNLAKNIQTRILNKLKLIKFTETSSLLLDHTVNKARIDYDNENTLYKYWFVFRMKNGKEFRLPLQINGDYHNETRKPTAKEFVIYPSAKGNKINIATVYEAEKPTFKPYSKPIGMDLNLKNNFATLSDGYTVDYDRNYMKRIVSNLKELDQIGYQNLTAKQLKKLKKIYRQLDWYVSYLIYSLLNYLEKNSITDLVIEDLLLSGKFGINEEFDIKY…
-	node2664node	7.7	HAY06898.1	528	Bacteria	DNFL01000234.1	1-1588:+	hypothetical protein	Hyphomonas sp.		ANEGKLNEVLRVFDRACALKNAMSAFCHANLQALFVDAYAFQTHYKTFHSSDLNAWERQTLFQDLIKFYQTSLKRRFQSMALGVQTKMVIERYVRNTRTARAGDVKHFRIERRATPLTSALKYLLHVEDFARFDPNGIKNEAVRDNLARLKAGPHWTRLTALAAAKRARLIGKVKLIHFSTGSHRRHPKESDSRITFDATNGKYQHFYRFRIGTGAARRYIHLPLLFNARRCTPAMLRQDAVHVCYVRRGKFMAGMTYEAPVLSFKPEDQWLGLDANTKHNLFAASDGRAWSYDRLEVGRLIALLEKTLAGGTQTMSYRQKARWAKLCRQNEGRIQRLISELLDTFEAEGITDLCLEDLDVRNDMTFLEHQGLKVKYSRLLRLLRLSNLKTWMMRQAEK…
-	node2665node	8.5	MBU2769301.1	579	Bacteria	JAAOMR010000693.1	3549-5288:+	transposase	Acidithiobacillus ferrivorans		MARKSRCPLKNPRSTRLTSTDRIANADKFEMVLSLFDRVLSLKQTMGAYCLEHLADLYTDTYAFKKQYNLTIFASSDLNAWECQALFSDVVDRYRDTIRQRIANQEVFVQAQPQGWSIERYKKDTYRLAGPDEYSESGKILVHAKGDVRRFDLIRRRTDLTAMVKYLAYVPLATFNPDDLKNAEIRERMQHYRDEKPEIWRRACQLAQAIQTRVIGTVKKIRFATGTHRRDPKQSRSQVIHDPSNAEYQWWYKLRMGSGRAKKTFIYLPLTFNPKYMKPEDLRLDAVHVCYVRHGRQFMVGATYEGEPPKFRAPWVKSHGIDVNTKTNLLALSDGRFFDYDRQWVEKMISLIDHATRFGTQEMSIRDKARLAKYARQNEWHIKRRLHGFLEIMEAEGVT…
-	node2657node	9.7	EGQ8952443.1	439	Bacteria	AAXMTY010000023.1	15932-17251:+	transposase	Vibrio parahaemolyticus		MSRFNKNKVKINLKSKKFRSIKKLNKGKVNSLRTIFDFVKNMKNQISNEIFDNIELLPNDEYRNNIYKSGYKSYSKNNEFLRAWEVQKIYHRILEDYQISLKANNGDTTKIHCIKYKDGSFFRKAIDNGCVCSKILNNQNNTYSFIYKFKVKTLGDIYIPLQISDRYHDEDFFFEKDHLVSFSEIGGFEAIITYESNISYSSEPQINERSLAGIDVNIVSNLLSVVTYNDSFMMDIDRDHLSKKIEIVKNGINHKKGSKLNYLAVKTLRSIETDIKRLISELLNKLKELGVTDIVLEDLNIKKSNNPSKNNKYKVKYCLLARILRISNIKNWIKVQANNRGLKVHSTNPSFTSQQCSSCGVIEKDNRSKQHFDCKTCGFKEHADLNAARNIRGRLLLSN…
-	node2656node	8	WP_206385457.1	549	Bacteria	NZ_JAEQBF010000051.1	1741-3390:+	zinc ribbon domain-containing protein	Acidithiobacillus sp. MC6.1		MRKPKQIYSVDDAMRVHEHSHAVTDRIRTAWSNHGKKEVVAAHFEQVMAIKNAMAVFAFLRLPIITHPNFRKYGYQIFTAHALPKALAGVLTDWEMQQLFHKVACEHTITHVQQVVSNRTFHTAQGALVMDRGKARWKSHRHYGGLATMLNAIRFRLPQAEDASVPEKAKSAWERYSTKYGRDRLIALLHAHQENVNRRLHPVHYTTGSYMKAAMFNKNSGKPTWHSHWFRKEQCKRYQDWYLFKTPGWQKAFPLAVNYGYHNKNYDIRKEHWVTLNRHGEVDIGLVYNRTDVLMEPRAAVAFDLNVKTNLFAASTGVLIHLEEDWLKRHEAKLAALERKGYQHLDTEEKLRLKRITKHRESSLRNQIQQVLLQCKQEGVTDIVLESLTITLGGGLTRR…
-	node1848node	6.9	WP_163279439.1	494	Bacteria	NZ_SWRG01000008.1	195524-197008:+	RNA-guided endonuclease TnpB family protein	Clostridium sporogenes		MTKEKRAIKFYLNKSVNKSKKDKILKFLSECNLVENQLLTYYWNNFDIVIKSKTKIDFIYNNKINFKDITPQLKSHHFQSIIQQVYEQMKSIQSKIINKKIRFKFKDDTNKQRIYNYCKQFCFDWDKLEKYNKKQLNKFKKKDEKYHEFLLLVKDYINDDKLYSELKQDIENKFWEEKAKFKLPNKTEFQIRCSSFNSVDIKLKEFEWLFNISNNDRIGGTEKKGIYDKIIIPVKFSNYHKQKLKDKKLASTFNLKLNNYGRIEIIGCYEVEVDYSKNDINNEIGIDIGFKKLITSSDGEIIEQNDKIIKMAKRVLSNQHNRDGLEYHLKEKYNNRDFKLPNKRHKLLQAKLSNFVKSDNRFKIKQFLNGRENYHIIMEELELAYNRTYNREVNYLMKR…
-	node1831node	2.5	WP_058738224.1	256	Archaea	NZ_CP011266.1	60873-61643:-	zinc ribbon domain-containing protein	Methanobrevibacter millerae		MVKCPNCGEESSSNFCPNCGEKLEKKVICPNCAAQLDPESVFCSECGYKIEAKNEDEKASDEEEKTEETKEYDKDEITEKETSEEIKRCPHCNDILDEDDAVFCSNCGKAINADINSSNGIIESINFKKLIIVSILGFIVSFVLGIILSLIIGLTGQGTIGYPIALIIALFIGVGFFASFFEDILNSGLTGIIIGFVFGLLSNTCVEISSGLQFSYQLFSGYEIIIFTVLGLIFALLANKFLRNIVLKYIDVDKYF
-	node1849node	7.9	WP_190273504.1	489	Bacteria	NZ_ANPE02000061.1	18849-20318:-	zinc ribbon domain-containing protein	Arthrobacter crystallopoietes		MPNQAKIDQLKGMAVAVQSLRSDVWSILRQRDMAAVSMYDFRTVMTERGLTPGHYGLQQRIWRQNVETAFREVRLWQEAAKQQYGLKRKIFRRAAGNKAEERRLFTVLKVGDWLSDPWLHKHTRKAFRAKPKPSRQKLRLSFDSASYNTKRDSEGRLWLSLMGAANRQRIKLCFGRVPEKLTPCGEIQVFFHAENDIQIHTGFDEFHACAGDAIPEPGRKVSTHTRRAERESLSAKAPAAPVDRATTNKPYRILGIDAGRTEAFIDSHGTVYGHGLGQLCEEHDAKTKGKRASRSKLREQAKALRKQAEVARRAGNPEKARRLTRKADNIYAHNLSTGRQTAARSRHRARVRDLIFRAVHEIAAVTNCIAAEKFSQNFSYDRSRKQNRLNSGWMRSIVA…
-	node1854node	10.5	AGB24822.1	538	Bacteria	CP003078.1	4522823-4524439:-	transposase	Mycobacterium sp. JS623		MDERLWGLRLRFGMVVQQARGVVGGQGYGAHMAVSTRLVARQLPVRGPMNPGKAATLWAIGSELDRVRAAMWTRFSGAKTAHLSKRQVRDRLMAEHARDDFGVPQRLWRATVEDTVDKIRAWQQAVIATEVRPKIYARACDDNDERNRLLMLAKTGRWCEDAWLSRQCRKAFASKKPRPRRSRRIVADNCSYDVQRDTQGRVWLAVMTPTRGDRLRLNLGPLPDELVPTSTIEISPDGREGWQVIAAYSAKAVCSNRPRHNNLIPIEGIDAGVTEVFTTTDGRRFGAGQYQTIANRAERDRARARARNKLCAVRDRHLARAQAAIGAGDSTTARAATAKARRIERNNLARKKLSAQRSHDRAVTKDVAYQAVHDLVDATAHIVAEDLTGLRGKSKFGRT…
-	node1867node	10.7	OQY50005.1	463	Bacteria	NBMI01000183.1	8574-9965:+	hypothetical protein	Beggiatoa sp. 4572_84		MMKKAKKVTRITYSDDLNQAKYDALQEIAKRCGSVRTTVWHNYGAKSGLDAKFRPVRDEWIADGHIKNLPQRIWRVTLSDVLGDIKANREAAKINVNSHIFRNIDDKNKRKELFKNLKNDSVWINNSYQRRLMRKYWKHGKNDTFNQIVLEPGSYKCFSYHGKNDIEVISKTHGKRIAIPITTNYPITGQIRLILRSCQVEIHYTIDNTDARACGLPGSKIGIDKGYTEAFVDSDGNFHGEGLGKILSDETDFLNKKYRKRNKIGAILEKLKQNNPKKAKRIIKHNLGRKKLDRRKSRHRGKVKTLIFTAANNIVGKAETVVCEDLTKTFKSKNLGKTVNRRLSGWVKGLMASAIDTVASRRGSRVVLVNAAYTSQTCSRCSSLGKRTGDKFHCTPGCG…
-	node1863node	9.3	WP_200155309.1	457	Bacteria	NZ_NRRQ01000064.1	5005-6378:-	IS200/IS605 family accessory protein TnpB-related protein	Chromatium okenii		MSLVTRCVVSKNLTKAKYTRLTEMARLCGAVRAEAWRRYGGLNGLGKNPRDIRDQDWMRSDGLGATTQLPARIWKATLEDALNAIKANRASAVTECTKKVWRSKRCELDKKLLTAMLRNETWTKNNLLHRLMRRQLPHGKSHTYNQIVFDIQGYNCFTLNDQCWIKVSSLRRGRRLAIPLGQFNHQITGAIRICMRDDGEVAIFYTVNEMDACVTRPCGDQELGIDKGFSEVFTDSDGQRHGTDLGQLLTQESDHLKSVYTARQKIAAIAKKTKNAAKAQRIRKNNLGRKKLNARRRRYRQKIRAKIFAAAHAIFDKAHSIVVEDLTHVIRGYDRGRNMNRRLASWIKGLIQQAIESVSRRRGASVNLVNAAYTSQWLPNCSAFGKRIGEFIYCPLGKG…
-	node1868node	9.3	MBC8288575.1	440	Bacteria	JACNKA010000186.1	8-1330:-	transposase	Nitrospinae bacterium		MKVTRIFQDRDLTDTKGNKLSGIASLLGGVRTDIWNRFGSIAGVNKFHREIRNGWMQSEHIKDIPARLWKATLIDVCGDIKAYRTAAIEKVKKAVFKKYSDKETRTTLCRALNNGEWVNNKYLSRMMRKYFKHGHTSVKNQIILDSGCYTWFEFNGQGWLSVQGMERGKRIAIPLNTNHPVKGTIRLIIKDKVEVHHVVEVEGRPCGVGEIGIDKGFTEAFVDSDGDSYGVGLGAQIIKNSNKLKTVYQNRSKLRSIAGKKLHKAKNIIANNLGRKKLNAKKRLHEINLRDIAYKSANSIFDKSECAVVEDLTSPIKSKNNFGKNQQRRLSSWVKGLLAEALDNVSARRSASVVLVNAAYTSQTCSTCGAFGTRKGDAFYCTQCGVELHADQNAAKNVL…
-	node1865node	8.3	RYZ90147.1	463	Bacteria	SEDT01000087.1	3687-5078:-	transposase	Proteobacteria bacterium		MSKVCRIVQSLNINRRKYSELCEQARLMGHIRKETWQRFGSINSSGIDFRVVRNDWVKTRDFAPLPAKAWKETLRDTLDDVFMHEQTAKLKVREAVFKRIKDPAKQRELFRLLKGEGWKAHSFLRRKMRKFRKHGQTSVANQIILETGVYAQFKGLDGNTWLKVPTFERGRRLVIPLNAKTTLSGCLRLILKDGTVFVHYTIQQKTFKPCGTETLGVDKGYTEAFVDSAGRFYGCDFGKVMTEGTQKRHVRGKARNKLHQIEKKKFKKSRHIKRYNLGRKKLDRHNSLQKKRIEGIAFQSAHAIVDHAKTVIAEDLTKPFSTRTKWKTYNRTMSAWAKGALADALESVTKARGSCLRVVNAAHTSQMDSKSGHLEGRRDGDKFYHTNGEVSSSDINAAI…
-	node1855node	10.1	WP_005436678.1	464	Bacteria	NZ_JH815520.1	15122-16516:-	transposase	Sutterella wadsworthensis		MSTTVTITRIVYATATSKEDFDALARHAKAVGWLRKDLWHRFGGKAIMQFPFKDIRCKTTRLYENLSEMGFGKIDGTVRNESIKDILNDIKACKAAAIEMMKGRISARLVSEGIPEKKRKTELSKRMRLIQTGSYEKDPFLHRTVRNCFKHGQGHADNQFVVRSDKHIEEIRMINGRNVLVIKLRLCGKYLELHCNSNGTNVNLANTNLRIILDHDRVCVHYAATKTCSRPCGTKEAGIDKGYTEAVVDSNKKHYGTNFGKILTEYFDRNDRIMRNRNKLFALAQKHEANGNHEKAQRIRANNLGKIKIEGMRARFRNRIKDMAFKTAHALADEYGHIVSEDLTWGMSPNKWRSKGKTYNRRMSGWAKGSLTGALKTVFLQRGVYHDEVNAAYTSQIDS…
-	node1866node	8.8	MBK1649610.1	468	Bacteria	NRRS01000053.1	22687-24093:+	transposase	Rhabdochromatium marinum		MKVTRILRAKRPNKGKVAALREQARRLGLLRSEVWQRFGSRQGVDLSDRQIRDAWLGEGRTFPVSANAWKETLRDAKGDITANMEAAKVKARRCIWRHTQDKTEQKRLFSALKRTGWTRDPYLRRVMRKHWHRGHNHTHNQIIVRSDNYTTFHLGGRAWIKIPGLIKGQRIAIPLDTTGTPTGTLRIILTDEDRIEVHYTIDAEITQDSGERTIGVDKGYSEVLVDSDGEHHGQELGRILTEQSDTFKAKYQRRAKLRARANNTRNPRKREHIRRFNLGRKKLNRQIDKTHARIRDVVFQSVHKVVDKAAVIAAEDLTAPMAGKSFGKNVNRRLASWTKGVIAEALDRVSIRRGSAVVLINPAYTSQIDSRTGCLDGQRRGDRFYCSDGVVLQADQNAA…
-	node1869node	8.5	WP_232257767.1	462	Bacteria	NZ_JACTBM010000007.1	89471-90859:+	transposase	Helicobacter pylori		MLVTRILYAKNINKGKLKALNEQAQILGKLRSQIWQEYGALKCLNTSDRKIRDLWVKEKREFKVLANAWKETLRDSFNNIKLYLEAAKTSIKKDIFKHYKTKEEQKEAFIQLKKDEWLKDHFLHRKMRKAFKNGKNSVFNQIIVRSDDYKVFELNNQCWISIPSLIKNKRIKIPLNTTMEYKPSGTLRLIIKNKVVEVHSSYEKTDNRACGNEIIGIDKGYSEVFVTSTNEFLGKDLGKILTQYSDKLKVKYQRRNKLLALMKKAQKNNQLEKANRIFKNNLGKIKQNKENHKVKQRLKTLIYNACHQVVDKAKVVVCEDLKENFSKNTSYGKNTNRRLNSWVKGLIADALKNVIACRGSALHLVNPAYTSQCDSFCNNLLLGRRKSNTFYLFNGGTIQ…
-	node1862node	10.5	MBW4588721.1	500	Bacteria	JAHHGQ010000029.1	81796-83298:-	transposase	Aetokthonos hydrillicola CCALA 1050		MTIIKRAKKQTKKKYEGAVVVTQIALLDNVSHNALEELVDIANRCGQLRSDIWNKYGSVSGWGLNRNIHDKHQLQISLRTIFPLEKYGLTAKLYERTAYKCLDEIATYHDAVKSYVVDEIYRRYDDETERAYLVMMLNTQAWSYVNSCRARWLHRTIRKYFYRGHTRKRNQIVYNGDMYKIVPVGKKSYIELSTLSKGKRLRVQLHGSPEIESEIKVLIRSDHRIEIHYPGKRFITLPENRVPQAGVDRGYTEVFVDSQGQVYGDGLGKIITQATNQQTDLSKKRGKLHALARKLEAQGKHEKAQNIRRNNLGKAKLTRKKRKLDGKLKTLVFTATVELFKRYEKVFYEDLTEPIKDKRGLKGKAAARMSRWYKGIVADAISQVSVRLNAQAIQVNPAY…
-	node1864node	9	MBW4668472.1	518	Bacteria	JAHHGZ010000013.1	42875-44431:-	transposase	Cyanomargarita calcarea GSE-NOS-MK-12-04C		MKRKVKNQVTVTRIAILGTNQINRWKFLELDLIASRLGKLRSDIWNEYGSLKAWGISKFDIDKQLRPGKDKYQLPAKLWDSTLYDVIDDIHLVQSACVEKVMKDLGQSFQSFQAKKGVLQLTLESREWLNHPKLCTLVRKYWYRGHTKVCNQIILRAFDTKLDRNNVVWLRFGGLEKGRTLKLPTTLPSTVKCQLRLILSNGRWEIHYTTDIEKAEKKKQGEPLGAGCAQRRCGGEVIGVDRGYTEVYATSSNDSARFLGNDFGKIQTNETDYRTAKQIKRNKLKSVADKAIIRGDSAKADRIKRNNLGKIKWDNREASFKGRIKTIVFTATHSLMSNAIKVAYEDLTEQIKSKKPMKKRMKRNVSSWCKGMVASAIKQVSTRVGCTVVSVNCAYTSQL…
-	node1856node	9.8	WP_096691224.1	506	Bacteria	NZ_AP018255.1	8206731-8208251:+	RNA-guided endonuclease TnpB family protein	unclassified Calothrix		MPKRKATITTEYTVTRVAYSIGDINPELLELASTLGKLRSELWNKYGSLKAWGINKNDIIKEIRNTPHLRKIYGAERFNLSSEIWERTVQSVLDDIHAVQEAAKSQVIRKVYQFFKPEQHQVQKGKKLVWEDIPETSFRHELIKALNSSYSEWYQYPLLSRWIRQYYQRGHTHVNNQIVINATSRAMKGRIEHNTRSITTFLIPSKMVDSKCQWLEIKFKTGRVTPRAGRCRLIFNGSNFELHYPHTTKITVTKQSSVVGLDKGFTEGFYSSDGDVYASGLGEIIKTASQERTDKNKKRHKLFALSRINTEKADRILNNNLGRQKADKKDRVKRQKIKQLIRTDVQKIFNNYGTLVVEDLSKHIKGKKKAKVLNRKLNEWSKGELQKALDEISRRKGAK…
-	node1857node	10.5	OTE96257.1	459	Bacteria	MBQZ01000040.1	62513-63892:+	hypothetical protein	Crenothrix sp. D3		MSTMKPYTVTQIADAAKNDIVEIQKARELAYRLGDLRGDLWNKFGGVQAWGEKPDGLIRDFKLTNPPESYSLDFKNWDKTASQVLDDIQMTHAAIREQVIRKIYARYPEKAERSALCKALKTLAYQENNVLHRWVRDASGRGHTQVDNHIVLCHNNGAKFNRKNRITEVVFNGLPMEGKNNRYEKITLKFKTGKVNLAGYATIIFHEDGVIRLHYPIKKPATVNASHEIIGVDKGYTEALYGSDKVVYGAGIGKLISQQSDWLKAKMQNRHKLHALYKKTGNEAIRKNNLGRKALDKRTNATQAQLKSIIRRDVRVIFSQFGTVVCEDLSGKFNGKSRGKNTNRKLSAWCKGEIHQALTEIADRTGSTIKIVNPAYTSQVDHLTGTLLGTRKGDCFIRY…
-	node1858node	8.2	NES82797.1	479	Bacteria	JAAHGJ010000346.1	3119-4558:-	transposase	Moorena sp. SIO2B7		MSKKGNKKTEEIFTQVIPVVACSDLTQVKKIMALCGTPRAITYNQLGSLSGWGADWRSTDKIIRKILLPTDIGLPSKLWEWSVNDTMKAILAQQEAAKTFLIKEIYRKTKNPEERQRLIHLLKNNPTGDNWLHRKFRKQYIKGRTYVRNQIVYQNAGYSCKRINRSSVQLEIAGLVKGKRIKLKLRSRHLIKGQIRVIFKDNEQLFLHCTRKKTIVLPSEKPSKKIGIDKGYTEGFYTSSAIKIAEGLGKLITEKTERIAQTNRNRYRLRNYAQNHQKLAKSKTILKNNLGYQVKSKKLKREKATIKNFIRADLRRTITTPVKLFCEDLTQPIQGKLQAKRINRKLNQWMKGELQASMEKISLETGSNLSVVNPAYTSQVDSLTGTLLGHRQGDRFIRY…
-	node1859node	7.1	WP_096687914.1	545	Bacteria	NZ_AP018255.1	3935573-3937210:+	transposase	unclassified Calothrix		MSNPQKTKKTKKTASQIKKAANQVQRLLILSGLYLDVWFVIKIEAALKVETTIINPVVECSDIDIINVLIDSLYTVRANTYNVLGSSSFWNHGWMGTQNIVSAKHGKPETILVNGLPMPAKIFEWTVQDTAKNILMQQEAAKIKIISRICKRIPKHTGAELTKQQIAENYVADKQRKKAFDALKSFETIKTIPWLHRYFRMEYKRGRCNQNRQIVYQQQAYTCKRISRYFVKLEVQGLERGKRITLIVKSNRIIKGQIRLIRSENGSLEIHHLETLYNRDYCELINRQPEIGLDRGYTEVFYTSNNQALGTDFGAQLNKKTDRITNIGRNRSKLWSLAYVRYKNNPQKAQRIIENNLGNKTELRRRIKDDAYINTVVNTACKTATKQATTVHVESLIEQ…
-	node1860node	9.7	NEQ14999.1	355	Bacteria	JAAHHK010000636.1	1984-3053:-	transposase	Moorena sp. SIO3E2		KLENPLLHRLVRKEFKRGHSWVDNQMVYQQVGYKCKRLSPNTYQLEIAGLTSRKRNKIVVKSNRKVKGQIRLIYNNQSQQFEIHFLVDHGRVESVRRPREIGVDKGYTEAFYDSEGKAHGKGLGVLLSKKSDRICAKNRKRGKLWALHRKLEKLDPAKSARILRNNLSRKTENKRYKQDQSEIQSVLGAASKSLVGGRALKVFAEDLTQPIKNKRQSLAMSRKLNSWMIGQMRDSLQKWADWTGSVVTEVQPSYTSQIDSRNGTLLGKRTGDSFTGFDGVVLPADHNAAKNILARGTDFEISRFSSRTEVQAVLLRRTARFLKGLGLSLADAVELGWLNSKHSKTQAFKQLLIEM
-	node1884node	8.1	OGW57176.1	503	Bacteria	MHEQ01000112.1	1-1510:-	hypothetical protein	Nitrospirae bacterium RIFCSPHIGHO2_02_FULL_42_12		MEMVERGEVAQIIIAHKDRLVRFGYMKKTIKNYCFNATQSKLNELYEIALRYTSVKNEIFQRYGSISGLNYLSYPRQIRNEWVKTNYANKFGLQARYWKQAVDEVFSNIKSNWSNGFRKIKNNIYKNKNYTEVEKHYAFYLLKASILLYKAITFQSFDLPEIFKDKDIRRDKIHKYLKSRLRKYLRTKSYQNKNRSFQIDRNMYDIHKDNKGRTWIGIMGLTPRKRVRLQMTSSTESTGNLRIVLKGKHIEIHQAEDIQVNPIEGKDKRAIDKGFSEVITSSSGRKYGEQFNQLLKKESDRLSEKNKKRNKIRALTDKYEKKGDIVKSEIIKKNNLGKRKYFYQKEINLNEIKQFINLSLNRFITEERPAVMVTEDLRFTNWNKKLSKNVKRYFSSWLK…
-	node1874node	10.4	MBS1484346.1	545	Bacteria	JABMBO010000546.1	1380-3017:-	transposase	Clostridium sp.		MRKVRKRAKKPKKKHICKRRAVEKCVRLETCPIGDAGFAILERMFDSYAHCKQMFLDRLSGIGSVLDVQNFISLRNRIRTEQNRISDHGKETGNKTYCETYGFQGRFWVQALKDASSTVKSMWKNVGAECRAKLRDNDAHRDMPKPERAYCNYVLGAPQVLYCILNQVPYEGKISKRFREILDGIRDVPRKRMDYLHSLLRRLVRDNLPHPQVGQARCMLLDEAMYSIKTEDGADYLYLMTDKRGKLLRLKLHGRFCYNRKGDIQIILDREKRTVSIHKCILARQRVVEKEHPAGIDKGYATLISCMDPEGNSPEYGKNFGKLISSESERINQRNTNKNYFYNKRKDLQEQLDKTRDPKERERLDSLIQKVERDHLGRKKYDRQHKKAVAHMEAAINHH…
-	node1870node	7.8	MBT8905287.1	270	Bacteria	MRPS01000003.1	1-813:+	transposase	Lactobacillus delbrueckii subsp. bulgaricus		YEIHKPRKKLGMDKGLATLISCSSGQEYGADFSKLVGAEVERLNDRNTNRNEYIQSAKELREEKFALQEKLAKDYSAKTKKRIRHRIGSLERQIARLEEHHLGSKLYHRQHERKQRNMERVMNTSIRQMLVAEDPDVLVKEDLTFTKEKLPKASNRYEAKVRRKLSSWTKGRLDKRIEYLCGSLGIQTIGVNPAYTSQFCPRCGVHFSERKGAHHETAVCPNCGEMNANTAAAVNILQRADDKEITKYMPYKNVKLILEDRYANKQLVMA
-	node1871node	9.7	CDR84426.1	539	Bacteria	CCDT01000001.1	642439-644058:-	Transposase related protein	Lactobacillus delbrueckii subsp. lactis		MERGRIRMQESSKKARSSSVKQTVKKTQPKTVRVYSKKISDEEFARMSDFFERYGRCRHFFLNRFYGIKSMLAVNNWQALRNQVRKWDKPVKGSKGKLETVYNFQTKHWVGALREACANIKSMWSNLANRLKKVIQGNENLSADQRHLLFFILKFKSAWQAVLLHKPIELPEEYTEALTEIEAKLTDKQIKQAHSYLRRITYRYHYRARKSGKLGSSMMCDLNWAFEGNTFSFSSDMPRKQFSVEMTSPWNYPRTGDITVVLDRIKQRLEVHKLISSKRYSNDSKKAIGIDKGLATLLSSSSGNEYGKNFSKLTNTIVDKYGKRNANRQPYMNLRWQLNQQLELLEKANQPLSKTALRKKRKLLGKLKNLEQNNIGRKSYDKSYRSAQETIRSFISCAI…
-	node2993node	8.3	WP_236153666.1	262	Bacteria	NZ_BNII01000041.1	90-878:-	RNA-guided endonuclease TnpB family protein	Lactobacillus delbrueckii		KRYSNDSKKAIGIDKGLATLLSCSSGNEYGENFSKLANAIVDKYGKRNANRQPYMSLRWQLNQQLEQLEKADKPLSKTVLRKKIKLLGKLKNLEQNNIGRKSYDKSYRSAQETVRSFINCAINRMIETEHPGVIAKEDLTFVKEKGVKSDNSRFARKMRKRLNSWTKGQLDERIEYLSSKNSIETHDVNPAYTSQYCPICGQHFEERYGSHHELTKCKKCGEMNANIAAAKNILSRLTDEEITLYTPYKRVKEILASRIKEA
-	node1872node	9.3	PAK96685.1	527	Bacteria	NCWZ01000058.1	570-2153:+	transposase	Lactobacillus kefiranofaciens		MEREAIIMKRSSKPIKSYSKTVRAYSLKLDEDTYTKLDQLFINYGKCRNMFLNQYCGISHMLDVKQYRKLRDQIKGSKQNKKYVAKYNFLDKHWCYALSDACANINSMWSNLANQIRRVVQANEAIDKDERHLIYYLLSIRELWYYALTNNQAVLLDLSHGLQKHLAELEEAVTPKQRKHAYSYLSRLTRRYKYTPRKHHSLNKSMTYDESMYKFTGDQLEELAISSHVSRKRFSLKLTSPWHYRLNGNLQIILDRDKKRIEIHKVIKVRQKKAYQAGTKLGIDKGLATLVSCSSGREYGKGFSQFTRPEIEQESQYLARRNPYYGYRYQLKKKLNQLKKANIPKQIIKKKQLTRQLNKLNANNIGHKRKDKRHASYHACLESKINHAIKTMIKLETPS…
-	node1873node	9.7	RGW81525.1	487	Bacteria	QSAX01000060.1	5511-6974:+	transposase	Lactobacillus amylovorus		MGNGAIKMPRSLTPTKTSLPKTIKAYSVKLDDETFNALDKLFISYGKCRSRFFNELCGINHMTLNFREQRNLIRQKKISAKLVKQYDFLGKHWTYALFETCSNLNSMWSNLRSKLKAVIRDNDRLNEQERHLLFFVLSFRELWQGALKYDKQAVYALPKKYQKSYFKVLDEVKPERQKAVFSYLRRITRRYKPKPRKSGKHNKSMTYDENMYRFTDLSTIRISSNKPRKVYVIKLTSDWHYDQKGNLVLVLDRTKKRLEFHKLIQTRTHALKYQTPIGIDKGESTLLSCSTGNEYGILFGNKLNEEVERLCEVNKKRNRARSKGNATGNKRYLKAKKRHRAYLDSQISHAVYTMLLTEKPSLIVKEDLTFTKTKVKSKDKSKAKIHRYLSSWLKGELND…
-	node1886node	9.3	MBR1443699.1	450	Bacteria	JAFUUG010000347.1	440-1792:-	transposase	Firmicutes bacterium		MKKTGVITKTVLQYSTNLPDETIGELKKIALDYNKVRNYVYSRYSGINSLNKLIPGYTVLNEMRYCGLRQQLNLPVVYYELAIFDALRDIKSMWSNLKNRIAALVKQNENLTQDDRIYLFTVLNYPSVFNAIVLRKEYEMPKNTVGLQLDVKRLNNLLCRYVRKYKQISKVDKKCVFAVSPNGYKYYGKGLIGFVGRIPRKRIMVELKDNDVHTRQLRVFVEEDHIKIYAPVDVEVKQHTDYINTVYLHIGFGNMLTSSDGNVYGKDFNKLVNTETDRLRIKNIERYKSYKAYSAAVENNSKAKSSRIKANNLGKKKYFLQKKNKYAKMTTFINSEINRMLKEEKPCTVVIAKAVAPKKADNTMSKYSREKLNRSFGGYIRKRLTQKCAENGVAIIEVS…
-	node1887node	9.1	MBE6091604.1	446	Bacteria	SVBY01000002.1	6945-8285:+	hypothetical protein	Selenomonas ruminantium		MATYTKNVRQYSQKLPPDTMEFLRWLVGAYAKVKKTTYERYGGIGSLGKLTPGYTVLNEMRASGMRQELGMPVVYYELAILDALAAIKGRWGILRDTLKRLAAFHEGFTKEDRTYIYTILKWGSVYEAILQGADYEEPNLVKKLPVDKHRLNNWLRRQTRKRLGRIQVMREACFTISPKAGYSYKNGVMRIAGRQPRRRVEIPLRDGRQFSRQLHVEVKEDYIILMAPVTKEASLPEGWTNEIYVHIGDVNALTLSNGHVYGEGLNKLTDAETERLDSKNRLRNQYRAAGREAIAKGNPDKASVISCHNLGTLKYRRQKERNRARTESFINAALNKMLAEEKPCRIVITHPVKVGKGGKIAKSAKRKLARSFRGFIRDRLQEKCEERSIELVRIPSKGT…
-	node1888node	10.1	MCI9591799.1	458	Bacteria	JAAWSS010000056.1	18857-20233:-	transposase	Lachnospiraceae bacterium		MEALNEKSTPKGTEITKTVWQSTEVLPEETMEFLKGIAADYARVKASVYERYSGIGSLGRLASVYDIMTEMRHSGLREQLELPSVYYELAVRDGVRDIKGMWGMVKNKIRTLITANQNLSSDDRMYLRTVLKLDRVYAAILNREEYPMPEKAAGLNLDTASLNCLNNLLRRLTRKYLVKPEAGRDDSFCVSPGGYTYKNDALCLVSRAPRKRVALPLKDKKTSSRQIRIHIKNDHAEIAIPSEVKRRKHEDYQNIVYIHLGYQNMCTLSSGNVYGEKLGELSTAKTKRLTEKNRKRGKAQVRYRESLALGDKKKAEDIKRNNLGIQKYDRQKRREQARMKTYVNAELNRMLENEKPGKVVITKPVIVNKTKLKYKPSNRNMTQGPQGYVRKRLTQKCQA…
-	node1889node	10.2	MBQ7478109.1	443	Bacteria	JAFSWY010000135.1	945-2276:+	transposase	Selenomonadaceae bacterium		MVVTKTICQHSGKLPEETMDFLRGIAADYAKVKTAVYERCSGIGSVERINHIYDIQTEMRNCGLRQQLRLPVAYYEMAIVEAVANIKSMWSKIKDRIREAIRNRDNLTDAECRYIRTVLKLDQVFAAVLQRRAYEMPRNVSEEDLDIGRLNNLIRRLVRRYVAKPKIRSTTQFKVIPAGYKYKNGGLYLVSRVPRRRICLPLKDTQTSTRQIRICIKEDSVDIHIFRDVEIHEDESRKGTIYIYIGYRDALTLSNGHVYGQELNKLVSPETERLSAKNAERSKIRHVMEQSAMAGDYRKAGRMEANNLGRKKYEEQKRRVRERTQNYINAELNRMLAEEKPERIVITRTGTVSRKKSSAKELNRRLTRSFGGYIRRRLEEKCRIHGIELLTISSKDTAS…
-	node1876node	10.1	MCI9401882.1	488	Bacteria	JAAWPS010000151.1	2158-3624:+	transposase	Lachnospiraceae bacterium		MSAENIKTETAQQYSADDALTQHGGKIGKSVHQYSKGKISSENMDVLMDIGHGCMVTRNYIYQKYGGIRSLVKVYSGYEVDSEVRAAGFREKIGLPSVYFSASMNRALGDIKIMWAQVRNGINEAVSRNERFSPEDRHYIRFVLKTDVCYWNILNGKTMPLPEKIQPGYEKVIADLGGGRSQRVENLNRYLCRQTRKRLRRQHTDNRLRFTIKKQGYRYGELNGEHGIFLATKINRQRMFIPLTDTNVYDRMLDICLNPQKKSVEIIIPIFVNTQIHEDYINEIGISLGLWDMITTSTRNIYGGSFGKMQQEISRFILEENYREKPENVSDTQNYQTRKKKMDAALKNYVNMEINRMLEQEKPKAVYMAKLPRNPGMHTAARNRDAKQLTKGTGDTHLL…
-	node1877node	10.1	MCR5674745.1	433	Bacteria	JAILOV010000020.1	1663-2964:-	transposase	Lachnospiraceae bacterium		MARLREIASDFCRVKNSVYDRYGGIRSIGKLDPGYAVLQEMTASGLRERWGIPSVYFQLAILEALSDLRGYWNRIRGHVRESTFRREGFTEADRHYLNFLLRVDLLFIELLTGEPADLRESYRLQQQELAAPVNRKSLENWLRRQVRKQCRRLHADQADTFAVDSRGYRYLDGAIEFASKEKRKRIRVPLTDTNVYDRQLRVRLHPEDNTLTILVPVKVRQHVHADWKRTVGLAIGLHVMITTHEGHVYGAEIDRYQGEYAAWLREANRIYAKNRVDNPGRKKYRAKKHRFEEALHSYINRELNRLLAEEKPAKICLPKLQGMKPESKSREKNWGVSVWQRGYLMERLLQKCREQSVEATLVPGRAIGMTCSRCGQPGERKDGVFTCTSCGLTLPERQN…
-	node1878node	10.1	MCI9422858.1	449	Bacteria	JAAWQI010000074.1	296-1645:-	transposase	Dorea sp.		MPSEKVCKTIYQHNKEPIAEADMQKFMEIARDYKKVKNYVYTRFGGIASLSKLYPGYTIQNEMTGSGLRESLGMPSVYFYLAIFDALGDIKSQWTRIKIKILKLINQNQNFSDEDKHYIRFLLKVNNAFEEVLNQKPVELPKVLQKQYEKVAVQADVDRLHRYLCRQVRKYHVKLHTDREDGFSIAERAYRYGEHGIYISIKEKRKRIFVPLTDNNHYKSQLYIKLFPEEGSIEIKVPIKVSVQNHEDYQKQVGVSFGLYTMLTTDEGNYYGEELGRHQIEYADWIREQTRSYSRNRNENAGRKKYYAKKRRLEERLHSYINQELNRFLREEKPQVIYIVKLPKPHARGVNKRINHSMAQWQRGYIRKRIQQKCREQAVELVEVLGKDISRECSECGEK…
-	node1879node	10.5	MCI8945897.1	443	Bacteria	JAAWIU010000002.1	270431-271762:+	transposase	Lachnospiraceae bacterium		MEETLYRTLRQYSRGRVPDGDMEKLLEIAMDCRKVKNYVYARYGGIGSLGKLYPGYDIQNEMTRCGLRAQLGMPSVYYHLAAAEALGDIRTQWACTTTKISSLVWKNEHLEAQEKQYLCQMLRRMDVLGGILSGRPAVFTGEPGERYEKLAGQVDTDRMGRYLCRQVRKIHRAESQAESLAGFPISERAYRYADHGIYISTKEKRKRVFIPLTDNNRYKSQMRIMLYPQEGRLEILVPVEKAVRTYGGNGKKTGIALGMHVMLTTDEGSRYGKELWELHSRYADYIRQHAVNCRRSGQENTGRRKYHAKKKRMEEGMHSHINGELNRFLEEIRPGTVYMAVPGVFPAGRDKRHNNSVTLWQRGYIRRRLEMKCRERGVRFVEVSGRNIAVTCSRCGGRG…
-	node1882node	9.5	MCL2690388.1	454	Bacteria	WRCH01000141.1	1055-2419:+	transposase	Chitinispirillia bacterium		MLKQAKIIKTVRQHSKPLSEETMVFLRGIAQDYAKVKAYIYSRYSGINSLDKLYPGYTVQNEMIASGVRNELNLPYNYFGHAIFDALGNIKSIWSNIKLKIIALIKQNENLNDNERHYIFSILKRDKLLAAILNRRDYELPKSIVSKKLNIKRLNNLICRLVRKYHVKPENKGVADYFHCNNVAYRYGNNGIYFSSRLSNKRVFVPLTDNVAYNKQITVKLSGNKIEIIAPLSVKPKSHSDYNNTVALSLGYVTMFTSSTGNEYGEKLGELLSSRSERIYLKIRERAKHHKIYKKSIESGDSALAQRIKVNNLGDKKTLSQNTRELEKIKSYINTQFNIMLEKEKPSEIIIPARSKQFGVWMQKATKQKLARWMVGYIRKRLDDKCAVNSVKITEVNGS…
-	node1883node	9.3	OJE32415.1	483	Bacteria	MACF01000147.1	22335-23786:-	hypothetical protein	Bacillus mobilis		MAKKKNKPFMKKRVKRTVKQRAMYANQADETIIEKLTERIRNAKNYMFSRLAGIHSYPRLQDGKAVRNEWVKNKELVEQFKLPARFWKITLEDVVSNLKSLWSNTCNKIKEVAKENENLTEDEKNYIRYVCSAPKLFGSILIRESIVRPKSIQKLEVRENYVHSLIHRYARRYRGKTPYTYSSTFQLDADMYKYVQEDGVTYIEISTHIKNNRIRLQCSDQNVYKKNIRVTYDQGVFTLAHMVTSKETKNWKGQNEIGVDKGYKTMLISSSGTHYGEGLNTLLSEETERLHKVNQKRNPYYAMVRTLEEQGDTEKAERIRVNNLGKKKYKKNKHKHEETVKSFINHELNCLIQKERPSIIGIENLAFVSWDEKMPKHIKRKLSRWIKGYIDERLLFKCD…
-	node1885node	10.6	WP_242844950.1	460	Bacteria	NZ_LFVU01000024.1	271179-272561:-	RNA-guided endonuclease TnpB family protein	Clostridium cylindrosporum		MIIKTIKQHSYKLDSETFKELSFIANQYKNVRNYVYSRYSGIKSILLLAKNRDIRDEWVKFGFAEQWKLPARYWKLALSEAIGNIKSKWSNIKLKVKIQIKKNLNLSNGDKHYINYILKANELYYKVLNNIEFDILKIFQDKKLNYKYLNSLIKRYTRRYKGKIPYSYRGTTFSVDTGLYSYKDGCINITSTKKGKRLPIKLTDKNVYDRTMIVKLFKEKVEIHCPLKIKARKNNNSENVIGIDKGYKYLFAVSSGKFYGEKLNEFLSIETERLNRVNSNRNRLWALCNSYLEKGNAKKAQNILENNLGKVKYNYNKSKYDSRIKSYINYSLNQLIKEEKPTEIVMEQLDFVNWNNRYPKVVKRKLSRWIKGYIRQRLEYKCNLYSIAYTYINPAYTSK…
-	node1875node	9.1	RIV16466.1	256	Bacteria	QXHL01000163.1	84-854:-	hypothetical protein	Alicyclobacillaceae bacterium I2511		MNDIALDAGTTEVYTDQHNRRYGTDFGRILAHVDARVLDKGKKRNQIRYAALNEHFEDKKEKAAWQAKVAKHNLGKKKQTAFRKRSRSAFANEINHAFNEVLDQSPRQVIIEDISHMRGRTKSKKVSRIVSLWMRGVLQERASFKITARGSRLQAVASAYTSQECSNCGFTAKENRTGDCFRCLHCGTVDTADGNAAKVILKRAYDPEFKPWMTKFHIKKILDRRNAQITGSTLGAGCEADELVQSFATVNGQTPA
-	node1880node	9.8	WP_052564972.1	590	Bacteria	NZ_JXUW01000001.1	5759-7531:-	zinc ribbon domain-containing protein	Ferrimicrobium acidiphilum		MKRTVRLATLPLNKGKYDELCSVIKRYTDAKRVFVAHLRQTSLWGLLDRSKSFRDYAKARGLYPTSINVHLIDQAAFDAVDTCIRHIESCFARADIKAKTWRRFTDKNERHYAYACLARYSAIGQIMGGGVPEIPTVAIPPDARAKIASYLHRVIRDALGSSWPTVVKSRSMSLDSSLYSVVDNETRTGKTRRYVKVISSTRNKRISLPLSGISQVSGNIRVVLDEEHKRAFVHVSYDVARQDRATGPAVALDWGITEVCTDSSGVHHGNEYGRALTSMTERRNKTGKARNRLHALSKRDAGSRRTKHIARNNLGTKKQQARLRRTKAQLQTISGATIKEVVYGDGNRTRAKKRVPQLPSQRPREIIIEDLSRLQGKARSKNISRLCSSWARNENQERI…
-	node1881node	7.9	AEW05165.1	481	Bacteria	CP003179.1	1635531-1636976:+	transposase, IS605 OrfB family	Sulfobacillus acidophilus DSM 10332		MTRTVKWLSGPLNTGKWAAVLAIATAYSLQKDAFLRTLARTVRWADLDNPRAFRKRDKASRVNCWTLPVHLYDRALFDAVETMRRWILAAIAQTHIEGKLFRMFEGRQRRYAFWLLRKFVRIGAVLRGEAPEPQFAIALAERQAVVRLLRRLLRKALGKAPRVHLRRSFALDNTLYRFFTHQGKPYLSIASLVPGQRIVIPLKGFPVPAVTGNVRVVIDPLQHTVAIHVPIPVRVKTLPERREPVVVGLDAGVTEVFADSRGHFYGEGFGLVLDRLSAQTTTQGAERNRLYAAAKTLAASSRPEDRQKAGRIRRYNLGRMKLDARRARGQAEVKRRISEALREVLRSRPDVLVMEDLSRMRGRTKSRHLSRVVSRWMRANLKERAEFLAQAGGSRLETV…
-	node1895node	8.9	MBU0705539.1	546	Bacteria	JAHIZM010000761.1	377-2017:+	transposase	Chloroflexi bacterium		MKRTIKRYSQGLNSGKWQTVVDVAGAYALQKDLFLVDYGRSAVFAQYGSHREARDELVAAGYKSPCNLQARMWKLALKDAFETVDRQWQAQAEGLRSLVMAQRKESRFTEEQAHYAFWVLKSSQRMAQLVGGRAPAPGHFAIAPGEMRQAVAYLRRVIRRERGANPRVKKARSFTLDAEMYHVFEAGGRQYVKIMTSVPRQRLVIPLTGQGAIRGNLRVVLDEEKRRVEIHRAVDVRPRKAKGKPVAVDLGVTETITDSDGARWGKGQGKILATYSDQICDQGRKRNRLRAIQERHAQKGNRGKVRRLGEYNLGKEKRRRRRRKMRQTLVCQINRAINELQREKKPSLLVHENLRGLRGKFKSKRLSRIVNTWMRGLIKDRLAFKASAGGSRREQVNPS…
-	node1897node	9.1	MBO0722216.1	485	Bacteria	JAFMRT010000608.1	222-1679:+	transposase	Blastocatellia bacterium		MRTVKRLSLKLNTGKWEAVERFARAFASDKQTHLDFYQKRGNFHSAAGWRERRDAVKQSDHHHHTPLPVHASDLAIKEAYETELKYWASIAEQIGFRDAAWTEEQKHYANWLLFTGQRFSALIEGKAPINQQINLSLNHRKQVQNYLRRRAREIMKDRPRVRMARSFVLDNSLYKVFETAQRQGISISGLERGDRIHIPLEGLGEIIGNIRVVLLPESRRMEFHITREIKVLKAASEEVMALDVGITEVFADDEGNLYGQKMGEVLREASVKLNDKGRKRNKLHVVRKKYLGQGKKKKARNIRKYNLGGKALRERKRLAKITIENQINRATTEALKKRQPKVVVTEKLNIRGPAKSKEISRRVSYWHRRALKERIEFKASAAGCRREQVNPAYTSQVCP…
-	node1890node	9	MBI4752024.1	286	Bacteria	JACQXX010000132.1	1-858:-	transposase	Acidobacteria bacterium		MSAHWESRGNAEIKGTLRVVVEAGSDRVEVHQTHPLEGVLPELTGVETETAGVDIGITEVFTDEQGNRYGTELGSFLEKTSEQLRTKGQRRNKLHAVRKAAWTTGDREKANRIRKFNLGTKKQREMTRKQRQTAARIINTAIYSLVAVRQMKILGVEKLDFRTPTPSKALSRRVMLLSRSLLNDRLDFVASAKGFRREDTNSAYSSQTCPNCWFPHPANRRGDRFQCTHLQCRHADIADRVGAEHTKRRVNDPEIRTWTPRWRVKELLLARHLAWKKARLEPPERP
-	node1896node	10.2	MBS1807490.1	542	Bacteria	JAFDVL010000012.1	119998-121626:-	transposase	Acidobacteria bacterium		MRTVKRVSEQLNIGKWQQAEALVRAYADEKQSHLDFYLTGTNFTTALTDRIRRDELVKAKYVSPFGPQGCAWKLALKDAHETVVKWYAVFAEEIRTRIPALKWTESQRHYANWLIYSEPRLATLILVRAPLNPAIKLTVAERKQVQAYIRRTFRKLRGRAPQVRIARSLALDLGMYTVRTDAFRQVIEVAGLTPGKRIAIVLKGQTTIAGNIRLALDPTTRCIHIHTGFNLPEVAALTGDVAAVDAGLTEVFTDEEGNEYGKELGPTLLTASDQLCGKGRKRNKLHSVKNKAIAKGNHAKAARIVRNNLGQQQQQKWQGKLKSTVGRIMNHAINQIVVTRQPRIVVTENLDLRGKTHSKQLSRRVSLWHRSIANERVDFKASVKGFHREQVNPAYSSQL…
-	node1893node	8	AEG16727.1	520	Bacteria	CP002770.1	3258125-3259687:-	transposase IS605 OrfB	Desulfofundulus kuznetsovii DSM 6115		MQQTVRQKSLPLNNEKWARITETAEAYARQKDAFLVEYGHVKYLHYLGEKRKLRDELVSAGFVSPFGLQARQWKLALEDALYTLERQWEAAVVEVKERLYCFEALTDEEKHYAFWLLYRHEKHSRNWKRIQAVFTGEDIVSEEIKLDAGGRARVRKYLKRVFRRVLGKKPRVKKARSFAVDQQMYRVFATGKRQYIAVATLTPGERVVIPLAGVHAVEGNLRVVLLHDENCVEIHLTREPRTYPPGEGEAGIDLGVTEVFTDDTGRKYRPEYGEALQEMSNHILDKSRKRGKLRALRRKFLEQDPPKGRRILKHNLGLIKQTRRNKKYRTRCENEINRAFNEFYKERRPKIIAYEDLAHLRGKVGSRGLSRKVSGWQRSIIKERLGYKNYIYSVTDPGP…
-	node1894node	9.4	CAB3390625.1	255	Bacteria	LR792683.1	443989-444756:+	transposase (fragment)	Kyrpidia spormannii		MVLLPDEQAVEIHMSREPKTYPAGEEEAGIDLGVTEVLTDDSGKKYRPEYGQALQEMSDHVLDKGRKRQKLWALYRKNRERDPGKARRIRRHNLGLVKQHKRHRRYRAWCENEINRAFRAFFRERRPRVIAYEDLSHLRGKARNKGLSRKVSQWQRQAIRGRLEYLCHVYSITDPGPVNAAYTSQTCPCPGCGWVDGKNRNGDLFRCQKCGYEGDADHVAATNVKGRLRDQEITKYTPHKEVKRILLKRYWENHA
[truncated: 2,215 more rows]

## Sheet: Potential hosts for viruses
Fanzor Branches	Tree node	dali score to RuvC ISDra2TnpB	NCBI acc	protein size in aa	domain	contig accesison	coordinates	ncbi description	species	potential hosts (for viral Fz candidates)
[truncated: 73 more rows]
