# Supplementary material for: Fanzor is a eukaryotic programmable RNA-guided endonuclease
Source: Nature. 2023 Jun 28;620(7974):660–8. doi: 10.1038/s41586-023-06356-2 (PMC10432273; doi:10.1038/s41586-023-06356-2)
Supplement: Supplementary file 4 — List of reagents used in this study. [file 41586_2023_6356_MOESM4_ESM.xlsx]

## Sheet: Fanzor sequences
Fanzor	Native DNA sequence	Human Codon optimized DNA sequence	Protein sequence
SpuFz1 (FZID16)	ATGCCGCCAAAGAAGAAGCAAAAGCTTGAAAGGCTCAAAAAACTCGACAAACCCACCTTACATACCTGCAACAAGACGTCCTTTGCAAAGGCTTTCTTGCCTAATGAGACCTACCGGCAGCGTCTTCTAGATTACATCGCCATCATCCATCAACTCGCTGACCATGCTTCCCACGCTCTCAAATTCTACATCCTCTCTACATCCACATCGTCTTTCCCGGTTGTTCACGAAGATACAATCGAAGCCATTCTCTATCTTCTCAACAAGGGGGAGGCTTGGCATCCAAGAAAGGAAGCAAAGAAGGCATGGCGGGATTGTTTGTTGCCATATGTTCAACGGTACTGCCAAATCGTCGGCTTCATTCATCCAAATCTACGAGGCGAGCAGCAGTCAATTAAT…	ATGCCGCCTAAGAAGAAGCAGAAGCTGGAACGGCTGAAGAAACTGGACAAGCCCACACTGCACACCTGTAACAAGACCAGCTTCGCCAAGGCCTTCCTGCCTAACGAGACATACCGGCAGCGGCTGCTGGACTATATCGCCATCATTCACCAGCTGGCCGACCACGCCTCTCACGCCCTGAAGTTTTACATCCTGAGCACCTCCACCAGCAGCTTCCCTGTGGTGCACGAGGATACCATCGAGGCCATCCTGTACCTGCTGAACAAGGGCGAAGCCTGGCATCCCAGAAAAGAGGCCAAGAAGGCCTGGCGGGATTGCCTGCTGCCTTACGTGCAGAGATACTGCCAGATCGTGGGCTTCATTCACCCCAACCTGAGAGGCGAGCAGCAGAGCATCAAC…	MPPKKKQKLERLKKLDKPTLHTCNKTSFAKAFLPNETYRQRLLDYIAIIHQLADHASHALKFYILSTSTSSFPVVHEDTIEAILYLLNKGEAWHPRKEAKKAWRDCLLPYVQRYCQIVGFIHPNLRGEQQSINYLTVSMMTNLKVNVQEHFMQMLLRYINLRFDVKGQKQRLPPKSDARKAFFTRLRYLKSVFLFDVVPELEFLDDLTPLESEVLEEIWSLDLPFLPNDPLAYAIVADPMSFFPAYCKLSGLYEQYGFQRFSAIPLRRSLIQSHVRIDTIILYQHILCITRRDAETVEKDDLWMRVCNLCTKAFRSRCGMHFEGSITTDGASVSVYLKHPEADKYGKRGARKSANTVAAEVKALYVENNLPACRAAENVVVIDPNKRDILYCQDSNGTT…
GtFz1 (FZID83)	ATGTCAAACATTAGGATTGTAAAACGAAAGGCGAAGGGCTTCTTCAAGTGTGAGGACCTAGTCACAATCAAGGATGCTGTCAAGGCAGCTCATAGGATCATGTCAGATGCGTCCATACTCGTCCGGTCATATTATCTGCGATGGTTCCAGAGCTCATATCCCCTTGATTCAGATGACAAGGAACTTGAGCTTGAGCACTTCCATATATCCATGGCCTGCAGCATAGTCCAGGGTATAACAAGGCCTCCAGTCCGTGGTGTTGGTCCTGAACAATCTGTCAAGATAGACGTCTTCAATGACATGTTAGATGAGTATAAGAGGCTGTACGAGCGTGCTCCAAATGATAAAGAGAACGAAACGGACCTCTCTCTATCGCATGTCTTAGCATATTCCATCGAC…	ATGAGCAACATCCGGATCGTGAAGCGGAAGGCCAAGGGCTTCTTCAAGTGCGAGGACCTGGTCACCATCAAGGACGCCGTGAAAGCCGCTCACCGGATCATGTCTGATGCCAGCATTCTCGTGCGGAGCTACTACCTGAGATGGTTCCAGAGCAGCTACCCTCTGGACAGCGACGACAAAGAGCTGGAACTGGAACACTTCCACATCAGCATGGCCTGCAGCATCGTGCAGGGCATCACAAGACCTCCAGTTAGAGGCGTGGGCCCTGAGCAGAGCGTGAAGATCGACGTGTTCAACGACATGCTGGACGAGTACAAGCGGCTGTACGAGAGAGCCCCTAACGACAAAGAAAACGAGACAGACCTGAGCCTGAGCCACGTGCTGGCCTACTCCATCGAC…	MSNIRIVKRKAKGFFKCEDLVTIKDAVKAAHRIMSDASILVRSYYLRWFQSSYPLDSDDKELELEHFHISMACSIVQGITRPPVRGVGPEQSVKIDVFNDMLDEYKRLYERAPNDKENETDLSLSHVLAYSIDNLLTAYKNNIEAHFSKYVKRFIRCDMLAKGFNKSEANRVAAIYTNAYIYDSSLDLEPDFMERLGLEATSYSSLFPSKINKGGFPRVYDLKANPWVYLPKMVMINQALETDFSSVEHKERRLLNPLPFYSSFVPMHIRIDTSGLSQLLMTKDRLDDFKRSYLAEFGVSLNIKNKGDMLASFEKIFGRKATSNREAGLYATEMWSFLTNLKTCRQWKELDGVVRKNDPKGTQWMFDNAVVTDGVSISFQVIDNSMFGRKAFSGRKKRV…
NlovFz2 (FZID35)	ATGAACCTACTCATCCTCCTACTAATCCATCTCTTGCACACGGCATCATTCCATTCTGGGATGAGTACTCACAACAAGTATCGGATAAACTTTGGGCATGTTCAAGAGATTCCTTTCATGAGTTTAATCAGTACAACAACAAGGGATGCACTGACGGATGGTTCAACTTTTCTCAATTCACTGTGATTGAATCCCAGCCAGTATTTGATGTTCCACTCAATGTTCATCACTCTATAACAGAGAATGTGGCTTTTGATAACTCTAAAAAGCCACCTCAGCTCAAGAAGGCAAAGAAGGGTCAGAAGACTCCCCAAAAATTTCAAGCGGACAAATCAATGAAAATTCGTCTCTACCCCAATGAACAAGAAAGGACAACATTGAATCAGTGGATGGGAACTG…	ATGGAACCTACACACCCTCCTACAAACCCCTCTCTGGCCCACGGCATCATCCCATTCTGGGACGAGTACAGCCAGCAGGTTTCCGACAAGCTGTGGGCCTGCAGCAGAGACAGCTTCCACGAGTTCAACCAGTACAACAACAAGGGCTGCACCGACGGCTGGTTCAACTTCAGCCAGTTCACCGTGATCGAGAGCCAGCCTGTGTTCGACGTGCCCCTGAATGTGCACCACAGCATCACCGAGAACGTGGCCTTCGACAACAGCAAGAAGCCTCCTCAGCTGAAGAAGGCCAAGAAGGGCCAGAAAACCCCTCAGAAGTTCCAGGCCGACAAGAGCATGAAGATCCGGCTGTACCCCAACGAGCAAGAGCGGACCACACTGAACCAGTGGATGGGCACA…	MEPTHPPTNPSLAHGIIPFWDEYSQQVSDKLWACSRDSFHEFNQYNNKGCTDGWFNFSQFTVIESQPVFDVPLNVHHSITENVAFDNSKKPPQLKKAKKGQKTPQKFQADKSMKIRLYPNEQERTTLNQWMGTARWIYNKCLEFTNKSKGVKKNKKNFRTFVVNNDNYQTENQWVVNTPYDVRDAAAIELLTAFNTNFEKKKAGTIDKFMIRFRRKKDRKDHFVLRCKHWKKKSGMYSFIRNIKSAEPLPEELQYDSIIIKNKLNHYYLCIPQVLDIRGENQAPQHSGQVVALDPGVRTFQTTFDLNGYSTKWGSGGAERIGRLCCAYDKLQSKWSQPEVRHCKRYKYKRAGRRIQQKIRNIVDDLHKKLCLWLCRNYQVILLPSFETQKMVKKLHRRI…
MmeFz2 (FZID88)	ATGAAGAGAAAACGAGAACAGATGACTTTGTGGAAAGCCGCGTTTGTCAACGGGCAGGAAACGTTCAAGTCCTGGATTGACAAGGCACGAATGCTGGAATTGAACTGTGACGTCTCTTCTGCAAGCTCGACACATTACTCTGATCTGAACTTGAAGACAAAGTGTGCCAAGACAGACGACAAATTTATGTGTAATTATTCTGTCTGCATACGACCGACTTCTAAGCAGAAGCGAACGTTGAACCAGATGCTCAAGGTGAGCAACTATGCTTACAATTGGTGCAATTACCTAGTTAAGGAGAAAGACTTCAAACCGAAGCAGTTCGACTTGCAAAGAATTGTCGCTAAAACGAATTCAACAGACGTTCCGGCCGAATACAGGCTTCCAGGAGACGACTGG…	ATGAAGCGGAAGCGCGAGCAGATGACACTGTGGAAGGCCGCCTTCGTGAACGGCCAAGAGACATTCAAGAGCTGGATCGACAAGGCCCGGATGCTGGAACTGAACTGCGACGTGTCCAGCGCCAGCAGCACACACTACAGCGACCTGAACCTGAAAACAAAGTGCGCCAAGACCGACGACAAGTTCATGTGCAACTACAGCGTGTGCATCAGACCCACCAGCAAGCAGAAGCGGACCCTGAACCAGATGCTGAAGGTGTCCAACTACGCCTACAACTGGTGCAATTACCTGGTCAAAGAGAAGGACTTCAAGCCCAAGCAGTTCGACCTGCAGCGGATCGTGGCCAAGACCAACAGCACAGATGTGCCCGCCGAGTACAGACTGCCTGGCGACGATTGG…	MKRKREQMTLWKAAFVNGQETFKSWIDKARMLELNCDVSSASSTHYSDLNLKTKCAKTDDKFMCNYSVCIRPTSKQKRTLNQMLKVSNYAYNWCNYLVKEKDFKPKQFDLQRIVAKTNSTDVPAEYRLPGDDWFFDNKMSSIKLTACKNFCTMYKSTQTNQKKTKVDLRNKDIVQLREGSFEVQSKYVRLLTEKDIPGERIRQSRIALMPDSFSKSKKDWKERFLRLSKNVSKIPPLSHDMKVCKRPNGKFILQISCDPICTRQIQVQTSDSICSIDPGGRTFATCYDPSNIKTFQIGPEADKKEIIHEFHNKIDYVHRLLSHAQEKKQTQAVQDRIGQLKKLHLKLKTYVDDVHLKLCSYLVKNYKLVVLGKISVSSIVRKDRPNHLAKSANRDLLCW…
SpuFz1_D300R	Not applicable	ATGCCGCCTAAGAAGAAGCAGAAGCTGGAACGGCTGAAGAAACTGGACAAGCCCACACTGCACACCTGTAACAAGACCAGCTTCGCCAAGGCCTTCCTGCCTAACGAGACATACCGGCAGCGGCTGCTGGACTATATCGCCATCATTCACCAGCTGGCCGACCACGCCTCTCACGCCCTGAAGTTTTACATCCTGAGCACCTCCACCAGCAGCTTCCCTGTGGTGCACGAGGATACCATCGAGGCCATCCTGTACCTGCTGAACAAGGGCGAAGCCTGGCATCCCAGAAAAGAGGCCAAGAAGGCCTGGCGGGATTGCCTGCTGCCTTACGTGCAGAGATACTGCCAGATCGTGGGCTTCATTCACCCCAACCTGAGAGGCGAGCAGCAGAGCATCAAC…	MPPKKKQKLERLKKLDKPTLHTCNKTSFAKAFLPNETYRQRLLDYIAIIHQLADHASHALKFYILSTSTSSFPVVHEDTIEAILYLLNKGEAWHPRKEAKKAWRDCLLPYVQRYCQIVGFIHPNLRGEQQSINYLTVSMMTNLKVNVQEHFMQMLLRYINLRFDVKGQKQRLPPKSDARKAFFTRLRYLKSVFLFDVVPELEFLDDLTPLESEVLEEIWSLDLPFLPNDPLAYAIVADPMSFFPAYCKLSGLYEQYGFQRFSAIPLRRSLIQSHVRIDTIILYQHILCITRRDAETVEKRDLWMRVCNLCTKAFRSRCGMHFEGSITTDGASVSVYLKHPEADKYGKRGARKSANTVAAEVKALYVENNLPACRAAENVVVIDPNKRDILYCQDSNGTT…
SpuFz1_C310R	Not applicable	ATGCCGCCTAAGAAGAAGCAGAAGCTGGAACGGCTGAAGAAACTGGACAAGCCCACACTGCACACCTGTAACAAGACCAGCTTCGCCAAGGCCTTCCTGCCTAACGAGACATACCGGCAGCGGCTGCTGGACTATATCGCCATCATTCACCAGCTGGCCGACCACGCCTCTCACGCCCTGAAGTTTTACATCCTGAGCACCTCCACCAGCAGCTTCCCTGTGGTGCACGAGGATACCATCGAGGCCATCCTGTACCTGCTGAACAAGGGCGAAGCCTGGCATCCCAGAAAAGAGGCCAAGAAGGCCTGGCGGGATTGCCTGCTGCCTTACGTGCAGAGATACTGCCAGATCGTGGGCTTCATTCACCCCAACCTGAGAGGCGAGCAGCAGAGCATCAAC…	MPPKKKQKLERLKKLDKPTLHTCNKTSFAKAFLPNETYRQRLLDYIAIIHQLADHASHALKFYILSTSTSSFPVVHEDTIEAILYLLNKGEAWHPRKEAKKAWRDCLLPYVQRYCQIVGFIHPNLRGEQQSINYLTVSMMTNLKVNVQEHFMQMLLRYINLRFDVKGQKQRLPPKSDARKAFFTRLRYLKSVFLFDVVPELEFLDDLTPLESEVLEEIWSLDLPFLPNDPLAYAIVADPMSFFPAYCKLSGLYEQYGFQRFSAIPLRRSLIQSHVRIDTIILYQHILCITRRDAETVEKDDLWMRVCNLRTKAFRSRCGMHFEGSITTDGASVSVYLKHPEADKYGKRGARKSANTVAAEVKALYVENNLPACRAAENVVVIDPNKRDILYCQDSNGTT…
SpuFz1_D487K	Not applicable	ATGCCGCCTAAGAAGAAGCAGAAGCTGGAACGGCTGAAGAAACTGGACAAGCCCACACTGCACACCTGTAACAAGACCAGCTTCGCCAAGGCCTTCCTGCCTAACGAGACATACCGGCAGCGGCTGCTGGACTATATCGCCATCATTCACCAGCTGGCCGACCACGCCTCTCACGCCCTGAAGTTTTACATCCTGAGCACCTCCACCAGCAGCTTCCCTGTGGTGCACGAGGATACCATCGAGGCCATCCTGTACCTGCTGAACAAGGGCGAAGCCTGGCATCCCAGAAAAGAGGCCAAGAAGGCCTGGCGGGATTGCCTGCTGCCTTACGTGCAGAGATACTGCCAGATCGTGGGCTTCATTCACCCCAACCTGAGAGGCGAGCAGCAGAGCATCAAC…	MPPKKKQKLERLKKLDKPTLHTCNKTSFAKAFLPNETYRQRLLDYIAIIHQLADHASHALKFYILSTSTSSFPVVHEDTIEAILYLLNKGEAWHPRKEAKKAWRDCLLPYVQRYCQIVGFIHPNLRGEQQSINYLTVSMMTNLKVNVQEHFMQMLLRYINLRFDVKGQKQRLPPKSDARKAFFTRLRYLKSVFLFDVVPELEFLDDLTPLESEVLEEIWSLDLPFLPNDPLAYAIVADPMSFFPAYCKLSGLYEQYGFQRFSAIPLRRSLIQSHVRIDTIILYQHILCITRRDAETVEKDDLWMRVCNLCTKAFRSRCGMHFEGSITTDGASVSVYLKHPEADKYGKRGARKSANTVAAEVKALYVENNLPACRAAENVVVIDPNKRDILYCQDSNGTT…
SpuFz1_E498R	Not applicable	ATGCCGCCTAAGAAGAAGCAGAAGCTGGAACGGCTGAAGAAACTGGACAAGCCCACACTGCACACCTGTAACAAGACCAGCTTCGCCAAGGCCTTCCTGCCTAACGAGACATACCGGCAGCGGCTGCTGGACTATATCGCCATCATTCACCAGCTGGCCGACCACGCCTCTCACGCCCTGAAGTTTTACATCCTGAGCACCTCCACCAGCAGCTTCCCTGTGGTGCACGAGGATACCATCGAGGCCATCCTGTACCTGCTGAACAAGGGCGAAGCCTGGCATCCCAGAAAAGAGGCCAAGAAGGCCTGGCGGGATTGCCTGCTGCCTTACGTGCAGAGATACTGCCAGATCGTGGGCTTCATTCACCCCAACCTGAGAGGCGAGCAGCAGAGCATCAAC…	MPPKKKQKLERLKKLDKPTLHTCNKTSFAKAFLPNETYRQRLLDYIAIIHQLADHASHALKFYILSTSTSSFPVVHEDTIEAILYLLNKGEAWHPRKEAKKAWRDCLLPYVQRYCQIVGFIHPNLRGEQQSINYLTVSMMTNLKVNVQEHFMQMLLRYINLRFDVKGQKQRLPPKSDARKAFFTRLRYLKSVFLFDVVPELEFLDDLTPLESEVLEEIWSLDLPFLPNDPLAYAIVADPMSFFPAYCKLSGLYEQYGFQRFSAIPLRRSLIQSHVRIDTIILYQHILCITRRDAETVEKDDLWMRVCNLCTKAFRSRCGMHFEGSITTDGASVSVYLKHPEADKYGKRGARKSANTVAAEVKALYVENNLPACRAAENVVVIDPNKRDILYCQDSNGTT…
SpuFz1_T513K	Not applicable	ATGCCGCCTAAGAAGAAGCAGAAGCTGGAACGGCTGAAGAAACTGGACAAGCCCACACTGCACACCTGTAACAAGACCAGCTTCGCCAAGGCCTTCCTGCCTAACGAGACATACCGGCAGCGGCTGCTGGACTATATCGCCATCATTCACCAGCTGGCCGACCACGCCTCTCACGCCCTGAAGTTTTACATCCTGAGCACCTCCACCAGCAGCTTCCCTGTGGTGCACGAGGATACCATCGAGGCCATCCTGTACCTGCTGAACAAGGGCGAAGCCTGGCATCCCAGAAAAGAGGCCAAGAAGGCCTGGCGGGATTGCCTGCTGCCTTACGTGCAGAGATACTGCCAGATCGTGGGCTTCATTCACCCCAACCTGAGAGGCGAGCAGCAGAGCATCAAC…	MPPKKKQKLERLKKLDKPTLHTCNKTSFAKAFLPNETYRQRLLDYIAIIHQLADHASHALKFYILSTSTSSFPVVHEDTIEAILYLLNKGEAWHPRKEAKKAWRDCLLPYVQRYCQIVGFIHPNLRGEQQSINYLTVSMMTNLKVNVQEHFMQMLLRYINLRFDVKGQKQRLPPKSDARKAFFTRLRYLKSVFLFDVVPELEFLDDLTPLESEVLEEIWSLDLPFLPNDPLAYAIVADPMSFFPAYCKLSGLYEQYGFQRFSAIPLRRSLIQSHVRIDTIILYQHILCITRRDAETVEKDDLWMRVCNLCTKAFRSRCGMHFEGSITTDGASVSVYLKHPEADKYGKRGARKSANTVAAEVKALYVENNLPACRAAENVVVIDPNKRDILYCQDSNGTT…
SpuFz1_D300R+C310R	Not applicable	ATGCCGCCTAAGAAGAAGCAGAAGCTGGAACGGCTGAAGAAACTGGACAAGCCCACACTGCACACCTGTAACAAGACCAGCTTCGCCAAGGCCTTCCTGCCTAACGAGACATACCGGCAGCGGCTGCTGGACTATATCGCCATCATTCACCAGCTGGCCGACCACGCCTCTCACGCCCTGAAGTTTTACATCCTGAGCACCTCCACCAGCAGCTTCCCTGTGGTGCACGAGGATACCATCGAGGCCATCCTGTACCTGCTGAACAAGGGCGAAGCCTGGCATCCCAGAAAAGAGGCCAAGAAGGCCTGGCGGGATTGCCTGCTGCCTTACGTGCAGAGATACTGCCAGATCGTGGGCTTCATTCACCCCAACCTGAGAGGCGAGCAGCAGAGCATCAAC…	MPPKKKQKLERLKKLDKPTLHTCNKTSFAKAFLPNETYRQRLLDYIAIIHQLADHASHALKFYILSTSTSSFPVVHEDTIEAILYLLNKGEAWHPRKEAKKAWRDCLLPYVQRYCQIVGFIHPNLRGEQQSINYLTVSMMTNLKVNVQEHFMQMLLRYINLRFDVKGQKQRLPPKSDARKAFFTRLRYLKSVFLFDVVPELEFLDDLTPLESEVLEEIWSLDLPFLPNDPLAYAIVADPMSFFPAYCKLSGLYEQYGFQRFSAIPLRRSLIQSHVRIDTIILYQHILCITRRDAETVEKRDLWMRVCNLRTKAFRSRCGMHFEGSITTDGASVSVYLKHPEADKYGKRGARKSANTVAAEVKALYVENNLPACRAAENVVVIDPNKRDILYCQDSNGTT…
SpuFz1_D300R+D487K	Not applicable	ATGCCGCCTAAGAAGAAGCAGAAGCTGGAACGGCTGAAGAAACTGGACAAGCCCACACTGCACACCTGTAACAAGACCAGCTTCGCCAAGGCCTTCCTGCCTAACGAGACATACCGGCAGCGGCTGCTGGACTATATCGCCATCATTCACCAGCTGGCCGACCACGCCTCTCACGCCCTGAAGTTTTACATCCTGAGCACCTCCACCAGCAGCTTCCCTGTGGTGCACGAGGATACCATCGAGGCCATCCTGTACCTGCTGAACAAGGGCGAAGCCTGGCATCCCAGAAAAGAGGCCAAGAAGGCCTGGCGGGATTGCCTGCTGCCTTACGTGCAGAGATACTGCCAGATCGTGGGCTTCATTCACCCCAACCTGAGAGGCGAGCAGCAGAGCATCAAC…	MPPKKKQKLERLKKLDKPTLHTCNKTSFAKAFLPNETYRQRLLDYIAIIHQLADHASHALKFYILSTSTSSFPVVHEDTIEAILYLLNKGEAWHPRKEAKKAWRDCLLPYVQRYCQIVGFIHPNLRGEQQSINYLTVSMMTNLKVNVQEHFMQMLLRYINLRFDVKGQKQRLPPKSDARKAFFTRLRYLKSVFLFDVVPELEFLDDLTPLESEVLEEIWSLDLPFLPNDPLAYAIVADPMSFFPAYCKLSGLYEQYGFQRFSAIPLRRSLIQSHVRIDTIILYQHILCITRRDAETVEKRDLWMRVCNLCTKAFRSRCGMHFEGSITTDGASVSVYLKHPEADKYGKRGARKSANTVAAEVKALYVENNLPACRAAENVVVIDPNKRDILYCQDSNGTT…
SpuFz1_D300R+E498R	Not applicable	ATGCCGCCTAAGAAGAAGCAGAAGCTGGAACGGCTGAAGAAACTGGACAAGCCCACACTGCACACCTGTAACAAGACCAGCTTCGCCAAGGCCTTCCTGCCTAACGAGACATACCGGCAGCGGCTGCTGGACTATATCGCCATCATTCACCAGCTGGCCGACCACGCCTCTCACGCCCTGAAGTTTTACATCCTGAGCACCTCCACCAGCAGCTTCCCTGTGGTGCACGAGGATACCATCGAGGCCATCCTGTACCTGCTGAACAAGGGCGAAGCCTGGCATCCCAGAAAAGAGGCCAAGAAGGCCTGGCGGGATTGCCTGCTGCCTTACGTGCAGAGATACTGCCAGATCGTGGGCTTCATTCACCCCAACCTGAGAGGCGAGCAGCAGAGCATCAAC…	MPPKKKQKLERLKKLDKPTLHTCNKTSFAKAFLPNETYRQRLLDYIAIIHQLADHASHALKFYILSTSTSSFPVVHEDTIEAILYLLNKGEAWHPRKEAKKAWRDCLLPYVQRYCQIVGFIHPNLRGEQQSINYLTVSMMTNLKVNVQEHFMQMLLRYINLRFDVKGQKQRLPPKSDARKAFFTRLRYLKSVFLFDVVPELEFLDDLTPLESEVLEEIWSLDLPFLPNDPLAYAIVADPMSFFPAYCKLSGLYEQYGFQRFSAIPLRRSLIQSHVRIDTIILYQHILCITRRDAETVEKRDLWMRVCNLCTKAFRSRCGMHFEGSITTDGASVSVYLKHPEADKYGKRGARKSANTVAAEVKALYVENNLPACRAAENVVVIDPNKRDILYCQDSNGTT…
SpuFz1_D300R+T513K	Not applicable	ATGCCGCCTAAGAAGAAGCAGAAGCTGGAACGGCTGAAGAAACTGGACAAGCCCACACTGCACACCTGTAACAAGACCAGCTTCGCCAAGGCCTTCCTGCCTAACGAGACATACCGGCAGCGGCTGCTGGACTATATCGCCATCATTCACCAGCTGGCCGACCACGCCTCTCACGCCCTGAAGTTTTACATCCTGAGCACCTCCACCAGCAGCTTCCCTGTGGTGCACGAGGATACCATCGAGGCCATCCTGTACCTGCTGAACAAGGGCGAAGCCTGGCATCCCAGAAAAGAGGCCAAGAAGGCCTGGCGGGATTGCCTGCTGCCTTACGTGCAGAGATACTGCCAGATCGTGGGCTTCATTCACCCCAACCTGAGAGGCGAGCAGCAGAGCATCAAC…	MPPKKKQKLERLKKLDKPTLHTCNKTSFAKAFLPNETYRQRLLDYIAIIHQLADHASHALKFYILSTSTSSFPVVHEDTIEAILYLLNKGEAWHPRKEAKKAWRDCLLPYVQRYCQIVGFIHPNLRGEQQSINYLTVSMMTNLKVNVQEHFMQMLLRYINLRFDVKGQKQRLPPKSDARKAFFTRLRYLKSVFLFDVVPELEFLDDLTPLESEVLEEIWSLDLPFLPNDPLAYAIVADPMSFFPAYCKLSGLYEQYGFQRFSAIPLRRSLIQSHVRIDTIILYQHILCITRRDAETVEKRDLWMRVCNLCTKAFRSRCGMHFEGSITTDGASVSVYLKHPEADKYGKRGARKSANTVAAEVKALYVENNLPACRAAENVVVIDPNKRDILYCQDSNGTT…
SpuFz1_C310R+D487K	Not applicable	ATGCCGCCTAAGAAGAAGCAGAAGCTGGAACGGCTGAAGAAACTGGACAAGCCCACACTGCACACCTGTAACAAGACCAGCTTCGCCAAGGCCTTCCTGCCTAACGAGACATACCGGCAGCGGCTGCTGGACTATATCGCCATCATTCACCAGCTGGCCGACCACGCCTCTCACGCCCTGAAGTTTTACATCCTGAGCACCTCCACCAGCAGCTTCCCTGTGGTGCACGAGGATACCATCGAGGCCATCCTGTACCTGCTGAACAAGGGCGAAGCCTGGCATCCCAGAAAAGAGGCCAAGAAGGCCTGGCGGGATTGCCTGCTGCCTTACGTGCAGAGATACTGCCAGATCGTGGGCTTCATTCACCCCAACCTGAGAGGCGAGCAGCAGAGCATCAAC…	MPPKKKQKLERLKKLDKPTLHTCNKTSFAKAFLPNETYRQRLLDYIAIIHQLADHASHALKFYILSTSTSSFPVVHEDTIEAILYLLNKGEAWHPRKEAKKAWRDCLLPYVQRYCQIVGFIHPNLRGEQQSINYLTVSMMTNLKVNVQEHFMQMLLRYINLRFDVKGQKQRLPPKSDARKAFFTRLRYLKSVFLFDVVPELEFLDDLTPLESEVLEEIWSLDLPFLPNDPLAYAIVADPMSFFPAYCKLSGLYEQYGFQRFSAIPLRRSLIQSHVRIDTIILYQHILCITRRDAETVEKDDLWMRVCNLRTKAFRSRCGMHFEGSITTDGASVSVYLKHPEADKYGKRGARKSANTVAAEVKALYVENNLPACRAAENVVVIDPNKRDILYCQDSNGTT…
SpuFz1_C310R+E498R	Not applicable	ATGCCGCCTAAGAAGAAGCAGAAGCTGGAACGGCTGAAGAAACTGGACAAGCCCACACTGCACACCTGTAACAAGACCAGCTTCGCCAAGGCCTTCCTGCCTAACGAGACATACCGGCAGCGGCTGCTGGACTATATCGCCATCATTCACCAGCTGGCCGACCACGCCTCTCACGCCCTGAAGTTTTACATCCTGAGCACCTCCACCAGCAGCTTCCCTGTGGTGCACGAGGATACCATCGAGGCCATCCTGTACCTGCTGAACAAGGGCGAAGCCTGGCATCCCAGAAAAGAGGCCAAGAAGGCCTGGCGGGATTGCCTGCTGCCTTACGTGCAGAGATACTGCCAGATCGTGGGCTTCATTCACCCCAACCTGAGAGGCGAGCAGCAGAGCATCAAC…	MPPKKKQKLERLKKLDKPTLHTCNKTSFAKAFLPNETYRQRLLDYIAIIHQLADHASHALKFYILSTSTSSFPVVHEDTIEAILYLLNKGEAWHPRKEAKKAWRDCLLPYVQRYCQIVGFIHPNLRGEQQSINYLTVSMMTNLKVNVQEHFMQMLLRYINLRFDVKGQKQRLPPKSDARKAFFTRLRYLKSVFLFDVVPELEFLDDLTPLESEVLEEIWSLDLPFLPNDPLAYAIVADPMSFFPAYCKLSGLYEQYGFQRFSAIPLRRSLIQSHVRIDTIILYQHILCITRRDAETVEKDDLWMRVCNLRTKAFRSRCGMHFEGSITTDGASVSVYLKHPEADKYGKRGARKSANTVAAEVKALYVENNLPACRAAENVVVIDPNKRDILYCQDSNGTT…
SpuFz1_C310R+T513K	Not applicable	ATGCCGCCTAAGAAGAAGCAGAAGCTGGAACGGCTGAAGAAACTGGACAAGCCCACACTGCACACCTGTAACAAGACCAGCTTCGCCAAGGCCTTCCTGCCTAACGAGACATACCGGCAGCGGCTGCTGGACTATATCGCCATCATTCACCAGCTGGCCGACCACGCCTCTCACGCCCTGAAGTTTTACATCCTGAGCACCTCCACCAGCAGCTTCCCTGTGGTGCACGAGGATACCATCGAGGCCATCCTGTACCTGCTGAACAAGGGCGAAGCCTGGCATCCCAGAAAAGAGGCCAAGAAGGCCTGGCGGGATTGCCTGCTGCCTTACGTGCAGAGATACTGCCAGATCGTGGGCTTCATTCACCCCAACCTGAGAGGCGAGCAGCAGAGCATCAAC…	MPPKKKQKLERLKKLDKPTLHTCNKTSFAKAFLPNETYRQRLLDYIAIIHQLADHASHALKFYILSTSTSSFPVVHEDTIEAILYLLNKGEAWHPRKEAKKAWRDCLLPYVQRYCQIVGFIHPNLRGEQQSINYLTVSMMTNLKVNVQEHFMQMLLRYINLRFDVKGQKQRLPPKSDARKAFFTRLRYLKSVFLFDVVPELEFLDDLTPLESEVLEEIWSLDLPFLPNDPLAYAIVADPMSFFPAYCKLSGLYEQYGFQRFSAIPLRRSLIQSHVRIDTIILYQHILCITRRDAETVEKDDLWMRVCNLRTKAFRSRCGMHFEGSITTDGASVSVYLKHPEADKYGKRGARKSANTVAAEVKALYVENNLPACRAAENVVVIDPNKRDILYCQDSNGTT…
SpuFz1_D487K+E498R	Not applicable	ATGCCGCCTAAGAAGAAGCAGAAGCTGGAACGGCTGAAGAAACTGGACAAGCCCACACTGCACACCTGTAACAAGACCAGCTTCGCCAAGGCCTTCCTGCCTAACGAGACATACCGGCAGCGGCTGCTGGACTATATCGCCATCATTCACCAGCTGGCCGACCACGCCTCTCACGCCCTGAAGTTTTACATCCTGAGCACCTCCACCAGCAGCTTCCCTGTGGTGCACGAGGATACCATCGAGGCCATCCTGTACCTGCTGAACAAGGGCGAAGCCTGGCATCCCAGAAAAGAGGCCAAGAAGGCCTGGCGGGATTGCCTGCTGCCTTACGTGCAGAGATACTGCCAGATCGTGGGCTTCATTCACCCCAACCTGAGAGGCGAGCAGCAGAGCATCAAC…	MPPKKKQKLERLKKLDKPTLHTCNKTSFAKAFLPNETYRQRLLDYIAIIHQLADHASHALKFYILSTSTSSFPVVHEDTIEAILYLLNKGEAWHPRKEAKKAWRDCLLPYVQRYCQIVGFIHPNLRGEQQSINYLTVSMMTNLKVNVQEHFMQMLLRYINLRFDVKGQKQRLPPKSDARKAFFTRLRYLKSVFLFDVVPELEFLDDLTPLESEVLEEIWSLDLPFLPNDPLAYAIVADPMSFFPAYCKLSGLYEQYGFQRFSAIPLRRSLIQSHVRIDTIILYQHILCITRRDAETVEKDDLWMRVCNLCTKAFRSRCGMHFEGSITTDGASVSVYLKHPEADKYGKRGARKSANTVAAEVKALYVENNLPACRAAENVVVIDPNKRDILYCQDSNGTT…
SpuFz1_D487K+T513K	Not applicable	ATGCCGCCTAAGAAGAAGCAGAAGCTGGAACGGCTGAAGAAACTGGACAAGCCCACACTGCACACCTGTAACAAGACCAGCTTCGCCAAGGCCTTCCTGCCTAACGAGACATACCGGCAGCGGCTGCTGGACTATATCGCCATCATTCACCAGCTGGCCGACCACGCCTCTCACGCCCTGAAGTTTTACATCCTGAGCACCTCCACCAGCAGCTTCCCTGTGGTGCACGAGGATACCATCGAGGCCATCCTGTACCTGCTGAACAAGGGCGAAGCCTGGCATCCCAGAAAAGAGGCCAAGAAGGCCTGGCGGGATTGCCTGCTGCCTTACGTGCAGAGATACTGCCAGATCGTGGGCTTCATTCACCCCAACCTGAGAGGCGAGCAGCAGAGCATCAAC…	MPPKKKQKLERLKKLDKPTLHTCNKTSFAKAFLPNETYRQRLLDYIAIIHQLADHASHALKFYILSTSTSSFPVVHEDTIEAILYLLNKGEAWHPRKEAKKAWRDCLLPYVQRYCQIVGFIHPNLRGEQQSINYLTVSMMTNLKVNVQEHFMQMLLRYINLRFDVKGQKQRLPPKSDARKAFFTRLRYLKSVFLFDVVPELEFLDDLTPLESEVLEEIWSLDLPFLPNDPLAYAIVADPMSFFPAYCKLSGLYEQYGFQRFSAIPLRRSLIQSHVRIDTIILYQHILCITRRDAETVEKDDLWMRVCNLCTKAFRSRCGMHFEGSITTDGASVSVYLKHPEADKYGKRGARKSANTVAAEVKALYVENNLPACRAAENVVVIDPNKRDILYCQDSNGTT…
SpuFz1_E498R+T513K	Not applicable	ATGCCGCCTAAGAAGAAGCAGAAGCTGGAACGGCTGAAGAAACTGGACAAGCCCACACTGCACACCTGTAACAAGACCAGCTTCGCCAAGGCCTTCCTGCCTAACGAGACATACCGGCAGCGGCTGCTGGACTATATCGCCATCATTCACCAGCTGGCCGACCACGCCTCTCACGCCCTGAAGTTTTACATCCTGAGCACCTCCACCAGCAGCTTCCCTGTGGTGCACGAGGATACCATCGAGGCCATCCTGTACCTGCTGAACAAGGGCGAAGCCTGGCATCCCAGAAAAGAGGCCAAGAAGGCCTGGCGGGATTGCCTGCTGCCTTACGTGCAGAGATACTGCCAGATCGTGGGCTTCATTCACCCCAACCTGAGAGGCGAGCAGCAGAGCATCAAC…	MPPKKKQKLERLKKLDKPTLHTCNKTSFAKAFLPNETYRQRLLDYIAIIHQLADHASHALKFYILSTSTSSFPVVHEDTIEAILYLLNKGEAWHPRKEAKKAWRDCLLPYVQRYCQIVGFIHPNLRGEQQSINYLTVSMMTNLKVNVQEHFMQMLLRYINLRFDVKGQKQRLPPKSDARKAFFTRLRYLKSVFLFDVVPELEFLDDLTPLESEVLEEIWSLDLPFLPNDPLAYAIVADPMSFFPAYCKLSGLYEQYGFQRFSAIPLRRSLIQSHVRIDTIILYQHILCITRRDAETVEKDDLWMRVCNLCTKAFRSRCGMHFEGSITTDGASVSVYLKHPEADKYGKRGARKSANTVAAEVKALYVENNLPACRAAENVVVIDPNKRDILYCQDSNGTT…
SpuFz1_D300R+C310R+D487K	Not applicable	ATGCCGCCTAAGAAGAAGCAGAAGCTGGAACGGCTGAAGAAACTGGACAAGCCCACACTGCACACCTGTAACAAGACCAGCTTCGCCAAGGCCTTCCTGCCTAACGAGACATACCGGCAGCGGCTGCTGGACTATATCGCCATCATTCACCAGCTGGCCGACCACGCCTCTCACGCCCTGAAGTTTTACATCCTGAGCACCTCCACCAGCAGCTTCCCTGTGGTGCACGAGGATACCATCGAGGCCATCCTGTACCTGCTGAACAAGGGCGAAGCCTGGCATCCCAGAAAAGAGGCCAAGAAGGCCTGGCGGGATTGCCTGCTGCCTTACGTGCAGAGATACTGCCAGATCGTGGGCTTCATTCACCCCAACCTGAGAGGCGAGCAGCAGAGCATCAAC…	MPPKKKQKLERLKKLDKPTLHTCNKTSFAKAFLPNETYRQRLLDYIAIIHQLADHASHALKFYILSTSTSSFPVVHEDTIEAILYLLNKGEAWHPRKEAKKAWRDCLLPYVQRYCQIVGFIHPNLRGEQQSINYLTVSMMTNLKVNVQEHFMQMLLRYINLRFDVKGQKQRLPPKSDARKAFFTRLRYLKSVFLFDVVPELEFLDDLTPLESEVLEEIWSLDLPFLPNDPLAYAIVADPMSFFPAYCKLSGLYEQYGFQRFSAIPLRRSLIQSHVRIDTIILYQHILCITRRDAETVEKRDLWMRVCNLRTKAFRSRCGMHFEGSITTDGASVSVYLKHPEADKYGKRGARKSANTVAAEVKALYVENNLPACRAAENVVVIDPNKRDILYCQDSNGTT…
SpuFz1_D300R+C310R+E498R	Not applicable	ATGCCGCCTAAGAAGAAGCAGAAGCTGGAACGGCTGAAGAAACTGGACAAGCCCACACTGCACACCTGTAACAAGACCAGCTTCGCCAAGGCCTTCCTGCCTAACGAGACATACCGGCAGCGGCTGCTGGACTATATCGCCATCATTCACCAGCTGGCCGACCACGCCTCTCACGCCCTGAAGTTTTACATCCTGAGCACCTCCACCAGCAGCTTCCCTGTGGTGCACGAGGATACCATCGAGGCCATCCTGTACCTGCTGAACAAGGGCGAAGCCTGGCATCCCAGAAAAGAGGCCAAGAAGGCCTGGCGGGATTGCCTGCTGCCTTACGTGCAGAGATACTGCCAGATCGTGGGCTTCATTCACCCCAACCTGAGAGGCGAGCAGCAGAGCATCAAC…	MPPKKKQKLERLKKLDKPTLHTCNKTSFAKAFLPNETYRQRLLDYIAIIHQLADHASHALKFYILSTSTSSFPVVHEDTIEAILYLLNKGEAWHPRKEAKKAWRDCLLPYVQRYCQIVGFIHPNLRGEQQSINYLTVSMMTNLKVNVQEHFMQMLLRYINLRFDVKGQKQRLPPKSDARKAFFTRLRYLKSVFLFDVVPELEFLDDLTPLESEVLEEIWSLDLPFLPNDPLAYAIVADPMSFFPAYCKLSGLYEQYGFQRFSAIPLRRSLIQSHVRIDTIILYQHILCITRRDAETVEKRDLWMRVCNLRTKAFRSRCGMHFEGSITTDGASVSVYLKHPEADKYGKRGARKSANTVAAEVKALYVENNLPACRAAENVVVIDPNKRDILYCQDSNGTT…
SpuFz1_D300R+C310R+T513K	Not applicable	ATGCCGCCTAAGAAGAAGCAGAAGCTGGAACGGCTGAAGAAACTGGACAAGCCCACACTGCACACCTGTAACAAGACCAGCTTCGCCAAGGCCTTCCTGCCTAACGAGACATACCGGCAGCGGCTGCTGGACTATATCGCCATCATTCACCAGCTGGCCGACCACGCCTCTCACGCCCTGAAGTTTTACATCCTGAGCACCTCCACCAGCAGCTTCCCTGTGGTGCACGAGGATACCATCGAGGCCATCCTGTACCTGCTGAACAAGGGCGAAGCCTGGCATCCCAGAAAAGAGGCCAAGAAGGCCTGGCGGGATTGCCTGCTGCCTTACGTGCAGAGATACTGCCAGATCGTGGGCTTCATTCACCCCAACCTGAGAGGCGAGCAGCAGAGCATCAAC…	MPPKKKQKLERLKKLDKPTLHTCNKTSFAKAFLPNETYRQRLLDYIAIIHQLADHASHALKFYILSTSTSSFPVVHEDTIEAILYLLNKGEAWHPRKEAKKAWRDCLLPYVQRYCQIVGFIHPNLRGEQQSINYLTVSMMTNLKVNVQEHFMQMLLRYINLRFDVKGQKQRLPPKSDARKAFFTRLRYLKSVFLFDVVPELEFLDDLTPLESEVLEEIWSLDLPFLPNDPLAYAIVADPMSFFPAYCKLSGLYEQYGFQRFSAIPLRRSLIQSHVRIDTIILYQHILCITRRDAETVEKRDLWMRVCNLRTKAFRSRCGMHFEGSITTDGASVSVYLKHPEADKYGKRGARKSANTVAAEVKALYVENNLPACRAAENVVVIDPNKRDILYCQDSNGTT…
SpuFz1_D300R+D487K+E498R	Not applicable	ATGCCGCCTAAGAAGAAGCAGAAGCTGGAACGGCTGAAGAAACTGGACAAGCCCACACTGCACACCTGTAACAAGACCAGCTTCGCCAAGGCCTTCCTGCCTAACGAGACATACCGGCAGCGGCTGCTGGACTATATCGCCATCATTCACCAGCTGGCCGACCACGCCTCTCACGCCCTGAAGTTTTACATCCTGAGCACCTCCACCAGCAGCTTCCCTGTGGTGCACGAGGATACCATCGAGGCCATCCTGTACCTGCTGAACAAGGGCGAAGCCTGGCATCCCAGAAAAGAGGCCAAGAAGGCCTGGCGGGATTGCCTGCTGCCTTACGTGCAGAGATACTGCCAGATCGTGGGCTTCATTCACCCCAACCTGAGAGGCGAGCAGCAGAGCATCAAC…	MPPKKKQKLERLKKLDKPTLHTCNKTSFAKAFLPNETYRQRLLDYIAIIHQLADHASHALKFYILSTSTSSFPVVHEDTIEAILYLLNKGEAWHPRKEAKKAWRDCLLPYVQRYCQIVGFIHPNLRGEQQSINYLTVSMMTNLKVNVQEHFMQMLLRYINLRFDVKGQKQRLPPKSDARKAFFTRLRYLKSVFLFDVVPELEFLDDLTPLESEVLEEIWSLDLPFLPNDPLAYAIVADPMSFFPAYCKLSGLYEQYGFQRFSAIPLRRSLIQSHVRIDTIILYQHILCITRRDAETVEKRDLWMRVCNLCTKAFRSRCGMHFEGSITTDGASVSVYLKHPEADKYGKRGARKSANTVAAEVKALYVENNLPACRAAENVVVIDPNKRDILYCQDSNGTT…
SpuFz1_D300R+D487K+T513K	Not applicable	ATGCCGCCTAAGAAGAAGCAGAAGCTGGAACGGCTGAAGAAACTGGACAAGCCCACACTGCACACCTGTAACAAGACCAGCTTCGCCAAGGCCTTCCTGCCTAACGAGACATACCGGCAGCGGCTGCTGGACTATATCGCCATCATTCACCAGCTGGCCGACCACGCCTCTCACGCCCTGAAGTTTTACATCCTGAGCACCTCCACCAGCAGCTTCCCTGTGGTGCACGAGGATACCATCGAGGCCATCCTGTACCTGCTGAACAAGGGCGAAGCCTGGCATCCCAGAAAAGAGGCCAAGAAGGCCTGGCGGGATTGCCTGCTGCCTTACGTGCAGAGATACTGCCAGATCGTGGGCTTCATTCACCCCAACCTGAGAGGCGAGCAGCAGAGCATCAAC…	MPPKKKQKLERLKKLDKPTLHTCNKTSFAKAFLPNETYRQRLLDYIAIIHQLADHASHALKFYILSTSTSSFPVVHEDTIEAILYLLNKGEAWHPRKEAKKAWRDCLLPYVQRYCQIVGFIHPNLRGEQQSINYLTVSMMTNLKVNVQEHFMQMLLRYINLRFDVKGQKQRLPPKSDARKAFFTRLRYLKSVFLFDVVPELEFLDDLTPLESEVLEEIWSLDLPFLPNDPLAYAIVADPMSFFPAYCKLSGLYEQYGFQRFSAIPLRRSLIQSHVRIDTIILYQHILCITRRDAETVEKRDLWMRVCNLCTKAFRSRCGMHFEGSITTDGASVSVYLKHPEADKYGKRGARKSANTVAAEVKALYVENNLPACRAAENVVVIDPNKRDILYCQDSNGTT…
SpuFz1_D300R+E498R+T513K	Not applicable	ATGCCGCCTAAGAAGAAGCAGAAGCTGGAACGGCTGAAGAAACTGGACAAGCCCACACTGCACACCTGTAACAAGACCAGCTTCGCCAAGGCCTTCCTGCCTAACGAGACATACCGGCAGCGGCTGCTGGACTATATCGCCATCATTCACCAGCTGGCCGACCACGCCTCTCACGCCCTGAAGTTTTACATCCTGAGCACCTCCACCAGCAGCTTCCCTGTGGTGCACGAGGATACCATCGAGGCCATCCTGTACCTGCTGAACAAGGGCGAAGCCTGGCATCCCAGAAAAGAGGCCAAGAAGGCCTGGCGGGATTGCCTGCTGCCTTACGTGCAGAGATACTGCCAGATCGTGGGCTTCATTCACCCCAACCTGAGAGGCGAGCAGCAGAGCATCAAC…	MPPKKKQKLERLKKLDKPTLHTCNKTSFAKAFLPNETYRQRLLDYIAIIHQLADHASHALKFYILSTSTSSFPVVHEDTIEAILYLLNKGEAWHPRKEAKKAWRDCLLPYVQRYCQIVGFIHPNLRGEQQSINYLTVSMMTNLKVNVQEHFMQMLLRYINLRFDVKGQKQRLPPKSDARKAFFTRLRYLKSVFLFDVVPELEFLDDLTPLESEVLEEIWSLDLPFLPNDPLAYAIVADPMSFFPAYCKLSGLYEQYGFQRFSAIPLRRSLIQSHVRIDTIILYQHILCITRRDAETVEKRDLWMRVCNLCTKAFRSRCGMHFEGSITTDGASVSVYLKHPEADKYGKRGARKSANTVAAEVKALYVENNLPACRAAENVVVIDPNKRDILYCQDSNGTT…
SpuFz1_C310R+D487K+E498R (SpuFz1-v2)	Not applicable	ATGCCGCCTAAGAAGAAGCAGAAGCTGGAACGGCTGAAGAAACTGGACAAGCCCACACTGCACACCTGTAACAAGACCAGCTTCGCCAAGGCCTTCCTGCCTAACGAGACATACCGGCAGCGGCTGCTGGACTATATCGCCATCATTCACCAGCTGGCCGACCACGCCTCTCACGCCCTGAAGTTTTACATCCTGAGCACCTCCACCAGCAGCTTCCCTGTGGTGCACGAGGATACCATCGAGGCCATCCTGTACCTGCTGAACAAGGGCGAAGCCTGGCATCCCAGAAAAGAGGCCAAGAAGGCCTGGCGGGATTGCCTGCTGCCTTACGTGCAGAGATACTGCCAGATCGTGGGCTTCATTCACCCCAACCTGAGAGGCGAGCAGCAGAGCATCAAC…	MPPKKKQKLERLKKLDKPTLHTCNKTSFAKAFLPNETYRQRLLDYIAIIHQLADHASHALKFYILSTSTSSFPVVHEDTIEAILYLLNKGEAWHPRKEAKKAWRDCLLPYVQRYCQIVGFIHPNLRGEQQSINYLTVSMMTNLKVNVQEHFMQMLLRYINLRFDVKGQKQRLPPKSDARKAFFTRLRYLKSVFLFDVVPELEFLDDLTPLESEVLEEIWSLDLPFLPNDPLAYAIVADPMSFFPAYCKLSGLYEQYGFQRFSAIPLRRSLIQSHVRIDTIILYQHILCITRRDAETVEKDDLWMRVCNLRTKAFRSRCGMHFEGSITTDGASVSVYLKHPEADKYGKRGARKSANTVAAEVKALYVENNLPACRAAENVVVIDPNKRDILYCQDSNGTT…
SpuFz1_C310R+D487K+T513K	Not applicable	ATGCCGCCTAAGAAGAAGCAGAAGCTGGAACGGCTGAAGAAACTGGACAAGCCCACACTGCACACCTGTAACAAGACCAGCTTCGCCAAGGCCTTCCTGCCTAACGAGACATACCGGCAGCGGCTGCTGGACTATATCGCCATCATTCACCAGCTGGCCGACCACGCCTCTCACGCCCTGAAGTTTTACATCCTGAGCACCTCCACCAGCAGCTTCCCTGTGGTGCACGAGGATACCATCGAGGCCATCCTGTACCTGCTGAACAAGGGCGAAGCCTGGCATCCCAGAAAAGAGGCCAAGAAGGCCTGGCGGGATTGCCTGCTGCCTTACGTGCAGAGATACTGCCAGATCGTGGGCTTCATTCACCCCAACCTGAGAGGCGAGCAGCAGAGCATCAAC…	MPPKKKQKLERLKKLDKPTLHTCNKTSFAKAFLPNETYRQRLLDYIAIIHQLADHASHALKFYILSTSTSSFPVVHEDTIEAILYLLNKGEAWHPRKEAKKAWRDCLLPYVQRYCQIVGFIHPNLRGEQQSINYLTVSMMTNLKVNVQEHFMQMLLRYINLRFDVKGQKQRLPPKSDARKAFFTRLRYLKSVFLFDVVPELEFLDDLTPLESEVLEEIWSLDLPFLPNDPLAYAIVADPMSFFPAYCKLSGLYEQYGFQRFSAIPLRRSLIQSHVRIDTIILYQHILCITRRDAETVEKDDLWMRVCNLRTKAFRSRCGMHFEGSITTDGASVSVYLKHPEADKYGKRGARKSANTVAAEVKALYVENNLPACRAAENVVVIDPNKRDILYCQDSNGTT…
SpuFz1_C310R+E498R+T513K	Not applicable	ATGCCGCCTAAGAAGAAGCAGAAGCTGGAACGGCTGAAGAAACTGGACAAGCCCACACTGCACACCTGTAACAAGACCAGCTTCGCCAAGGCCTTCCTGCCTAACGAGACATACCGGCAGCGGCTGCTGGACTATATCGCCATCATTCACCAGCTGGCCGACCACGCCTCTCACGCCCTGAAGTTTTACATCCTGAGCACCTCCACCAGCAGCTTCCCTGTGGTGCACGAGGATACCATCGAGGCCATCCTGTACCTGCTGAACAAGGGCGAAGCCTGGCATCCCAGAAAAGAGGCCAAGAAGGCCTGGCGGGATTGCCTGCTGCCTTACGTGCAGAGATACTGCCAGATCGTGGGCTTCATTCACCCCAACCTGAGAGGCGAGCAGCAGAGCATCAAC…	MPPKKKQKLERLKKLDKPTLHTCNKTSFAKAFLPNETYRQRLLDYIAIIHQLADHASHALKFYILSTSTSSFPVVHEDTIEAILYLLNKGEAWHPRKEAKKAWRDCLLPYVQRYCQIVGFIHPNLRGEQQSINYLTVSMMTNLKVNVQEHFMQMLLRYINLRFDVKGQKQRLPPKSDARKAFFTRLRYLKSVFLFDVVPELEFLDDLTPLESEVLEEIWSLDLPFLPNDPLAYAIVADPMSFFPAYCKLSGLYEQYGFQRFSAIPLRRSLIQSHVRIDTIILYQHILCITRRDAETVEKDDLWMRVCNLRTKAFRSRCGMHFEGSITTDGASVSVYLKHPEADKYGKRGARKSANTVAAEVKALYVENNLPACRAAENVVVIDPNKRDILYCQDSNGTT…
SpuFz1_D487K+E498R+T513K	Not applicable	ATGCCGCCTAAGAAGAAGCAGAAGCTGGAACGGCTGAAGAAACTGGACAAGCCCACACTGCACACCTGTAACAAGACCAGCTTCGCCAAGGCCTTCCTGCCTAACGAGACATACCGGCAGCGGCTGCTGGACTATATCGCCATCATTCACCAGCTGGCCGACCACGCCTCTCACGCCCTGAAGTTTTACATCCTGAGCACCTCCACCAGCAGCTTCCCTGTGGTGCACGAGGATACCATCGAGGCCATCCTGTACCTGCTGAACAAGGGCGAAGCCTGGCATCCCAGAAAAGAGGCCAAGAAGGCCTGGCGGGATTGCCTGCTGCCTTACGTGCAGAGATACTGCCAGATCGTGGGCTTCATTCACCCCAACCTGAGAGGCGAGCAGCAGAGCATCAAC…	MPPKKKQKLERLKKLDKPTLHTCNKTSFAKAFLPNETYRQRLLDYIAIIHQLADHASHALKFYILSTSTSSFPVVHEDTIEAILYLLNKGEAWHPRKEAKKAWRDCLLPYVQRYCQIVGFIHPNLRGEQQSINYLTVSMMTNLKVNVQEHFMQMLLRYINLRFDVKGQKQRLPPKSDARKAFFTRLRYLKSVFLFDVVPELEFLDDLTPLESEVLEEIWSLDLPFLPNDPLAYAIVADPMSFFPAYCKLSGLYEQYGFQRFSAIPLRRSLIQSHVRIDTIILYQHILCITRRDAETVEKDDLWMRVCNLCTKAFRSRCGMHFEGSITTDGASVSVYLKHPEADKYGKRGARKSANTVAAEVKALYVENNLPACRAAENVVVIDPNKRDILYCQDSNGTT…
SpuFz1_D300R+C310R+D487K+E498R	Not applicable	ATGCCGCCTAAGAAGAAGCAGAAGCTGGAACGGCTGAAGAAACTGGACAAGCCCACACTGCACACCTGTAACAAGACCAGCTTCGCCAAGGCCTTCCTGCCTAACGAGACATACCGGCAGCGGCTGCTGGACTATATCGCCATCATTCACCAGCTGGCCGACCACGCCTCTCACGCCCTGAAGTTTTACATCCTGAGCACCTCCACCAGCAGCTTCCCTGTGGTGCACGAGGATACCATCGAGGCCATCCTGTACCTGCTGAACAAGGGCGAAGCCTGGCATCCCAGAAAAGAGGCCAAGAAGGCCTGGCGGGATTGCCTGCTGCCTTACGTGCAGAGATACTGCCAGATCGTGGGCTTCATTCACCCCAACCTGAGAGGCGAGCAGCAGAGCATCAAC…	MPPKKKQKLERLKKLDKPTLHTCNKTSFAKAFLPNETYRQRLLDYIAIIHQLADHASHALKFYILSTSTSSFPVVHEDTIEAILYLLNKGEAWHPRKEAKKAWRDCLLPYVQRYCQIVGFIHPNLRGEQQSINYLTVSMMTNLKVNVQEHFMQMLLRYINLRFDVKGQKQRLPPKSDARKAFFTRLRYLKSVFLFDVVPELEFLDDLTPLESEVLEEIWSLDLPFLPNDPLAYAIVADPMSFFPAYCKLSGLYEQYGFQRFSAIPLRRSLIQSHVRIDTIILYQHILCITRRDAETVEKRDLWMRVCNLRTKAFRSRCGMHFEGSITTDGASVSVYLKHPEADKYGKRGARKSANTVAAEVKALYVENNLPACRAAENVVVIDPNKRDILYCQDSNGTT…
SpuFz1_D300R+C310R+D487K+T513K	Not applicable	ATGCCGCCTAAGAAGAAGCAGAAGCTGGAACGGCTGAAGAAACTGGACAAGCCCACACTGCACACCTGTAACAAGACCAGCTTCGCCAAGGCCTTCCTGCCTAACGAGACATACCGGCAGCGGCTGCTGGACTATATCGCCATCATTCACCAGCTGGCCGACCACGCCTCTCACGCCCTGAAGTTTTACATCCTGAGCACCTCCACCAGCAGCTTCCCTGTGGTGCACGAGGATACCATCGAGGCCATCCTGTACCTGCTGAACAAGGGCGAAGCCTGGCATCCCAGAAAAGAGGCCAAGAAGGCCTGGCGGGATTGCCTGCTGCCTTACGTGCAGAGATACTGCCAGATCGTGGGCTTCATTCACCCCAACCTGAGAGGCGAGCAGCAGAGCATCAAC…	MPPKKKQKLERLKKLDKPTLHTCNKTSFAKAFLPNETYRQRLLDYIAIIHQLADHASHALKFYILSTSTSSFPVVHEDTIEAILYLLNKGEAWHPRKEAKKAWRDCLLPYVQRYCQIVGFIHPNLRGEQQSINYLTVSMMTNLKVNVQEHFMQMLLRYINLRFDVKGQKQRLPPKSDARKAFFTRLRYLKSVFLFDVVPELEFLDDLTPLESEVLEEIWSLDLPFLPNDPLAYAIVADPMSFFPAYCKLSGLYEQYGFQRFSAIPLRRSLIQSHVRIDTIILYQHILCITRRDAETVEKRDLWMRVCNLRTKAFRSRCGMHFEGSITTDGASVSVYLKHPEADKYGKRGARKSANTVAAEVKALYVENNLPACRAAENVVVIDPNKRDILYCQDSNGTT…
SpuFz1_D300R+C310R+E498R+T513K	Not applicable	ATGCCGCCTAAGAAGAAGCAGAAGCTGGAACGGCTGAAGAAACTGGACAAGCCCACACTGCACACCTGTAACAAGACCAGCTTCGCCAAGGCCTTCCTGCCTAACGAGACATACCGGCAGCGGCTGCTGGACTATATCGCCATCATTCACCAGCTGGCCGACCACGCCTCTCACGCCCTGAAGTTTTACATCCTGAGCACCTCCACCAGCAGCTTCCCTGTGGTGCACGAGGATACCATCGAGGCCATCCTGTACCTGCTGAACAAGGGCGAAGCCTGGCATCCCAGAAAAGAGGCCAAGAAGGCCTGGCGGGATTGCCTGCTGCCTTACGTGCAGAGATACTGCCAGATCGTGGGCTTCATTCACCCCAACCTGAGAGGCGAGCAGCAGAGCATCAAC…	MPPKKKQKLERLKKLDKPTLHTCNKTSFAKAFLPNETYRQRLLDYIAIIHQLADHASHALKFYILSTSTSSFPVVHEDTIEAILYLLNKGEAWHPRKEAKKAWRDCLLPYVQRYCQIVGFIHPNLRGEQQSINYLTVSMMTNLKVNVQEHFMQMLLRYINLRFDVKGQKQRLPPKSDARKAFFTRLRYLKSVFLFDVVPELEFLDDLTPLESEVLEEIWSLDLPFLPNDPLAYAIVADPMSFFPAYCKLSGLYEQYGFQRFSAIPLRRSLIQSHVRIDTIILYQHILCITRRDAETVEKRDLWMRVCNLRTKAFRSRCGMHFEGSITTDGASVSVYLKHPEADKYGKRGARKSANTVAAEVKALYVENNLPACRAAENVVVIDPNKRDILYCQDSNGTT…
SpuFz1_D300R+D487K+E498R+T513K	Not applicable	ATGCCGCCTAAGAAGAAGCAGAAGCTGGAACGGCTGAAGAAACTGGACAAGCCCACACTGCACACCTGTAACAAGACCAGCTTCGCCAAGGCCTTCCTGCCTAACGAGACATACCGGCAGCGGCTGCTGGACTATATCGCCATCATTCACCAGCTGGCCGACCACGCCTCTCACGCCCTGAAGTTTTACATCCTGAGCACCTCCACCAGCAGCTTCCCTGTGGTGCACGAGGATACCATCGAGGCCATCCTGTACCTGCTGAACAAGGGCGAAGCCTGGCATCCCAGAAAAGAGGCCAAGAAGGCCTGGCGGGATTGCCTGCTGCCTTACGTGCAGAGATACTGCCAGATCGTGGGCTTCATTCACCCCAACCTGAGAGGCGAGCAGCAGAGCATCAAC…	MPPKKKQKLERLKKLDKPTLHTCNKTSFAKAFLPNETYRQRLLDYIAIIHQLADHASHALKFYILSTSTSSFPVVHEDTIEAILYLLNKGEAWHPRKEAKKAWRDCLLPYVQRYCQIVGFIHPNLRGEQQSINYLTVSMMTNLKVNVQEHFMQMLLRYINLRFDVKGQKQRLPPKSDARKAFFTRLRYLKSVFLFDVVPELEFLDDLTPLESEVLEEIWSLDLPFLPNDPLAYAIVADPMSFFPAYCKLSGLYEQYGFQRFSAIPLRRSLIQSHVRIDTIILYQHILCITRRDAETVEKRDLWMRVCNLCTKAFRSRCGMHFEGSITTDGASVSVYLKHPEADKYGKRGARKSANTVAAEVKALYVENNLPACRAAENVVVIDPNKRDILYCQDSNGTT…
SpuFz1_C310R+D487K+E498R+T513K	Not applicable	ATGCCGCCTAAGAAGAAGCAGAAGCTGGAACGGCTGAAGAAACTGGACAAGCCCACACTGCACACCTGTAACAAGACCAGCTTCGCCAAGGCCTTCCTGCCTAACGAGACATACCGGCAGCGGCTGCTGGACTATATCGCCATCATTCACCAGCTGGCCGACCACGCCTCTCACGCCCTGAAGTTTTACATCCTGAGCACCTCCACCAGCAGCTTCCCTGTGGTGCACGAGGATACCATCGAGGCCATCCTGTACCTGCTGAACAAGGGCGAAGCCTGGCATCCCAGAAAAGAGGCCAAGAAGGCCTGGCGGGATTGCCTGCTGCCTTACGTGCAGAGATACTGCCAGATCGTGGGCTTCATTCACCCCAACCTGAGAGGCGAGCAGCAGAGCATCAAC…	MPPKKKQKLERLKKLDKPTLHTCNKTSFAKAFLPNETYRQRLLDYIAIIHQLADHASHALKFYILSTSTSSFPVVHEDTIEAILYLLNKGEAWHPRKEAKKAWRDCLLPYVQRYCQIVGFIHPNLRGEQQSINYLTVSMMTNLKVNVQEHFMQMLLRYINLRFDVKGQKQRLPPKSDARKAFFTRLRYLKSVFLFDVVPELEFLDDLTPLESEVLEEIWSLDLPFLPNDPLAYAIVADPMSFFPAYCKLSGLYEQYGFQRFSAIPLRRSLIQSHVRIDTIILYQHILCITRRDAETVEKDDLWMRVCNLRTKAFRSRCGMHFEGSITTDGASVSVYLKHPEADKYGKRGARKSANTVAAEVKALYVENNLPACRAAENVVVIDPNKRDILYCQDSNGTT…
SpuFz1_D300R+C310R+D487K+E498R+T513K	Not applicable	ATGCCGCCTAAGAAGAAGCAGAAGCTGGAACGGCTGAAGAAACTGGACAAGCCCACACTGCACACCTGTAACAAGACCAGCTTCGCCAAGGCCTTCCTGCCTAACGAGACATACCGGCAGCGGCTGCTGGACTATATCGCCATCATTCACCAGCTGGCCGACCACGCCTCTCACGCCCTGAAGTTTTACATCCTGAGCACCTCCACCAGCAGCTTCCCTGTGGTGCACGAGGATACCATCGAGGCCATCCTGTACCTGCTGAACAAGGGCGAAGCCTGGCATCCCAGAAAAGAGGCCAAGAAGGCCTGGCGGGATTGCCTGCTGCCTTACGTGCAGAGATACTGCCAGATCGTGGGCTTCATTCACCCCAACCTGAGAGGCGAGCAGCAGAGCATCAAC…	MPPKKKQKLERLKKLDKPTLHTCNKTSFAKAFLPNETYRQRLLDYIAIIHQLADHASHALKFYILSTSTSSFPVVHEDTIEAILYLLNKGEAWHPRKEAKKAWRDCLLPYVQRYCQIVGFIHPNLRGEQQSINYLTVSMMTNLKVNVQEHFMQMLLRYINLRFDVKGQKQRLPPKSDARKAFFTRLRYLKSVFLFDVVPELEFLDDLTPLESEVLEEIWSLDLPFLPNDPLAYAIVADPMSFFPAYCKLSGLYEQYGFQRFSAIPLRRSLIQSHVRIDTIILYQHILCITRRDAETVEKRDLWMRVCNLRTKAFRSRCGMHFEGSITTDGASVSVYLKHPEADKYGKRGARKSANTVAAEVKALYVENNLPACRAAENVVVIDPNKRDILYCQDSNGTT…

## Sheet: OmegaRNA sequences
OmegaRNA	DNA sequence
SpuFz1 omegaRNA 75-nt scaffold	GTTTTCCGAGCCGGTTGTCGCGCGGTTCAATCCCTGGTGCGGGTGCTAGTGCCAATACCCACCGGCTCCGCACTA
GtFz1 omegaRNA scaffold	CACTATCCGGTAACGAAACTACCGGAGACGGGTTAGGAGGTGACGACCTCTAAAACCTAGAACTTAGAGTGCAAAAACGCCATTACGATTGTGATGCCTATTCAAGGGTGTCCCAAGTGTAAAAAGAAAGCACTCTAAG
NlovFz2 omegaRNA scaffold	GAGCACCTTGTGTGTTGGGTCTTCCCCACCTTGTGTGCGTTGGGTCCTTTCCCCTGGCTTTCACTCTTTGAGTGTTTGCTTGCAAGATCAGCACTTTGTTCGATTTGTTTGTTTTGTTCAAATTGTTGATTTAAATAAAGGCG
MmeFz2 omegaRNA scaffold	TTCGGGTTCGATTCTATCCCCAGGGCTCGAATGCATTTTTGTCACAGATTTTGCCAATGCAAGATCTGGGGGCAAGAATGTCTCCGGGTGAAAAGAGTCAG
SpuFz1 omegaRNA 5' +87 nt extended scaffold	AGATCAATGTTGGATGGACACGGTAGACCAGAAGTGTTCAGCAGGAGTGTTCCAGCCGTAGCGTAGAACGTAGATTGGTTAGATTAGGTTTTCCGAGCCGGTTGTCGCGCGGTTCAATCCCTGGTGCGGGTGCTAGTGCCAATACCCACCGGCTCCGCACTA
SpuFz1 omegaRNA 5' +126 nt extended scaffold	CGAGATATGCTGTCAACCTGCAACATGCTATTGATTGTGAGATCAATGTTGGATGGACACGGTAGACCAGAAGTGTTCAGCAGGAGTGTTCCAGCCGTAGCGTAGAACGTAGATTGGTTAGATTAGGTTTTCCGAGCCGGTTGTCGCGCGGTTCAATCCCTGGTGCGGGTGCTAGTGCCAATACCCACCGGCTCCGCACTA
SpuFz1 omegaRNA 5' +201 nt extended scaffold	GTCCACGGACTGCTGGGTTGTACCAACCCTAACTGTTTGCAGCAAGCCTGGACATCGGGAATGCGCTACTGGAATCGAGATATGCTGTCAACCTGCAACATGCTATTGATTGTGAGATCAATGTTGGATGGACACGGTAGACCAGAAGTGTTCAGCAGGAGTGTTCCAGCCGTAGCGTAGAACGTAGATTGGTTAGATTAGGTTTTCCGAGCCGGTTGTCGCGCGGTTCAATCCCTGGTGCGGGTGCTAGTGCCAATACCCACCGGCTCCGCACTA
SpuFz1 omegaRNA 5' +275 nt extended scaffold	GAGTTTGTGGAGAAAAAATTCAAAACACGACCTCATTCAAGACCTTGGCGCCGTCGTGAAGGCAAGATTGAAAAAGTCCACGGACTGCTGGGTTGTACCAACCCTAACTGTTTGCAGCAAGCCTGGACATCGGGAATGCGCTACTGGAATCGAGATATGCTGTCAACCTGCAACATGCTATTGATTGTGAGATCAATGTTGGATGGACACGGTAGACCAGAAGTGTTCAGCAGGAGTGTTCCAGCCGTAGCGTAGAACGTAGATTGGTTAGATTAGGTTTTCCGAGCCGGTTGTCGCGCGGTTCAATCCCTGGTGCGGGTGCTAGTGCCAATACCCACCGGCTCCGCACTA
SpuFz1 omegaRNA 5' +350 nt extended scaffold	AAGCGCAACCGCATTGATTGTTTCCTTCTCGACGAGTACAAGACCTCATCTGTTTGCCCTCGCTGTTCCTCATCTGAGTTTGTGGAGAAAAAATTCAAAACACGACCTCATTCAAGACCTTGGCGCCGTCGTGAAGGCAAGATTGAAAAAGTCCACGGACTGCTGGGTTGTACCAACCCTAACTGTTTGCAGCAAGCCTGGACATCGGGAATGCGCTACTGGAATCGAGATATGCTGTCAACCTGCAACATGCTATTGATTGTGAGATCAATGTTGGATGGACACGGTAGACCAGAAGTGTTCAGCAGGAGTGTTCCAGCCGTAGCGTAGAACGTAGATTGGTTAGATTAGGTTTTCCGAGCCGGTTGTCGCGCGGTTCAATCCCTGGTGCGGGTGCTA…
SpuFz1 omegaRNA 5' +425 nt extended scaffold	GGTGATTGGAGCGACGCTGGTCGAACTGCGAGATTTCAGACCTCATCAAAGACAAAAGGCTGGCGCACCCTCTTTAAGCGCAACCGCATTGATTGTTTCCTTCTCGACGAGTACAAGACCTCATCTGTTTGCCCTCGCTGTTCCTCATCTGAGTTTGTGGAGAAAAAATTCAAAACACGACCTCATTCAAGACCTTGGCGCCGTCGTGAAGGCAAGATTGAAAAAGTCCACGGACTGCTGGGTTGTACCAACCCTAACTGTTTGCAGCAAGCCTGGACATCGGGAATGCGCTACTGGAATCGAGATATGCTGTCAACCTGCAACATGCTATTGATTGTGAGATCAATGTTGGATGGACACGGTAGACCAGAAGTGTTCAGCAGGAGTGTTCCAGCCGTA…
SpuFz1 omegaRNA 75-nt + 5' MS2- scaffold	AGAAAACATGAGGATCACCCATGTCTGCAGTTTTCCGAGCCGGTTGTCGCGCGGTTCAATCCCTGGTGCGGGTGCTAGTGCCAATACCCACCGGCTCCGCACTA
SpuFz1 omegaRNA 75-nt + 5' Csy4- scaffold	GTTCACTGCCGTATAGGCAGCTAAGGTTTTCCGAGCCGGTTGTCGCGCGGTTCAATCCCTGGTGCGGGTGCTAGTGCCAATACCCACCGGCTCCGCACTA
SpuFz1 omegaRNA 75-nt + 3' HDV- scaffold with BbsI guide entry site	GTTTTCCGAGCCGGTTGTCGCGCGGTTCAATCCCTGGTGCGGGTGCTAGTGCCAATACCCACCGGCTCCGCACTACAGTCTTCTCTGAAGACCAGGCCGGCATGGTCCCAGCCTCCTCGCTGGCGCCGGCTGGGCAACATGCTTCGGCATGGCGAATGGGACTTTTTT
SpuFz1 Ghost1 omegaRNA 75-nt scaffold	CTTTTCCGAACCAGTTGTCGCTGGTTTATTCCCTGGTGTAGTAGCTAGTGCCATTTTCTGTCACCTCTACACTA
SpuFz1 Ghost2 omegaRNA 75-nt scaffold	CTTTTCCGAACCAGTTGTCGCTGGTTTATTCCCTGGTGTAGTAGCTAGTGCCAATTTCTGTCACCTCTACACTA
SpuFz1 Ghost3 omegaRNA 75-nt scaffold	GTTTTCCGAACCGGTTGTCGCGCGGTTTATTCCCTGGTGTAGTAGCTAGTGCCAGTTTCTGTCACCTCTACACTA
SpuFz1 Ghost4 omegaRNA 75-nt scaffold	CTTTTCCGAACCGGTTGTCGCCGGTTTATTCCCTGGTGTAGTAGCTAGTGCCATTTTCTGTCACCTCTACACTA
SpuFz1 omegaRNA 73-nt + 5' MS2- scaffold	AGAAAACATGAGGATCACCCATGTCTGCAGTTTTCCGAGCCGGTTGTCGCGCGGTTCAATCCCTGGTGCGGGTGCTAGTCCAATACCACCGGCTCCGCACTA
SpuFz1 omegaRNA 71-nt + 5' MS2- scaffold	AGAAAACATGAGGATCACCCATGTCTGCAGTTTTCCGAGCCGGTTGTCGCGCGGTTCAATCCCTGGTGCGGGTGCTAGCCAATACCCCGGCTCCGCACTA
SpuFz1 omegaRNA 69-nt + 5' MS2- scaffold	AGAAAACATGAGGATCACCCATGTCTGCAGTTTTCCGAGCCGGTTGTCGCGCGGTTCAATCCCTGGTGCGGGTGCTACCAATACCCGGCTCCGCACTA
SpuFz1 omegaRNA 67-nt + 5' MS2- scaffold	AGAAAACATGAGGATCACCCATGTCTGCAGTTTTCCGAGCCGGTTGTCGCGCGGTTCAATCCCTGGTGCGGGTGCTCCAATACCGGCTCCGCACTA
SpuFz1 omegaRNA 65-nt + 5' MS2- scaffold	AGAAAACATGAGGATCACCCATGTCTGCAGTTTTCCGAGCCGGTTGTCGCGCGGTTCAATCCCTGGTGCGGGTGCCCAATACCGCTCCGCACTA
SpuFz1 omegaRNA 63-nt + 5' MS2- scaffold	AGAAAACATGAGGATCACCCATGTCTGCAGTTTTCCGAGCCGGTTGTCGCGCGGTTCAATCCCTGGTGCGGGTGCCAATACCCTCCGCACTA
SpuFz1 omegaRNA 60-nt + 5' MS2- scaffold	AGAAAACATGAGGATCACCCATGTCTGCAGTTTTCCGAGCCGGTTGTCGCGCGGTTCAATCCCTGGTGCGGGCCAATACCTCCGCACTA
SpuFz1 omegaRNA 58-nt + 5' MS2- scaffold	AGAAAACATGAGGATCACCCATGTCTGCAGTTTTCCGAGCCGGTTGTCGCGCGGTTCAATCCCTGGTGCGGCCAATACCCCGCACTA
SpuFz1 omegaRNA 56-nt + 5' MS2- scaffold	AGAAAACATGAGGATCACCCATGTCTGCAGTTTTCCGAGCCGGTTGTCGCGCGGTTCAATCCCTGGTGCGCCAATACCCGCACTA
SpuFz1 omegaRNA 54-nt + 5' MS2- scaffold	AGAAAACATGAGGATCACCCATGTCTGCAGTTTTCCGAGCCGGTTGTCGCGCGGTTCAATCCCTGGTGCCCAATACCGCACTA
SpuFz1 omegaRNA 52-nt + 5' MS2- scaffold	AGAAAACATGAGGATCACCCATGTCTGCAGTTTTCCGAGCCGGTTGTCGCGCGGTTCAATCCCTGGTGCCAATACCCACTA
SpuFz1 omegaRNA 50-nt + 5' MS2- scaffold	AGAAAACATGAGGATCACCCATGTCTGCAGTTTTCCGAGCCGGTTGTCGCGCGGTTCAATCCCTGGTCCAATACCACTA
SpuFz1 omegaRNA 48-nt + 5' MS2- scaffold	AGAAAACATGAGGATCACCCATGTCTGCAGTTTTCCGAGCCGGTTGTCGCGCGGTTCAATCCCTGGCCAATACCCTA
SpuFz1 omegaRNA 46-nt + 5' MS2- scaffold	AGAAAACATGAGGATCACCCATGTCTGCAGTTTTCCGAGCCGGTTGTCGCGCGGTTCAATCCCTGCCAATACCTA
SpuFz1 omegaRNA 44-nt + 5' MS2- scaffold	AGAAAACATGAGGATCACCCATGTCTGCAGTTTTCCGAGCCGGTTGTCGCGCGGTTCAATCCCTCCAATACCA

## Sheet: Plasmids
Plasmid name	Plasmid description	Plasmid DNA sequence	Used in:	FZID16 point mutations
pMJ43	S. cerevisiae expression vector for FZID14 native guide	gacgaaagggcctcgtgatacgcctatttttataggttaatgtcatgataataatggtttcttagtatgatccaatatcaaaggaaatgatagcattgaaggatgagactaatccaattgaggagtggcagcatatagaacagctaaagggtagtgctgaaggaagcatacgataccccgcatggaatgggataatatcacaggaggtactagactacctttcatcctacataaatagacgcatataagtacgcatttaagcataaacacgcactatgccgttcttctcatgtatatatatatacaggcaacacgcagatataggtgcgacgtgaacagtgagctgtatgtgcgcagctcgcgttgcattttcggaagcgctcgttttcggaaacgctt…	Fig.1
pMJ45	S. cerevisiae expression vector for FZID16 (SpuFz1) native guide	gacgaaagggcctcgtgatacgcctatttttataggttaatgtcatgataataatggtttcttagtatgatccaatatcaaaggaaatgatagcattgaaggatgagactaatccaattgaggagtggcagcatatagaacagctaaagggtagtgctgaaggaagcatacgataccccgcatggaatgggataatatcacaggaggtactagactacctttcatcctacataaatagacgcatataagtacgcatttaagcataaacacgcactatgccgttcttctcatgtatatatatatacaggcaacacgcagatataggtgcgacgtgaacagtgagctgtatgtgcgcagctcgcgttgcattttcggaagcgctcgttttcggaaacgctt…	Fig.1 and 2
pMJ46	S. cerevisiae expression vector for FZID19 native guide	gacgaaagggcctcgtgatacgcctatttttataggttaatgtcatgataataatggtttcttagtatgatccaatatcaaaggaaatgatagcattgaaggatgagactaatccaattgaggagtggcagcatatagaacagctaaagggtagtgctgaaggaagcatacgataccccgcatggaatgggataatatcacaggaggtactagactacctttcatcctacataaatagacgcatataagtacgcatttaagcataaacacgcactatgccgttcttctcatgtatatatatatacaggcaacacgcagatataggtgcgacgtgaacagtgagctgtatgtgcgcagctcgcgttgcattttcggaagcgctcgttttcggaaacgctt…	Fig.1
pMJ48	S. cerevisiae expression vector for FZID20 native guide	gacgaaagggcctcgtgatacgcctatttttataggttaatgtcatgataataatggtttcttagtatgatccaatatcaaaggaaatgatagcattgaaggatgagactaatccaattgaggagtggcagcatatagaacagctaaagggtagtgctgaaggaagcatacgataccccgcatggaatgggataatatcacaggaggtactagactacctttcatcctacataaatagacgcatataagtacgcatttaagcataaacacgcactatgccgttcttctcatgtatatatatatacaggcaacacgcagatataggtgcgacgtgaacagtgagctgtatgtgcgcagctcgcgttgcattttcggaagcgctcgttttcggaaacgctt…	Fig.1
pMJ51	S. cerevisiae expression vector for FZID23 native guide	gacgaaagggcctcgtgatacgcctatttttataggttaatgtcatgataataatggtttcttagtatgatccaatatcaaaggaaatgatagcattgaaggatgagactaatccaattgaggagtggcagcatatagaacagctaaagggtagtgctgaaggaagcatacgataccccgcatggaatgggataatatcacaggaggtactagactacctttcatcctacataaatagacgcatataagtacgcatttaagcataaacacgcactatgccgttcttctcatgtatatatatatacaggcaacacgcagatataggtgcgacgtgaacagtgagctgtatgtgcgcagctcgcgttgcattttcggaagcgctcgttttcggaaacgctt…	Fig.1
pMJ100	S. cerevisiae expression vector for FZID28 native guide	gacgaaagggcctcgtgatacgcctatttttataggttaatgtcatgataataatggtttcttagtatgatccaatatcaaaggaaatgatagcattgaaggatgagactaatccaattgaggagtggcagcatatagaacagctaaagggtagtgctgaaggaagcatacgataccccgcatggaatgggataatatcacaggaggtactagactacctttcatcctacataaatagacgcatataagtacgcatttaagcataaacacgcactatgccgttcttctcatgtatatatatatacaggcaacacgcagatataggtgcgacgtgaacagtgagctgtatgtgcgcagctcgcgttgcattttcggaagcgctcgttttcggaaacgctt…	Fig.1
pMJ106	S. cerevisiae expression vector for FZID35 (NlovFz2) native guide	gacgaaagggcctcgtgatacgcctatttttataggttaatgtcatgataataatggtttcttagtatgatccaatatcaaaggaaatgatagcattgaaggatgagactaatccaattgaggagtggcagcatatagaacagctaaagggtagtgctgaaggaagcatacgataccccgcatggaatgggataatatcacaggaggtactagactacctttcatcctacataaatagacgcatataagtacgcatttaagcataaacacgcactatgccgttcttctcatgtatatatatatacaggcaacacgcagatataggtgcgacgtgaacagtgagctgtatgtgcgcagctcgcgttgcattttcggaagcgctcgttttcggaaacgctt…	Fig.1
pMJ107	S. cerevisiae expression vector for FZID36 native guide	gacgaaagggcctcgtgatacgcctatttttataggttaatgtcatgataataatggtttcttagtatgatccaatatcaaaggaaatgatagcattgaaggatgagactaatccaattgaggagtggcagcatatagaacagctaaagggtagtgctgaaggaagcatacgataccccgcatggaatgggataatatcacaggaggtactagactacctttcatcctacataaatagacgcatataagtacgcatttaagcataaacacgcactatgccgttcttctcatgtatatatatatacaggcaacacgcagatataggtgcgacgtgaacagtgagctgtatgtgcgcagctcgcgttgcattttcggaagcgctcgttttcggaaacgctt…	Fig.1
pMJ108	S. cerevisiae expression vector for FZID37 native guide	gacgaaagggcctcgtgatacgcctatttttataggttaatgtcatgataataatggtttcttagtatgatccaatatcaaaggaaatgatagcattgaaggatgagactaatccaattgaggagtggcagcatatagaacagctaaagggtagtgctgaaggaagcatacgataccccgcatggaatgggataatatcacaggaggtactagactacctttcatcctacataaatagacgcatataagtacgcatttaagcataaacacgcactatgccgttcttctcatgtatatatatatacaggcaacacgcagatataggtgcgacgtgaacagtgagctgtatgtgcgcagctcgcgttgcattttcggaagcgctcgttttcggaaacgctt…	Fig.1
pMJ109	S. cerevisiae expression vector for FZID38 native guide	gacgaaagggcctcgtgatacgcctatttttataggttaatgtcatgataataatggtttcttagtatgatccaatatcaaaggaaatgatagcattgaaggatgagactaatccaattgaggagtggcagcatatagaacagctaaagggtagtgctgaaggaagcatacgataccccgcatggaatgggataatatcacaggaggtactagactacctttcatcctacataaatagacgcatataagtacgcatttaagcataaacacgcactatgccgttcttctcatgtatatatatatacaggcaacacgcagatataggtgcgacgtgaacagtgagctgtatgtgcgcagctcgcgttgcattttcggaagcgctcgttttcggaaacgctt…	Fig.1
pMJ139	S. cerevisiae expression vector for FZID55 native guide	gacgaaagggcctcgtgatacgcctatttttataggttaatgtcatgataataatggtttcttagtatgatccaatatcaaaggaaatgatagcattgaaggatgagactaatccaattgaggagtggcagcatatagaacagctaaagggtagtgctgaaggaagcatacgataccccgcatggaatgggataatatcacaggaggtactagactacctttcatcctacataaatagacgcatataagtacgcatttaagcataaacacgcactatgccgttcttctcatgtatatatatatacaggcaacacgcagatataggtgcgacgtgaacagtgagctgtatgtgcgcagctcgcgttgcattttcggaagcgctcgttttcggaaacgctt…	Fig.1
pMSSM1	S. cerevisiae expression vector for FZID58 native guide	gacgaaagggcctcgtgatacgcctatttttataggttaatgtcatgataataatggtttcttagtatgatccaatatcaaaggaaatgatagcattgaaggatgagactaatccaattgaggagtggcagcatatagaacagctaaagggtagtgctgaaggaagcatacgataccccgcatggaatgggataatatcacaggaggtactagactacctttcatcctacataaatagacgcatataagtacgcatttaagcataaacacgcactatgccgttcttctcatgtatatatatatacaggcaacacgcagatataggtgcgacgtgaacagtgagctgtatgtgcgcagctcgcgttgcattttcggaagcgctcgttttcggaaacgctt…	Fig.1
pMSSM2	S. cerevisiae expression vector for FZID59 native guide	gacgaaagggcctcgtgatacgcctatttttataggttaatgtcatgataataatggtttcttagtatgatccaatatcaaaggaaatgatagcattgaaggatgagactaatccaattgaggagtggcagcatatagaacagctaaagggtagtgctgaaggaagcatacgataccccgcatggaatgggataatatcacaggaggtactagactacctttcatcctacataaatagacgcatataagtacgcatttaagcataaacacgcactatgccgttcttctcatgtatatatatatacaggcaacacgcagatataggtgcgacgtgaacagtgagctgtatgtgcgcagctcgcgttgcattttcggaagcgctcgttttcggaaacgctt…	Fig.1
pMSSM6	S. cerevisiae expression vector for FZID62 native guide	gacgaaagggcctcgtgatacgcctatttttataggttaatgtcatgataataatggtttcttagtatgatccaatatcaaaggaaatgatagcattgaaggatgagactaatccaattgaggagtggcagcatatagaacagctaaagggtagtgctgaaggaagcatacgataccccgcatggaatgggataatatcacaggaggtactagactacctttcatcctacataaatagacgcatataagtacgcatttaagcataaacacgcactatgccgttcttctcatgtatatatatatacaggcaacacgcagatataggtgcgacgtgaacagtgagctgtatgtgcgcagctcgcgttgcattttcggaagcgctcgttttcggaaacgctt…	Fig.1
pMJ235	S. cerevisiae expression vector for FZID83 (GtFz1) native guide	gacgaaagggcctcgtgatacgcctatttttataggttaatgtcatgataataatggtttcttagtatgatccaatatcaaaggaaatgatagcattgaaggatgagactaatccaattgaggagtggcagcatatagaacagctaaagggtagtgctgaaggaagcatacgataccccgcatggaatgggataatatcacaggaggtactagactacctttcatcctacataaatagacgcatataagtacgcatttaagcataaacacgcactatgccgttcttctcatgtatatatatatacaggcaacacgcagatataggtgcgacgtgaacagtgagctgtatgtgcgcagctcgcgttgcattttcggaagcgctcgttttcggaaacgctt…	Fig.1
pMJ237	S. cerevisiae expression vector for FZID85 native guide	gacgaaagggcctcgtgatacgcctatttttataggttaatgtcatgataataatggtttcttagtatgatccaatatcaaaggaaatgatagcattgaaggatgagactaatccaattgaggagtggcagcatatagaacagctaaagggtagtgctgaaggaagcatacgataccccgcatggaatgggataatatcacaggaggtactagactacctttcatcctacataaatagacgcatataagtacgcatttaagcataaacacgcactatgccgttcttctcatgtatatatatatacaggcaacacgcagatataggtgcgacgtgaacagtgagctgtatgtgcgcagctcgcgttgcattttcggaagcgctcgttttcggaaacgctt…	Fig.1
pMJ240	S. cerevisiae expression vector for FZID88 (MmeFz2) native guide	gacgaaagggcctcgtgatacgcctatttttataggttaatgtcatgataataatggtttcttagtatgatccaatatcaaaggaaatgatagcattgaaggatgagactaatccaattgaggagtggcagcatatagaacagctaaagggtagtgctgaaggaagcatacgataccccgcatggaatgggataatatcacaggaggtactagactacctttcatcctacataaatagacgcatataagtacgcatttaagcataaacacgcactatgccgttcttctcatgtatatatatatacaggcaacacgcagatataggtgcgacgtgaacagtgagctgtatgtgcgcagctcgcgttgcattttcggaagcgctcgttttcggaaacgctt…	Fig.1
pMJ241	S. cerevisiae expression vector for FZID89 native guide	gacgaaagggcctcgtgatacgcctatttttataggttaatgtcatgataataatggtttcttagtatgatccaatatcaaaggaaatgatagcattgaaggatgagactaatccaattgaggagtggcagcatatagaacagctaaagggtagtgctgaaggaagcatacgataccccgcatggaatgggataatatcacaggaggtactagactacctttcatcctacataaatagacgcatataagtacgcatttaagcataaacacgcactatgccgttcttctcatgtatatatatatacaggcaacacgcagatataggtgcgacgtgaacagtgagctgtatgtgcgcagctcgcgttgcattttcggaagcgctcgttttcggaaacgctt…	Fig.1
pMJ248	S. cerevisiae expression vector for FZID96 native guide	gacgaaagggcctcgtgatacgcctatttttataggttaatgtcatgataataatggtttcttagtatgatccaatatcaaaggaaatgatagcattgaaggatgagactaatccaattgaggagtggcagcatatagaacagctaaagggtagtgctgaaggaagcatacgataccccgcatggaatgggataatatcacaggaggtactagactacctttcatcctacataaatagacgcatataagtacgcatttaagcataaacacgcactatgccgttcttctcatgtatatatatatacaggcaacacgcagatataggtgcgacgtgaacagtgagctgtatgtgcgcagctcgcgttgcattttcggaagcgctcgttttcggaaacgctt…	Fig.1
pMJ249	S. cerevisiae expression vector for FZID97 native guide	gacgaaagggcctcgtgatacgcctatttttataggttaatgtcatgataataatggtttcttagtatgatccaatatcaaaggaaatgatagcattgaaggatgagactaatccaattgaggagtggcagcatatagaacagctaaagggtagtgctgaaggaagcatacgataccccgcatggaatgggataatatcacaggaggtactagactacctttcatcctacataaatagacgcatataagtacgcatttaagcataaacacgcactatgccgttcttctcatgtatatatatatacaggcaacacgcagatataggtgcgacgtgaacagtgagctgtatgtgcgcagctcgcgttgcattttcggaagcgctcgttttcggaaacgctt…	Fig.1
pMJ123	S. cerevisiae expression vector for FZID16 reprogrammed guide (targeting PSP1)	gacgaaagggcctcgtgatacgcctatttttataggttaatgtcatgataataatggtttcttagtatgatccaatatcaaaggaaatgatagcattgaaggatgagactaatccaattgaggagtggcagcatatagaacagctaaagggtagtgctgaaggaagcatacgataccccgcatggaatgggataatatcacaggaggtactagactacctttcatcctacataaatagacgcatataagtacgcatttaagcataaacacgcactatgccgttcttctcatgtatatatatatacaggcaacacgcagatataggtgcgacgtgaacagtgagctgtatgtgcgcagctcgcgttgcattttcggaagcgctcgttttcggaaacgctt…	Fig.2
pMJ127	S. cerevisiae expression vector for FZID35 reprogrammed guide (targeting PSP1)	gacgaaagggcctcgtgatacgcctatttttataggttaatgtcatgataataatggtttcttagtatgatccaatatcaaaggaaatgatagcattgaaggatgagactaatccaattgaggagtggcagcatatagaacagctaaagggtagtgctgaaggaagcatacgataccccgcatggaatgggataatatcacaggaggtactagactacctttcatcctacataaatagacgcatataagtacgcatttaagcataaacacgcactatgccgttcttctcatgtatatatatatacaggcaacacgcagatataggtgcgacgtgaacagtgagctgtatgtgcgcagctcgcgttgcattttcggaagcgctcgttttcggaaacgctt…	Fig.2
pMJ273	S. cerevisiae expression vector for FZID83 reprogrammed guide (targeting PSP1)	gacgaaagggcctcgtgatacgcctatttttataggttaatgtcatgataataatggtttcttagtatgatccaatatcaaaggaaatgatagcattgaaggatgagactaatccaattgaggagtggcagcatatagaacagctaaagggtagtgctgaaggaagcatacgataccccgcatggaatgggataatatcacaggaggtactagactacctttcatcctacataaatagacgcatataagtacgcatttaagcataaacacgcactatgccgttcttctcatgtatatatatatacaggcaacacgcagatataggtgcgacgtgaacagtgagctgtatgtgcgcagctcgcgttgcattttcggaagcgctcgttttcggaaacgctt…	Fig.2
pMJ276	S. cerevisiae expression vector for FZID88 reprogrammed guide (targeting PSP1)	gacgaaagggcctcgtgatacgcctatttttataggttaatgtcatgataataatggtttcttagtatgatccaatatcaaaggaaatgatagcattgaaggatgagactaatccaattgaggagtggcagcatatagaacagctaaagggtagtgctgaaggaagcatacgataccccgcatggaatgggataatatcacaggaggtactagactacctttcatcctacataaatagacgcatataagtacgcatttaagcataaacacgcactatgccgttcttctcatgtatatatatatacaggcaacacgcagatataggtgcgacgtgaacagtgagctgtatgtgcgcagctcgcgttgcattttcggaagcgctcgttttcggaaacgctt…	Fig.2
pUC19_tam_library_left	TAM library plasmid containing 8N + PSP1	taaacttggtctgacagttaccaatgcttaatcagtgaggcacctatctcagcgatctgtctatttcgttcatccatagttgcctgactccccgtcgtgtagataactacgatacgggagggcttaccatctggccccagtgctgcaatgataccgcgagacccacgctcaccggctccagatttatcagcaataaaccagccagccggaagggccgagcgcagaagtggtcctgcaactttatccgcctccatccagtctattaattgttgccgggaagctagagtaagtagttcgccagttaatagtttgcgcaacgttgttgccattgctacaggcatcgtggtgtcacgctcgtcgtttggtatggcttcattcagctccggttcccaacgatca…	Fig.2
pMJ183	Target for FZID16 (CATA+PSP1)	taaacttggtctgacagttaccaatgcttaatcagtgaggcacctatctcagcgatctgtctatttcgttcatccatagttgcctgactccccgtcgtgtagataactacgatacgggagggcttaccatctggccccagtgctgcaatgataccgcgagacccacgctcaccggctccagatttatcagcaataaaccagccagccggaagggccgagcgcagaagtggtcctgcaactttatccgcctccatccagtctattaattgttgccgggaagctagagtaagtagttcgccagttaatagtttgcgcaacgttgttgccattgctacaggcatcgtggtgtcacgctcgtcgtttggtatggcttcattcagctccggttcccaacgatca…	Fig.2
pMJ323	Target for FZID35 (CCG+PSP1)	taaacttggtctgacagttaccaatgcttaatcagtgaggcacctatctcagcgatctgtctatttcgttcatccatagttgcctgactccccgtcgtgtagataactacgatacgggagggcttaccatctggccccagtgctgcaatgataccgcgagacccacgctcaccggctccagatttatcagcaataaaccagccagccggaagggccgagcgcagaagtggtcctgcaactttatccgcctccatccagtctattaattgttgccgggaagctagagtaagtagttcgccagttaatagtttgcgcaacgttgttgccattgctacaggcatcgtggtgtcacgctcgtcgtttggtatggcttcattcagctccggttcccaacgatca…	Fig.2
pMJ324	Target for FZID83 (TTAAG+PSP1)	taaacttggtctgacagttaccaatgcttaatcagtgaggcacctatctcagcgatctgtctatttcgttcatccatagttgcctgactccccgtcgtgtagataactacgatacgggagggcttaccatctggccccagtgctgcaatgataccgcgagacccacgctcaccggctccagatttatcagcaataaaccagccagccggaagggccgagcgcagaagtggtcctgcaactttatccgcctccatccagtctattaattgttgccgggaagctagagtaagtagttcgccagttaatagtttgcgcaacgttgttgccattgctacaggcatcgtggtgtcacgctcgtcgtttggtatggcttcattcagctccggttcccaacgatca…	Fig.2
pMJ335	Target for FZID88 (TAG+PSP1)	taaacttggtctgacagttaccaatgcttaatcagtgaggcacctatctcagcgatctgtctatttcgttcatccatagttgcctgactccccgtcgtgtagataactacgatacgggagggcttaccatctggccccagtgctgcaatgataccgcgagacccacgctcaccggctccagatttatcagcaataaaccagccagccggaagggccgagcgcagaagtggtcctgcaactttatccgcctccatccagtctattaattgttgccgggaagctagagtaagtagttcgccagttaatagtttgcgcaacgttgttgccattgctacaggcatcgtggtgtcacgctcgtcgtttggtatggcttcattcagctccggttcccaacgatca…	Fig.2
pMSSM24	Human expression vector for human codon optimized FZID16	cgttacataacttacggtaaatggcccgcctggctgaccgcccaacgacccccgcccattgacgtcaataatgacgtatgttcccatagtaacgccaatagggactttccattgacgtcaatgggtggagtatttacggtaaactgcccacttggcagtacatcaagtgtatcatatgccaagtacgccccctattgacgtcaatgacggtaaatggcccgcctggcattatgcccagtacatgaccttatgggactttcctacttggcagtacatctacgtattagtcatcgctattaccatggtgatgcggttttggcagtacatcaatgggcgtggatagcggtttgactcacggggatttccaagtctccaccccattgacgtcaatgggagttt…	Fig.3
pMJ162	Human expression vector for FZID16 omegaRNA 75-nt scaffold (BbsI guide entry site)	aattctgtggaatgtgtgtcagttagggtgtggaaagtccccaggctccccagcaggcagaagtatgcaaagcatgcatctcaattagtcagcaaccaggtgtggaaagtccccaggctccccagcaggcagaagtatgcaaagcatgcatctcaattagtcagcaaccatagtcccgcccctaactccgcccatcccgcccctaactccgcccagttccgcccattctccgccccatggctgactaattttttttatttatgcagaggccgaggccgcctctgcctctgagctattccagaagtagtgaggaggcttttttggaggcctaggcttttgcaaaaagctaacttgtttattgcagcttataatggttacaaataaagcaatagcatcaca…	Fig.3
pMJ311	Human expression vector for human codon optimized FZID35	cgttacataacttacggtaaatggcccgcctggctgaccgcccaacgacccccgcccattgacgtcaataatgacgtatgttcccatagtaacgccaatagggactttccattgacgtcaatgggtggagtatttacggtaaactgcccacttggcagtacatcaagtgtatcatatgccaagtacgccccctattgacgtcaatgacggtaaatggcccgcctggcattatgcccagtacatgaccttatgggactttcctacttggcagtacatctacgtattagtcatcgctattaccatggtgatgcggttttggcagtacatcaatgggcgtggatagcggtttgactcacggggatttccaagtctccaccccattgacgtcaatgggagttt…	Fig.3
pMSSM151	Human expression vector for FZID35 omegaRNA (BsmBI guide entry site)	aattctgtggaatgtgtgtcagttagggtgtggaaagtccccaggctccccagcaggcagaagtatgcaaagcatgcatctcaattagtcagcaaccaggtgtggaaagtccccaggctccccagcaggcagaagtatgcaaagcatgcatctcaattagtcagcaaccatagtcccgcccctaactccgcccatcccgcccctaactccgcccagttccgcccattctccgccccatggctgactaattttttttatttatgcagaggccgaggccgcctctgcctctgagctattccagaagtagtgaggaggcttttttggaggcctaggcttttgcaaaaagctaacttgtttattgcagcttataatggttacaaataaagcaatagcatcaca…	Fig.3
pMJ326	Human expression vector for human codon optimized FZID83	cgttacataacttacggtaaatggcccgcctggctgaccgcccaacgacccccgcccattgacgtcaataatgacgtatgttcccatagtaacgccaatagggactttccattgacgtcaatgggtggagtatttacggtaaactgcccacttggcagtacatcaagtgtatcatatgccaagtacgccccctattgacgtcaatgacggtaaatggcccgcctggcattatgcccagtacatgaccttatgggactttcctacttggcagtacatctacgtattagtcatcgctattaccatggtgatgcggttttggcagtacatcaatgggcgtggatagcggtttgactcacggggatttccaagtctccaccccattgacgtcaatgggagttt…	Fig.3
pMJ332	Human expression vector for FZID83 omegaRNA (BbsI guide entry site)	aattctgtggaatgtgtgtcagttagggtgtggaaagtccccaggctccccagcaggcagaagtatgcaaagcatgcatctcaattagtcagcaaccaggtgtggaaagtccccaggctccccagcaggcagaagtatgcaaagcatgcatctcaattagtcagcaaccatagtcccgcccctaactccgcccatcccgcccctaactccgcccagttccgcccattctccgccccatggctgactaattttttttatttatgcagaggccgaggccgcctctgcctctgagctattccagaagtagtgaggaggcttttttggaggcctaggcttttgcaaaaagctaacttgtttattgcagcttataatggttacaaataaagcaatagcatcaca…	Fig.3
pMJ329	Human expression vector for human codon optimized FZID88	cgttacataacttacggtaaatggcccgcctggctgaccgcccaacgacccccgcccattgacgtcaataatgacgtatgttcccatagtaacgccaatagggactttccattgacgtcaatgggtggagtatttacggtaaactgcccacttggcagtacatcaagtgtatcatatgccaagtacgccccctattgacgtcaatgacggtaaatggcccgcctggcattatgcccagtacatgaccttatgggactttcctacttggcagtacatctacgtattagtcatcgctattaccatggtgatgcggttttggcagtacatcaatgggcgtggatagcggtttgactcacggggatttccaagtctccaccccattgacgtcaatgggagttt…	Fig.3
pMJ333	Human expression vector for FZID88 omegaRNA (BbsI guide entry site)	aattctgtggaatgtgtgtcagttagggtgtggaaagtccccaggctccccagcaggcagaagtatgcaaagcatgcatctcaattagtcagcaaccaggtgtggaaagtccccaggctccccagcaggcagaagtatgcaaagcatgcatctcaattagtcagcaaccatagtcccgcccctaactccgcccatcccgcccctaactccgcccagttccgcccattctccgccccatggctgactaattttttttatttatgcagaggccgaggccgcctctgcctctgagctattccagaagtagtgaggaggcttttttggaggcctaggcttttgcaaaaagctaacttgtttattgcagcttataatggttacaaataaagcaatagcatcaca…	Fig.3
pMJ169	Human expression vector for FZID16 omegaRNA 5' +87 nt extended scaffold (BbsI guide entry site)	aattctgtggaatgtgtgtcagttagggtgtggaaagtccccaggctccccagcaggcagaagtatgcaaagcatgcatctcaattagtcagcaaccaggtgtggaaagtccccaggctccccagcaggcagaagtatgcaaagcatgcatctcaattagtcagcaaccatagtcccgcccctaactccgcccatcccgcccctaactccgcccagttccgcccattctccgccccatggctgactaattttttttatttatgcagaggccgaggccgcctctgcctctgagctattccagaagtagtgaggaggcttttttggaggcctaggcttttgcaaaaagctaacttgtttattgcagcttataatggttacaaataaagcaatagcatcaca…	Fig.3
pMJ170	Human expression vector for FZID16 omegaRNA 5' +126 nt extended scaffold (BbsI guide entry site)	aattctgtggaatgtgtgtcagttagggtgtggaaagtccccaggctccccagcaggcagaagtatgcaaagcatgcatctcaattagtcagcaaccaggtgtggaaagtccccaggctccccagcaggcagaagtatgcaaagcatgcatctcaattagtcagcaaccatagtcccgcccctaactccgcccatcccgcccctaactccgcccagttccgcccattctccgccccatggctgactaattttttttatttatgcagaggccgaggccgcctctgcctctgagctattccagaagtagtgaggaggcttttttggaggcctaggcttttgcaaaaagctaacttgtttattgcagcttataatggttacaaataaagcaatagcatcaca…	Fig.3
pMJ171	Human expression vector for FZID16 omegaRNA 5' +201 nt extended scaffold (BbsI guide entry site)	aattctgtggaatgtgtgtcagttagggtgtggaaagtccccaggctccccagcaggcagaagtatgcaaagcatgcatctcaattagtcagcaaccaggtgtggaaagtccccaggctccccagcaggcagaagtatgcaaagcatgcatctcaattagtcagcaaccatagtcccgcccctaactccgcccatcccgcccctaactccgcccagttccgcccattctccgccccatggctgactaattttttttatttatgcagaggccgaggccgcctctgcctctgagctattccagaagtagtgaggaggcttttttggaggcctaggcttttgcaaaaagctaacttgtttattgcagcttataatggttacaaataaagcaatagcatcaca…	Fig.3
pMJ204	Human expression vector for FZID16 omegaRNA 5' +275 nt extended scaffold (BbsI guide entry site)	aattctgtggaatgtgtgtcagttagggtgtggaaagtccccaggctccccagcaggcagaagtatgcaaagcatgcatctcaattagtcagcaaccaggtgtggaaagtccccaggctccccagcaggcagaagtatgcaaagcatgcatctcaattagtcagcaaccatagtcccgcccctaactccgcccatcccgcccctaactccgcccagttccgcccattctccgccccatggctgactaattttttttatttatgcagaggccgaggccgcctctgcctctgagctattccagaagtagtgaggaggcttttttggaggcctaggcttttgcaaaaagctaacttgtttattgcagcttataatggttacaaataaagcaatagcatcaca…	Fig.3
pMJ205	Human expression vector for FZID16 omegaRNA 5' +350 nt extended scaffold (BbsI guide entry site)	aattctgtggaatgtgtgtcagttagggtgtggaaagtccccaggctccccagcaggcagaagtatgcaaagcatgcatctcaattagtcagcaaccaggtgtggaaagtccccaggctccccagcaggcagaagtatgcaaagcatgcatctcaattagtcagcaaccatagtcccgcccctaactccgcccatcccgcccctaactccgcccagttccgcccattctccgccccatggctgactaattttttttatttatgcagaggccgaggccgcctctgcctctgagctattccagaagtagtgaggaggcttttttggaggcctaggcttttgcaaaaagctaacttgtttattgcagcttataatggttacaaataaagcaatagcatcaca…	Fig.3
pMJ206	Human expression vector for FZID16 omegaRNA 5' +425 nt extended scaffold (BbsI guide entry site)	aattctgtggaatgtgtgtcagttagggtgtggaaagtccccaggctccccagcaggcagaagtatgcaaagcatgcatctcaattagtcagcaaccaggtgtggaaagtccccaggctccccagcaggcagaagtatgcaaagcatgcatctcaattagtcagcaaccatagtcccgcccctaactccgcccatcccgcccctaactccgcccagttccgcccattctccgccccatggctgactaattttttttatttatgcagaggccgaggccgcctctgcctctgagctattccagaagtagtgaggaggcttttttggaggcctaggcttttgcaaaaagctaacttgtttattgcagcttataatggttacaaataaagcaatagcatcaca…	Fig.3
pMJ548	Human expression vector for FZID16 omegaRNA 75-nt scaffold + 5' MS2- (BbsI guide entry site)	aattctgtggaatgtgtgtcagttagggtgtggaaagtccccaggctccccagcaggcagaagtatgcaaagcatgcatctcaattagtcagcaaccaggtgtggaaagtccccaggctccccagcaggcagaagtatgcaaagcatgcatctcaattagtcagcaaccatagtcccgcccctaactccgcccatcccgcccctaactccgcccagttccgcccattctccgccccatggctgactaattttttttatttatgcagaggccgaggccgcctctgcctctgagctattccagaagtagtgaggaggcttttttggaggcctaggcttttgcaaaaagctaacttgtttattgcagcttataatggttacaaataaagcaatagcatcaca…	Fig.3
pMJ549	Human expression vector for FZID16 omegaRNA 75-nt scaffold + 5' Csy4-(BbsI guide entry site)	aattctgtggaatgtgtgtcagttagggtgtggaaagtccccaggctccccagcaggcagaagtatgcaaagcatgcatctcaattagtcagcaaccaggtgtggaaagtccccaggctccccagcaggcagaagtatgcaaagcatgcatctcaattagtcagcaaccatagtcccgcccctaactccgcccatcccgcccctaactccgcccagttccgcccattctccgccccatggctgactaattttttttatttatgcagaggccgaggccgcctctgcctctgagctattccagaagtagtgaggaggcttttttggaggcctaggcttttgcaaaaagctaacttgtttattgcagcttataatggttacaaataaagcaatagcatcaca…	Fig.3
pMJ168	Human expression vector for FZID16 omegaRNA 75-nt scaffold + 3' HDV-(BbsI guide entry site)	aattctgtggaatgtgtgtcagttagggtgtggaaagtccccaggctccccagcaggcagaagtatgcaaagcatgcatctcaattagtcagcaaccaggtgtggaaagtccccaggctccccagcaggcagaagtatgcaaagcatgcatctcaattagtcagcaaccatagtcccgcccctaactccgcccatcccgcccctaactccgcccagttccgcccattctccgccccatggctgactaattttttttatttatgcagaggccgaggccgcctctgcctctgagctattccagaagtagtgaggaggcttttttggaggcctaggcttttgcaaaaagctaacttgtttattgcagcttataatggttacaaataaagcaatagcatcaca…	Fig.3
pMJ452	Human expression vector for FZID16 Ghost1 omegaRNA 75-nt scaffold (FZID16_guide1)	aattctgtggaatgtgtgtcagttagggtgtggaaagtccccaggctccccagcaggcagaagtatgcaaagcatgcatctcaattagtcagcaaccaggtgtggaaagtccccaggctccccagcaggcagaagtatgcaaagcatgcatctcaattagtcagcaaccatagtcccgcccctaactccgcccatcccgcccctaactccgcccagttccgcccattctccgccccatggctgactaattttttttatttatgcagaggccgaggccgcctctgcctctgagctattccagaagtagtgaggaggcttttttggaggcctaggcttttgcaaaaagctaacttgtttattgcagcttataatggttacaaataaagcaatagcatcaca…	Fig.3
pMJ454	Human expression vector for FZID16 Ghost2 omegaRNA 75-nt scaffold (FZID16_guide1)	aattctgtggaatgtgtgtcagttagggtgtggaaagtccccaggctccccagcaggcagaagtatgcaaagcatgcatctcaattagtcagcaaccaggtgtggaaagtccccaggctccccagcaggcagaagtatgcaaagcatgcatctcaattagtcagcaaccatagtcccgcccctaactccgcccatcccgcccctaactccgcccagttccgcccattctccgccccatggctgactaattttttttatttatgcagaggccgaggccgcctctgcctctgagctattccagaagtagtgaggaggcttttttggaggcctaggcttttgcaaaaagctaacttgtttattgcagcttataatggttacaaataaagcaatagcatcaca…	Fig.3
pMJ451	Human expression vector for FZID16 Ghost3 omegaRNA 75-nt scaffold (FZID16_guide1)	aattctgtggaatgtgtgtcagttagggtgtggaaagtccccaggctccccagcaggcagaagtatgcaaagcatgcatctcaattagtcagcaaccaggtgtggaaagtccccaggctccccagcaggcagaagtatgcaaagcatgcatctcaattagtcagcaaccatagtcccgcccctaactccgcccatcccgcccctaactccgcccagttccgcccattctccgccccatggctgactaattttttttatttatgcagaggccgaggccgcctctgcctctgagctattccagaagtagtgaggaggcttttttggaggcctaggcttttgcaaaaagctaacttgtttattgcagcttataatggttacaaataaagcaatagcatcaca…	Fig.3
pMJ455	Human expression vector for FZID16 Ghost4 omegaRNA 75-nt scaffold (FZID16_guide1)	aattctgtggaatgtgtgtcagttagggtgtggaaagtccccaggctccccagcaggcagaagtatgcaaagcatgcatctcaattagtcagcaaccaggtgtggaaagtccccaggctccccagcaggcagaagtatgcaaagcatgcatctcaattagtcagcaaccatagtcccgcccctaactccgcccatcccgcccctaactccgcccagttccgcccattctccgccccatggctgactaattttttttatttatgcagaggccgaggccgcctctgcctctgagctattccagaagtagtgaggaggcttttttggaggcctaggcttttgcaaaaagctaacttgtttattgcagcttataatggttacaaataaagcaatagcatcaca…	Fig.3
pMSSM16	Human expression vector for human codon optimized N-terminal NLS-tagged FZID16	cgttacataacttacggtaaatggcccgcctggctgaccgcccaacgacccccgcccattgacgtcaataatgacgtatgttcccatagtaacgccaatagggactttccattgacgtcaatgggtggagtatttacggtaaactgcccacttggcagtacatcaagtgtatcatatgccaagtacgccccctattgacgtcaatgacggtaaatggcccgcctggcattatgcccagtacatgaccttatgggactttcctacttggcagtacatctacgtattagtcatcgctattaccatggtgatgcggttttggcagtacatcaatgggcgtggatagcggtttgactcacggggatttccaagtctccaccccattgacgtcaatgggagttt…	Fig.3
pMSSM59	Human expression vector for human codon optimized N-terminal NLS-tagged FZID16 point mutant	cgttacataacttacggtaaatggcccgcctggctgaccgcccaacgacccccgcccattgacgtcaataatgacgtatgttcccatagtaacgccaatagggactttccattgacgtcaatgggtggagtatttacggtaaactgcccacttggcagtacatcaagtgtatcatatgccaagtacgccccctattgacgtcaatgacggtaaatggcccgcctggcattatgcccagtacatgaccttatgggactttcctacttggcagtacatctacgtattagtcatcgctattaccatggtgatgcggttttggcagtacatcaatgggcgtggatagcggtttgactcacggggatttccaagtctccaccccattgacgtcaatgggagttt…	Fig.3	D300R
pMSSM57	Human expression vector for human codon optimized N-terminal NLS-tagged FZID16 point mutant	cgttacataacttacggtaaatggcccgcctggctgaccgcccaacgacccccgcccattgacgtcaataatgacgtatgttcccatagtaacgccaatagggactttccattgacgtcaatgggtggagtatttacggtaaactgcccacttggcagtacatcaagtgtatcatatgccaagtacgccccctattgacgtcaatgacggtaaatggcccgcctggcattatgcccagtacatgaccttatgggactttcctacttggcagtacatctacgtattagtcatcgctattaccatggtgatgcggttttggcagtacatcaatgggcgtggatagcggtttgactcacggggatttccaagtctccaccccattgacgtcaatgggagttt…	Fig.3	C310R
pMSSM58	Human expression vector for human codon optimized N-terminal NLS-tagged FZID16 point mutant	cgttacataacttacggtaaatggcccgcctggctgaccgcccaacgacccccgcccattgacgtcaataatgacgtatgttcccatagtaacgccaatagggactttccattgacgtcaatgggtggagtatttacggtaaactgcccacttggcagtacatcaagtgtatcatatgccaagtacgccccctattgacgtcaatgacggtaaatggcccgcctggcattatgcccagtacatgaccttatgggactttcctacttggcagtacatctacgtattagtcatcgctattaccatggtgatgcggttttggcagtacatcaatgggcgtggatagcggtttgactcacggggatttccaagtctccaccccattgacgtcaatgggagttt…	Fig.3	D487K
pMSSM97	Human expression vector for human codon optimized N-terminal NLS-tagged FZID16 point mutant	cgttacataacttacggtaaatggcccgcctggctgaccgcccaacgacccccgcccattgacgtcaataatgacgtatgttcccatagtaacgccaatagggactttccattgacgtcaatgggtggagtatttacggtaaactgcccacttggcagtacatcaagtgtatcatatgccaagtacgccccctattgacgtcaatgacggtaaatggcccgcctggcattatgcccagtacatgaccttatgggactttcctacttggcagtacatctacgtattagtcatcgctattaccatggtgatgcggttttggcagtacatcaatgggcgtggatagcggtttgactcacggggatttccaagtctccaccccattgacgtcaatgggagttt…	Fig.3	E498R
pMSSM105	Human expression vector for human codon optimized N-terminal NLS-tagged FZID16 point mutant	cgttacataacttacggtaaatggcccgcctggctgaccgcccaacgacccccgcccattgacgtcaataatgacgtatgttcccatagtaacgccaatagggactttccattgacgtcaatgggtggagtatttacggtaaactgcccacttggcagtacatcaagtgtatcatatgccaagtacgccccctattgacgtcaatgacggtaaatggcccgcctggcattatgcccagtacatgaccttatgggactttcctacttggcagtacatctacgtattagtcatcgctattaccatggtgatgcggttttggcagtacatcaatgggcgtggatagcggtttgactcacggggatttccaagtctccaccccattgacgtcaatgggagttt…	Fig.3	T513K
pMSSM61	Human expression vector for human codon optimized N-terminal NLS-tagged FZID16 double mutant	cgttacataacttacggtaaatggcccgcctggctgaccgcccaacgacccccgcccattgacgtcaataatgacgtatgttcccatagtaacgccaatagggactttccattgacgtcaatgggtggagtatttacggtaaactgcccacttggcagtacatcaagtgtatcatatgccaagtacgccccctattgacgtcaatgacggtaaatggcccgcctggcattatgcccagtacatgaccttatgggactttcctacttggcagtacatctacgtattagtcatcgctattaccatggtgatgcggttttggcagtacatcaatgggcgtggatagcggtttgactcacggggatttccaagtctccaccccattgacgtcaatgggagttt…	Fig.3	D300R+C310R
pMSSM80	Human expression vector for human codon optimized N-terminal NLS-tagged FZID16 double mutant	cgttacataacttacggtaaatggcccgcctggctgaccgcccaacgacccccgcccattgacgtcaataatgacgtatgttcccatagtaacgccaatagggactttccattgacgtcaatgggtggagtatttacggtaaactgcccacttggcagtacatcaagtgtatcatatgccaagtacgccccctattgacgtcaatgacggtaaatggcccgcctggcattatgcccagtacatgaccttatgggactttcctacttggcagtacatctacgtattagtcatcgctattaccatggtgatgcggttttggcagtacatcaatgggcgtggatagcggtttgactcacggggatttccaagtctccaccccattgacgtcaatgggagttt…	Fig.3	D300R+D487K
pMSSM100	Human expression vector for human codon optimized N-terminal NLS-tagged FZID16 double mutant	cgttacataacttacggtaaatggcccgcctggctgaccgcccaacgacccccgcccattgacgtcaataatgacgtatgttcccatagtaacgccaatagggactttccattgacgtcaatgggtggagtatttacggtaaactgcccacttggcagtacatcaagtgtatcatatgccaagtacgccccctattgacgtcaatgacggtaaatggcccgcctggcattatgcccagtacatgaccttatgggactttcctacttggcagtacatctacgtattagtcatcgctattaccatggtgatgcggttttggcagtacatcaatgggcgtggatagcggtttgactcacggggatttccaagtctccaccccattgacgtcaatgggagttt…	Fig.3	D300R+E498R
pMSSM108	Human expression vector for human codon optimized N-terminal NLS-tagged FZID16 double mutant	cgttacataacttacggtaaatggcccgcctggctgaccgcccaacgacccccgcccattgacgtcaataatgacgtatgttcccatagtaacgccaatagggactttccattgacgtcaatgggtggagtatttacggtaaactgcccacttggcagtacatcaagtgtatcatatgccaagtacgccccctattgacgtcaatgacggtaaatggcccgcctggcattatgcccagtacatgaccttatgggactttcctacttggcagtacatctacgtattagtcatcgctattaccatggtgatgcggttttggcagtacatcaatgggcgtggatagcggtttgactcacggggatttccaagtctccaccccattgacgtcaatgggagttt…	Fig.3	D300R+T513K
pMSSM60	Human expression vector for human codon optimized N-terminal NLS-tagged FZID16 double mutant	cgttacataacttacggtaaatggcccgcctggctgaccgcccaacgacccccgcccattgacgtcaataatgacgtatgttcccatagtaacgccaatagggactttccattgacgtcaatgggtggagtatttacggtaaactgcccacttggcagtacatcaagtgtatcatatgccaagtacgccccctattgacgtcaatgacggtaaatggcccgcctggcattatgcccagtacatgaccttatgggactttcctacttggcagtacatctacgtattagtcatcgctattaccatggtgatgcggttttggcagtacatcaatgggcgtggatagcggtttgactcacggggatttccaagtctccaccccattgacgtcaatgggagttt…	Fig.3	C310R+D487K
pMSSM98	Human expression vector for human codon optimized N-terminal NLS-tagged FZID16 double mutant	cgttacataacttacggtaaatggcccgcctggctgaccgcccaacgacccccgcccattgacgtcaataatgacgtatgttcccatagtaacgccaatagggactttccattgacgtcaatgggtggagtatttacggtaaactgcccacttggcagtacatcaagtgtatcatatgccaagtacgccccctattgacgtcaatgacggtaaatggcccgcctggcattatgcccagtacatgaccttatgggactttcctacttggcagtacatctacgtattagtcatcgctattaccatggtgatgcggttttggcagtacatcaatgggcgtggatagcggtttgactcacggggatttccaagtctccaccccattgacgtcaatgggagttt…	Fig.3	C310R+E498R
pMSSM106	Human expression vector for human codon optimized N-terminal NLS-tagged FZID16 double mutant	cgttacataacttacggtaaatggcccgcctggctgaccgcccaacgacccccgcccattgacgtcaataatgacgtatgttcccatagtaacgccaatagggactttccattgacgtcaatgggtggagtatttacggtaaactgcccacttggcagtacatcaagtgtatcatatgccaagtacgccccctattgacgtcaatgacggtaaatggcccgcctggcattatgcccagtacatgaccttatgggactttcctacttggcagtacatctacgtattagtcatcgctattaccatggtgatgcggttttggcagtacatcaatgggcgtggatagcggtttgactcacggggatttccaagtctccaccccattgacgtcaatgggagttt…	Fig.3	C310R+T513K
pMSSM99	Human expression vector for human codon optimized N-terminal NLS-tagged FZID16 double mutant	cgttacataacttacggtaaatggcccgcctggctgaccgcccaacgacccccgcccattgacgtcaataatgacgtatgttcccatagtaacgccaatagggactttccattgacgtcaatgggtggagtatttacggtaaactgcccacttggcagtacatcaagtgtatcatatgccaagtacgccccctattgacgtcaatgacggtaaatggcccgcctggcattatgcccagtacatgaccttatgggactttcctacttggcagtacatctacgtattagtcatcgctattaccatggtgatgcggttttggcagtacatcaatgggcgtggatagcggtttgactcacggggatttccaagtctccaccccattgacgtcaatgggagttt…	Fig.3	D487K+E498R
pMSSM107	Human expression vector for human codon optimized N-terminal NLS-tagged FZID16 double mutant	cgttacataacttacggtaaatggcccgcctggctgaccgcccaacgacccccgcccattgacgtcaataatgacgtatgttcccatagtaacgccaatagggactttccattgacgtcaatgggtggagtatttacggtaaactgcccacttggcagtacatcaagtgtatcatatgccaagtacgccccctattgacgtcaatgacggtaaatggcccgcctggcattatgcccagtacatgaccttatgggactttcctacttggcagtacatctacgtattagtcatcgctattaccatggtgatgcggttttggcagtacatcaatgggcgtggatagcggtttgactcacggggatttccaagtctccaccccattgacgtcaatgggagttt…	Fig.3	D487K+T513K
pMSSM109	Human expression vector for human codon optimized N-terminal NLS-tagged FZID16 double mutant	cgttacataacttacggtaaatggcccgcctggctgaccgcccaacgacccccgcccattgacgtcaataatgacgtatgttcccatagtaacgccaatagggactttccattgacgtcaatgggtggagtatttacggtaaactgcccacttggcagtacatcaagtgtatcatatgccaagtacgccccctattgacgtcaatgacggtaaatggcccgcctggcattatgcccagtacatgaccttatgggactttcctacttggcagtacatctacgtattagtcatcgctattaccatggtgatgcggttttggcagtacatcaatgggcgtggatagcggtttgactcacggggatttccaagtctccaccccattgacgtcaatgggagttt…	Fig.3	E498R+T513K
pMSSM62	Human expression vector for human codon optimized N-terminal NLS-tagged FZID16 triple mutant	cgttacataacttacggtaaatggcccgcctggctgaccgcccaacgacccccgcccattgacgtcaataatgacgtatgttcccatagtaacgccaatagggactttccattgacgtcaatgggtggagtatttacggtaaactgcccacttggcagtacatcaagtgtatcatatgccaagtacgccccctattgacgtcaatgacggtaaatggcccgcctggcattatgcccagtacatgaccttatgggactttcctacttggcagtacatctacgtattagtcatcgctattaccatggtgatgcggttttggcagtacatcaatgggcgtggatagcggtttgactcacggggatttccaagtctccaccccattgacgtcaatgggagttt…	Fig.3	D300R+C310R+D487K
pMSSM102	Human expression vector for human codon optimized N-terminal NLS-tagged FZID16 triple mutant	cgttacataacttacggtaaatggcccgcctggctgaccgcccaacgacccccgcccattgacgtcaataatgacgtatgttcccatagtaacgccaatagggactttccattgacgtcaatgggtggagtatttacggtaaactgcccacttggcagtacatcaagtgtatcatatgccaagtacgccccctattgacgtcaatgacggtaaatggcccgcctggcattatgcccagtacatgaccttatgggactttcctacttggcagtacatctacgtattagtcatcgctattaccatggtgatgcggttttggcagtacatcaatgggcgtggatagcggtttgactcacggggatttccaagtctccaccccattgacgtcaatgggagttt…	Fig.3	D300R+C310R+E498R
pMSSM111	Human expression vector for human codon optimized N-terminal NLS-tagged FZID16 triple mutant	cgttacataacttacggtaaatggcccgcctggctgaccgcccaacgacccccgcccattgacgtcaataatgacgtatgttcccatagtaacgccaatagggactttccattgacgtcaatgggtggagtatttacggtaaactgcccacttggcagtacatcaagtgtatcatatgccaagtacgccccctattgacgtcaatgacggtaaatggcccgcctggcattatgcccagtacatgaccttatgggactttcctacttggcagtacatctacgtattagtcatcgctattaccatggtgatgcggttttggcagtacatcaatgggcgtggatagcggtttgactcacggggatttccaagtctccaccccattgacgtcaatgggagttt…	Fig.3	D300R+C310R+T513K
pMSSM103	Human expression vector for human codon optimized N-terminal NLS-tagged FZID16 triple mutant	cgttacataacttacggtaaatggcccgcctggctgaccgcccaacgacccccgcccattgacgtcaataatgacgtatgttcccatagtaacgccaatagggactttccattgacgtcaatgggtggagtatttacggtaaactgcccacttggcagtacatcaagtgtatcatatgccaagtacgccccctattgacgtcaatgacggtaaatggcccgcctggcattatgcccagtacatgaccttatgggactttcctacttggcagtacatctacgtattagtcatcgctattaccatggtgatgcggttttggcagtacatcaatgggcgtggatagcggtttgactcacggggatttccaagtctccaccccattgacgtcaatgggagttt…	Fig.3	D300R+D487K+E498R
pMSSM113	Human expression vector for human codon optimized N-terminal NLS-tagged FZID16 triple mutant	cgttacataacttacggtaaatggcccgcctggctgaccgcccaacgacccccgcccattgacgtcaataatgacgtatgttcccatagtaacgccaatagggactttccattgacgtcaatgggtggagtatttacggtaaactgcccacttggcagtacatcaagtgtatcatatgccaagtacgccccctattgacgtcaatgacggtaaatggcccgcctggcattatgcccagtacatgaccttatgggactttcctacttggcagtacatctacgtattagtcatcgctattaccatggtgatgcggttttggcagtacatcaatgggcgtggatagcggtttgactcacggggatttccaagtctccaccccattgacgtcaatgggagttt…	Fig.3	D300R+D487K+T513K
pMSSM115	Human expression vector for human codon optimized N-terminal NLS-tagged FZID16 triple mutant	cgttacataacttacggtaaatggcccgcctggctgaccgcccaacgacccccgcccattgacgtcaataatgacgtatgttcccatagtaacgccaatagggactttccattgacgtcaatgggtggagtatttacggtaaactgcccacttggcagtacatcaagtgtatcatatgccaagtacgccccctattgacgtcaatgacggtaaatggcccgcctggcattatgcccagtacatgaccttatgggactttcctacttggcagtacatctacgtattagtcatcgctattaccatggtgatgcggttttggcagtacatcaatgggcgtggatagcggtttgactcacggggatttccaagtctccaccccattgacgtcaatgggagttt…	Fig.3	D300R+E498R+T513K
pMSSM101	Human expression vector for human codon optimized N-terminal NLS-tagged FZID16 triple mutant	cgttacataacttacggtaaatggcccgcctggctgaccgcccaacgacccccgcccattgacgtcaataatgacgtatgttcccatagtaacgccaatagggactttccattgacgtcaatgggtggagtatttacggtaaactgcccacttggcagtacatcaagtgtatcatatgccaagtacgccccctattgacgtcaatgacggtaaatggcccgcctggcattatgcccagtacatgaccttatgggactttcctacttggcagtacatctacgtattagtcatcgctattaccatggtgatgcggttttggcagtacatcaatgggcgtggatagcggtttgactcacggggatttccaagtctccaccccattgacgtcaatgggagttt…	Fig.3	C310R+D487K+E498R
pMSSM110	Human expression vector for human codon optimized N-terminal NLS-tagged FZID16 triple mutant	cgttacataacttacggtaaatggcccgcctggctgaccgcccaacgacccccgcccattgacgtcaataatgacgtatgttcccatagtaacgccaatagggactttccattgacgtcaatgggtggagtatttacggtaaactgcccacttggcagtacatcaagtgtatcatatgccaagtacgccccctattgacgtcaatgacggtaaatggcccgcctggcattatgcccagtacatgaccttatgggactttcctacttggcagtacatctacgtattagtcatcgctattaccatggtgatgcggttttggcagtacatcaatgggcgtggatagcggtttgactcacggggatttccaagtctccaccccattgacgtcaatgggagttt…	Fig.3	C310R+D487K+T513K
pMSSM112	Human expression vector for human codon optimized N-terminal NLS-tagged FZID16 triple mutant	cgttacataacttacggtaaatggcccgcctggctgaccgcccaacgacccccgcccattgacgtcaataatgacgtatgttcccatagtaacgccaatagggactttccattgacgtcaatgggtggagtatttacggtaaactgcccacttggcagtacatcaagtgtatcatatgccaagtacgccccctattgacgtcaatgacggtaaatggcccgcctggcattatgcccagtacatgaccttatgggactttcctacttggcagtacatctacgtattagtcatcgctattaccatggtgatgcggttttggcagtacatcaatgggcgtggatagcggtttgactcacggggatttccaagtctccaccccattgacgtcaatgggagttt…	Fig.3	C310R+E498R+T513K
pMSSM114	Human expression vector for human codon optimized N-terminal NLS-tagged FZID16 triple mutant	cgttacataacttacggtaaatggcccgcctggctgaccgcccaacgacccccgcccattgacgtcaataatgacgtatgttcccatagtaacgccaatagggactttccattgacgtcaatgggtggagtatttacggtaaactgcccacttggcagtacatcaagtgtatcatatgccaagtacgccccctattgacgtcaatgacggtaaatggcccgcctggcattatgcccagtacatgaccttatgggactttcctacttggcagtacatctacgtattagtcatcgctattaccatggtgatgcggttttggcagtacatcaatgggcgtggatagcggtttgactcacggggatttccaagtctccaccccattgacgtcaatgggagttt…	Fig.3	D487K+E498R+T513K
pMSSM104	Human expression vector for human codon optimized N-terminal NLS-tagged FZID16 quadruple mutant	cgttacataacttacggtaaatggcccgcctggctgaccgcccaacgacccccgcccattgacgtcaataatgacgtatgttcccatagtaacgccaatagggactttccattgacgtcaatgggtggagtatttacggtaaactgcccacttggcagtacatcaagtgtatcatatgccaagtacgccccctattgacgtcaatgacggtaaatggcccgcctggcattatgcccagtacatgaccttatgggactttcctacttggcagtacatctacgtattagtcatcgctattaccatggtgatgcggttttggcagtacatcaatgggcgtggatagcggtttgactcacggggatttccaagtctccaccccattgacgtcaatgggagttt…	Fig.3	D300R+C310R+D487K+E498R
pMSSM116	Human expression vector for human codon optimized N-terminal NLS-tagged FZID16 quadruple mutant	cgttacataacttacggtaaatggcccgcctggctgaccgcccaacgacccccgcccattgacgtcaataatgacgtatgttcccatagtaacgccaatagggactttccattgacgtcaatgggtggagtatttacggtaaactgcccacttggcagtacatcaagtgtatcatatgccaagtacgccccctattgacgtcaatgacggtaaatggcccgcctggcattatgcccagtacatgaccttatgggactttcctacttggcagtacatctacgtattagtcatcgctattaccatggtgatgcggttttggcagtacatcaatgggcgtggatagcggtttgactcacggggatttccaagtctccaccccattgacgtcaatgggagttt…	Fig.3	D300R+C310R+D487K+T513K
pMSSM118	Human expression vector for human codon optimized N-terminal NLS-tagged FZID16 quadruple mutant	cgttacataacttacggtaaatggcccgcctggctgaccgcccaacgacccccgcccattgacgtcaataatgacgtatgttcccatagtaacgccaatagggactttccattgacgtcaatgggtggagtatttacggtaaactgcccacttggcagtacatcaagtgtatcatatgccaagtacgccccctattgacgtcaatgacggtaaatggcccgcctggcattatgcccagtacatgaccttatgggactttcctacttggcagtacatctacgtattagtcatcgctattaccatggtgatgcggttttggcagtacatcaatgggcgtggatagcggtttgactcacggggatttccaagtctccaccccattgacgtcaatgggagttt…	Fig.3	D300R+C310R+E498R+T513K
pMSSM119	Human expression vector for human codon optimized N-terminal NLS-tagged FZID16 quadruple mutant	cgttacataacttacggtaaatggcccgcctggctgaccgcccaacgacccccgcccattgacgtcaataatgacgtatgttcccatagtaacgccaatagggactttccattgacgtcaatgggtggagtatttacggtaaactgcccacttggcagtacatcaagtgtatcatatgccaagtacgccccctattgacgtcaatgacggtaaatggcccgcctggcattatgcccagtacatgaccttatgggactttcctacttggcagtacatctacgtattagtcatcgctattaccatggtgatgcggttttggcagtacatcaatgggcgtggatagcggtttgactcacggggatttccaagtctccaccccattgacgtcaatgggagttt…	Fig.3	D300R+D487K+E498R+T513K
pMSSM117	Human expression vector for human codon optimized N-terminal NLS-tagged FZID16 quadruple mutant	cgttacataacttacggtaaatggcccgcctggctgaccgcccaacgacccccgcccattgacgtcaataatgacgtatgttcccatagtaacgccaatagggactttccattgacgtcaatgggtggagtatttacggtaaactgcccacttggcagtacatcaagtgtatcatatgccaagtacgccccctattgacgtcaatgacggtaaatggcccgcctggcattatgcccagtacatgaccttatgggactttcctacttggcagtacatctacgtattagtcatcgctattaccatggtgatgcggttttggcagtacatcaatgggcgtggatagcggtttgactcacggggatttccaagtctccaccccattgacgtcaatgggagttt…	Fig.3	C310R+D487K+E498R+T513K
pMSSM120	Human expression vector for human codon optimized N-terminal NLS-tagged FZID16 quintuple mutant	cgttacataacttacggtaaatggcccgcctggctgaccgcccaacgacccccgcccattgacgtcaataatgacgtatgttcccatagtaacgccaatagggactttccattgacgtcaatgggtggagtatttacggtaaactgcccacttggcagtacatcaagtgtatcatatgccaagtacgccccctattgacgtcaatgacggtaaatggcccgcctggcattatgcccagtacatgaccttatgggactttcctacttggcagtacatctacgtattagtcatcgctattaccatggtgatgcggttttggcagtacatcaatgggcgtggatagcggtttgactcacggggatttccaagtctccaccccattgacgtcaatgggagttt…	Fig.3	D300R+C310R+D487K+E498R+T513K
pHS1288	Human expression vector for human codon optimized C-terminal NLS-tagged ISDra2 TnpB	aatcagtgaggcacctatctcagcgatctgtctatttcgttcatccatagttgcctgactccccgtcgtgtagataactacgatacgggagggcttaccatctggccccagtgctgcaatgataccgcgagacccacgctcaccggctccagatttatcagcaataaaccagccagccggaagggccgagcgcagaagtggtcctgcaactttatccgcctccatccagtctattaattgttgccgggaagctagagtaagtagttcgccagttaatagtttgcgcaacgttgttgccattgctacaggcatcgtggtgtcacgctcgtcgtttggtatggcttcattcagctccggttcccaacgatcaaggcgagttacatgatcccccatgttgtg…	Extended Data Fig.5
pSN856	Human expression vector for ISDra2 TnpB omegaRNA scaffold (BbsI guide entry site)	gttaccagtggctgctgccagtggcgataagtcgtgtcttaccgggttggactcaagacgatagttaccggataaggcgcagcggtcgggctgaacggggggttcgtgcacacagcccagcttggagcgaacgacctacaccgaactgagatacctacagcgtgagctatgagaaagcgccacgcttcccgaagggagaaaggcggacaggtatccggtaagcggcagggtcggaacaggagagcgcacgagggagcttccagggggaaacgcctggtatctttatagtcctgtcgggtttcgccacctctgacttgagcgtcgatttttgtgatgctcgtcaggggggcggagcctatggaaaaacgccagcaacgcggcctttttacggttcctggc…	Extended Data Fig.5
C136	S. cerevisiae expression vector for FZID16 (SpuFz1) native guide - short linker	gacgaaagggcctcgtgatacgcctatttttataggttaatgtcatgataataatggtttcttagtatgatccaatatcaaaggaaatgatagcattgaaggatgagactaatccaattgaggagtggcagcatatagaacagctaaagggtagtgctgaaggaagcatacgataccccgcatggaatgggataatatcacaggaggtactagactacctttcatcctacataaatagacgcatataagtacgcatttaagcataaacacgcactatgccgttcttctcatgtatatatatatacaggcaacacgcagatataggtgcgacgtgaacagtgagctgtatgtgcgcagctcgcgttgcattttcggaagcgctcgttttcggaaacgctt…	Fig.4
pMJ529	Human expression vector for FZID16 omegaRNA 75-nt scaffold + 5' MS2- (FZID16_guide1)	aattctgtggaatgtgtgtcagttagggtgtggaaagtccccaggctccccagcaggcagaagtatgcaaagcatgcatctcaattagtcagcaaccaggtgtggaaagtccccaggctccccagcaggcagaagtatgcaaagcatgcatctcaattagtcagcaaccatagtcccgcccctaactccgcccatcccgcccctaactccgcccagttccgcccattctccgccccatggctgactaattttttttatttatgcagaggccgaggccgcctctgcctctgagctattccagaagtagtgaggaggcttttttggaggcctaggcttttgcaaaaagctaacttgtttattgcagcttataatggttacaaataaagcaatagcatcaca…	Fig.4
pMJ528	Human expression vector for FZID16 omegaRNA 73-nt scaffold + 5' MS2- (FZID16_guide1)	aattctgtggaatgtgtgtcagttagggtgtggaaagtccccaggctccccagcaggcagaagtatgcaaagcatgcatctcaattagtcagcaaccaggtgtggaaagtccccaggctccccagcaggcagaagtatgcaaagcatgcatctcaattagtcagcaaccatagtcccgcccctaactccgcccatcccgcccctaactccgcccagttccgcccattctccgccccatggctgactaattttttttatttatgcagaggccgaggccgcctctgcctctgagctattccagaagtagtgaggaggcttttttggaggcctaggcttttgcaaaaagctaacttgtttattgcagcttataatggttacaaataaagcaatagcatcaca…	Fig.4
pMJ527	Human expression vector for FZID16 omegaRNA 71-nt scaffold + 5' MS2- (FZID16_guide1)	aattctgtggaatgtgtgtcagttagggtgtggaaagtccccaggctccccagcaggcagaagtatgcaaagcatgcatctcaattagtcagcaaccaggtgtggaaagtccccaggctccccagcaggcagaagtatgcaaagcatgcatctcaattagtcagcaaccatagtcccgcccctaactccgcccatcccgcccctaactccgcccagttccgcccattctccgccccatggctgactaattttttttatttatgcagaggccgaggccgcctctgcctctgagctattccagaagtagtgaggaggcttttttggaggcctaggcttttgcaaaaagctaacttgtttattgcagcttataatggttacaaataaagcaatagcatcaca…	Fig.4
pMJ526	Human expression vector for FZID16 omegaRNA 69-nt scaffold + 5' MS2- (FZID16_guide1)	aattctgtggaatgtgtgtcagttagggtgtggaaagtccccaggctccccagcaggcagaagtatgcaaagcatgcatctcaattagtcagcaaccaggtgtggaaagtccccaggctccccagcaggcagaagtatgcaaagcatgcatctcaattagtcagcaaccatagtcccgcccctaactccgcccatcccgcccctaactccgcccagttccgcccattctccgccccatggctgactaattttttttatttatgcagaggccgaggccgcctctgcctctgagctattccagaagtagtgaggaggcttttttggaggcctaggcttttgcaaaaagctaacttgtttattgcagcttataatggttacaaataaagcaatagcatcaca…	Fig.4
pMJ525	Human expression vector for FZID16 omegaRNA 67-nt scaffold + 5' MS2- (FZID16_guide1)	aattctgtggaatgtgtgtcagttagggtgtggaaagtccccaggctccccagcaggcagaagtatgcaaagcatgcatctcaattagtcagcaaccaggtgtggaaagtccccaggctccccagcaggcagaagtatgcaaagcatgcatctcaattagtcagcaaccatagtcccgcccctaactccgcccatcccgcccctaactccgcccagttccgcccattctccgccccatggctgactaattttttttatttatgcagaggccgaggccgcctctgcctctgagctattccagaagtagtgaggaggcttttttggaggcctaggcttttgcaaaaagctaacttgtttattgcagcttataatggttacaaataaagcaatagcatcaca…	Fig.4
pMJ524	Human expression vector for FZID16 omegaRNA 65-nt scaffold + 5' MS2- (FZID16_guide1)	aattctgtggaatgtgtgtcagttagggtgtggaaagtccccaggctccccagcaggcagaagtatgcaaagcatgcatctcaattagtcagcaaccaggtgtggaaagtccccaggctccccagcaggcagaagtatgcaaagcatgcatctcaattagtcagcaaccatagtcccgcccctaactccgcccatcccgcccctaactccgcccagttccgcccattctccgccccatggctgactaattttttttatttatgcagaggccgaggccgcctctgcctctgagctattccagaagtagtgaggaggcttttttggaggcctaggcttttgcaaaaagctaacttgtttattgcagcttataatggttacaaataaagcaatagcatcaca…	Fig.4
pMJ523	Human expression vector for FZID16 omegaRNA 63-nt scaffold + 5' MS2- (FZID16_guide1)	aattctgtggaatgtgtgtcagttagggtgtggaaagtccccaggctccccagcaggcagaagtatgcaaagcatgcatctcaattagtcagcaaccaggtgtggaaagtccccaggctccccagcaggcagaagtatgcaaagcatgcatctcaattagtcagcaaccatagtcccgcccctaactccgcccatcccgcccctaactccgcccagttccgcccattctccgccccatggctgactaattttttttatttatgcagaggccgaggccgcctctgcctctgagctattccagaagtagtgaggaggcttttttggaggcctaggcttttgcaaaaagctaacttgtttattgcagcttataatggttacaaataaagcaatagcatcaca…	Fig.4
pMJ522	Human expression vector for FZID16 omegaRNA 60-nt scaffold + 5' MS2- (FZID16_guide1)	aattctgtggaatgtgtgtcagttagggtgtggaaagtccccaggctccccagcaggcagaagtatgcaaagcatgcatctcaattagtcagcaaccaggtgtggaaagtccccaggctccccagcaggcagaagtatgcaaagcatgcatctcaattagtcagcaaccatagtcccgcccctaactccgcccatcccgcccctaactccgcccagttccgcccattctccgccccatggctgactaattttttttatttatgcagaggccgaggccgcctctgcctctgagctattccagaagtagtgaggaggcttttttggaggcctaggcttttgcaaaaagctaacttgtttattgcagcttataatggttacaaataaagcaatagcatcaca…	Fig.4
pMJ521	Human expression vector for FZID16 omegaRNA 58-nt scaffold + 5' MS2- (FZID16_guide1)	aattctgtggaatgtgtgtcagttagggtgtggaaagtccccaggctccccagcaggcagaagtatgcaaagcatgcatctcaattagtcagcaaccaggtgtggaaagtccccaggctccccagcaggcagaagtatgcaaagcatgcatctcaattagtcagcaaccatagtcccgcccctaactccgcccatcccgcccctaactccgcccagttccgcccattctccgccccatggctgactaattttttttatttatgcagaggccgaggccgcctctgcctctgagctattccagaagtagtgaggaggcttttttggaggcctaggcttttgcaaaaagctaacttgtttattgcagcttataatggttacaaataaagcaatagcatcaca…	Fig.4
pMJ520	Human expression vector for FZID16 omegaRNA 56-nt scaffold + 5' MS2- (FZID16_guide1)	aattctgtggaatgtgtgtcagttagggtgtggaaagtccccaggctccccagcaggcagaagtatgcaaagcatgcatctcaattagtcagcaaccaggtgtggaaagtccccaggctccccagcaggcagaagtatgcaaagcatgcatctcaattagtcagcaaccatagtcccgcccctaactccgcccatcccgcccctaactccgcccagttccgcccattctccgccccatggctgactaattttttttatttatgcagaggccgaggccgcctctgcctctgagctattccagaagtagtgaggaggcttttttggaggcctaggcttttgcaaaaagctaacttgtttattgcagcttataatggttacaaataaagcaatagcatcaca…	Fig.4
pMJ519	Human expression vector for FZID16 omegaRNA 54-nt scaffold + 5' MS2- (FZID16_guide1)	aattctgtggaatgtgtgtcagttagggtgtggaaagtccccaggctccccagcaggcagaagtatgcaaagcatgcatctcaattagtcagcaaccaggtgtggaaagtccccaggctccccagcaggcagaagtatgcaaagcatgcatctcaattagtcagcaaccatagtcccgcccctaactccgcccatcccgcccctaactccgcccagttccgcccattctccgccccatggctgactaattttttttatttatgcagaggccgaggccgcctctgcctctgagctattccagaagtagtgaggaggcttttttggaggcctaggcttttgcaaaaagctaacttgtttattgcagcttataatggttacaaataaagcaatagcatcaca…	Fig.4
pMJ518	Human expression vector for FZID16 omegaRNA 52-nt scaffold + 5' MS2- (FZID16_guide1)	aattctgtggaatgtgtgtcagttagggtgtggaaagtccccaggctccccagcaggcagaagtatgcaaagcatgcatctcaattagtcagcaaccaggtgtggaaagtccccaggctccccagcaggcagaagtatgcaaagcatgcatctcaattagtcagcaaccatagtcccgcccctaactccgcccatcccgcccctaactccgcccagttccgcccattctccgccccatggctgactaattttttttatttatgcagaggccgaggccgcctctgcctctgagctattccagaagtagtgaggaggcttttttggaggcctaggcttttgcaaaaagctaacttgtttattgcagcttataatggttacaaataaagcaatagcatcaca…	Fig.4
pMJ517	Human expression vector for FZID16 omegaRNA 50-nt scaffold + 5' MS2- (FZID16_guide1)	aattctgtggaatgtgtgtcagttagggtgtggaaagtccccaggctccccagcaggcagaagtatgcaaagcatgcatctcaattagtcagcaaccaggtgtggaaagtccccaggctccccagcaggcagaagtatgcaaagcatgcatctcaattagtcagcaaccatagtcccgcccctaactccgcccatcccgcccctaactccgcccagttccgcccattctccgccccatggctgactaattttttttatttatgcagaggccgaggccgcctctgcctctgagctattccagaagtagtgaggaggcttttttggaggcctaggcttttgcaaaaagctaacttgtttattgcagcttataatggttacaaataaagcaatagcatcaca…	Fig.4
pMJ516	Human expression vector for FZID16 omegaRNA 48-nt scaffold + 5' MS2- (FZID16_guide1)	aattctgtggaatgtgtgtcagttagggtgtggaaagtccccaggctccccagcaggcagaagtatgcaaagcatgcatctcaattagtcagcaaccaggtgtggaaagtccccaggctccccagcaggcagaagtatgcaaagcatgcatctcaattagtcagcaaccatagtcccgcccctaactccgcccatcccgcccctaactccgcccagttccgcccattctccgccccatggctgactaattttttttatttatgcagaggccgaggccgcctctgcctctgagctattccagaagtagtgaggaggcttttttggaggcctaggcttttgcaaaaagctaacttgtttattgcagcttataatggttacaaataaagcaatagcatcaca…	Fig.4
pMJ515	Human expression vector for FZID16 omegaRNA 46-nt scaffold + 5' MS2- (FZID16_guide1)	aattctgtggaatgtgtgtcagttagggtgtggaaagtccccaggctccccagcaggcagaagtatgcaaagcatgcatctcaattagtcagcaaccaggtgtggaaagtccccaggctccccagcaggcagaagtatgcaaagcatgcatctcaattagtcagcaaccatagtcccgcccctaactccgcccatcccgcccctaactccgcccagttccgcccattctccgccccatggctgactaattttttttatttatgcagaggccgaggccgcctctgcctctgagctattccagaagtagtgaggaggcttttttggaggcctaggcttttgcaaaaagctaacttgtttattgcagcttataatggttacaaataaagcaatagcatcaca…	Fig.4
pMJ514	Human expression vector for FZID16 omegaRNA 44-nt scaffold + 5' MS2- (FZID16_guide1)	aattctgtggaatgtgtgtcagttagggtgtggaaagtccccaggctccccagcaggcagaagtatgcaaagcatgcatctcaattagtcagcaaccaggtgtggaaagtccccaggctccccagcaggcagaagtatgcaaagcatgcatctcaattagtcagcaaccatagtcccgcccctaactccgcccatcccgcccctaactccgcccagttccgcccattctccgccccatggctgactaattttttttatttatgcagaggccgaggccgcctctgcctctgagctattccagaagtagtgaggaggcttttttggaggcctaggcttttgcaaaaagctaacttgtttattgcagcttataatggttacaaataaagcaatagcatcaca…	Fig.4

## Sheet: Substrates in the assays
Substrate name	DNA sequence	Used in:
MS-p06094_ID16-NativeTarget-dNTS	/5Cy5/tgtaaaacgacggccagtgaattcgagctcggtacccgggCATAtctataggttatgaaatcaaattacaaataatgaaaactgaagaaggtaaactggt	Fig.2f, 2g
MS-p06095_ID16-NativeTarget-dTS	/5Cy3/accagtttaccttcttcagttttcattatttgtaatttgatttcataacctatagaTATGcccgggtaccgagctcgaattcactggccgtcgttttaca	Fig.2f, 2g
MS-p06096_ID16-NativeTarget-dNTS_NoTAM	/5Cy5/tgtaaaacgacggccagtgaattcgagctcggtacccgggTCGCtctataggttatgaaatcaaattacaaataatgaaaactgaagaaggtaaactggt	Fig.2f, 2g
MS-p06097_ID16-NativeTarget-dTS_NoTAM	/5Cy3/accagtttaccttcttcagttttcattatttgtaatttgatttcataacctatagaGCGAcccgggtaccgagctcgaattcactggccgtcgttttaca	Fig.2f, 2g
MS-p06100_ID16-ControlTarget-dNTS_NoTAM	/5Cy5/tgtaaaacgacggccagtgaattcgagctcggtacccgggTCGCGAGAAGTCATTTAATAAGGCCACTGTTAAAatgaaaactgaagaaggtaaactggt	Fig.2f, 2g
MS-p06101_ID16-ControlTarget-dTS_NoTAM	/5Cy3/accagtttaccttcttcagttttcatTTTAACAGTGGCCTTATTAAATGACTTCTCGCGAcccgggtaccgagctcgaattcactggccgtcgttttaca	Fig.2f, 2g
PK4317_Collateral substrate	/5Cy55/agtgaattcgagctcggtacccgggAAAAGGAGAAGTCATTTAATAAGGCCACTGTTAAAAagcttggcgtaatcatggtcatagctgtggcctgtgtga	Fig.2g
PK4318_Collateral substrate_reverse complement (for dsDNA collateral substrate)	/5Cy55/tcacacaggccacagctatgaccatgattacgccaagctTTTTAACAGTGGCCTTATTAAATGACTTCTCCTTTTcccgggtaccgagctcgaattcact	Fig.2g

## Sheet: HG targeting guides and primers
Guide ID	Locus	Guide	NGS Read1 primer	NGS Read2 primer
FZID16_guide1	B2M	gcattccttaacacatcact	CTTTCCCTACACGACGCTCTTCCGATCTgcagtatcttctgtcactggagattg	GACTGGAGTTCAGACGTGTGCTCTTCCGATCTggaaggggtggaaacagagtac
FZID16_guide2	CXCR4	aatgtacaaacgtttgaact	CTTTCCCTACACGACGCTCTTCCGATCTagcaaagtgacgccgagggc	GACTGGAGTTCAGACGTGTGCTCTTCCGATCTtcacagagaaaaagattccaatcctgc
FZID16_guide3	VEGFA	ccccttccaaggccagggag	CTTTCCCTACACGACGCTCTTCCGATCTtcagccccctcacccattccc	GACTGGAGTTCAGACGTGTGCTCTTCCGATCTgcaagttcctcagaccctggcac
FZID16_guide4	CA2	tccattaaaaagtatatctt	CTTTCCCTACACGACGCTCTTCCGATCTcaaaaggtgcaaagtcccctcgc	GACTGGAGTTCAGACGTGTGCTCTTCCGATCTtcaaaacatgctgccatctttatcacac
FZID16_guide5	KRAS	gtataaaaataggctggccg	CTTTCCCTACACGACGCTCTTCCGATCTtggcaaatattttctgtaaagggccaag	GACTGGAGTTCAGACGTGTGCTCTTCCGATCTgtagagacggggtttcaaccacgttg
FZID16_guide6	DYRK1A	aaatcaaatataaataaatt	CTTTCCCTACACGACGCTCTTCCGATCTgcctgtgattaaccataggcgtatggtc	GACTGGAGTTCAGACGTGTGCTCTTCCGATCTgcccccttccagtcaatcccaac
FZID16_guide7	HPRT1	actccctaataaaatgtgca	CTTTCCCTACACGACGCTCTTCCGATCTgcatgtttctcgagtgtagtctgttagcc	GACTGGAGTTCAGACGTGTGCTCTTCCGATCTtggccctcagcaagcagtaag
FZID16_guide8	DMD	tcgacacactgaattctgcc	CTTTCCCTACACGACGCTCTTCCGATCTgcaaggcggggattaaaggtagtgc	GACTGGAGTTCAGACGTGTGCTCTTCCGATCTgagaattcgacatactttcttctctgc
FZID16_guide9	EMX1	tatttacacacgcccatgca	CTTTCCCTACACGACGCTCTTCCGATCTgtgggagctgagtccctatgctg	GACTGGAGTTCAGACGTGTGCTCTTCCGATCTtcccaacacacacactggagactcc
FZID16_guide10	MSTN	atatgaacaaacaatagtgg	CTTTCCCTACACGACGCTCTTCCGATCTttagatgagaatggtcatgatcttgctg	GACTGGAGTTCAGACGTGTGCTCTTCCGATCTagagtatcaagggagtgtttcatagg
FZID16_guide11	GRIN2B	taaagagagatagaggtggt	CTTTCCCTACACGACGCTCTTCCGATCTtcatcttgaattatttgggtgggccc	GACTGGAGTTCAGACGTGTGCTCTTCCGATCTtaaggctgcagaagactcgggggc
FZID16_guide12	IFNG	tgatggaaattctcttactt	CTTTCCCTACACGACGCTCTTCCGATCTgcaaagccagtaagagaatcgctgaag	GACTGGAGTTCAGACGTGTGCTCTTCCGATCTcagttccttggtggctgagttgggag
FZID35_guide1	B2M	tcacctgtctccaagccagc	CTTTCCCTACACGACGCTCTTCCGATCTgatagcctccaggccagaaag	GACTGGAGTTCAGACGTGTGCTCTTCCGATCTacccagtctagtgcatgccttc
FZID35_guide2	CXCR4	aaaggagttttcttgaccat	CTTTCCCTACACGACGCTCTTCCGATCTcaaacgtttgaacttagagcgcagc	GACTGGAGTTCAGACGTGTGCTCTTCCGATCTtacgtttgcaaacagcgtgcaag
FZID35_guide3	VEGFA	gcccaacccatggcacccac	CTTTCCCTACACGACGCTCTTCCGATCTgaatgactggaggcagcttgctgaatg	GACTGGAGTTCAGACGTGTGCTCTTCCGATCTgctaaagtagggtgtgatggg
FZID35_guide4	CA2	ggccttcagaaagttgttga	CTTTCCCTACACGACGCTCTTCCGATCTctggtacagtaccaactgggtg	GACTGGAGTTCAGACGTGTGCTCTTCCGATCTgctagcattaggatcaactttgttg
FZID35_guide5	KRAS	cctgaaatagacttaaacat	CTTTCCCTACACGACGCTCTTCCGATCTcccctcgtctcttttatactaccctc	GACTGGAGTTCAGACGTGTGCTCTTCCGATCTggaggtttcagtgagccgataccgc
FZID35_guide6	DYRK1A	tagacagcgccagaccttca	CTTTCCCTACACGACGCTCTTCCGATCTgaaagttgcggagggtgggag	GACTGGAGTTCAGACGTGTGCTCTTCCGATCTgccggccccattttcttaac
FZID35_guide7	HPRT1	ccgtaactctagcacttagc	CTTTCCCTACACGACGCTCTTCCGATCTggccagttaaatatgctttagcctg	GACTGGAGTTCAGACGTGTGCTCTTCCGATCTccgttaatagcactgctctttacc
FZID35_guide8	DMD	agctcttcaaactctgcaaa	CTTTCCCTACACGACGCTCTTCCGATCTgctggccatgacaaagcatatg	GACTGGAGTTCAGACGTGTGCTCTTCCGATCTctgtctgaatatgccaatacatcaatc
FZID88_guide1	B2M	agtctcgtgatgtttaagaa	CTTTCCCTACACGACGCTCTTCCGATCTccacttatattaaacgcgtgcccagc	GACTGGAGTTCAGACGTGTGCTCTTCCGATCTaagtcctagaatgagcgcccggtgtc
FZID88_guide2	CXCR4	tgcgggtgggtgggggggga	CTTTCCCTACACGACGCTCTTCCGATCTcaaacgtttgaacttagagcgcagc	GACTGGAGTTCAGACGTGTGCTCTTCCGATCTtacgtttgcaaacagcgtgcaag
FZID88_guide3	VEGFA	agactgaactgaaaaccctc	CTTTCCCTACACGACGCTCTTCCGATCTctcaggcgttctcccagaag	GACTGGAGTTCAGACGTGTGCTCTTCCGATCTctcaggggctcccagtctacc
FZID88_guide4	CA2	ctgttttccgagcttaatgg	CTTTCCCTACACGACGCTCTTCCGATCTcaagcaacttccctgaggatcc	GACTGGAGTTCAGACGTGTGCTCTTCCGATCTcaagggttttacagggaagaaac
FZID88_guide5	KRAS	gacgaaggtataaacttctc	CTTTCCCTACACGACGCTCTTCCGATCTgtgcggtggaggttactccc	GACTGGAGTTCAGACGTGTGCTCTTCCGATCTgagcattcaggaactcggaggcagatg
FZID88_guide6	DYRK1A	gtacagtgatttcaccaaac	CTTTCCCTACACGACGCTCTTCCGATCTggctccagaatctggctgatc	GACTGGAGTTCAGACGTGTGCTCTTCCGATCTgccaaggaagactacctggtttg
FZID88_guide7	HPRT1	aatgaccagtcaacagggga	CTTTCCCTACACGACGCTCTTCCGATCTgctatggatattagctagctaacttc	GACTGGAGTTCAGACGTGTGCTCTTCCGATCTctcttagtgattgattgaaagcacact
FZID88_guide8	DMD	gattaaggcaaagacggttg	CTTTCCCTACACGACGCTCTTCCGATCTggaggagaacgtcctcaacttgg	GACTGGAGTTCAGACGTGTGCTCTTCCGATCTctaagagtaactttgtagaatacctgg
ISDra2 TnpB_guide1	B2M	ctacacccatctgatt	CTTTCCCTACACGACGCTCTTCCGATCTgttattgtactctgtttccaccccttcc	GACTGGAGTTCAGACGTGTGCTCTTCCGATCTcttgggttgatccacttaggaacctcag
ISDra2 TnpB_guide2	CXCR4	gccgtggcaaactggt	CTTTCCCTACACGACGCTCTTCCGATCTggcaatggattggtcatcctggtcatg	GACTGGAGTTCAGACGTGTGCTCTTCCGATCTgcttccttggcctctgactgttggtgg
ISDra2 TnpB_guide3	VEGFA	tagtcatcttctcccc	CTTTCCCTACACGACGCTCTTCCGATCTccaaccccttgcccaggccag	GACTGGAGTTCAGACGTGTGCTCTTCCGATCTccagtccactgcttcctgtgaggtc
ISDra2 TnpB_guide4	CA2	atctactcagaaattc	CTTTCCCTACACGACGCTCTTCCGATCTtgtcttgcagagctgatgcatatcc	GACTGGAGTTCAGACGTGTGCTCTTCCGATCTtcagtaatgggccaggtatgttcacc
ISDra2 TnpB_guide5	KRAS	atttgcatgcttctgg	CTTTCCCTACACGACGCTCTTCCGATCTgttgatttgcctagaaattaatttgcc	GACTGGAGTTCAGACGTGTGCTCTTCCGATCTagtaacaaaatactctgcagaaaggagg
ISDra2 TnpB_guide6	DYRK1A	tcccattctatcctca	CTTTCCCTACACGACGCTCTTCCGATCTgtgttctctcagggcaggaacagag	GACTGGAGTTCAGACGTGTGCTCTTCCGATCTtggtcccccagctgttcccag
ISDra2 TnpB_guide7	HPRT1	aaaatttatgtgtcaa	CTTTCCCTACACGACGCTCTTCCGATCTggaaaaggaccaaccagatcagcagag	GACTGGAGTTCAGACGTGTGCTCTTCCGATCTgtaatttggcagccactgggcag
ISDra2 TnpB_guide8	DMD	ggaatcttactctgtc	CTTTCCCTACACGACGCTCTTCCGATCTtgtggctttggtctaactactaggcag	GACTGGAGTTCAGACGTGTGCTCTTCCGATCTctcagctacttgggaggccgagg
AsCas12a_guide1	B2M	tctggaggctctcaaggact	CTTTCCCTACACGACGCTCTTCCGATCTatcagatgggtgtagatcaaggcagg	GACTGGAGTTCAGACGTGTGCTCTTCCGATCTttctgtcactggagattgcgctgc
AsCas12a_guide2	CXCR4	ttgaccatgcctatatagtg	CTTTCCCTACACGACGCTCTTCCGATCTccctctccgagcgggcagaag	GACTGGAGTTCAGACGTGTGCTCTTCCGATCTcagcgcgcacgccttctctgc
AsCas12a_guide3	VEGFA	tgtcctcagtggtcccaggc	CTTTCCCTACACGACGCTCTTCCGATCTggagaagccagaggctgttggtg	GACTGGAGTTCAGACGTGTGCTCTTCCGATCTatattcctgtgccccttccccttc
AsCas12a_guide4	CA2	tcttgcagagctgatgcata	CTTTCCCTACACGACGCTCTTCCGATCTcaaaaggtgcaaagtcccctcgc	GACTGGAGTTCAGACGTGTGCTCTTCCGATCTtgctgccatctttatcacactagccc
AsCas12a_guide5	KRAS	tgggattacaggcatgagcc	CTTTCCCTACACGACGCTCTTCCGATCTgtagagacggggtttcaaccacgttg	GACTGGAGTTCAGACGTGTGCTCTTCCGATCTctcatccatgtaaatcagaggctggc
AsCas12a_guide6	DYRK1A	tatcaataaattccctttat	CTTTCCCTACACGACGCTCTTCCGATCTctgggcatgtctcagagggcc	GACTGGAGTTCAGACGTGTGCTCTTCCGATCTggtggcacagatcttaagagttcaac
AsCas12a_guide7	HPRT1	aatatatacatgcacatttt	CTTTCCCTACACGACGCTCTTCCGATCTatatcatctggccctcagcaagc	GACTGGAGTTCAGACGTGTGCTCTTCCGATCTtttctcgagtgtagtctgttagccacc
AsCas12a_guide8	DMD	agtgagggctttgacctcaa	CTTTCCCTACACGACGCTCTTCCGATCTcgacacactgaattctgccagaaacc	GACTGGAGTTCAGACGTGTGCTCTTCCGATCTcatacacaagttacaacatgtgctctc
AsCas12f1_guide1	B2M	aaaagtatcttggggccaaa	CTTTCCCTACACGACGCTCTTCCGATCTatcagatgggtgtagatcaaggcagg	GACTGGAGTTCAGACGTGTGCTCTTCCGATCTttctgtcactggagattgcgctgc
AsCas12f1_guide2	CXCR4	gagtacgggtacctccaatg	CTTTCCCTACACGACGCTCTTCCGATCTccagcggttaccatggaggggatc	GACTGGAGTTCAGACGTGTGCTCTTCCGATCTctcaagggggagacacatgcagcc
AsCas12f1_guide3	VEGFA	tgtcctcagtggtcccaggc	CTTTCCCTACACGACGCTCTTCCGATCTggagaagccagaggctgttggtg	GACTGGAGTTCAGACGTGTGCTCTTCCGATCTatattcctgtgccccttccccttc
AsCas12f1_guide4	CA2	tcttgcagagctgatgcata	CTTTCCCTACACGACGCTCTTCCGATCTcaaaaggtgcaaagtcccctcgc	GACTGGAGTTCAGACGTGTGCTCTTCCGATCTtgctgccatctttatcacactagccc
AsCas12f1_guide5	KRAS	tgggattacaggcatgagcc	CTTTCCCTACACGACGCTCTTCCGATCTgtagagacggggtttcaaccacgttg	GACTGGAGTTCAGACGTGTGCTCTTCCGATCTctcatccatgtaaatcagaggctggc
AsCas12f1_guide6	DYRK1A	tatcaataaattccctttat	CTTTCCCTACACGACGCTCTTCCGATCTctgggcatgtctcagagggcc	GACTGGAGTTCAGACGTGTGCTCTTCCGATCTggtggcacagatcttaagagttcaac
AsCas12f1_guide7	HPRT1	ctgtcattgatcctgcacct	CTTTCCCTACACGACGCTCTTCCGATCTtcattttatagcgttattaatttgggtgcc	GACTGGAGTTCAGACGTGTGCTCTTCCGATCTtctatatcatctggccctcagcaagc
AsCas12f1_guide8	DMD	agtgagggctttgacctcaa	CTTTCCCTACACGACGCTCTTCCGATCTcgacacactgaattctgccagaaacc	GACTGGAGTTCAGACGTGTGCTCTTCCGATCTcatacacaagttacaacatgtgctctc
