# Supplementary material for: Fanzor is a eukaryotic programmable RNA-guided endonuclease
Source: Nature. 2023 Jun 28;620(7974):660–8. doi: 10.1038/s41586-023-06356-2 (PMC10432273; doi:10.1038/s41586-023-06356-2)
Supplement: Supplementary file 5 — Fz orthologs assayed in this study. [file 41586_2023_6356_MOESM5_ESM.xlsx]

## Sheet: Fz orthologs
ID	Fanzor type	Category	Organism name	ATCC resource No.	Accession No.	start-end:strand	OmegaRNA (5' to 3') predicted by heterologous expression in S.cerevisiae	Fanzor coding sequence (aa)	TAM (5' to 3')
14	Fanzor1	Fungi	Spizellomyces punctatus	ATCC 48900	NW_015971549	950902-590988:minus	CTTATCCGAGCTGGTTGTCGCCGGTTCAATTCCTGGTGCGGGTGCTAGTGCCAATACCCATCGGCTCCGCACTAGATATAAACGTTT	MPPKKKQKLEKLDKPTCLHTCNKTSFAKAFLPNETYRQRLLDYIAIIHQLADHASHALKFYILSAPTFPTVNEDTIEAILYLLNKGEAWHPRKEAKKAWRDCLLPYVQRYCQIVGFVHPNLRGEQQSVNYLTASMMTNLKVNVQEHFMQMLLRYINLRLDVKGQKQRLPLKSDARQAFFTQLHYLKSVFLFETMPESLDDLSILENEILEEIWTLNLPFPDQDKPLAYLIAIDAMSFFPAYCRLSKLFEQQGFQQFSAIPLRRSLIQSHIRIDTVILYAHILCITRQEAEAVEKVDLWLRVCNLRTKAFRSRCGMHFEGSITTDGTSVSVYLKHPEADKYGKRGARKSAKALAAEVKALYVENNLSACQENIVVIDPNKRDILYCQDNKGTIFRYTANQ…	CATA
16	Fanzor1	Fungi	Spizellomyces punctatus	ATCC 48900	NW_015971553	215781-251869:plus	GTTTTCCGAGCCGGTTGTCGCGCGGTTCAATCCCTGGTGCGGGTGCTAGTGCCAATACCCACCGGCTCCGCACTATCTATAGGTTATGA	MPPKKKQKLERLKKLDKPTLHTCNKTSFAKAFLPNETYRQRLLDYIAIIHQLADHASHALKFYILSTSTSSFPVVHEDTIEAILYLLNKGEAWHPRKEAKKAWRDCLLPYVQRYCQIVGFIHPNLRGEQQSINYLTVSMMTNLKVNVQEHFMQMLLRYINLRFDVKGQKQRLPPKSDARKAFFTRLRYLKSVFLFDVVPELEFLDDLTPLESEVLEEIWSLDLPFLPNDPLAYAIVADPMSFFPAYCKLSGLYEQYGFQRFSAIPLRRSLIQSHVRIDTIILYQHILCITRRDAETVEKDDLWMRVCNLCTKAFRSRCGMHFEGSITTDGASVSVYLKHPEADKYGKRGARKSANTVAAEVKALYVENNLPACRAAENVVVIDPNKRDILYCQDSNGTT…	CATA
19	Fanzor1	Fungi	Spizellomyces punctatus	ATCC 48900	NW_015971537	988234-988321:minus	CTTTTCCGAACTGGTTGTCGCCGGTTCAATCCCTGGTGCGGGTGCTAGTGCCAATACCCATCGGCTCCGCACTATATTAAGCTTGTTC	MPPKKKQKLEKLDKPTLHTCNKTSFAKAFLPNETYRQRLLDYIAIIHQLADHASHALKFYILYAPTFPTVNEDTIEAILYLLNKGEAWHPRKEAKKALRGCLLPYIRRYCQIVGFIHPNLRGEQQSINYLTASMMTNLKVNIQEHFMQMLLRYINLRLNVKGRGRLPLKSDARKAFFARLRYLKSIFLFDVMPESLDDLTAEESELLEEMWSFIPLSDQPLAYSVAVDPLAFFPAYCKLSVLYERHGFRRFSAIPLRRSLMQSHIRIDTVILYQHILCITRREAETVEKVDLWLRVCNLRNKAFRSRRGMQFEGSISTDGTSVSVYLKHPEADKYGKGARKSAKSLEDEVKVQYMEKNLPACRAAENIVVIDPNKRDILYCQDSNGTTFRYTANQRAME…	N.A.
20	Fanzor1	Fungi	Spizellomyces punctatus	ATCC 48900	NW_015971551	326568-N:plus (assembly gap/ambiguity in the original contig)	CTTTTCCGAACCGGTTATCGCCGGTTCAATCCCTGGTGCGGGTGCTAGTGCCAATACCCATCGGCTCCCGCACTAGCCAAGGTGGCACG	MPPKKKQKLENPTCLHTCNKTSFAKAFLPNDIYRQRLLDYIAIIHQLADHASHALKFYILSAPSFPTLDQDTIEAILYLLNKGEAWQPKADAKKALRGCLVPYIRRYCHIVSFVHPNLQKEQQSINYLTASMMTNLKVNVQEHFMQMLLRYINLRLDVKGQKQRLPLKSDARKAFFTRLRYLKSVFLFDIVPESLDDLTAEESELLEEMWSFIPLSDQPLAYSVAVDPLAFFPAYCKLSVLYERHGFRRFSAIPLRRSLIQSHIRIDTVILYQHILCITRREAETVEKVDLWLRICNLRNKAFRSRRGMCFEGSITTDGTSVSVYLKHPEADKYGKRSGGGKKSANTMEAEVKAQYVEKNLPACRVAENVVVIDPNKRDILYCQDSIGTTFRYTANQRA…	CATA
23	Fanzor1	Fungi	Spizellomyces punctatus	ATCC 48900	NW_015971537	943865-943953:plus	GTTTTCCGAACCGGTTGTCGCGCGGTTCAATCCCTGGTGCGGGTGCTAGTGCCAATACCCACCGGCTCCGCACTATCAATATAAAGGTA	MPPKKQRLEKLDKPTLVTLHTCNKTSFAKAFLPNEIYHQRLLDYIAIIHELADHASHALKFYILSAPSFPMVDQDTIEAILYLLNKGEAWHPRKEAKKAWRDCLLPYVQRYCQIVGFVHPNLRGEQQSVNYLTASMMTNLKVNIQEHFMTMLLRYINLRLDVRGRKGPPKSEARKAFFARLRYLKSIFLFDIVPELLDDLTAEESELLEEIWSLDRPFLVDNPLAYAVVVNPMSFFPAYCRLSSLYEKHGFRQFSAIPLRRSLIQSHVRIDTIILYQHILCIARREAETVEKVDLWLRVCNLRNKAFRSRRGMCFEGSITTDGTSVSVYLKHPEADKYGKRGGGKKSAKTLEAEVKAVYVENNLPACRAAENFVVIDPNKRDLLYCQDNKGTIFRYTAN…	N.A.
28	Fanzor1	Fungi	Torulaspora delbrueckii	ATCC 10662	NC_016503	25445-25585:plus	GTGGTGGATCTTCCATTTCTTCTAGTTTAAGTGGAGGAAATGGTCGACTCGCCATGATGGGTCCCGGACCCTTCGTACGTAAGTACGTTGTAAGTCCCTCGGAGATTTAACCGGGCGCGACATTAAGAACTCTTGGCAATC	MTISTQNQAKKRKTSKSKAAKPYWNENAAHFSQQWGLNTMLPTAAKKLGQKINSDSWFSVIKHPQAPIINDSLNLPLSSGVEEELIRARKIRIYPTNSQKETLKKWFGCHRYIYNKALKMHKDGVLMNIKILREKLLNKKTSALTPEEQWLSEYNYDLKDEALRDLVKNYSSNMAKFKKTRVPFKLRFKTKKAPVQTLSVLKKYWNKGKKTFYSDIYSSFSLRGAEPLPEELPRDSRLQRTRNNKYYLIVPMAGGEIARKPPTEKFIFIDPGVRTFLTGYDSSQTVVEIGKDAIVRIEKLKRRRRQLQSKLAKLRKHKKRQNHRKALHRLDEKISHIVQDLHKKSALFLCKSYDSIFLPKLNFHHCTKLNRKSRSSMATLAHCSFHDRLTMKAEQFHDA…	X
35	Fanzor2	Percolozoa	Naegleria lovaniensis	ATCC 30569	PYSW02000004	574800-574963:minus	GAGCACCTTGTGTGTTGGGTCTTCCCCACCTTGTGTGCGTTGGGTCCTTTCCCCTGGCTTTCACTCTTTGAGTGTTTGCTTGCAAGATCAGCACTTTGTTCGATTTGTTTGTTTTGTTCAAATTGTTGATTTAAATAAAGGCGACATTCTTCATCTCTCAAACC	MEPTHPPTNPSLAHGIIPFWDEYSQQVSDKLWACSRDSFHEFNQYNNKGCTDGWFNFSQFTVIESQPVFDVPLNVHHSITENVAFDNSKKPPQLKKAKKGQKTPQKFQADKSMKIRLYPNEQERTTLNQWMGTARWIYNKCLEFTNKSKGVKKNKKNFRTFVVNNDNYQTENQWVVNTPYDVRDAAAIELLTAFNTNFEKKKAGTIDKFMIRFRRKKDRKDHFVLRCKHWKKKSGMYSFIRNIKSAEPLPEELQYDSIIIKNKLNHYYLCIPQVLDIRGENQAPQHSGQVVALDPGVRTFQTTFDLNGYSTKWGSGGAERIGRLCCAYDKLQSKWSQPEVRHCKRYKYKRAGRRIQQKIRNIVDDLHKKLCLWLCRNYQVILLPSFETQKMVKKLHRRI…	CCG
36	Fanzor2	Percolozoa	Naegleria lovaniensis	ATCC 30569	PYSW02000038	214856-215019:plus	GAGCACCTTGTGTGTTGGGTCTTCCCCACCTTGTGTGCGTTGGGTCCTTTCCCCTGGCTTTCACTCTTTGAGTGTTTGCTTGCAAGATCAGCACTTTGTTCGATTTGTTTGTTTTGTTCAAATTGTTGATTTAAATAAAGGCGTTGTTGCTTGTTTCAGAATTT	MKRSREDEPTHPPTNPSLAHGIIPFWNEYSQQVSDKLWACSRDSFHEFNQYNNKGCTDGWFNFSQFTVIESKPVFDVPLNVHHSITENVAFDNSKKPPQLKKAKKNQKTPQKLQADKSLKIRLYPNEQERTTLNQWMGTARWIYNKCLEFTHNFKDVKKNKKNFRTFVVNNDNYQTENQWVVNTPYDVRDAAAIELLTAFNTNFEKKKAGMIDKFMIRFRRKKDRKDHFVLHCKHWKKKSGLYSFIRNIKSAEPLPEELQYDSIIIKNKLNHYYLCIPQVLDIRGENQAPQHSGQVVALDPGVRTFQTTFDLNGYSTKWGSGGAERIGRLCCAYDKLQSKWSQPEVRHCKRYKYKRAGRRIQQKIRNIVDDLHKKLCLWLCRNYQVILLPSFETQKMVK…	X
37	Fanzor2	Percolozoa	Naegleria lovaniensis	ATCC 30569	PYSW02000025	307058-307221:plus	GAGCACCTTGTGTGTTGGGTCTTCCCCACCTTGTGTGCGTTGGGTCCTTTCCCCTGGCTTTCACTCTTTGAGTGTTTGCTTGCAAGATCAGCACTTTGTTCGATTTGTTTGTTTTGTTCAAAATGTTGATTTAAATAAAGGCGTATTGGAACATTGAATATATA	MKRSREDEPTHPPTNPSLAHGIIPFWDEYSQQVSDKLWACSRDSFHEFNQYNNKGCTDGWFNFSQFTVIESKPVFDVPLSVHHSITENVAFDNSKKPPQLKKAKKNQKVAQKFQADKSLKIRLYPKEQERTTLNQWMGTARWIYNKCLEFTHNFKGVKKNKKNFRTVVVNNDNYQTENQWVVNTPYDVRDAAAIELLTAFKTNFEKKKAGTIDKFMIRLRRKKDRKDHFVLHCKHWKKKNGLYSFIRNIKSAEPLLEELQYDSIIIKNKLNRYYLCIPQVLEIRGENQAPQHSGQVVALDPGVRTFQTTFDLNGYSTKWGSGGAERIGRLCCAYDKLQSKWSQPEVRHCKRYKYKRAGRRIQQKIRNIVDDLHKKLCLWLCRNYQVILLPSFETQKMVK…	X
38	Fanzor2	Percolozoa	Naegleria lovaniensis	ATCC 30569	PYSW02000003	642462-642598:minus	GAGCACCTTGTGTGCGTTGGGTCCTTTCCCCTGGCTTTCACTCTTTGAGTGTTTGCTTGCAAGATCAGCACTTTGTTCGATTTGTTTGTTTTGTTCAAATTGTTGATTTAAATAAAGGCGTTAACAATTAAATATTT	MKRSREDEPTHPPTNPSLAHGIIPFWDEYSQQVSDKLWACSRDSFHEFNQYNNKGCTDGWFNFSQFTVIESKPVFDVPLNVHHSITENVAFDNSKKPPQLKKAKKNQKVAQKFQADKSLKIRLYPNEQERTTLNQWMGTARWIYNKCLEFTNKSKGVKKNKKNFRTFVVNNDNYQTENQWVVNTPYDVRDAAAIELLTAFNTNFEKKKAGTIDKFMIRFRRKKDRKDHFVLHCKHWKKKSGLYSFIRNIKSSEPLPEELQYDSIIIKNKLNHYYLCIPQVLDIRGENQAPQHSGQVVALDPGVRTFQTTFDLNGYSTKWGSGGAERIGRLCCAYDKLQSKWSQPEVRHCKRYKYKRAGRRIQQKIRNIVDDLHKKLCLWLCRNYQVILLPSFETQKMVK…	X
55	Fanzor1	Virus	Dishui Lake large Algae virus 1	-	MN940580	308189-308300:minus	ATTCATATCTGTTAAACGACAGATACGACCCAAATTTTTATAGCGGGTATATTTTTATGGGATTAGACCCCCATTTGAAATGTCACTCGCTGTAAATATATTCTTTTTATTT	MKPPDPRPIEGKHILTVKKTALRNIVGNDPMILSRIQDAVYRKHVIVQHTTHFMKLYLLSLFEKGDVLPMIDVDFIAISMRVVSNMPPEENRRGRPPNASTRALMNQLECFYKEHYEPLLGKNPEEMRTTLYRIGDMLQYEEKDILKNIKNNIFLHFTDYVKEFINKEFNLKETLSKVDAMALTEEEKRLTKRSISIELRHVKNDLLSPLGTVLTSPVKYHEWICQHKSKLIPKEKYLKNNIEYDVKAKPMDYLSSMFYVCSQLEKYGRHVHAFPLCTSTIPSYATIDTTTLIMLMIDDNALMFRKKVKESKEDVWGSFFQLGNKAFRRKDYRFHYMIKTDGVGASILFHRKDQNPDKLDDDTICTVKEKYIDEIEVPQDKNIIGIDVGLDDILYCTDG…	X
58	Fanzor1	Fungi	Parasitella parasitica	-	LN731931	21093-21163:minus	TTATCCACCAAAGTTATCGCTTTGGTCAATTAATGCAGGTAAGCAACATCCAGCAAACAGAGCTCGTTCAA	MEAESDDDFQPPIIRRKRSSRENTQQSGSQKRLKGKDKEIVADDNPILNTTTLDDYDYDDFQPPVVKRPDIGESSSSVNPTFFAAESSTRASHTSNNTPNTPSKRVITIKTTIKGIWKYDYRQPLYDLVHTTNLLVTHTYAFTKYIFLKELATDENFAFNELITKDFFVEVFLSLVSAKAGNSERLKDTTKRYRSLIGKHKDAYFEDAKYTPISLAYAQQIALYECAKVQTAYFNNMKAHFGNRLRALINKLFKKKEKVESLTKEMEANNFSIKEIKQAIRKNVYQPCNQVKLAITKKNMPESGLLDDKSVTQLNEFFSMYAVDYTFQKESIFYDVVANPEKHFKAFYKLAQLSEAYEVKPFACFPLRRTFIPCYMTVDSKILNYHILKNKKVLKMDEK…	N.A.
59	Fanzor1	Fungi	Parasitella parasitica	-	LN731111	75091-75179:minus	ACATTCCGCTTGAGTTATCGCTTAAGCAATTTAATGCAGGTAAGCAACATCCAACAAACAGAGCCTGTCCAAAAACTAATTTCTTTTTA	MTEEESHPESSTERRIMTIKSTIQNIWKSNYIEPLHKLVDITNHLVTHTYFFIKYIFLQEMKNTNEAFDMNAYVNKKFFVEVFLSLIERQVRDGAKTGKSRLGNDVVLFRALINAHKDSYFRLAKYTPPKLTNAQQIALYECEKIHTAYINNIRKHFGNRLRMFLNFCCKIKQRSADIRTRMTKARYSEANIRDVIYRTVTQPSNAIKDQVSQKLVPADSSLSSEHLGQVESFLAMYPAEYNFQKSSIYYDLKANPQSHFKAFYKLTELCQLNNLKNFHCFPLRTSFVPAYMTLDAKIANYHILKNKSMKEDKMTIWGLVCDLQNKAMKDQGTLKFHGTIETDGIAASVLKQNFPTSRKRPGGGEGGSGGEDEDQPQYVESLTMAQHQEIQGRCVLIDP…	N.A.
62	Fanzor1	Fungi	Batrachochytrium salamandrivorans strain AMFP14/2	-	JAKFGG010000033	15876-16104:plus	ATTCGGTGAGACAAAGGAAGCAGCAGAGGCTGAGGCTATCCGACAGGCGGAGTCGGAGGCCGGTTCGCTATCGGATCTCACAACCACGGCACGTCATGAGTCATAACTTATGGCGTGTCAACCCACGTCGTTATGACGTCGTGGGGCGGTTTATTATTTTTGTGTCGGCCTCAAAATTTGAGGGCACAGTTGTGTGGTGCCACGTGAACAGCTGTTTGTCGTCTGACGA	MDPPLEGGEDQGISHRVVKHNLARVLRDPDKLEVLCGMVKGGHHIVVHAYQFIKLFILHEYETHIKSAKGGTSTEGGTSTEGGTSAKGGTSTPELTPVTVSFVQCVVTVLCEETGARETKVRTEAKTELKKKLKDFYRLHYKETVSPHQQGLGFNNQAQIVAYLAVQVVTSLVNNIQRRYVQHLDIFLRTLYGGEVLALTEEVRKLDNQLRASKTKEARSKAARKKKAKEEAALRAKLVDERKALVTAKTTRARKIAEARDFVLFDAKKPAAAKAAKTEAAKTEAAAAKAAKTEAAATRKRAKTEAAAAKAAKTEPAVTRKRAKAGGHAVEEPAAKAPVPPPARTMPPELIDHWRWIRPDRPIQQDSVYYDIQAAPLDYLPCMIYMSRFAQAAGQRVLN…	N.A.
83	Fanzor1	Algae	Guillardia theta CCMP2712	-	NW_005434667	896451-896603:plus	CACTATCCGGTAACGAAACTACCGGAGACGGGTTAGGAGGTGACGACCTCTAAAACCTAGAACTTAGAGTGCAAAAACGCCATTACGATTGTGATGCCTATTCAAGGGTGTCCCAAGTGTAAAAAGAAAGCACTCTAAGAGCATTAAACTCTA	MSNIRIVKRKAKGFFKCEDLVTIKDAVKAAHRIMSDASILVRSYYLRWFQSSYPLDSDDKELELEHFHISMACSIVQGITRPPVRGVGPEQSVKIDVFNDMLDEYKRLYERAPNDKENETDLSLSHVLAYSIDNLLTAYKNNIEAHFSKYVKRFIRCDMLAKGFNKSEANRVAAIYTNAYIYDSSLDLEPDFMERLGLEATSYSSLFPSKINKGGFPRVYDLKANPWVYLPKMVMINQALETDFSSVEHKERRLLNPLPFYSSFVPMHIRIDTSGLSQLLMTKDRLDDFKRSYLAEFGVSLNIKNKGDMLASFEKIFGRKATSNREAGLYATEMWSFLTNLKTCRQWKELDGVVRKNDPKGTQWMFDNAVVTDGVSISFQVIDNSMFGRKAFSGRKKRV…	TTAAN
85	Fanzor2	Mollusca	Batillaria attramentaria isolate Wonlab-2016 000051F	-	JACVVK010000048	2163504-2163629:minus	TTTTTCCTTGGCCCAAGGATTGCCAAACACCACTCAAATCCTCGTTCAGGGGCCTCGAGTGGCTGGGCATATATGGGTTAGCACTGAGACTTCGATAAGAAGCAACGATCTTGGACACCACGAAAT	MKRTYSATKSSLTLWTAASVKTTSAPKVVTTFSGWMKKILPTRAETSLTLINPADIADPSPPKKKAKKTTPATPKPTLRIYKIGLRPSPAQRKTLNACIVAANFAYNQCVHLVQHKVCKPHLYDLQKIVAKMKTPEDINHRYAPDRDGWFWKSSTIVRLLATKDFCAAYKAIVSNKKKDVAVIKYKTYDDPEAINPLSGLFGCQKQYATVTQAGLRLLPRLFGKDPIPLVKKKLKVATIDHDFKIEKTSKGKFVLCLTVECSLLRRVKPPAPLFEDGYIHACGIDPGVRSFVTVYDPTRQDCYQFGTSAQKAERLDPITNAIDNWNSFVDQHRDKAPPTAIESWSRKTKKLWYKLKNQVRSLHDQVIAHLLGAYNFISLGKLDVSCFRRGTTAKSTNRW…	X
88	Fanzor2	Mollusca	Mercenaria mercenaria isolate YKG-2019	-	NC_059312	36628732-36628843:minus	TCGGGTTCGATTCTATCCCCAGGGCTCGAATGCATTTTTGTCACAGATTTTGCCAATGCAAGATCTGGGGGCAAGAATGTCTCCGGGTGAAAAGAGTCAGGCTGGAAAGATT	MKRKREQMTLWKAAFVNGQETFKSWIDKARMLELNCDVSSASSTHYSDLNLKTKCAKTDDKFMCNYSVCIRPTSKQKRTLNQMLKVSNYAYNWCNYLVKEKDFKPKQFDLQRIVAKTNSTDVPAEYRLPGDDWFFDNKMSSIKLTACKNFCTMYKSTQTNQKKTKVDLRNKDIVQLREGSFEVQSKYVRLLTEKDIPGERIRQSRIALMPDSFSKSKKDWKERFLRLSKNVSKIPPLSHDMKVCKRPNGKFILQISCDPICTRQIQVQTSDSICSIDPGGRTFATCYDPSNIKTFQIGPEADKKEIIHEFHNKIDYVHRLLSHAQEKKQTQAVQDRIGQLKKLHLKLKTYVDDVHLKLCSYLVKNYKLVVLGKISVSSIVRKDRPNHLAKSANRDLLCW…	TAG
89	Fanzor2	Mollusca	Mercenaria mercenaria isolate YKG-2019	-	NW_025542472	21973-22084:plus	TTTAGGGCTCGATTCTTTGCCTTCTCGATGCATTTATTGCCACAGATTTTGCTAATGCAGTTTCTGAGGCAAGAATGTGTTCGGGTAAAAAGAGTTAATGGGCAAACTATGA	MKRKREQMTLWKAAFVNGRETFKSWIDKARMLELNCDISSASSTHYSDLDLKSKCAKIEDKFMCTFSVGIRPTSKQNRTLNQMLKVSNYAYNWCNHLVKEKDFKPKQFDLQRVVTKTNSHDVPAEYRLPGDDWFFDNKMSSIKLTACKNFCTMYKSARTNQKKTKVDLRNKDTALLREGSFEVQRQYVRLLTEKDIPDERIRQSRIALMADNFSKSKKDWKERFLRLSKNVSKIPPLNHDMKVCKRPNGKFILQIPCDPICTRQIQVHTSDSICSIDPGGRTFATCYDPSNIKTFQIGPEADKKEIIHKFHNKIDNVHRLLSYAQKKKQTQAVQDRIGQLKKLHLKLKTYVDDVHLKLCSYLVKNYKLVVLGRISVSSIVRKDRPNHLAKKGNRDLLCW…	TTAA
96	Fanzor2	Mollusca	Dreissena polymorpha isolate Duluth1	-	JAIWYP010000009	88666563-88666640:plus	ATTAGGTCGATCCATCCTAAGTTCGAAAGTTGATTGCTGGGCAATTTTCTGCCGAATGATATGGGTTATGACACTACG	MKRKREDLTLWDAANVHKHKSMWYWWEYIRRKDLINHEKTDCDVIQLLQSASVKKQKTHSDDFLTSFSVGIRPTKHQKQVLNEMLRVSNYTYNWCLWLVNEKGLRPHQFELQKIVCKTNARDVDPQYRMENDDWFFNNKMTRVKGTSCKNFCTSYKSAKALKSKLKRPMPISNIIEGSFGVPNLYIRLLSSKDVCTHETNMQNRYICMMPDNFEKRSNPKERFLKLAKRITNIPPINHDVKIVKRADGMFIMNIPCDPKYTRRNASNDTIEKRVCGIDPGGRTFATVYDPIDCCVFQVGIKEDKQYVISKLHNKIDHAHMHLTKAQNKKQQQAARERIVSLKKTHLKLKTFVEDIHLKLSSHLVKEYHYVALGKINVAPMVKKKHLSKRAKRDLLYWQH…	X
97	Fanzor2	Mollusca	Dreissena polymorpha isolate Duluth1	-	JAIWYP010000013	70826073-70826167:plus	AATTAGGTCGATCCATCCTAAGTTCGAAAGTTGATTGCTGGGCAATTTTCTGCCGAATGATATGGGTTATGACACTACGTTAGTGATTGTGTGCC	MKRKREDLTLWDAANVHKHKSMWYWWEYIRRKDLINHEKTDCDVIQLLQSASVKKQKTQSDKFLTSFSVGIRPTKHQKQVLNEMLRVSNYTYNWCLWLVNEKGLKPHQFELQKIVCKTNARDVDPQYRMANDDWFFNNKMTRVKGTSCKNFCTSYKSAKALKSKLKRPMPISNIIEGSFGVPNLYIRLLSSKDVCTHETNMQNRYICMMPDNFEKRSNPKERFLKLAKRITNIPPINHDVKIVKRADGMFIMNIPCDPKYTRRNASNDTIEKRVCGIDPGGRTFATVYDPIDCCVFQVGIKEDKQYVISKLHNKIDHAHMHLTKAQNKKQQQAARERIVSLKKTHLKLKTFVEDIHLKLSSHLVKEYHYVALGKINVAPMVKKKHLSKRAKRDLLYWQH…	X
