# Supplementary material for: Fanzor is a eukaryotic programmable RNA-guided endonuclease
Source: Nature. 2023 Jun 28;620(7974):660–8. doi: 10.1038/s41586-023-06356-2 (PMC10432273; doi:10.1038/s41586-023-06356-2)
Supplement: Supplementary file 6 — Fz loci in S. punctatus. [file 41586_2023_6356_MOESM6_ESM.txt]

LOCUS       NW_015971553.1_-_Loci_with_Fz        4145 bp    DNA     linear   UNA 12-MAY-2023
DEFINITION  Spizellomyces punctatus DAOM BR117 chromosome Unknown
            supercont1.17, whole genome shotgun sequence.
ACCESSION   geneious|urn:local:
VERSION     geneious|urn:local:.:1rt-g96hokv:0
KEYWORDS    .
SOURCE      .
  ORGANISM  .
FEATURES             Location/Qualifiers
     Loci_with_Fz    1..4145
                     /created_by="gfaure"
                     /label="Loci with Fz"
     gene            complement(<1..918)
                     /locus_tag="SPPG_07726"
                     /db_xref="GeneID:27690923"
                     /label="gene"
     CDS             join(complement(697..730),complement(539..630),
                     complement(250..393),complement(35..188))
                     /locus_tag="SPPG_07726"
                     /codon_start=1
                     /product="uncharacterized protein"
                     /protein_id="XP_016604939.1"
                     /db_xref="GeneID:27690923"
                     /translation="MNLLQKKPNVKDQVRATSREVRTIQRELGKDRSGLERQEKQIIA
                     DIKKAAKQGRTAEAKTLAKQLLQLRKHIEKNTRVNAQVGGLRVKATTMASQAATAKAM
                     SSATRVMAASNKATDLGQLQKTMMQFGEENTKMDMKDDMINDVLDSMMDEEGDQEESQ
                     NIMNAVFDEIGLDLTTKAAQVPRTRLDATQSVQREDESDALMKRLAQLKS"
                     /label="uncharacterized protein CDS"
     mRNA            join(complement(697..918),complement(539..630),
                     complement(250..393),complement(35..188))
                     /locus_tag="SPPG_07726"
                     /product="uncharacterized protein"
                     /transcript_id="XM_016755884.1"
                     /db_xref="GeneID:27690923"
                     /label="uncharacterized protein mRNA"
     ORF             37..339
                     /transl_table=11
                     /Genetic_code="Bacteria, Archaea"
                     /created_by="Glimmer3"
                     /Glimmer_Reading_Frame="+1"
                     /Glimmer_score="5.59"
                     /label="orf00001"
     ORF             383..454
                     /transl_table=11
                     /Genetic_code="Bacteria, Archaea"
                     /created_by="Glimmer3"
                     /Glimmer_Reading_Frame="+2"
                     /Glimmer_score="7.08"
                     /label="orf00002"
     ORF             complement(835..993)
                     /transl_table=11
                     /Genetic_code="Bacteria, Archaea"
                     /created_by="Glimmer3"
                     /Glimmer_Reading_Frame="-1"
                     /Glimmer_score="0.48"
                     /label="orf00004"
     end             complement(937..966)
                     /original_coord="NW_015971553:213630_213601:-1"
                     /label="end"
     ORF             950..1018
                     /transl_table=11
                     /Genetic_code="Bacteria, Archaea"
                     /created_by="Glimmer3"
                     /Glimmer_Reading_Frame="+2"
                     /Glimmer_score="1.31"
                     /label="orf00003"
     ID16            1179..3092
                     /created_by="gfaure"
                     /label="ID16"
     fz              1179..3092
                     /original_coord="NW_015971553:213843_215756:1"
                     /fz="1 1_638 100.0"
                     /label="fz"
     CDS             1179..3095
                     /locus_tag="SPPG_07727"
                     /codon_start=1
                     /product="uncharacterized protein"
                     /protein_id="XP_016604940.1"
                     /db_xref="GeneID:27690924"
                     /translation="MPPKKKQKLERLKKLDKPTLHTCNKTSFAKAFLPNETYRQRLLD
                     YIAIIHQLADHASHALKFYILSTSTSSFPVVHEDTIEAILYLLNKGEAWHPRKEAKKA
                     WRDCLLPYVQRYCQIVGFIHPNLRGEQQSINYLTVSMMTNLKVNVQEHFMQMLLRYIN
                     LRFDVKGQKQRLPPKSDARKAFFTRLRYLKSVFLFDVVPELEFLDDLTPLESEVLEEI
                     WSLDLPFLPNDPLAYAIVADPMSFFPAYCKLSGLYEQYGFQRFSAIPLRRSLIQSHVR
                     IDTIILYQHILCITRRDAETVEKDDLWMRVCNLCTKAFRSRCGMHFEGSITTDGASVS
                     VYLKHPEADKYGKRGARKSANTVAAEVKALYVENNLPACRAAENVVVIDPNKRDILYC
                     QDSNGTTFRYTANQRAVETGSRRFAKRREAMKEEAGVDLIESRIPSHKTMNLMDFTRY
                     LLVRRADWDRRKEFYSHPAHTRWKWHSFINRQKSESDLISNMRNKYGENFTVVMGDWS
                     DAGRTARFQTSSKTKGWRTLFKRNRIDCFLLDEYKTSSVCPRCSSSEFVEKKFKTRPH
                     SRPWRRREGKIEKVHGLLGCTNPNCLQQAWTSGMRYWNRDMLSTCNMLLIVRSMLDGH
                     GRPEVFSRSVPAVA"
                     /label="uncharacterized protein CDS"
     gene            <1179..3334
                     /locus_tag="SPPG_07727"
                     /db_xref="GeneID:27690924"
                     /label="gene"
     mRNA            <1179..3334
                     /locus_tag="SPPG_07727"
                     /product="uncharacterized protein"
                     /transcript_id="XM_016755885.1"
                     /db_xref="GeneID:27690924"
                     /label="uncharacterized protein mRNA"
     ORF             1179..3095
                     /transl_table=11
                     /Genetic_code="Bacteria, Archaea"
                     /created_by="Glimmer3"
                     /Glimmer_Reading_Frame="+3"
                     /Glimmer_score="3.29"
                     /label="orf00008"
     end             3162..3191
                     /original_coord="NW_015971553:215855_215826:1"
                     /label="end"
     gene            complement(3195..>4145)
                     /locus_tag="SPPG_09493"
                     /db_xref="GeneID:27692618"
                     /label="gene"
     mRNA            join(complement(4016..>4145),complement(3691..3944),
                     complement(3195..3623))
                     /locus_tag="SPPG_09493"
                     /product="uncharacterized protein"
                     /transcript_id="XM_016757660.1"
                     /db_xref="GeneID:27692618"
                     /label="uncharacterized protein mRNA"
     CDS             join(complement(4016..>4145),complement(3691..3944),
                     complement(3314..3623))
                     /codon_start=2
                     /locus_tag="SPPG_09493"
                     /product="uncharacterized protein"
                     /protein_id="XP_016604941.1"
                     /db_xref="GeneID:27692618"
                     /translation="NLLLFYSLTVLVGSILHTFAPPPPSVFSNKRNPLNVYFAKRGWF
                     WTGVTLLLFALFASPPGYRRRAVIRWTAATSYWVLFAQWAFGHSLFDRVLLVSGTCSI
                     DGHGHPRICVRNGGEWIGFDTSGHCFILIHMSLFIYEELQLLVRPQVVRPRYANATAI
                     LSSVLIFLLLLWYTMLIATSVYFHTWQEKIAGTIAGLAFWVVMYGYVWPKWFPDMMPQ
                     ATAVVAQRRQTE"
                     /label="uncharacterized protein CDS"
     ORF             complement(3314..3766)
                     /transl_table=11
                     /Genetic_code="Bacteria, Archaea"
                     /created_by="Glimmer3"
                     /Glimmer_Reading_Frame="-2"
                     /Glimmer_score="4.84"
                     /label="orf00010"
     ORF             3813..4097
                     /transl_table=11
                     /Genetic_code="Bacteria, Archaea"
                     /created_by="Glimmer3"
                     /Glimmer_Reading_Frame="+3"
                     /Glimmer_score="2.08"
                     /label="orf00011"
ORIGIN      
        1 aatgaacatg gatgggcttt ttgtaaaaac tcactcatgt catccttcat atccatcttt
       61 gtattctctt ccccaaattg catcatggtt ttctgtaatt gtcctaaatc ggtagccttg
      121 tttgatgccg ccatgacacg ggtagccgaa ctcattgcct tggctgtggc tgcttgtgag
      181 gccatcgtct accaagtaat ctatcagcat ctatgcaaaa aagatcggca catttctcat
      241 cttgcttaca gtcgctttga ctcggagtcc tccaacctgg gcattgacac gggtgttttt
      301 ttcaatgtgc tttcgaagct ggaggagttg ttttgctagg gtttttgctt cggctgttcg
      361 cccttgtttt gcagcctttt tgatgtccgc gatctgttat ggtgaatgca gcgtgagaaa
      421 cgttgctgga aagatagttt ccaacactct ctagcctccc atcgataacc accgtttgca
      481 gcagttacgg taatacatct cccacccctc gttttgctat gtgccgaaaa atactcacaa
      541 tctgcttctc ttggcgctcc aatccgctac gatctttccc cagctctcgc tgaatggtcc
      601 gtacttcgcg actggttgcc cgtacctgat ctatttccag tcagcatata agtattccca
      661 ttgcaaaaag acttggcagg aaacacggca gcagaccttt tacattcggc tttttttgta
      721 gcaaattcat tatggttgtg ttttgaagag tgagtgaaat aaagtgcact cagtccatgc
      781 aagcaggtgg aatgatgtca agaaaagctt ggcaagtggt tccgaggttg accctcaaat
      841 atccctagga tctgtgatga cgatgcttac ataatgcccc gttttcgcac acatcacacc
      901 agtattgaga aaataaaacg agttcaaagg ataacatagt gcggagccga tgggtattgg
      961 ccctagtgca atgattccaa ccaatttaat cataatttta ctcgatttag gcaaatgaac
     1021 tatggtgcga tgcataaaag atgctccacc attgaaaaac gggtccaata tgtgcgggaa
     1081 ttttcgcagt tgccacattt ctatataaac ccctccacta tcgtctctcc ctgcccattt
     1141 tcccaggctt tctttcatct ttttccacag atatcatcat gccgccaaag aagaagcaaa
     1201 agcttgaaag gctcaaaaaa ctcgacaaac ccaccttaca tacctgcaac aagacgtcct
     1261 ttgcaaaggc tttcttgcct aatgagacct accggcagcg tcttctagat tacatcgcca
     1321 tcatccatca actcgctgac catgcttccc acgctctcaa attctacatc ctctctacat
     1381 ccacatcgtc tttcccggtt gttcacgaag atacaatcga agccattctc tatcttctca
     1441 acaaggggga ggcttggcat ccaagaaagg aagcaaagaa ggcatggcgg gattgtttgt
     1501 tgccatatgt tcaacggtac tgccaaatcg tcggcttcat tcatccaaat ctacgaggcg
     1561 agcagcagtc aattaattac ctgacagtga gtatgatgac gaacctgaaa gtcaacgttc
     1621 aagagcattt catgcagatg ctgctccggt acattaatct gcggttcgac gtgaagggac
     1681 agaagcagcg actgccaccg aaaagcgatg cgcgaaaggc tttctttact cggctacgct
     1741 acttgaagtc ggttttcctt tttgatgtgg tgcccgagtt ggagttcctg gatgacttga
     1801 caccattgga gagcgaggtt cttgaagaga tttggtcatt ggatctccca ttccttccta
     1861 acgatcccct tgcctacgcc attgttgctg atccgatgtc attttttccc gcgtactgca
     1921 aactctctgg gctgtatgaa caatatggct tccaacggtt cagtgcgata cctctgcgcc
     1981 gctcgctcat tcaaagtcac gtgcgaatcg acaccatcat cctgtaccag catatccttt
     2041 gcatcacgcg gcgagacgca gaaactgtcg aaaaggatga tctgtggatg cgcgtctgca
     2101 atctatgtac caaggctttt cggtctcgct gtggtatgca ttttgaaggc tcaatcacca
     2161 cggatggagc ctcggtgtct gtatacctaa agcacccaga agcagacaag tatggaaagc
     2221 gcggagcgag aaagtcagca aacacggtgg ctgcagaggt taaagcgctt tatgtggaga
     2281 acaacttacc tgcttgtcga gcagcagaga atgtcgtcgt tatcgaccca aacaagcgcg
     2341 acattctcta ctgccaagac agcaatggta cgacatttcg ctacaccgcc aaccagcgag
     2401 ccgtggagac tggaagccgg cggtttgcaa agagacgaga agcaatgaag gaagaagctg
     2461 gagttgatct catagaatca cgaataccat cccacaaaac aatgaacctc atggacttca
     2521 ctcgctacct tctcgttcgc cgcgctgatt gggatcgtcg caaggaattc tattcgcatc
     2581 ctgctcatac tcgatggaaa tggcactcct tcataaaccg tcagaagagc gaatcagacc
     2641 tcataagtaa catgcgcaac aagtacggtg aaaactttac tgttgtgatg ggtgattgga
     2701 gcgacgctgg tcgaactgcg agatttcaga cctcatcaaa gacaaaaggc tggcgcaccc
     2761 tctttaagcg caaccgcatt gattgtttcc ttctcgacga gtacaagacc tcatctgttt
     2821 gccctcgctg ttcctcatct gagtttgtgg agaaaaaatt caaaacacga cctcattcaa
     2881 gaccttggcg ccgtcgtgaa ggcaagattg aaaaagtcca cggactgctg ggttgtacca
     2941 accctaactg tttgcagcaa gcctggacat cgggaatgcg ctactggaat cgagatatgc
     3001 tgtcaacctg caacatgcta ttgattgtga gatcaatgtt ggatggacac ggtagaccag
     3061 aagtgttcag caggagtgtt ccagccgtag cgtagaacgt agattggtta gattaggttt
     3121 tccgagccgg ttgtcgcgcg gttcaatccc tggtgcgggt gctagtgcca atacccaccg
     3181 gctccgcact atctataggt tatgaaatca aattacaaat aaatacatca atgagacgag
     3241 tgccctggtg caagatctac catctgcact actcttctca ataatcttgc cattaattat
     3301 cttagcagac caactattcc gtttgccttc tttgggccac aaccgcggtt gcctgaggca
     3361 tcatatcggg aaaccatttc ggccatacat atccatacat gacaacccaa aaagccaagc
     3421 ctgcaattgt tcctgcaatt ttctcttgcc acgtgtggaa ataaacgctc gtcgcgatga
     3481 gcatcgtgta ccagagaagg aggaggaaaa tgagaacgct ggataggatt gcggttgcgt
     3541 ttgcgtatcg tggacggacg acttgaggtc tgactaggag ttgaagttct tcgtaaataa
     3601 agagggacat gtggataaga atgctgtaaa tgggaaaagg tgagccgtga cattcgtata
     3661 ccatcatcca aaccctgtca aaatactcac aaacaatgcc ctgacgtatc aaacccaatc
     3721 cactctcccc cattccgaac acaaatccgt ggatgtccgt gcccatcaat gctgcacgtt
     3781 ccagacacta gtaatacgcg gtcaaatagc gaatgtccaa acgcccactg agcaaacaac
     3841 acccagtagc tcgttgctgc cgtccagcgt atgacggcac gtcgacggta tcccggtggc
     3901 gaggcaaaga gggcaaacaa aaggagggtg acgcctgtcc aaaactgtgc gtaaaaaagg
     3961 ctattgggtt aggggtttgt caccacaggc gcaaaacgac gtgtagcaac tttacccatc
     4021 cacgcttggc aaagtataca ttgagaggat ttcgtttatt cgagaagaca gatggtggtg
     4081 gtggggcaaa agtgtgaaga atggagccaa cgagtacagt caaagaatag aataaaagga
     4141 ggttt
//
LOCUS       NW_015971542.63_-_Loci_with_Fz        4726 bp    DNA     linear   UNA 12-MAY-2023
DEFINITION  Spizellomyces punctatus DAOM BR117 chromosome Unknown supercont1.6,
            whole genome shotgun sequence.
ACCESSION   geneious|urn:local:
VERSION     geneious|urn:local:.:1rt-g96hokv:1
KEYWORDS    .
SOURCE      .
  ORGANISM  .
FEATURES             Location/Qualifiers
     Loci_with_Fz    1..4726
                     /created_by="gfaure"
                     /label="Loci with Fz"
     gene            complement(<1..1200)
                     /locus_tag="SPPG_04033"
                     /db_xref="GeneID:27687507"
                     /label="gene"
     CDS             complement(23..1108)
                     /locus_tag="SPPG_04033"
                     /codon_start=1
                     /product="uncharacterized protein"
                     /protein_id="XP_016608970.1"
                     /db_xref="GeneID:27687507"
                     /translation="MSEQQQQQQLTAAADDDDPYSYEIHDGPEQKSPSSRAGSDAKAS
                     DTTVEHEQPQDINLSSTAAGEIERTVSSPPSDVAAINDKDVQAPPVEPTANTTQAANA
                     NDSIVPEKHVGLLEERQAPAERAQESLSQEEPGVSSLHEATLLNVSKLESVPSQSQSL
                     PTELLASTPTTSHHPEITDSTKEVETRSHTATSQSIENTAENTGNAPTVADGTSQEQH
                     EPQRPPVGPRRSSLPSPSPHPPPQSDLPAQQSADKSYRLKPITYLDPRTDTPRRLKII
                     TQNRNGPCPLLALCNVLLLRGDIEIRYERDEVDYEYIVELIGDWLTTRLPLSSPNASS
                     PTSPSFSSVRHTSADFSKNFTDVLEIIPTLQTGLDVNVRFDSPFSFEVTSSLLVFDLF
                     KIILCHGWTVDPQDEETYRVVVSECGSYNQVVEKVIEGEIAAAHQAKGKEKMVTEEEY
                     EEASRKRDQLIHEGLVCKGFLDATASQLTYHGLQTLCETLEPNSLAVLFRNNHFCTLF
                     KRVGKDGTIALYTLVTDQGFVGAEAVVWETMDNVEGDSSFVDGCFNRFETSGESEHIP
                     SANLSGGQQPSMIGLEDYVDVGGQGREATQASSDLALALSLQEEENVRHDAYVRRQQE
                     AEYASHSHGRAGQGDTSRRSSGSAKGDKKKDKCLVM"
                     /label="uncharacterized protein CDS"
     mRNA            complement(23..1200)
                     /locus_tag="SPPG_04033"
                     /product="uncharacterized protein"
                     /transcript_id="XM_016752278.1"
                     /db_xref="GeneID:27687507"
                     /label="uncharacterized protein mRNA"
     ORF             complement(223..477)
                     /transl_table=11
                     /Genetic_code="Bacteria, Archaea"
                     /created_by="Glimmer3"
                     /Glimmer_Reading_Frame="-1"
                     /Glimmer_score="5.01"
                     /label="orf00002"
     ORF             540..1265
                     /transl_table=11
                     /Genetic_code="Bacteria, Archaea"
                     /created_by="Glimmer3"
                     /Glimmer_Reading_Frame="+3"
                     /Glimmer_score="3.18"
                     /label="orf00006"
     end             complement(1228..1257)
                     /original_coord="NW_015971542:841918_841889:-1"
                     /label="end"
     ORF             1306..3273
                     /transl_table=11
                     /Genetic_code="Bacteria, Archaea"
                     /created_by="Glimmer3"
                     /Glimmer_Reading_Frame="+1"
                     /Glimmer_score="3.29"
                     /label="orf00014"
     CDS             1390..3273
                     /locus_tag="SPPG_09169"
                     /codon_start=1
                     /product="uncharacterized protein"
                     /protein_id="XP_016608971.1"
                     /db_xref="GeneID:27692294"
                     /translation="MPSKKKQKLEKLDKPTCLHTCNKTPFAKAFLPNEIYRQRLLDYI
                     AIIHQLADHASHALKFYILSAPSFTVNEETIEAILYLLNKGEAWQPKTDAKKALRRCL
                     LPYIQRYCHIIGFVHPNLQKEQQSVNYLTVSMMTNLKVNVQEHLMQMLLWYINLQLDV
                     KGQKQRLPLKSDARKAFFTRLRYLKSVFLFETMPESLDDLSILENEILEEIWTLNLPF
                     PDQDKPLAYLIAIDAMSFFPAYCRLSKLFEQQGFRQFSAIPLRRSLIQSHVRIDTVIL
                     YSHVLCITRREAEAVEKVDLWLRVCNLRTKAFRSRCGMHFEGSITTDGTSVSVYLKHP
                     EADKYGKRSGGKKSANTMEAEVKALYVENNLSACQENFVVIDPNKRDLLYCQDSIGTT
                     FRYTANQRAVETGSRRFAKRREAMKKEAGVDLIESRIPSHKMMNVMDFTRYLLVRRAD
                     SDRRKEFYSHPAHTRWKWHAFINRQKSESNLISNMHNKFGRNFTIVMGDWSDAGRTTR
                     FQTSSKTKGWRTLFKRNRIDCFLLDEYKTSSVCPHCSSDVEKGFKTRPHSRPYRRREG
                     KIEKVHGLLGCTNPNCQQDWTMRYWNRDTLSTCNMLMIVQSMLDGHCRPEVFSRRSVP
                     AVA"
                     /label="uncharacterized protein CDS"
     gene            <1390..>3273
                     /locus_tag="SPPG_09169"
                     /db_xref="GeneID:27692294"
                     /label="gene"
     mRNA            <1390..>3273
                     /locus_tag="SPPG_09169"
                     /product="uncharacterized protein"
                     /transcript_id="XM_016757326.1"
                     /db_xref="GeneID:27692294"
                     /label="uncharacterized protein mRNA"
     fz              1432..3270
                     /original_coord="NW_015971542:842093_843931:1"
                     /fz="1 18_638 97.33542319749216"
                     /label="fz"
     end             3341..3370
                     /original_coord="NW_015971542:844031_844002:1"
                     /label="end"
     ORF             complement(3799..4056)
                     /transl_table=11
                     /Genetic_code="Bacteria, Archaea"
                     /created_by="Glimmer3"
                     /Glimmer_Reading_Frame="-1"
                     /Glimmer_score="1.54"
                     /label="orf00017"
     ORF             complement(4243..4512)
                     /transl_table=11
                     /Genetic_code="Bacteria, Archaea"
                     /created_by="Glimmer3"
                     /Glimmer_Reading_Frame="-1"
                     /Glimmer_score="4.72"
                     /label="orf00019"
ORIGIN      
        1 tgaagaaaga gttgataccc actggtatga tctcaaggac atctgtgaaa ttctttgaaa
       61 agtctgcgga tgtatgacgg acggatgaaa acgatggtga tgtaggggat gatgcattgg
      121 gactactcag gggtagccgg gttgtcagcc agtctcctat tagctcaaca atatattcat
      181 aatccacttc atctctttca tatctgattt cgatatctcc cctcaacagc agcacattgc
      241 agagtgcgag gagcggacaa ggtccattgc gattttgcgt gataatcttg agtcttcgtg
      301 gggtatccgt ccttggatcc aagtacgtga tcggtttaag tctgtaagat ttatcagccg
      361 attgctgtgc gggaagatcg gactgcgggg gagggtgcgg cgaaggtgac ggaagggatg
      421 agcgacgagg accaacaggc ggacgctgag gctcatgttg ttcttgggac gtcccatctg
      481 ctacagttgg agcgtttccc gtgttctctg ctgtattttc aatggattga cttgttgctg
      541 tgtgtgaacg tgtctcaacc tctttcgtag agtcggttat ttctggatgg tgtgatgtgg
      601 ttggggtgga agctagcagc tcagttggca aagactgcga ttgtgacggt acagattcca
      661 actttgagac attcaatagg gtagcttcat gcagagagga cacgcccggt tcctcttgtg
      721 atagcgactc ttgtgctctt tctgctggtg cttggcgctc ctcaaggaga cccacatgct
      781 tctccggcac gatagagtcg ttcgcgttcg cagcctgtgt ggtatttgcc gtaggctcta
      841 cgggaggcgc ttgtacatcc ttgtcgttta tagcagcaac gtcagatggt ggagagctga
      901 ctgtgcgttc aatttcgcct gccgcggttg aagagaggtt gatatcctgg ggttgttcat
      961 gttcgacggt tgtgtcgctc gctttggcat cgctaccagc ccgcgaggat ggtgactttt
     1021 gctctgggcc gtcatgtatc tcgtatgaat atgggtcgtc gtcgtctgct gctgctgtga
     1081 gctgctgctg ctgctgctgc tctgacattg ttcaacccaa aagcccaaac tccttcagcc
     1141 ctcgtcgtgc acacaaaaga ctgtttatca agaaagcacg cgctctgaac gctggttacg
     1201 tgtttaacgc ctgctatgcc aactacatag tgcggagccg atgggtattg gcactagtac
     1261 agtgattcca accaattgaa tcataatttt actcgattta gactcatgaa ctatggtttg
     1321 atccaaaaat cctatataag tcatcgtgcc cattttccca ggctttcatc tttttccaca
     1381 gatatcatca tgccatcaaa gaaaaagcaa aaactcgaaa aactcgacaa acctacttgc
     1441 ttacatacct gcaacaagac tccctttgca aaagctttcc tgccaaacga gatctaccgc
     1501 caacggcttc tagattacat cgccatcatc catcaacttg ctgaccacgc ttcccacgct
     1561 ctcaaattct acatcctatc tgcaccatcc ttcaccgtga acgaggagac catcgaagcg
     1621 attctctatc ttctcaacaa aggagaggca tggcaaccaa aaactgatgc aaagaaggcg
     1681 ctacgcagat gcttgttgcc atacattcaa cggtactgcc acatcatcgg cttcgttcat
     1741 ccaaatctac aaaaagagca gcaatcagtc aattacctga cagtgagtat gatgacgaac
     1801 ctgaaagtca acgttcaaga gcatctcatg cagatgctcc tttggtatat caatctgcag
     1861 cttgacgtga agggacagaa gcagcgactg ccactgaaaa gcgatgcgcg gaaagctttc
     1921 tttactcggc tacgctactt gaagtcggtt ttccttttcg aaacaatgcc agaatcgctg
     1981 gatgacctga gcattcttga aaacgagatt ttagaagaga tctggacact taacctgcca
     2041 tttcctgatc aagacaagcc gcttgcctac ctcattgcca tcgacgcgat gtccttcttt
     2101 cctgcatact gccgactgtc aaagttgttc gagcagcaag gctttcgaca gttcagcgcg
     2161 atacctctgc gccgctctct catccaaagc catgtgcgga ttgacaccgt catcctctac
     2221 tctcatgttc tttgcatcac gcgacgagaa gcagaagccg tagagaaggt cgatttatgg
     2281 ttgcgcgtct gtaatctacg taccaaagct tttcggtctc gctgtggtat gcattttgaa
     2341 ggctcgatca cgacggacgg tacctcggtg tcagtttact tgaaacatcc tgaagctgac
     2401 aagtatggaa aacgcagcgg agggaaaaag tcagcaaaca cgatggaggc agaggttaaa
     2461 gcgctttatg tggaaaacaa cttatctgct tgtcaagaga actttgttgt tatcgaccca
     2521 aacaagcgcg atcttctcta ctgccaagac agcattggta cgacgttccg ttacaccgcc
     2581 aaccagcgag ccgtggagac aggtagccgg cgatttgcaa agagacgaga agcaatgaag
     2641 aaagaagctg gagttgacct catagaatca cgtatcccaa gccacaagat gatgaacgtc
     2701 atggacttta ctcgctacct tctcgttcgt cgcgcagatt cggatcgtcg caaggaattc
     2761 tactcccacc ctgcccacac acggtggaag tggcatgcat ttataaaccg tcagaagagt
     2821 gaatcgaacc tcatatccaa catgcacaac aagtttggga ggaactttac cattgtgatg
     2881 ggtgattgga gcgacgccgg tcgaactacg agatttcaga cctcatcaaa gacaaaaggc
     2941 tggcgcaccc tctttaagcg caaccgcatt gattgtttcc ttctcgacga gtacaagacc
     3001 tcatctgtct gccctcactg ttcctctgac gttgaaaaag gcttcaaaac acgacctcat
     3061 tcaagacctt atcgacgacg agaaggcaag attgaaaaag tccacggatt gctgggttgt
     3121 accaacccta actgtcagca agactggacg atgcgctact ggaatcgaga tacgctgtca
     3181 acctgcaaca tgctgatgat cgtgcaatca atgttggatg ggcactgtag accagaggtg
     3241 ttcagcagga ggagtgttcc agccgtagca tagagcgaga gattggttag attagccttt
     3301 ccgagccggt tgtcgcgcgg ttcaatccct ggtgcgggtg ctagtgccaa tacccatcgg
     3361 ctccgcacta accaactccc atttagcgat agcacccttc ttgaaactcg gaatcctgct
     3421 cgtttccttc ctttctggac aacgacctgc gccttatttg gaccaaaaag cctccatacc
     3481 agataacaaa aacgcaaagt cctttgctga gcagcctatc caagaagacc tgtagatcag
     3541 acgcgaccac atgtcttctg gaagcgaatc gtcgccgtca gagagctcct actttagccg
     3601 caagaatgga gtggagaaca tatccttgac ccggttaccc aatctcgcct ctcccaggtt
     3661 aatgacacca acttcgcaac tcgcagagac tgctgtggga gtgagggaag ctgcaaaatg
     3721 cataggtatt tgacattttg ctgacagagc cttggcgcat tttcacaaag acttcaccat
     3781 gaacttttct tattggggtc aacgctcccc caaccttgcc agagatagta gtaatccctt
     3841 ttttctttta ggacgtgcct tggtgaagtt ggagcgcccg caaactgtca tgctcgtggc
     3901 aaaagcacta gacgcaaaga ttatcaaatt cacccggcaa ttagcctgcc atcttatcga
     3961 caccccccga acgtcttgcg gacacaaggg gttaactgtg taggttgcaa gagtgtaatt
     4021 ccaaacccgg cgattgattg ggcacattgt taacaagcgc taatttccct ttagatatat
     4081 tgattccaaa tttcgcactc atcctgcatt cagctttgac cggctactgg cttctcatcc
     4141 ccactatgcc gatcagctca agttttggac gccagaactg tgcgcaacgc aaacagatca
     4201 catcgatttc atcatcactc ttggcggaga cggaacggta atctacacgt cgtggctctt
     4261 ccagcacgcg caagtacctc cagttgttcc cttcgatctg ggttcgcttg gatttttgac
     4321 caacttcaac atcacaaaca tacgcgatgt tctgcagcga gtgattgggt gccgtggtgc
     4381 tggagttagg gtgaacttgc gtatgagact tagctgcacg gtttggaggt cggactttaa
     4441 aagcaaaaat aaagaggtct tagaaggtcg gacggctgag aaaaagagac gggaagattt
     4501 gtgtagtatc aagggcgacg aggaagaagc agatggccgt tcaaagatag ggagacgagc
     4561 ttcgagtcag caacctgatc ctggcactac actgaatggg ttacccgcct attcttccga
     4621 cgacctaata tctaccactc ccgcaccacg actgaacgat gaacatgcga cttccgatat
     4681 tggcgactta ttagatgaga tctctttgca attgatgtca aaagtt
//
LOCUS       NW_015971537.108_-_Loci_with_Fz_(reversed)        5016 bp    DNA     linear   UNA 12-MAY-2023
DEFINITION  Spizellomyces punctatus DAOM BR117 chromosome Unknown supercont1.1,
            whole genome shotgun sequence.
ACCESSION   geneious|urn:local:
VERSION     geneious|urn:local:.:1rt-g96hokv:2
KEYWORDS    .
SOURCE      .
  ORGANISM  .
FEATURES             Location/Qualifiers
     Loci_with_Fz    complement(1..5016)
                     /created_by="gfaure"
                     /label="Loci with Fz"
     CDS             complement(<1..762)
                     /locus_tag="SPPG_00374"
                     /codon_start=1
                     /product="uncharacterized protein"
                     /protein_id="XP_016612697.1"
                     /db_xref="GeneID:27684106"
                     /translation="MIMFKSSPEEPPVTLKAVLSGQTCPPISYTDFAQYMNREGQGQY
                     IEFYEAVLGYVLLYRQWSAGQIEREHQARVAERARKEKENREAREREREKEKGKDTEC
                     LSEEGRLCALTESDVENASGEKPSSSNTLPAAQSNIALEQSDWGTYMNVIQGRRSTSA
                     GTDQTAVRGPFPSKTEKKESIKLENMPIDSLHEALDTKARLIFDTFLRQDSPSVVPIP
                     EELRTFLQSHICVPPPTYQPHSPSLLHPTFNHVITQ"
                     /label="uncharacterized protein CDS"
     gene            complement(<1..820)
                     /locus_tag="SPPG_00374"
                     /db_xref="GeneID:27684106"
                     /label="gene"
     mRNA            complement(<1..820)
                     /locus_tag="SPPG_00374"
                     /product="uncharacterized protein"
                     /transcript_id="XM_016748702.1"
                     /db_xref="GeneID:27684106"
                     /label="uncharacterized protein mRNA"
     ORF             complement(999..1145)
                     /transl_table=11
                     /Genetic_code="Bacteria, Archaea"
                     /created_by="Glimmer3"
                     /Glimmer_Reading_Frame="+2"
                     /Glimmer_score="2.82"
                     /label="orf00013"
     end             complement(1089..1118)
                     /original_coord="NW_015971537:990378_990349:1"
                     /label="end"
     ORF             1167..3131
                     /transl_table=11
                     /Genetic_code="Bacteria, Archaea"
                     /created_by="Glimmer3"
                     /Glimmer_Reading_Frame="-2"
                     /Glimmer_score="3.31"
                     /label="orf00012"
     gene            1232..3307
                     /locus_tag="SPPG_08836"
                     /db_xref="GeneID:27691961"
                     /label="gene"
     mRNA            1232..3307
                     /locus_tag="SPPG_08836"
                     /product="uncharacterized protein"
                     /transcript_id="XM_016756976.1"
                     /db_xref="GeneID:27691961"
                     /label="uncharacterized protein mRNA"
     CDS             1254..3131
                     /locus_tag="SPPG_08836"
                     /codon_start=1
                     /product="uncharacterized protein"
                     /protein_id="XP_016612696.1"
                     /db_xref="GeneID:27691961"
                     /translation="MPPKKKQKLEKLDKPTLHTCNKTSFAKAFLPNETYRQRLLDYIA
                     IIHQLADHASHALKFYILYAPTFPTVNEDTIEAILYLLNKGEAWHPRKEAKKALRGCL
                     LPYIRRYCQIVGFIHPNLRGEQQSINYLTASMMTNLKVNIQEHFMQMLLRYINLRLNV
                     KGRGRLPLKSDARKAFFARLRYLKSIFLFDVMPESLDDLTAEESELLEEMWSFIPLSD
                     QPLAYSVAVDPLAFFPAYCKLSVLYERHGFRRFSAIPLRRSLMQSHIRIDTVILYQHI
                     LCITRREAETVEKVDLWLRVCNLRNKAFRSRRGMQFEGSISTDGTSVSVYLKHPEADK
                     YGKGARKSAKSLEDEVKVQYMEKNLPACRAAENIVVIDPNKRDILYCQDSNGTTFRYT
                     ANQRAMETGSRRQRKERQQMKKEAGIDLIESRIPSHKTMNLMDFTRYLLVRRADSDRR
                     KEFYSHPAHTRWKWHAFINRQKSESDLISNMHNKFGNFTIVMGDWSDAGRTARFQTSS
                     KTKGWRTLFKRNRINCFLLDEYKTSSVCPHCLASSADFLEKGFKTRPHSRPWRRREGK
                     IEKVHGLLGCTNPNCQQAWTMRYWNRDTLSTCNMLMIVQSMLDGHGRPKVFSRGVPAV
                     A"
                     /label="uncharacterized protein CDS"
     fz              1296..3128
                     /original_coord="NW_015971537:988339_990171:-1"
                     /fz="-1 18_638 97.33542319749216"
                     /label="fz"
     end             3190..3219
                     /original_coord="NW_015971537:988277_988248:-1"
                     /label="end"
     ORF             3269..3397
                     /transl_table=11
                     /Genetic_code="Bacteria, Archaea"
                     /created_by="Glimmer3"
                     /Glimmer_Reading_Frame="-3"
                     /Glimmer_score="4.92"
                     /label="orf00010"
     ORF             complement(3363..3503)
                     /transl_table=11
                     /Genetic_code="Bacteria, Archaea"
                     /created_by="Glimmer3"
                     /Glimmer_Reading_Frame="+2"
                     /Glimmer_score="2.90"
                     /label="orf00008"
     gene            complement(3440..>5016)
                     /locus_tag="SPPG_00373"
                     /db_xref="GeneID:27684105"
                     /label="gene"
     mRNA            join(complement(4559..>5016),complement(4391..4496),
                     complement(3440..4327))
                     /locus_tag="SPPG_00373"
                     /product="uncharacterized protein"
                     /transcript_id="XM_016748701.1"
                     /db_xref="GeneID:27684105"
                     /label="uncharacterized protein mRNA"
     ORF             3511..3618
                     /transl_table=11
                     /Genetic_code="Bacteria, Archaea"
                     /created_by="Glimmer3"
                     /Glimmer_Reading_Frame="-1"
                     /Glimmer_score="5.63"
                     /label="orf00007"
     ORF             3572..3661
                     /transl_table=11
                     /Genetic_code="Bacteria, Archaea"
                     /created_by="Glimmer3"
                     /Glimmer_Reading_Frame="-3"
                     /Glimmer_score="2.07"
                     /label="orf00006"
     CDS             join(complement(4559..4921),complement(4391..4496),
                     complement(3843..4327))
                     /locus_tag="SPPG_00373"
                     /codon_start=1
                     /product="uncharacterized protein"
                     /protein_id="XP_016612695.1"
                     /db_xref="GeneID:27684105"
                     /translation="MRYTFIYALLLLCLVFSVTAQRQQAGKRSNNGNKQNNGNNGNNG
                     NNGNTGSNGNNGTTANTGNQAGVGGATSGGDINRNVGPFPETQFCKDTGLTPSDGTQI
                     RTGACSSTPMGAIPAVEKMVSSIIIEPENGARIDASKDLTITTDYRNLDTGFFSDPQT
                     QYYIVPQTLSAQGIIQGHSHITIQELKSTRSAPDPQAFAFFKGLNDRAADGRTLSVTV
                     PGGTFKTNGLYRICSLSSSDAHQPVIMPVAQRGAQDDCIRINVENAGTGKQQGNNRDN
                     RNQGGNNGQGNNNGGNKRQARSNIFGRHALTAERRMARLHV"
                     /label="uncharacterized protein CDS"
     ORF             complement(4289..4357)
                     /transl_table=11
                     /Genetic_code="Bacteria, Archaea"
                     /created_by="Glimmer3"
                     /Glimmer_Reading_Frame="+3"
                     /Glimmer_score="12.05"
                     /label="orf00001"
ORIGIN      
        1 ttgcgttata acgtggttga aggttgggtg aagaagagag ggcgagtggg gctggtacgt
       61 gggaggcggt acgcaaatgt gggattgaag gaacgtccgg agttcctctg ggataggaac
      121 aacactgggg ctatcttgtc gtaaaaaggt gtcaaagatt agtcgagctt ttgtgtcgag
      181 agcttcgtgt aaggagtcga tcggcatgtt ctctagcttg atgctctctt tcttctcggt
      241 ctttgaaggg aacggaccac ggacggcggt ttggtcggtt ccagctgaag ttgagcgtcg
      301 accttgaata acattcatat aggtacccca atctgattgc tccaaagcga tattactttg
      361 agccgctggc aacgtatttg acgagctggg cttttcaccg cttgcgttct ccacgtcact
      421 ttccgtcaaa gcacacaatc tgccttcttc gctgagacac tccgtgtcct tccctttctc
      481 cttctcccgt tcccgttctc tagcctctct gttctccttt tccttccttg ctctctccgc
      541 cactcgagcc tggtgttccc gctcaatctg tccggccgac cactgtcggt acagcagaac
      601 atacccaaga acagcctcat aaaattcgat gtattgtccc tgcccctctc gattcatata
      661 ctgcgcaaag tcagtataac taataggcgg gcaggtttgc ccgcttagga cggctttcag
      721 cgttacgggg ggttcttccg gtgatgactt gaacatgatc atgcagactc tttggatcac
      781 taacgacaga cagactcaga cgttcgccct aaatattgct gggctcagaa caagaatcaa
      841 aagttgctca tggagcagag accagccact gttagaatga ataagctcgg aaggctcttg
      901 cggacagaag tttcgaagtt cttccggtaa tttgaagcca cataagtatg ccaaactatt
      961 agtcgtttga cagagccgtg gggctctgcg aaagatagtc ataatattgt tgttattttt
     1021 agtacgcgga gcatgaaccg tggcgaacag cggagattga agctgacgta atcttgtgac
     1081 agcttccata gtgcggagcc gattggtatt ggcactagta catagattcc aaccaattta
     1141 atcataattt tactcgattt agactcatga actatggttt gatccaaaaa atcctatata
     1201 agttgtcgtc gcccattttc ccaggctttc atcttttccc acagatatca tcaatgccac
     1261 caaaaaagaa gcaaaagctt gaaaaactcg acaaacccac cttacatacc tgcaacaaga
     1321 cttcctttgc aaaagctttc ttgcctaatg agacctaccg gcagcgtctt ctagattaca
     1381 tcgccatcat ccatcaactc gctgaccatg cttcccacgc tctcaaattc tacatcctat
     1441 atgcaccaac ctttcccacg gtaaatgaag atacaatcga agcgattctc tatcttctca
     1501 acaaggggga ggcttggcat ccaagaaagg aagcaaagaa ggcactacgc ggatgcttgt
     1561 tgccatacat tcgtcggtac tgccaaatcg tcggcttcat tcacccaaat ctacgaggcg
     1621 agcagcagtc aatcaattac ctgacagcga gtatgatgac aaacctgaaa gtcaacattc
     1681 aagagcattt catgcagatg ctgctccggt atatcaatct gcggctcaac gtgaagggac
     1741 gggggcgact gccactgaaa agcgatgcgc ggaaagcttt ctttgctcgt cttcgctact
     1801 tgaagtcaat ttttcttttt gatgtcatgc ccgagtcact ggatgacttg actgctgagg
     1861 agagtgagct tctagaagag atgtggtcct tcattcccct ttctgaccag ccgctcgcat
     1921 attcggttgc tgttgaccct ctcgctttct ttcctgctta ctgcaaactc tctgtgctgt
     1981 atgaacgaca tggcttccgt cggttcagcg caatacctct tcgtcggtct ctgatgcagt
     2041 cccatattcg catcgacacc gtcatcctgt accagcatat cctttgcatc acacgacgag
     2101 aagcggaaac tgtcgaaaag gtcgatttat ggttgcgcgt gtgcaacctg cggaacaagg
     2161 cttttcggtc tcgccgcggt atgcagtttg aaggctcgat cagtacagat ggaacctcgg
     2221 tgtctgtata cctaaagcac ccagaagcag acaagtatgg aaagggagcg agaaagtcag
     2281 caaagagttt agaggacgaa gttaaagtgc aatacatgga gaaaaactta cctgcttgtc
     2341 gggcagcaga aaacattgtc gtcattgacc caaacaagcg cgatattctc tactgccaag
     2401 acagcaatgg tacaacgttc cgttacaccg caaaccagcg agccatggag acaggcagcc
     2461 gtcggcagcg aaaggaacga cagcagatga agaaggaagc gggaattgac ctcatagaat
     2521 cacgtatccc aagccacaag acgatgaacc tcatggactt tactcgctac cttcttgttc
     2581 gccgcgcaga ttcggatcgt cgcaaggaat tctactccca ccctgcccac acgcgatgga
     2641 aatggcacgc attcataaac cgtcagaaga gcgaatcaga cctcatatcc aacatgcaca
     2701 acaagtttgg gaactttacc attgtgatgg gagattggag cgatgccggt cgaactgcga
     2761 gatttcagac ctcatcaaag acgaaaggct ggcgcaccct ctttaagcgc aacaggatca
     2821 actgcttcct tctcgacgag tacaagacct catctgtctg ccctcactgt ttggcctcat
     2881 ccgctgactt ccttgaaaaa ggcttcaaaa cacgacctca ttcaagacct tggcgccgtc
     2941 gcgaaggcaa gattgaaaaa gtccatggat tgctgggttg taccaaccct aactgtcagc
     3001 aagcctggac gatgcgctac tggaacaggg acacgctgag cacctgcaac atgctgatga
     3061 tcgtgcaatc aatgttagat ggacacggta gaccaaaagt gttcagcagg ggtgttccag
     3121 ccgtagcgta gattagttag attacctttt ccgaactggt tgtcgccggt tcaatccctg
     3181 gtgcgggtgc tagtgccaat acccatcggc tccgcactat attaagcttg ttctacaaag
     3241 cggaacgacg ttcacatgca aagagtcttt gacaaagcac acaataatag ttaaatacaa
     3301 atacaagatt tccaaattct tttctagtgt ttgcatttgc gtcccatgtc acccaaacaa
     3361 actcaagatt ttaacaaaag tggtggtaag aaggtagtta ctattttaaa ctcttgtgca
     3421 agccgcaaaa tcccagtgtg accaattggc agagcataat tcggttgtgg tccagaaagg
     3481 atgggaggat taacacagga catagctgcc gtgcaaacta aatcaaaagc tcagattatt
     3541 gctgagcata caaactttta cgagacagat cttggcaaca tattcacact atgcacattt
     3601 tgggagacta aagcataaag caagaacaag aagtaataaa accaaccaac aaccaaacta
     3661 agctaaattc cactacaaaa gtaaaaagta caagcaagga ggatggacac taaaagctct
     3721 atctgatgat agtatgtgtg gtccgaagca gagaacaaca aagtggatta tgaaatgtgt
     3781 tcggtgcatg cgtttgatgt caacatctga atcgcgagtg cgtttgggtt gacggaacgt
     3841 atctagacgt gcaatcttgc catgcgacgc tccgcggtta acgcgtgacg accaaagatg
     3901 tttgatctgg cctgcctctt gtttccgcca ttgttgtttc cttgcccatt gttgccacct
     3961 tggtttctgt tgtcacggtt gtttccttgt tgcttcccag taccagcgtt ttccacgttg
     4021 atacgaatgc aatcgtcctg ggcgccacgc tgcgccacag gcatgataac cggctggtgg
     4081 gcatccgagc tgctaaggga gcagatacgg tagaggccat tggtcttgaa tgttcctccg
     4141 ggaacggtga cagagagagt gcgaccatca gcggcacggt cattgagacc tttgaaaaag
     4201 gcaaaagctt gtgggtctgg agcagatcgc gttgacttga gttcttgaat tgtaatgtgg
     4261 gagtggccct gaatgatgcc ttgggcgctc agagtctggg ggacaatgta gtattgagtt
     4321 tgcgggtctg tgaaaatgtt ataagtatac atggcacgaa tttttaaaat cttctggttg
     4381 cgcagcctac cagagaaaaa accggtgtcc aagtttcggt agtcggtggt aatggtcaaa
     4441 tccttgctgg cgtcgatcct tgcaccgttc tcgggctcaa tgatgatgct cgacaccttt
     4501 aaagacactc tgtgagacta caaaaaacta atggaaattg gcgacattgc aaacgcacca
     4561 tcttttcgac ggcggggatg gcacccattg gagtcgacga acaggcgcct gtcctgatct
     4621 gagtaccatc cgagggcgtc aggccagtgt ccttgcaaaa ttgggtttcc gggaaaggcc
     4681 ccacattgcg gttgatgtca ccaccactag tggccccgcc gacgcccgcc tggttgccag
     4741 tgttggcagt ggtgccgttg ttaccgttgc tgccggtatt gccgttgttg ccgttattac
     4801 cattgttgcc attgttttgc ttgtttccat tattggatcg ctttccggcc tgctgcctct
     4861 gcgcagtgac agagaaaacg aggcaaagca aaagaagagc gtagataaag gtgtatcgca
     4921 tgattcaaag atttataaaa tggcgggaat agggcgatgc gcagagggaa acgtgtgtgt
     4981 gttgctggga ggggaagcga tgggatgggg atgtgt
//
LOCUS       NW_015971541.70_-_Loci_with_Fz        5638 bp    DNA     linear   UNA 12-MAY-2023
DEFINITION  Spizellomyces punctatus DAOM BR117 chromosome Unknown supercont1.5,
            whole genome shotgun sequence.
ACCESSION   geneious|urn:local:
VERSION     geneious|urn:local:.:1rt-g96hokv:3
KEYWORDS    .
SOURCE      .
  ORGANISM  .
FEATURES             Location/Qualifiers
     Loci_with_Fz    1..5638
                     /created_by="gfaure"
                     /label="Loci with Fz"
     ORF             521..838
                     /transl_table=11
                     /Genetic_code="Bacteria, Archaea"
                     /created_by="Glimmer3"
                     /Glimmer_Reading_Frame="+2"
                     /Glimmer_score="4.94"
                     /label="orf00004"
     gene            549..1407
                     /locus_tag="SPPG_03419"
                     /db_xref="GeneID:27686938"
                     /label="gene"
     mRNA            join(549..834,894..1407)
                     /locus_tag="SPPG_03419"
                     /product="uncharacterized protein"
                     /transcript_id="XM_016751687.1"
                     /db_xref="GeneID:27686938"
                     /label="uncharacterized protein mRNA"
     CDS             join(596..834,894..1182)
                     /locus_tag="SPPG_03419"
                     /codon_start=1
                     /product="uncharacterized protein"
                     /protein_id="XP_016609660.1"
                     /db_xref="GeneID:27686938"
                     /translation="MKYLLPLLILLPTTLAQFATDCGPSLQTTFNQCASNSLTDGNGQ
                     PAPAGSSVEQACASVQANQAAYYCCLCKGFTGIQGCIANYCPQSASAPSIGQSVAQFC
                     GACQPASSSTVSRVSASNVPFPTLSGGLPSASATPSATPAPTAGTQAKGAAAGLGVQW
                     GIAVMGVVGGAVALV"
                     /label="uncharacterized protein CDS"
     ORF             877..1182
                     /transl_table=11
                     /Genetic_code="Bacteria, Archaea"
                     /created_by="Glimmer3"
                     /Glimmer_Reading_Frame="+1"
                     /Glimmer_score="6.83"
                     /label="orf00005"
     end             complement(1308..1337)
                     /original_coord="NW_015971541:920465_920436:-1"
                     /label="end"
     gene            1438..3485
                     /locus_tag="SPPG_09114"
                     /db_xref="GeneID:27692239"
                     /label="gene"
     mRNA            1438..3485
                     /locus_tag="SPPG_09114"
                     /product="hypothetical protein, variant 1"
                     /transcript_id="XM_016757270.1"
                     /db_xref="GeneID:27692239"
                     /label="hypothetical protein, variant 1 mRNA"
     mRNA            join(1438..3174,3226..3485)
                     /locus_tag="SPPG_09114"
                     /product="hypothetical protein, variant 2"
                     /transcript_id="XM_016757271.1"
                     /db_xref="GeneID:27692239"
                     /label="hypothetical protein, variant 2 mRNA"
     mRNA            join(1438..3174,3230..3485)
                     /locus_tag="SPPG_09114"
                     /product="uncharacterized protein"
                     /transcript_id="XM_016757269.1"
                     /db_xref="GeneID:27692239"
                     /label="uncharacterized protein mRNA"
     CDS             join(1481..3174,3230..3317)
                     /locus_tag="SPPG_09114"
                     /codon_start=1
                     /product="uncharacterized protein"
                     /protein_id="XP_016609663.1"
                     /db_xref="GeneID:27692239"
                     /translation="MPPKKKQKLEKPTCLHTCNKTSFAKAFLPNYHQRLLDYIAIIHQ
                     LADHASHALKFYILSAPSFTVNEETIEAILYLLNKGEAWHPRKEAKKAWRDCLLPYVQ
                     RYCQIVGFVHPNLRGEQQSVNYLTASMMTNLKVNIQEHCMTMLLRYINLRLDVKGRKG
                     QLPPKSDARKAFFTRLRYLKSVFLFDIVPESLDDLTAEESELLEEIWTLNLPFPDQDK
                     PLAYLIAIDAMSFFPAYCRLSSLYEKHGFRRFSAIPLRRSLIQSNIRIDSKILYQHIL
                     CITQREAEAVEKVDLWLRVCNLRTKAFRSRCGMHFEGSITTDGTSVSVYLKHPEADKY
                     GKRSGGKKSANMMEAEVKVQYVEKNLPACRAAENIVVIDPNKRDILYCQDSNGTTFRY
                     TANQRAMETGSRRFAKRREAMKKKAGIDLIESRIPSHKTMNLMDFTRYLLVRRADWDR
                     RKYFYSHPAHTRWKWHAFINRQKSESNLISNLRNKYGENFTIVMGDWSDAGQTARFQT
                     SSKTKGWRTLFTTALIVFFLMNTRPHLFALAVHPLSLLRKASKNDLIQDLGGDMKASL
                     DDALLESRYTVNLQYANDRAINVGWAL"
                     /label="uncharacterized protein CDS"
     CDS             1481..3238
                     /locus_tag="SPPG_09114"
                     /codon_start=1
                     /product="hypothetical protein, variant 1"
                     /protein_id="XP_016609662.1"
                     /db_xref="GeneID:27692239"
                     /translation="MPPKKKQKLEKPTCLHTCNKTSFAKAFLPNYHQRLLDYIAIIHQ
                     LADHASHALKFYILSAPSFTVNEETIEAILYLLNKGEAWHPRKEAKKAWRDCLLPYVQ
                     RYCQIVGFVHPNLRGEQQSVNYLTASMMTNLKVNIQEHCMTMLLRYINLRLDVKGRKG
                     QLPPKSDARKAFFTRLRYLKSVFLFDIVPESLDDLTAEESELLEEIWTLNLPFPDQDK
                     PLAYLIAIDAMSFFPAYCRLSSLYEKHGFRRFSAIPLRRSLIQSNIRIDSKILYQHIL
                     CITQREAEAVEKVDLWLRVCNLRTKAFRSRCGMHFEGSITTDGTSVSVYLKHPEADKY
                     GKRSGGKKSANMMEAEVKVQYVEKNLPACRAAENIVVIDPNKRDILYCQDSNGTTFRY
                     TANQRAMETGSRRFAKRREAMKKKAGIDLIESRIPSHKTMNLMDFTRYLLVRRADWDR
                     RKYFYSHPAHTRWKWHAFINRQKSESNLISNLRNKYGENFTIVMGDWSDAGQTARFQT
                     SSKTKGWRTLFTTALIVFFLMNTRPHLFALAVHPLSLLRKASKNDLIQDLGGDMKARL
                     KKSMDCWVVPTLTVCSKPG"
                     /label="hypothetical protein, variant 1 CDS"
     CDS             join(1481..3174,3226..3238)
                     /locus_tag="SPPG_09114"
                     /codon_start=1
                     /product="hypothetical protein, variant 2"
                     /protein_id="XP_016609661.1"
                     /db_xref="GeneID:27692239"
                     /translation="MPPKKKQKLEKPTCLHTCNKTSFAKAFLPNYHQRLLDYIAIIHQ
                     LADHASHALKFYILSAPSFTVNEETIEAILYLLNKGEAWHPRKEAKKAWRDCLLPYVQ
                     RYCQIVGFVHPNLRGEQQSVNYLTASMMTNLKVNIQEHCMTMLLRYINLRLDVKGRKG
                     QLPPKSDARKAFFTRLRYLKSVFLFDIVPESLDDLTAEESELLEEIWTLNLPFPDQDK
                     PLAYLIAIDAMSFFPAYCRLSSLYEKHGFRRFSAIPLRRSLIQSNIRIDSKILYQHIL
                     CITQREAEAVEKVDLWLRVCNLRTKAFRSRCGMHFEGSITTDGTSVSVYLKHPEADKY
                     GKRSGGKKSANMMEAEVKVQYVEKNLPACRAAENIVVIDPNKRDILYCQDSNGTTFRY
                     TANQRAMETGSRRFAKRREAMKKKAGIDLIESRIPSHKTMNLMDFTRYLLVRRADWDR
                     RKYFYSHPAHTRWKWHAFINRQKSESNLISNLRNKYGENFTIVMGDWSDAGQTARFQT
                     SSKTKGWRTLFTTALIVFFLMNTRPHLFALAVHPLSLLRKASKNDLIQDLGGDMKASK
                     PG"
                     /label="hypothetical protein, variant 2 CDS"
     ORF             1481..3238
                     /transl_table=11
                     /Genetic_code="Bacteria, Archaea"
                     /created_by="Glimmer3"
                     /Glimmer_Reading_Frame="+2"
                     /Glimmer_score="3.27"
                     /label="orf00012"
     fz              1514..3070
                     /original_coord="NW_015971541:920642_922198:1"
                     /fz="1 18_540 81.97492163009404"
                     /label="fz"
     fz              3040..3357
                     /original_coord="NW_015971541:922168_922485:1"
                     /fz="1 532_638 16.77115987460815"
                     /label="fz"
     ORF             3421..3885
                     /transl_table=11
                     /Genetic_code="Bacteria, Archaea"
                     /created_by="Glimmer3"
                     /Glimmer_Reading_Frame="+1"
                     /Glimmer_score="4.47"
                     /label="orf00014"
     end             3424..3453
                     /original_coord="NW_015971541:922581_922552:1"
                     /label="end"
     gene            <3595..4994
                     /locus_tag="SPPG_03420"
                     /db_xref="GeneID:27686939"
                     /label="gene"
     CDS             join(3595..3826,3886..4346,4415..4876)
                     /locus_tag="SPPG_03420"
                     /codon_start=1
                     /product="uncharacterized protein"
                     /protein_id="XP_016609664.1"
                     /db_xref="GeneID:27686939"
                     /translation="MPVPPRLSLLLQSPVRWKRHASTFAQTIGTTATTSCNTSKRRAW
                     IVTAGKPGNDRQAIALAKGLGCTIEMKHIVPHSSIKWLFPVFQKHFLDYRSQTFGPHS
                     APTDLPFYLTSPKHDTLAPPYPDLILSTCAETTLASLHLKKTTQTPAVHIGLPFVSVE
                     EFNVVVVWKYAWPVLGMRRDERVVGVDVLLGEVLEGEESEECVLGVLVSGVRGREFGW
                     GVEDGSRFVRRLERLLRHANPPRILLVTCQSTPQALVQTLQKWYTSLPPSKASQITLL
                     PSTKHDHVLRHATHFAVFGDDVATLSECLGYKKPVYVIGMQNCRGALRRFYGDLVAKA
                     RVRVFVPAAHAGDGDVFSDVGEHPEWRFEGGCLEGVVAEVGRRLWGDGWR"
                     /label="uncharacterized protein CDS"
     mRNA            join(<3595..3826,3886..4346,4415..4994)
                     /locus_tag="SPPG_03420"
                     /product="uncharacterized protein"
                     /transcript_id="XM_016751688.1"
                     /db_xref="GeneID:27686939"
                     /label="uncharacterized protein mRNA"
     ORF             3946..4032
                     /transl_table=11
                     /Genetic_code="Bacteria, Archaea"
                     /created_by="Glimmer3"
                     /Glimmer_Reading_Frame="+1"
                     /Glimmer_score="3.16"
                     /label="orf00015"
     ORF             complement(4074..4439)
                     /transl_table=11
                     /Genetic_code="Bacteria, Archaea"
                     /created_by="Glimmer3"
                     /Glimmer_Reading_Frame="-3"
                     /Glimmer_score="2.66"
                     /label="orf00016"
     ORF             4501..4611
                     /transl_table=11
                     /Genetic_code="Bacteria, Archaea"
                     /created_by="Glimmer3"
                     /Glimmer_Reading_Frame="+1"
                     /Glimmer_score="5.92"
                     /label="orf00017"
     gene            complement(4867..>5638)
                     /locus_tag="SPPG_03421"
                     /db_xref="GeneID:27686940"
                     /label="gene"
     mRNA            complement(4867..>5638)
                     /locus_tag="SPPG_03421"
                     /product="glutamate 5-kinase"
                     /transcript_id="XM_016751689.1"
                     /db_xref="GeneID:27686940"
                     /label="glutamate 5-kinase mRNA"
     CDS             complement(5003..>5638)
                     /codon_start=1
                     /locus_tag="SPPG_03421"
                     /product="glutamate 5-kinase"
                     /protein_id="XP_016609665.1"
                     /db_xref="GeneID:27686940"
                     /translation="PGSHLGTGGMVTKLVAADLATAAGCTTIITLSHPPLIPTILAEI
                     QSHTPNTPFCPTHGTHFLPRPNAMMDRKWWILHGLKSFGAIYLDKGAVRAVMNRHRSS
                     LFAAGVARVEGTFNAQQCVRLLTIIHKNDTETVIEIGKGLVNYSFAECLRIKGHKSSE
                     IEGLLGYVDSGCVVHRDNLVITNRDVDVESIVLEGVSRRGSEEDNSPVASG"
                     /label="glutamate 5-kinase CDS"
     ORF             complement(5003..5611)
                     /transl_table=11
                     /Genetic_code="Bacteria, Archaea"
                     /created_by="Glimmer3"
                     /Glimmer_Reading_Frame="-2"
                     /Glimmer_score="5.93"
                     /label="orf00019"
ORIGIN      
        1 gccacatgga ggaacgcaag cggaggcatc agtctcatag aatatctatg ctgcttgata
       61 tctcacatga atgtattgaa catcttgcaa gtgacattcg gcaatgagcc aagaaacgtt
      121 tacatttcct cgatagattc agtcaacccc tattagtgac cgatcatgca atccgcactt
      181 tattagtact gtcccgccaa aggtctcaga cagcgacacc catcctatac ttgtatgaat
      241 agctcttgtg aatgaatagt cgtgtcctcc atcgcacatg aaaatcacta ggctatggcc
      301 catgcatatc tgacctgcaa ataaactcca aacatcaaaa ccttcaactt cacgcacgca
      361 aacaaacgtt atccaaaaca cacaactctc tccctacgtc acccttacct tctctctctc
      421 cacaaaagcc gtttcgtggc cgcgactttc cgcttgcctc cattcgtggc gcccacctca
      481 gctgcgcaaa tcacgtgctt ctcttgtccg aaaaaagcaa atgaaaaatg acacgggcta
      541 taaaatcgcc ccacagtggt ttccttcatc tcatcatctt tgttttttga gcaccatgaa
      601 gtacctcctc cccctcctca tcctccttcc cacgaccctc gcccaattcg caacggattg
      661 tggtccatcc cttcaaacaa cattcaatca atgcgcgtcg aattcgctta cagatgggaa
      721 tggccaacct gctccagcag gaagttcggt cgaacaggca tgtgcatccg tgcaagccaa
      781 tcaggcggcg tattactgct gtttgtgtaa aggatttacc gggatccaag gatggtgagt
      841 attgtttggt tgttgagttg gtgataccgt agctgattga gagttatgta cagtattgcg
      901 aattactgcc cgcaatcggc ctcagcacct tcgattggtc agtctgttgc gcaattttgt
      961 ggtgcgtgtc aacctgccag ctctagtacg gtctcgcggg tcagtgcgag caatgttccc
     1021 ttccctacgt tgagtggggg attgccctct gcgagtgcta ccccttctgc tacgcctgcc
     1081 ccgacagctg ggacgcaggc caagggagcc gctgcgggat tgggtgttca gtgggggatt
     1141 gccgtgatgg gtgttgttgg tggagctgtt gcgttggtgt aagtgagctt tggcacaagc
     1201 aacaaattat tgaacttggg cgtgcgccct aaagtggtga atgtggggac catataaggt
     1261 cgtgtactta ggtgttaaaa gccctgtatc tgaagaaatg tgaaatatag tgcggagccg
     1321 atgggtattg gcactagtac atagattcca accaatttaa tcataatttt actcgattta
     1381 gactcatgaa ctatggtttg tttgatccaa aaatcctatg taagttgtcg tcgcccattt
     1441 tcccaggctt tcatcttttt cgacagatac agatatcatc atgccgccaa agaaaaagca
     1501 aaagcttgaa aaacctactt gcttacatac ctgtaacaag acttcctttg caaaagcttt
     1561 cctgccaaac taccaccaac ggcttctaga ttacatcgcc atcatccatc aactcgccga
     1621 ccacgcttcc cacgcgctga aattctacat cctatctgca ccatccttca ccgtgaacga
     1681 ggagaccatc gaagcgattc tctatcttct caacaagggg gaggcttggc atccaagaaa
     1741 ggaagcaaag aaggcatggc gggattgttt gctgccatat gttcaacggt actgccaaat
     1801 cgtcggcttc gttcatccaa atctacgagg cgagcagcaa tcagtcaatt acctgacagc
     1861 gagtatgatg acgaacctga aagtcaacat tcaagagcat tgcatgacga tgctgctccg
     1921 atatatcaat ctgcggcttg acgtgaaggg acggaaaggg caactgccac cgaaaagcga
     1981 tgcgcgaaaa gctttcttta ctcggctacg ctatttaaag tcagtttttc tttttgatat
     2041 cgtgcccgag tcgctggatg acttgaccgc tgaagagagt gagcttctag aagagatctg
     2101 gacacttaac ctgccatttc ctgatcaaga caagccgctt gcctacctca ttgccattga
     2161 cgcaatgtcc ttctttcctg catactgtcg gttgtcaagc ctatatgaaa agcatggatt
     2221 tcgacggttc agtgcgatac ctctgcgccg ctcgctcatc caaagcaaca ttcgcatcga
     2281 ctctaaaatc ctgtaccagc atatcctttg catcacgcag cgagaagcag aagccgtaga
     2341 gaaggtcgat ttatggttgc gcgtctgtaa tctacgtacc aaagcttttc ggtctcgctg
     2401 tggtatgcat tttgaaggct cgatcacgac ggacggaacc tcggtgtctg tatacctaaa
     2461 gcacccagaa gctgacaagt atggaaagcg cagtggtggg aaaaagtcag caaacatgat
     2521 ggaggcagag gttaaagtgc aatacgtgga gaaaaactta cctgcttgtc gggcagcaga
     2581 aaacattgtt gtcattgacc caaacaagcg cgatattctc tactgccaag acagcaatgg
     2641 tacgacgttc cgttacactg ccaaccagcg agccatggag acaggtagcc ggcgatttgc
     2701 aaagagacgg gaagcaatga agaaaaaagc gggaattgac ctcatagaat cacgaatacc
     2761 atctcacaag acgatgaatc tcatggactt cactcgctac cttctcgttc gccgcgctga
     2821 ttgggatcgt cgcaagtact tctattcgca tcctgcccac acgcggtgga agtggcatgc
     2881 atttataaac cgtcagaaga gtgaatcgaa cctcatatcc aacttgcgca acaagtacgg
     2941 tgaaaacttt accattgtga tgggagattg gagcgatgcc ggtcaaactg caagatttca
     3001 gacctcatca aagacgaaag gttggcgcac cctctttaca accgcattga ttgttttctt
     3061 cttgatgaac acaagacctc atctgtttgc cctcgctgtt catcctctga gtttgttgag
     3121 aaaggcttca aagaacgacc tcattcaaga ccttggcggc gacatgaagg caaggttgaa
     3181 aaagtccatg gattgctggg ttgtaccaac cctaactgtt tgcagcaagc ctggatgatg
     3241 cgctactgga atcgagatac actgtcaacc tgcaatatgc taacgatcgt gccatcaatg
     3301 ttggatgggc actgtagacc agaggtgttc agcaggagga gtgttccagc cgtagcgtag
     3361 catagattag ttagattagc ttttccgaac tggttgtcgc cggttcaatc cctggtgcgg
     3421 gtgctagtgc caatacccat cggctccgca ctaaatagta atatcaagaa tgttatgtta
     3481 caaccgtccc atcgcctgct gcgcaccaat gcgtgtatgt catcctttgt tgccatagca
     3541 ccagcctacc cagatccgcc cctcaccgac ggttgcctgc attcgccttg tgcgatgcct
     3601 gtccctcccc gactgtccct tctcctccag tcccctgtgc gatggaagag acatgcgagt
     3661 acttttgccc agacgatagg aacaacagca acaacatcat gcaacacctc aaaacgaaga
     3721 gcctggattg taaccgccgg aaagccagga aacgatcgcc aagccatagc actagcaaaa
     3781 gggctaggat gtaccattga aatgaaacac attgttccac attccagtaa gaacacacat
     3841 atacatcatc tactacacaa aacaatttct aaaagacatg tgtaggcatc aaatggcttt
     3901 ttccagtctt tcaaaaacat ttcctcgatt accggtccca aacctttggt ccccacagcg
     3961 cacccaccga tctccccttt tacctcacct ctccaaagca tgatacactt gctccaccct
     4021 acccagatct aatcctaagt acctgcgccg aaacaaccct cgcatcacta catttaaaaa
     4081 aaacgactca aacaccggca gtccatattg gactcccgtt tgtcagtgtt gaggaattta
     4141 atgttgttgt tgtgtggaag tatgcgtggc ctgttttggg gatgaggcgg gatgagaggg
     4201 ttgttggtgt tgatgtgctt ttgggagagg ttttggaggg tgaggagagc gaagagtgtg
     4261 ttttgggggt tttggtttcg ggggttcggg gacgggagtt tgggtggggg gttgaggatg
     4321 ggtcgaggtt tgttaggagg ttggaggtaa ggttgctttg tgatgttttg gattggattg
     4381 ggtttattga ttgatggttc ttttttgttt gtagaggctt ttacgacatg cgaatccacc
     4441 ccgtattctt cttgtgactt gtcaatcgac accacaagca ctcgtacaaa ccctccagaa
     4501 atggtacacc tccctcccac cgtccaaagc ctcgcaaatc actctcctcc catcaacaaa
     4561 acacgaccac gttttacggc atgcgacgca ctttgccgta ttcggagatg acgttgcgac
     4621 actatcggaa tgccttgggt acaagaaacc cgtgtatgtg attgggatgc agaattgtcg
     4681 gggggcttta cggaggtttt atggggattt agtagccaag gctcgggtac gagtttttgt
     4741 tcctgctgca catgctgggg atggggatgt gtttagtgat gttggggagc atccagagtg
     4801 gaggtttgag ggggggtgtt tggagggggt tgttgcggag gttgggagga ggttgtgggg
     4861 ggatgggtgg agatgattta ttgtatggtg tgtgttgtta atttattgtg ggaaaacata
     4921 caataaatat tggaaaagat agatgtagag aaatgcgagt ctgttctata cactcccata
     4981 aactttgtaa acgacttttt gtctatccac tcgcaacagg actattatct tcctctgatc
     5041 cacgcctgga gaccccctcc aacacaatac tctcaacatc cacatcccga ttcgtaatca
     5101 ccaaattatc cctatgaaca acacacccag aatcaacgta ccccaacaac ccctcaattt
     5161 ccgagctttt gtggcccttg atacgcaaac actctgcaaa cgaataattg acaaggccct
     5221 ttccgatttc aatgacggtt tctgtatcgt ttttgtgaat gatggtgagg agtcggacgc
     5281 attgttgggc attaaatgtt ccttcgacgc gggcgacacc agctgcaaat aaagaggatc
     5341 ggtgtctgtt catgacggcg cggacggcgc ccttgtcgag gtaaatggcg ccaaaggatt
     5401 taagaccatg gaggatccac cattttcgat ccatcatggc gttggggcgg ggtaaaaagt
     5461 gggttccgtg ggttggacaa aatggggtat tcggggtatg ggattggatt tcggcgagaa
     5521 tggtgggaat gagagggggg tgggagagtg tgatgatggt tgtgcatcct gccgctgttg
     5581 caagatcggc tgcaacgagt ttggtcacca tcccccctgt acccagatga gagccagg
//
LOCUS       NW_015971539.87_-_Loci_with_Fz_(reversed)        5845 bp    DNA     linear   UNA 12-MAY-2023
DEFINITION  Spizellomyces punctatus DAOM BR117 chromosome Unknown supercont1.3,
            whole genome shotgun sequence.
ACCESSION   geneious|urn:local:
VERSION     geneious|urn:local:.:1rt-g96hokv:4
KEYWORDS    .
SOURCE      .
  ORGANISM  .
FEATURES             Location/Qualifiers
     Loci_with_Fz    complement(1..5845)
                     /created_by="gfaure"
                     /label="Loci with Fz"
     ORF             complement(98..151)
                     /transl_table=11
                     /Genetic_code="Bacteria, Archaea"
                     /created_by="Glimmer3"
                     /Glimmer_Reading_Frame="+1"
                     /Glimmer_score="9.82"
                     /label="orf00022"
     gene            complement(450..1899)
                     /locus_tag="SPPG_02142"
                     /db_xref="GeneID:27685753"
                     /label="gene"
     mRNA            join(complement(1535..1899),complement(1140..1469),
                     complement(450..1065))
                     /locus_tag="SPPG_02142"
                     /product="large conductance mechanosensitive channel
                     protein"
                     /transcript_id="XM_016750443.1"
                     /db_xref="GeneID:27685753"
                     /label="large conductance mechanosensitive channel protein
                     mRNA"
     ORF             complement(644..769)
                     /transl_table=11
                     /Genetic_code="Bacteria, Archaea"
                     /created_by="Glimmer3"
                     /Glimmer_Reading_Frame="+1"
                     /Glimmer_score="4.18"
                     /label="orf00019"
     ORF             809..874
                     /transl_table=11
                     /Genetic_code="Bacteria, Archaea"
                     /created_by="Glimmer3"
                     /Glimmer_Reading_Frame="-1"
                     /Glimmer_score="0.24"
                     /label="orf00017"
     CDS             join(complement(1535..1788),complement(1140..1469),
                     complement(1011..1065))
                     /locus_tag="SPPG_02142"
                     /codon_start=1
                     /product="large conductance mechanosensitive channel
                     protein"
                     /protein_id="XP_016611116.1"
                     /db_xref="GeneID:27685753"
                     /translation="MARHSTSAVRPSTSRQPSTPPPPPTPPSPALFSPTPILHDPYET
                     DIEDLTTAALEKTDAFFREFKLFVLQNRVLETGVGVIVGQAFQDFVRSFVNDVMVPPL
                     TLVTGHRLINIFFVLRRGKTGRRPKTIEEAATDGAVTVNLGRFIHQTLNFFTVGMAVY
                     WFLRGLRWYFRLRVQLPDTKKCPFCLQDVALLASRCCFCTSMLSESHAPPTE"
                     /label="large conductance mechanosensitive channel protein
                     CDS"
     ORF             1106..1210
                     /transl_table=11
                     /Genetic_code="Bacteria, Archaea"
                     /created_by="Glimmer3"
                     /Glimmer_Reading_Frame="-1"
                     /Glimmer_score="8.10"
                     /label="orf00014"
     ORF             complement(1309..1914)
                     /transl_table=11
                     /Genetic_code="Bacteria, Archaea"
                     /created_by="Glimmer3"
                     /Glimmer_Reading_Frame="+2"
                     /Glimmer_score="5.75"
                     /label="orf00013"
     end             complement(1914..1943)
                     /original_coord="NW_015971539:1168796_1168767:1"
                     /label="end"
     ORF             2077..3981
                     /transl_table=11
                     /Genetic_code="Bacteria, Archaea"
                     /created_by="Glimmer3"
                     /Glimmer_Reading_Frame="-2"
                     /Glimmer_score="5.67"
                     /label="orf00012"
     fz              2119..3978
                     /original_coord="NW_015971539:1166732_1168591:-1"
                     /fz="-1 18_638 97.33542319749216"
                     /label="fz"
     gene            complement(2159..3948)
                     /locus_tag="SPPG_08989"
                     /db_xref="GeneID:27692114"
                     /label="gene"
     mRNA            join(complement(3573..3948),complement(2159..3500))
                     /locus_tag="SPPG_08989"
                     /product="uncharacterized protein"
                     /transcript_id="XM_016757140.1"
                     /db_xref="GeneID:27692114"
                     /label="uncharacterized protein mRNA"
     CDS             complement(3139..3480)
                     /locus_tag="SPPG_08989"
                     /codon_start=1
                     /product="uncharacterized protein"
                     /protein_id="XP_016611115.1"
                     /db_xref="GeneID:27692114"
                     /translation="MSRMRIEVLAAVPVDTTDEEVAEEIHEVHRLVRWYSRFYKVHSR
                     FLLHPLPFLLLPTASSLLAALIGGVTEDGALVVLAVENVALVWVDNDDVLCCSTSRQV
                     FFHIYCLHLSC"
                     /label="uncharacterized protein CDS"
     gene            complement(3983..5093)
                     /locus_tag="SPPG_02140"
                     /db_xref="GeneID:27685752"
                     /label="gene"
     mRNA            join(complement(4845..5093),complement(4691..4782),
                     complement(4575..4620),complement(4434..4512),
                     complement(3983..4369))
                     /locus_tag="SPPG_02140"
                     /product="uncharacterized protein"
                     /transcript_id="XM_016750442.1"
                     /db_xref="GeneID:27685752"
                     /label="uncharacterized protein mRNA"
     ORF             4037..4666
                     /transl_table=11
                     /Genetic_code="Bacteria, Archaea"
                     /created_by="Glimmer3"
                     /Glimmer_Reading_Frame="-1"
                     /Glimmer_score="5.47"
                     /label="orf00006"
     end             4040..4070
                     /original_coord="NW_015971539:1166670_1166640:-1"
                     /label="end"
     CDS             join(complement(4845..5062),complement(4691..4782),
                     complement(4575..4620),complement(4434..4512),
                     complement(4331..4369))
                     /locus_tag="SPPG_02140"
                     /codon_start=1
                     /product="uncharacterized protein"
                     /protein_id="XP_016611114.1"
                     /db_xref="GeneID:27685752"
                     /translation="MHLHFPFLLSLLSILTLTTSQTIKHISQSELTKLATQADQNITF
                     IPHTVFKQTISDGTWLVFFGARWCKYCKQLSPTWLTIQERVLDAVQGIKMGKVDCTDQ
                     EEFCEEEGVDGYPTLHLYNNGKLIEEYDQGHDLKSLYTYVVTKASYYQKLRREDL"
                     /label="uncharacterized protein CDS"
     ORF             4695..5108
                     /transl_table=11
                     /Genetic_code="Bacteria, Archaea"
                     /created_by="Glimmer3"
                     /Glimmer_Reading_Frame="-3"
                     /Glimmer_score="4.10"
                     /label="orf00005"
     ORF             complement(5080..5217)
                     /transl_table=11
                     /Genetic_code="Bacteria, Archaea"
                     /created_by="Glimmer3"
                     /Glimmer_Reading_Frame="+2"
                     /Glimmer_score="4.20"
                     /label="orf00002"
     ORF             5528..5635
                     /transl_table=11
                     /Genetic_code="Bacteria, Archaea"
                     /created_by="Glimmer3"
                     /Glimmer_Reading_Frame="-1"
                     /Glimmer_score="5.72"
                     /label="orf00001"
     gene            complement(5564..>5845)
                     /locus_tag="SPPG_02139"
                     /db_xref="GeneID:27685751"
                     /label="gene"
     mRNA            complement(5564..>5845)
                     /locus_tag="SPPG_02139"
                     /product="uncharacterized protein"
                     /transcript_id="XM_016750441.1"
                     /db_xref="GeneID:27685751"
                     /label="uncharacterized protein mRNA"
     CDS             complement(5696..>5845)
                     /codon_start=1
                     /locus_tag="SPPG_02139"
                     /product="uncharacterized protein"
                     /protein_id="XP_016611113.1"
                     /db_xref="GeneID:27685751"
                     /translation="IEGDSQSGGDKSNEKARLEKRKKEAEGRKKVEDGKKRVSPTQKS
                     RLNTL"
                     /label="uncharacterized protein CDS"
ORIGIN      
        1 gaacagtact tggtagattg ctacaaagag agaattgcct atagagctgc tacgtgggaa
       61 tttcttctct tgttgttggg gcgtctattc cttatttcta caacacacta gtcatttgat
      121 tgttttgatt gataagatgg aaacacgtca tttgattttt tatcttttta ttattactct
      181 tcttgtacta ttctcattct tattcttatt ctagagtggg attcatgcta tggagagtgt
      241 agtcgctgta tcatatgtat gcacacattt catacacaca tacaatgcac aaacacacat
      301 tgcacacaca tacccgccca cgtacacatt gcacacacac acgcatgcac acacaaacgt
      361 gcacactgcc cgatattcaa ccgcaaatgg caaatcaatc cctccatgaa tcattcttat
      421 cagcaaatgg ctttcaaacg agaaaaacgg ctgtttttaa aacatttttc actcctcaaa
      481 tttatccctt ttttaaccct tctgtctctc atcacacaaa ccactgatct gcgcaatttg
      541 ccgtcatttg gtcacgtggg agcagccata ctcgtattat ttcatgactg tgcctttaaa
      601 ctatcggaca ggcggactgg agagcggggg cagagtgttc tcttcaatct tgtggttcgg
      661 gttgatttcg ggtttgaaat tgagcgctcg gatttagcgt tgcgtgttta gcatttgggt
      721 cgagggctaa cgctcgtcgt ggagatatac aattggagag actgaccatt tcagcaatgg
      781 gcaatggaga gagggagctc tatcgttgat gcatttgcac tctgcccaac tctctaccat
      841 tctagacagc tcttatcaag aatcaaaatt atgatctgaa acccactttt gtctctcaaa
      901 tcttttgtca actcgatcag agagagaggc agatatggcg gcattgcaaa aatctctgct
      961 agtcacgacc gccaggcaaa aatgttttat atttccttgg ttacatttgt ttattcagtt
     1021 gggggtgcat gagattccga gagcatcgaa gtacaaaagc aacacctaga atcaattaaa
     1081 aaaaataaac aaaacatgaa aagacatgaa tcatccagca aacaaagtat cgcacgcacc
     1141 tagaagccaa caaggcaaca tcctgcaaac aaaacggaca ctttttcgta tccggcaact
     1201 gaactcgtaa ccgaaaatac catctcaacc ccctcaaaaa ccaatacacc gccatcccaa
     1261 ccgtaaaaaa attgagtgtc tgatgaatga atcggcctag gttgactgtc acggctccat
     1321 cggtcgcggc ttcttcaatc gttttgggac gacggccggt tttgcctcgg cggagaacaa
     1381 aaaagatgtt gatgaggcgg tggccggtga cgagtgtaag agggggtacc atgacatcgt
     1441 tgacaaaact acgcacaaaa tcttggaatc tatataatga tggaccgaat tggcaaaatg
     1501 ctctcgttct ggcaaatctc ttataaatac atacgcctga ccaacaataa cacccacacc
     1561 cgtctccaag acccgattct gcaatacaaa aagcttgaat tcccggaaaa atgcgtctgt
     1621 tttttcgagt gctgctgtcg tgaggtcttc aatgtctgtt tcgtatgggt cgtggaggat
     1681 tggggtggga gaaaagaggg ctggtgatgg tggggttggt ggaggtggtg gggtgcttgg
     1741 ttggcgggat gtgctggggc gcactgcgct agtcgagtga cgggccattt tgcaaaatgt
     1801 caaacagaca atagttgaag tgggaatcac agcgggaatc acagccagaa gcgtgttgct
     1861 tagctgcgtg gacagtcgcg tgtgactcag cgtccgatat cttacaaggt acatagtgcg
     1921 gagccgatgg gtattggcac tagtacaaag attccaacca atttaatcat aattttactc
     1981 gatttagact catgaactct ggtttgatcc aaaaagtcct atataagttg tcgtgcccat
     2041 tttcccaggc tttcgtcttt ttccacagat atcatcatgc caccaaagaa aaagcaaaaa
     2101 ctcgaaaaac tcgacaaacc tacttgctta catacctgca acaagacttc ctttgcaaaa
     2161 gctttcctgc caaacgagat ctcccgccaa cggcttctag attacattgc catcatccat
     2221 caactcgcca accatgcttc ccacgcactg aaattctatc tcctttcatc agcaccagct
     2281 tttcccacgg taaatcaaga gacgattgaa gtcatcctct atcttctcaa caaaggtgaa
     2341 tcgtggcaac caaaaactga tgcgaagaag gcgttacgtg aatgcttgtg gccatatgtt
     2401 cgacggtact gccgcatcgt tgatttttct catccaaacc tgcgaggcga gcaacaatca
     2461 gtcaattacc tgacagcgag tatgatgacg aatctgaagg tcaatgtcca ggaacacttc
     2521 atgatgatgc tgctccggta cattaatctg cggcttgatc tgaagggaca gaagcagcga
     2581 ctaccactga aaagcgatgc gcgaaacgct ttctttgctc gtcttcgcta cttgaagtca
     2641 attttccttt ttgatatcgt gcctgagtcg ctcgatgatt tgactgctga agagagtgaa
     2701 cttctagaag agatctggtc attggatctc ccattccttc ccgacaatcc ccttgcctac
     2761 gccattgttg ctgatccgat gtcatttttt cctgcgtact gcaaactctc tgggctgtat
     2821 gaacgacatg gcttccgacg gttcagcgcg atacctcttc gccggtctct cattcaaagc
     2881 catgtccgga ttgacaccgt cattctctac acccacattc tttgcatttt tcgcagagag
     2941 gcagaagcgg tcgaaaagga tgatctgtgg ttgcgcgtct gcaatctacg cacgaaggct
     3001 tttcggtctc gccgcggcgg cggtatgcag tttgaaggct cgatcacgac ggacggaacc
     3061 tcggtgtctg tgtatttgaa acaccctgac gccgacaagt acggaaagcg cggaggaaag
     3121 aagaagtcgg caaagactct agcagctgag gtgaaggcag tatatgtgga aaaaaacttg
     3181 cctgcttgtc gagcagcaga gaacgtcgtc gttatcgacc caaacaagcg cgacgttctc
     3241 tactgccaag acaacaaggg caccatcttc cgttacaccg ccaatcaacg ctgcaaggag
     3301 actggaagcc gtcggcagca aaaggaacgg cagtggatga agaaggaagc gggaatggac
     3361 cttatagaat cgcgaatacc atctcacaag acgatgaacc tcatggattt cctccgctac
     3421 ctcctcgtcc gtcgtgtcga ctggaaccgc cgcaaggact tctattcgca tcctgctcat
     3481 actcgatgga aatggcactc cttcataaac cgtcagaaga gcgaatcaga cctcataagt
     3541 aacatgcgca acaagtacgg tgaaaacctt actgttgtaa tgggtgattg gagcgacgcc
     3601 ggtcgaactg caagatttca gacctcatca aagacaaaag gctggcgcac cctctttaag
     3661 cgcaaccgca ttgattgttt ccttctcgac gagtacaaga cctcatctgt ttgccctcgc
     3721 tgttcctcat ctgagtttgt ggagaaaaaa ttcaaagaac gacctcattc aagaccttat
     3781 cgacgacgag aaggcaagat tgaaaaagtc catggattgc tgggttgtac caaccctaac
     3841 tgtttgcagc aagcctggac gatgcgctac tggaatcgag atacgctgag cacctgcaat
     3901 atgctaacga tcgtgcaatc aatgttggat ggacacggta gaccagaagt gttcagcagg
     3961 ggtgttccag ccgtagctta gattggttag attaggtttt ccgagccggt tgtcgcgcgg
     4021 ttcatccctg gtgcgggtgc tagtgccaat acccaccggc gtccgcacta tccatcatct
     4081 tgtattctct ggacaggctt gtttatccca tacacattct atatgcccta tctcgacaaa
     4141 tgcctctagg caacgatggc acacattatt cgacacgtcc ttgtcctttc taatgtccca
     4201 tcatggacct cacatctacc atcattcccc gcattcccat tctactcgta cccgctccca
     4261 tcctctcatc ccacgccgtt ctcacaaact catcaccatc atcgccatca tcaccacgca
     4321 atcacacata tcacaaatcc tctcgtcgca atttctgata ataactcgcc tacacatgaa
     4381 caaattacca tcgcatgaac caccagtaca atccacacac acaaaaaaca tacctttgtc
     4441 acaacatacg tgtacaaact ctttagatcg tgaccttgat cgtattcttc aatcagttta
     4501 ccgttattgt atctatgcca tgtcatcagc catcatttac aacacccaac aaaataattg
     4561 caaaaataac gtacagatga agtgttggat acccatccac accctcctct tcacaaaact
     4621 ctgtattaaa gaaaatcgat atcaaccctc ttgtcttttt ctttaaagat ccactctttc
     4681 caaaacctac cttcttgatc cgtgcaatcc acttttccca tcttgatccc ctgcaccgca
     4741 tcgagcaccc gctcctgaat cgtcaaccaa gtcggcgaca acctaaaccg cccaacactt
     4801 caactcccat tctaaagcta ccaaacaaaa cattgaaaac ctactgttta caatacttgc
     4861 accacctcgc cccaaaaaac accaaccagg tcccatcgga tatcgtctgc ttgaacaccg
     4921 tgtgggggat aaatgtaatg ttttggtcgg cttgggtggc gagtttggtg agttcggatt
     4981 gggaaatgtg ttttatggtt tgggaggtcg ttagtgtgag gatgcttagg agcgacaaga
     5041 ggaatgggaa atgtaaatgc attgtttttg gaattgtgtt caaaagtgga tttggggagg
     5101 atgtttgatt acgctgttaa acggcaccgt gtgtatgtca tgtgatgggg ttgttgttat
     5161 gggaatagtg tcacccattt gggtgacctc agcatagcat cccaagaact tgtgcatttt
     5221 tggatgtgtg tgtgcgtaga tggctatgct acgtatggtt cttgtaaagt tattctcggt
     5281 tttcttctcc ataaagacca ggacctctta ccccaccaac cccgttcatc ccacagcatg
     5341 acgattaaat tatatccagg aagataaaag aggagattga aaaaataagt ggattgtcag
     5401 agaacggaat tttacagcat gatgagatat cgggaatgga gcatttacgt ttttcagtaa
     5461 gtattgctat ctagttactc gactctcacc attcttcagc aatgaaaatg atacacatcc
     5521 aaacatcatg gtaaccatca caaacaataa actcgtaaag catcccaaca taaccaataa
     5581 aatattctac atttacaatc agtccctatc cacaaccctc caaacataca aataatacaa
     5641 aacaaccaaa acaaaaccaa ccaaataggc aaaaaaaaat acgatcataa tatcatcaca
     5701 acgtattcaa cctcgatttt tgagtaggcg acacccgttt ctttccatcc tctacttttt
     5761 tccgtccttc tgcttccttt ttccgttttt ctaatctggc tttttcgttc gacttgtcac
     5821 caccactttg agaatcacct tctat
//
LOCUS       NW_015971556.16_-_Loci_with_Fz_(reversed)        5340 bp    DNA     linear   UNA 12-MAY-2023
DEFINITION  Spizellomyces punctatus DAOM BR117 chromosome Unknown
            supercont1.20, whole genome shotgun sequence.
ACCESSION   geneious|urn:local:
VERSION     geneious|urn:local:.:1rt-g96hokv:5
KEYWORDS    .
SOURCE      .
  ORGANISM  .
FEATURES             Location/Qualifiers
     Loci_with_Fz    complement(1..5340)
                     /created_by="gfaure"
                     /label="Loci with Fz"
     CDS             join(1..103,198..548,620..1262,1332..1399,1455..1630)
                     /locus_tag="SPPG_08272"
                     /codon_start=1
                     /product="uncharacterized protein"
                     /protein_id="XP_016604413.1"
                     /db_xref="GeneID:27691443"
                     /translation="MSLLKRVLRLSGLGGFEDEETEQETSNSIVTDARAAESQTFPND
                     GEEVDEKEPDGAEVWSEDEATQDVAPPTVSVTVKEAVERFESLTGKGQLTTAAQHFVS
                     LAVKKSPKPGSIQSSAQGTHSKIVSVEAVPSGVETWSQEDGLVNILDATASSPLNSEE
                     TVTLADSSGALRTKQTNPTSSILGRATGTSSSPRRIAASRTTSVLVDITPKTLRRPLK
                     HLAPSVQSAENPSLPSSPLTLPQSEPITEQSAEGRRPEVTPSKRTGDASSTASPVSPR
                     QQRQTSGLGEGRYAEGAKSTYPNGKPGVYDKVVTRPYKKWQHTTPLPDKRRSLLSKQS
                     SPGGMVMVEGIDLTQSQGDEPLLGEVAFINDGMDSSRNVSLNPTSPVLVAEEPEEQYT
                     LEDFLSPGQDDYSGPVIEDFAVGAKYQVSYNPQWSKRRRDGGTETDRMKKIRQG"
                     /label="uncharacterized protein CDS"
     ORF             1..141
                     /transl_table=11
                     /Genetic_code="Bacteria, Archaea"
                     /created_by="Glimmer3"
                     /Glimmer_Reading_Frame="-1"
                     /Glimmer_score="1.60"
                     /label="orf00022"
     ORF             631..1266
                     /transl_table=11
                     /Genetic_code="Bacteria, Archaea"
                     /created_by="Glimmer3"
                     /Glimmer_Reading_Frame="-1"
                     /Glimmer_score="3.50"
                     /label="orf00020"
     ORF             1653..1835
                     /transl_table=11
                     /Genetic_code="Bacteria, Archaea"
                     /created_by="Glimmer3"
                     /Glimmer_Reading_Frame="-2"
                     /Glimmer_score="5.63"
                     /label="orf00016"
     ORF             1890..2024
                     /transl_table=11
                     /Genetic_code="Bacteria, Archaea"
                     /created_by="Glimmer3"
                     /Glimmer_Reading_Frame="-2"
                     /Glimmer_score="2.88"
                     /label="orf00014"
     end             complement(1972..2001)
                     /original_coord="NW_015971556:223632_223603:1"
                     /label="end"
     ORF             complement(2077..2181)
                     /transl_table=11
                     /Genetic_code="Bacteria, Archaea"
                     /created_by="Glimmer3"
                     /Glimmer_Reading_Frame="+1"
                     /Glimmer_score="1.34"
                     /label="orf00011"
     fz              2132..4021
                     /original_coord="NW_015971556:221583_223472:-1"
                     /fz="-1 1_638 100.0"
                     /label="fz"
     gene            <2132..>4146
                     /locus_tag="SPPG_09531"
                     /db_xref="GeneID:27692656"
                     /label="gene"
     mRNA            <2132..4146
                     /locus_tag="SPPG_09531"
                     /product="uncharacterized protein"
                     /transcript_id="XM_016757704.1"
                     /db_xref="GeneID:27692656"
                     /label="uncharacterized protein mRNA"
     mRNA            join(<2132..3668,3783..>4024)
                     /locus_tag="SPPG_09531"
                     /product="hypothetical protein, variant"
                     /transcript_id="XM_016757705.1"
                     /db_xref="GeneID:27692656"
                     /label="hypothetical protein, variant mRNA"
     CDS             join(2132..3668,3783..4024)
                     /locus_tag="SPPG_09531"
                     /codon_start=1
                     /product="hypothetical protein, variant"
                     /protein_id="XP_016604411.1"
                     /db_xref="GeneID:27692656"
                     /translation="MPPKKKQKLERLEKLDKPTLHTCNKTSFAKAFLPNETYRQRLLD
                     YIAIIHQLASHASHALKFYTLSAPSFTVNEETIEAILYLLNKGEAWHPRKEAKKAWRD
                     CLLPYVQRYCQIVGFVHPNLRGEQQSVNYLTVSMMTNLKVNVQEHFMQMLLRYINLRL
                     DVKGRKGPPKSEARKAFFARLRYLKSIFLFDIVPESLDDLTAKESELLEEMWSFIPLS
                     DQQLAYSVAVDPLAFFPAYCKLSGLYERHGFRRFSAIPLRRSLIQSHIRIDTVILYAH
                     ILCITRQEAEAVEKVDLWLRVCNLQNKAFRSRRRMWFEGSITTDGTSVSVYLKHPEAD
                     KYGKRSGGKKSANTMEAEVKALYVENNLSACQENFVVIDPNKRDLLYCQDSNGTTFRY
                     TANQRAMETGSRRFAREREAMKAGGIDLIESRISSHKTMNLIDFMRYLLVRRADWDRR
                     KEFYAHPAHTRWKWHASINRQKSESNLISNLHNKYGENFTIVMGDWSDAGRTARFQIS
                     SKTKGFKTRAHSRPYRRREGKVEKVHGLLGCTNPNCLQQAWTSGMRYWNRDTLSTCNM
                     LMIVRSMLDGHCRPEVFSRRSVPAVA"
                     /label="hypothetical protein, variant CDS"
     CDS             2132..4024
                     /locus_tag="SPPG_09531"
                     /codon_start=1
                     /product="uncharacterized protein"
                     /protein_id="XP_016604412.1"
                     /db_xref="GeneID:27692656"
                     /translation="MPPKKKQKLERLEKLDKPTLHTCNKTSFAKAFLPNETYRQRLLD
                     YIAIIHQLASHASHALKFYTLSAPSFTVNEETIEAILYLLNKGEAWHPRKEAKKAWRD
                     CLLPYVQRYCQIVGFVHPNLRGEQQSVNYLTVSMMTNLKVNVQEHFMQMLLRYINLRL
                     DVKGRKGPPKSEARKAFFARLRYLKSIFLFDIVPESLDDLTAKESELLEEMWSFIPLS
                     DQQLAYSVAVDPLAFFPAYCKLSGLYERHGFRRFSAIPLRRSLIQSHIRIDTVILYAH
                     ILCITRQEAEAVEKVDLWLRVCNLQNKAFRSRRRMWFEGSITTDGTSVSVYLKHPEAD
                     KYGKRSGGKKSANTMEAEVKALYVENNLSACQENFVVIDPNKRDLLYCQDSNGTTFRY
                     TANQRAMETGSRRFAREREAMKAGGIDLIESRISSHKTMNLIDFMRYLLVRRADWDRR
                     KEFYAHPAHTRWKWHASINRQKSESNLISNLHNKYGENFTIVMGDWSDAGRTARFQIS
                     SKTKGWRTLFKRNRINCFLLDEYKTSSVCPRCLASSNDFLKKGFKTRAHSRPYRRREG
                     KVEKVHGLLGCTNPNCLQQAWTSGMRYWNRDTLSTCNMLMIVRSMLDGHCRPEVFSRR
                     SVPAVA"
                     /label="uncharacterized protein CDS"
     ORF             2132..4024
                     /transl_table=11
                     /Genetic_code="Bacteria, Archaea"
                     /created_by="Glimmer3"
                     /Glimmer_Reading_Frame="-3"
                     /Glimmer_score="3.20"
                     /label="orf00012"
     gene            complement(3815..>5340)
                     /locus_tag="SPPG_08271"
                     /db_xref="GeneID:27691442"
                     /label="gene"
     mRNA            join(complement(5050..>5340),complement(4928..4983),
                     complement(4722..4869),complement(4474..4635),
                     complement(3815..4399))
                     /locus_tag="SPPG_08271"
                     /product="uncharacterized protein"
                     /transcript_id="XM_016756428.1"
                     /db_xref="GeneID:27691442"
                     /label="uncharacterized protein mRNA"
     ORF             complement(3993..4133)
                     /transl_table=11
                     /Genetic_code="Bacteria, Archaea"
                     /created_by="Glimmer3"
                     /Glimmer_Reading_Frame="+2"
                     /Glimmer_score="1.71"
                     /label="orf00008"
     end             4087..4111
                     /original_coord="NW_015971556:221517_221493:-1"
                     /label="end"
     CDS             join(complement(5050..>5340),complement(4928..4983),
                     complement(4722..4869),complement(4474..4635),
                     complement(4236..4399))
                     /codon_start=3
                     /locus_tag="SPPG_08271"
                     /product="uncharacterized protein"
                     /protein_id="XP_016604410.1"
                     /db_xref="GeneID:27691442"
                     /translation="EKKSPEGTSDGPKVADSTEVSEKTPKPNKKRKGEDNSPAVGERQ
                     TDNTPAAPSTGGSAQKKKKMRHRSKAESTQGAGTSGGKRGKGKVAEDGLSKYEREALR
                     RRTRREAMREKKMVCYLCRSMGHSIKFCPKATEQDKQAVSGICYKCGSTAHKSSECKK
                     MVDPKNPYPFAHCFVCDQQGHLASLCPKNERGLYPNGGGCKYCGSVRHLARDCKPALQ
                     EAGITTLGTIDLKQGGDDDDVFVALHKMQGDKEKAAETTKPGTRKSSKKKVVKF"
                     /label="uncharacterized protein CDS"
     ORF             complement(4244..4312)
                     /transl_table=11
                     /Genetic_code="Bacteria, Archaea"
                     /created_by="Glimmer3"
                     /Glimmer_Reading_Frame="+3"
                     /Glimmer_score="3.01"
                     /label="orf00005"
     ORF             5104..5181
                     /transl_table=11
                     /Genetic_code="Bacteria, Archaea"
                     /created_by="Glimmer3"
                     /Glimmer_Reading_Frame="-1"
                     /Glimmer_score="7.39"
                     /label="orf00002"
ORIGIN      
        1 atgtcattgc taaagcgtgt gcttagactc tctggtctag gaggctttga agatgaggaa
       61 acggagcaag aaacttcgaa tagcattgta accgacgcta gaggtaactg cggcgatctg
      121 agccggcccg acggcaactg actggcacga gaacacgcga gcatgaatct aaagatatcc
      181 tggtctcctt tttgcagctg cggagagtca gacatttccg aatgatgggg aagaagtaga
      241 cgaaaaagaa cccgacggag ctgaagtgtg gtcggaagac gaagcgacac aggacgtggc
      301 tcctccgacg gtttctgtaa cggtcaaaga ggcagttgaa agatttgaaa gtctgacagg
      361 aaaagggcag ctaacaacag ctgcccaaca tttcgtcagc cttgctgtca aaaagagtcc
      421 aaagccaggg tcgatacaga gttcagctca gggtacgcat tccaagattg tgtccgtcga
      481 agcggtgccg tcaggggtag aaacttggtc gcaggaagac gggcttgtca atatcctaga
      541 cgctacaggt gtgctcggtc tgggacatga acgctttcgg ctccagaagg ctcatgttgt
      601 ctactattcg tccgttcagc gtcttcaccg ttgaattcag aagaaactgt tacccttgct
      661 gatagctccg gtgcgctgcg tacaaaacaa acgaacccaa caagttcgat attaggtagg
      721 gctacgggaa catcctcgtc accccgccga atagctgctt ctcgaacgac aagcgttttg
      781 gttgatatca caccaaaaac tttacgaagg ccattaaaac acctcgctcc ctctgtacaa
      841 agcgcggaaa atcctagtct cccttcatcg cctttaacgc taccacagtc ggagccgatc
      901 accgaacagt ctgctgaagg tcgaagaccg gaggttactc catcaaagag aacaggcgat
      961 gcttcatcaa ccgcgtcgcc ggtgagcccg cggcagcaaa ggcagacatc aggactgggc
     1021 gaaggacgtt atgcagaagg ggctaaatca acgtatccga acggcaaacc cggggtgtac
     1081 gataaggttg tcacgcggcc ttacaaaaaa tggcaacata cgacaccgct gccagacaaa
     1141 cgacgatcgc ttctcagcaa gcagtcgtca cccggaggga tggttatggt agaaggcatt
     1201 gacctaacgc aaagtcaggg agatgagccc ttgcttgggg aggttgcttt cataaacgac
     1261 gggtgagtgg tcccgtaatt agagtcataa tcattggcac tttggagttg acgtaatcgc
     1321 ttatttttca gtatggactc ttcacgtaac gtatcattaa accccacctc tcctgtactt
     1381 gtcgcggagg aaccagaagg tatggactat actgccttgg cggcgaacat cgcaactcaa
     1441 agtccgcatt gtagaacaat atacgcttga ggatttttta tcgcctggac aagacgatta
     1501 tagcggtccg gtaattgagg actttgccgt gggcgccaaa tatcaggttt cttacaatcc
     1561 acaatggtct aaacgtcgac gcgatggcgg gaccgagaca gatcgaatga agaagatacg
     1621 gcaaggttga ggatataaac ggcgaatatt tcatgatttg gaaactccga tgtttgcatt
     1681 attgtagtat attttttgca gatatgcgtg catgtagata tctaatttct ctgtcaactt
     1741 ggtctttgcg agtaaaaggc agaatcaata gcgagaatat atgttcgggc cattctttcc
     1801 cattatatca aattgtggca atattcttct gttgaatctc agctcattag ggcactaaca
     1861 tataggacac tagcgtcaga cgtagttact tgaacatcaa atatctagca agaagactcc
     1921 aatggcagcg catgcagata acttggaaaa tcaccacgat gtgtagatac atagtgcgga
     1981 gccgatgggt attggcacta gtacatagat tccaaccaat ttaatcataa ttttactcga
     2041 tgtagactca tgaactatgg tttgatccaa aaaatcctat ataagttgtc gtgcccattt
     2101 tcccaggctt tcatcttttt cagatatcat catgccgcca aagaaaaagc aaaagctcga
     2161 aaggctcgaa aaactcgaca aacccacctt acatacctgc aacaagacgt cctttgcaaa
     2221 ggctttcttg cctaatgaga cctaccggca gcgtcttcta gattacatcg ccatcatcca
     2281 tcaactcgct tcccacgctt cccacgctct caaattctac accctatctg caccatcctt
     2341 caccgtgaat gaggagacca tcgaagcgat tctctacctt ctcaacaagg gggaggcttg
     2401 gcatccaaga aaggaagcaa agaaggcatg gcgggattgt ttgctgccat atgttcaacg
     2461 gtactgccaa atcgtcggct ttgttcaccc aaatctacga ggcgagcagc aatcagtcaa
     2521 ttacctgaca gtgagtatga tgacgaacct gaaagtcaac gttcaagagc atttcatgca
     2581 gatgctcctt cggtatatca atctgcggct cgacgtgaag ggacggaaag ggcctccaaa
     2641 gagtgaagcg cggaaagctt tctttgctcg gctacgctac ttgaagtcaa ttttcctttt
     2701 tgatattgtg cccgagtcac ttgatgactt gactgctaaa gagagtgaac ttctagaaga
     2761 gatgtggtcc ttcattcccc tttctgacca gcagctcgca tattcggttg ctgtagaccc
     2821 tctcgctttc tttcctgcat actgcaaact ctctgggctg tatgaacgac atggcttccg
     2881 tcggttcagt gcaatccctc ttcgtcggtc tctgattcag tcccatattc gcatcgacac
     2941 ggtcattctc tacgcccaca tcctctgcat cacccgccaa gaagcagaag ccgtagagaa
     3001 ggtcgattta tggttgcgcg tctgtaatct gcagaacaag gcttttagat ctcgtcgtag
     3061 aatgtggttt gaaggctcga tcacgacgga cggaacctcg gtgtctgtat acttaaagca
     3121 cccagaagca gacaagtatg gaaagcgcag cggagggaaa aagtcagcaa acacgatgga
     3181 ggcagaggtt aaagcgcttt atgtggaaaa caacttatct gcttgtcaag agaactttgt
     3241 cgttattgac ccaaacaagc gcgatcttct ctactgccaa gacagcaatg gtacaacgtt
     3301 tcgctacacc gcaaaccagc gagccatgga gacaggcagc cggcgatttg caagggagcg
     3361 ggaagcaatg aaagccggcg gtattgacct catagaatca cgtatttcaa gccacaagac
     3421 gatgaacctc atagacttca tgcgttacct tctcgttcgc cgcgctgatt gggatcgtcg
     3481 caaggaattc tatgcccacc ctgctcatac tcgatggaaa tggcatgcat ctataaaccg
     3541 tcagaagagc gaatcgaacc tcatatccaa cttgcacaac aagtacggtg aaaacttcac
     3601 cattgtgatg ggtgattgga gcgacgccgg tcgaactgcg agatttcaga tctcatcaaa
     3661 gacgaaaggt tggcgcaccc tctttaagcg gaacaggatc aactgcttcc ttctcgacga
     3721 gtacaagacc tcatctgttt gccctcgctg tttggcctca tccaacgact tcctcaaaaa
     3781 aggcttcaaa acacgagctc attcaagacc ttatcgacga cgagaaggca aggttgaaaa
     3841 agtccacgga ttgctgggtt gtaccaaccc taactgtttg cagcaagcct ggacatcggg
     3901 aatgcgctac tggaatcgag atacgctgtc aacctgcaac atgctaatga ttgtgagatc
     3961 aatgttggat gggcactgta gaccagaagt gttcagcagg aggagtgttc cagccgtagc
     4021 gtagaacgta gattggttag attaggtttt ccgaaccggt tgtcgcgcgg ttcaatccct
     4081 ggtgccgcca atacccatcg gctccgcact atgcaactct cataaattat cattatcagt
     4141 caaaagctac ctcaaactac ccgtaaatgc atgattaaat cgatcactaa cttcaacagc
     4201 tcagcaagct cctctcccat accggcacca ctaacctaga attttacgac ctttttcttt
     4261 gaagacttcc tagtacctgg ctttgtagtc tcagccgcct tttctttgtc accttgcatc
     4321 ttatgtagcg ctacgaacac atcgtcatcg tcaccacctt gcttgagatc gatggtgcct
     4381 agcgtggtaa tcccagcttc tagaaacgat acccggacag agattgagtt aagcctgtga
     4441 ttcatgtacc atgcacaaca accatttacg taccctgcaa cgcaggctta cagtccctcg
     4501 ccaagtgcct aactgaacca cagtatttgc aaccgcctcc gttcggatac agaccccgtt
     4561 cattttttgg gcataaactt gccaagtggc cttgctgatc gcaaacaaaa cagtgcgcaa
     4621 aaggatatgg gttctctaaa ataaggtgac cgccaaacat gattaaattg tcctggtgtg
     4681 taattgtatg agtaaattag ctattgtata aggacactta ctaggatcca ccattttttt
     4741 gcattctgat gatttgtggg cagtagaacc gcacttgtaa caaattccgg atacggcttg
     4801 tttatcttgt tccgtagctt tcggacagaa ttttatggag tgccccatgc ttctgcaaag
     4861 gtagcagacc ttgaaagcaa tcgatatcag ggtgtcttca taagaataaa gatcgttact
     4921 ggcataccat tttcttctcc ctcattgctt ctctccttgt tcgtcttctg agggcttccc
     4981 tctctaaaaa ccacccacca tttagtcggc tgctctcggt cggcctcata ggtatgtacg
     5041 gatactaacc atactttgat agaccatcct cggctacttt tcccttaccc cgctttcccc
     5101 cagatgtacc ggcaccctgt gtcgactcag cttttgatcg atggcgcatc ttctttttct
     5161 tttgagcgga tccacctgta gatggagcag ctggagtgtt gtctgtctgt ctctcaccaa
     5221 ccgcagggct attgtcctct ccttttctct tcttattcgg cttgggcgtc ttttcgctga
     5281 cttctgtact atccgctacc ttcggaccgt cactcgttcc ctccggagat tttttttcct
//
LOCUS       NW_015971538.101_-_Loci_with_Fz        4021 bp    DNA     linear   UNA 12-MAY-2023
DEFINITION  Spizellomyces punctatus DAOM BR117 chromosome Unknown supercont1.2,
            whole genome shotgun sequence.
ACCESSION   geneious|urn:local:
VERSION     geneious|urn:local:.:1rt-g96hokv:6
KEYWORDS    .
SOURCE      .
  ORGANISM  .
FEATURES             Location/Qualifiers
     Loci_with_Fz    1..4021
                     /created_by="gfaure"
                     /label="Loci with Fz"
     gene            complement(<1..>364)
                     /locus_tag="SPPG_01498"
                     /db_xref="GeneID:27685156"
                     /label="gene"
     CDS             join(complement(267..364),complement(15..177))
                     /locus_tag="SPPG_01498"
                     /codon_start=1
                     /product="ribosomal protein L7/L12"
                     /protein_id="XP_016612092.1"
                     /db_xref="GeneID:27685156"
                     /translation="MGDDRVSRLVHLSVRSFWRSGRTVNGGRALPKTHHTTCNPILPA
                     TVRTFASTPSTRQEQVDPKITKIVDQIAALTLLETAGLVSSLKARLNIQDIAMPVAVP
                     AAAGNAAAAAAPVAEEKPAEKTEFKVKLEKFDAASKAKIIKEIKGMIPGANLVEAKKF
                     VESVPKVIRENVNKEDAEKMKKTLEALGATVILE"
                     /label="ribosomal protein L7/L12 CDS"
     mRNA            join(complement(267..>364),complement(15..177))
                     /locus_tag="SPPG_01498"
                     /product="ribosomal protein L7/L12"
                     /transcript_id="XM_016749814.1"
                     /db_xref="GeneID:27685156"
                     /label="ribosomal protein L7/L12 mRNA"
     ORF             66..563
                     /transl_table=11
                     /Genetic_code="Bacteria, Archaea"
                     /created_by="Glimmer3"
                     /Glimmer_Reading_Frame="+3"
                     /Glimmer_score="2.77"
                     /label="orf00001"
     gene            663..1194
                     /locus_tag="SPPG_01499"
                     /db_xref="GeneID:27685157"
                     /label="gene"
     mRNA            join(663..795,857..1194)
                     /locus_tag="SPPG_01499"
                     /product="uncharacterized protein"
                     /transcript_id="XM_016749815.1"
                     /db_xref="GeneID:27685157"
                     /label="uncharacterized protein mRNA"
     CDS             join(712..795,857..1027)
                     /locus_tag="SPPG_01499"
                     /codon_start=1
                     /product="uncharacterized protein"
                     /protein_id="XP_016612093.1"
                     /db_xref="GeneID:27685157"
                     /translation="MTIRRTGLQRDVLDLYRSLLRVVRTKPESSRDHFYKYIRSQFRQ
                     DASSVSQRDISTIEFMLRKGRRQLEVLKSDSVVDISPPSY"
                     /label="uncharacterized protein CDS"
     gene            complement(929..2749)
                     /locus_tag="SPPG_08939"
                     /db_xref="GeneID:27692064"
                     /label="gene"
     mRNA            join(complement(2702..2749),complement(929..2601))
                     /locus_tag="SPPG_08939"
                     /product="uncharacterized protein"
                     /transcript_id="XM_016757089.1"
                     /db_xref="GeneID:27692064"
                     /label="uncharacterized protein mRNA"
     end             complement(1059..1088)
                     /original_coord="NW_015971538:1626870_1626841:-1"
                     /label="end"
     fz              1256..1336
                     /original_coord="NW_015971538:1627038_1627118:1"
                     /fz="1 18_44 4.231974921630094"
                     /label="fz"
     fz              1338..3095
                     /original_coord="NW_015971538:1627120_1628877:1"
                     /fz="1 45_634 92.47648902821317"
                     /label="fz"
     ORF             1518..3101
                     /transl_table=11
                     /Genetic_code="Bacteria, Archaea"
                     /created_by="Glimmer3"
                     /Glimmer_Reading_Frame="+3"
                     /Glimmer_score="4.47"
                     /label="orf00007"
     CDS             complement(2045..2365)
                     /locus_tag="SPPG_08939"
                     /codon_start=1
                     /product="uncharacterized protein"
                     /protein_id="XP_016612094.1"
                     /db_xref="GeneID:27692064"
                     /translation="MSRLFGSITTTFSAVRQAGKFFSMYCAFTSSSKLFADFLAPRFP
                     YLSASGCFRYTDTEVPSVVIEPSNCILRRDRKALVRRLQTRNHKSTFSTASASWRVMQ
                     RMWA"
                     /label="uncharacterized protein CDS"
     end             3171..3200
                     /original_coord="NW_015971538:1628982_1628953:1"
                     /label="end"
     gene            complement(3337..>4021)
                     /locus_tag="SPPG_01500"
                     /db_xref="GeneID:27685158"
                     /label="gene"
     mRNA            complement(3337..>4021)
                     /locus_tag="SPPG_01500"
                     /product="uncharacterized protein"
                     /transcript_id="XM_016749816.1"
                     /db_xref="GeneID:27685158"
                     /label="uncharacterized protein mRNA"
     CDS             complement(3402..>4021)
                     /codon_start=3
                     /locus_tag="SPPG_01500"
                     /product="uncharacterized protein"
                     /protein_id="XP_016612095.1"
                     /db_xref="GeneID:27685158"
                     /translation="GDYAEEMGYGFAAGDPVNGFISCTLIHCGIEGCWTHLVDVWRSG
                     FFDALKIYIPVHLLPALIFHRRRFFSNQFPSTVLHVATNALRSSTFLATFIAGVWAPI
                     CVVRNVSRQDTTLGPLLGSFLCGFSLLLERKSRRREIGLYCLPKALESSWWRITHALG
                     MGGIKIPGGDVALFAMGMGYLLSAYQYHHKALRPAVRGLLGFFLV"
                     /label="uncharacterized protein CDS"
     ORF             complement(3402..4001)
                     /transl_table=11
                     /Genetic_code="Bacteria, Archaea"
                     /created_by="Glimmer3"
                     /Glimmer_Reading_Frame="-3"
                     /Glimmer_score="3.63"
                     /label="orf00011"
     ORF             complement(3968..4021)
                     /transl_table=11
                     /Genetic_code="Bacteria, Archaea"
                     /created_by="Glimmer3"
                     /Glimmer_Reading_Frame="-2"
                     /Glimmer_score="2.28"
                     /label="orf00010"
ORIGIN      
        1 tcatccacac ctaccttcag cgatgaaaca agcccagccg tttccaacaa ggtcaaggct
       61 gcaatttgat ccacaatctt ggtgatcttg ggatcaacct gctcttgtcg tgtggaggga
      121 gtagaggcga aggtgcggac ggtggctggg aggatggggt tgcaggtggt gtggtgacta
      181 atcggaaaaa gaaagacagt ccgttaacga aaagctctaa acgaaaagct cttgttgacc
      241 tagcgccata ttcacggcaa ttctacgtct tcggaagagc tctcccacca ttaaccgtcc
      301 gaccactccg ccaaaagctt ctcacagaca agtgcacaag tctagatacc ctatcgtccc
      361 ccatatatat cctatatcag tcctcaatgc tcacattgtt tgtcggcaaa tgggccgggc
      421 gacactcgcg atgtttcgtg ctacgaatga ctgaaatagc aatatccaca gatattaatt
      481 cctcacaatt taaagacatc cctcctccac agcagataaa gcaccaggcc atgcaatgca
      541 taccattttg gcaaaagata taaacagtga tcttgctacc gacgctgtcg ctcctctaaa
      601 gtcggccgag ttcaaaattt cgatgggcat ggcaacctac aggaatcacc atagcaacaa
      661 acgaccgaac gcgagtcgct tctcgccgac ctccaaacga atgcctttgt catgactatc
      721 cggaggacgg gactgcagcg ggatgtcttg gacttgtatc gctccttgct gcgtgtagtg
      781 cgaacaaagc ctgaggtata tgcctgtgta ctgttgctga gcctcgtgct ctttgtcgta
      841 acttttgact ttgcagtcat cgcgagatca tttctacaag tacatacggt ctcaattcag
      901 gcaggatgct tccagcgtat ctcagaggga tatatctacg attgagttca tgctgagaaa
      961 gggacgaaga caactagagg tcctgaagag tgatagtgta gtggatatct cccctccgtc
     1021 atattagaac ctccacactt tggcggatac cttgtacata gtgcggagcc gatgggtatt
     1081 ggcactagta caaagattcc aaccaattta atcataattt tactcgattt agactcatga
     1141 actatggttt gtttgatcca aaaatcctat aatagtcatc gtccattttc ccaggctttc
     1201 atctttttct acagatatca gcatgccacc aaaaaagaag caaaaagtcg acaaacccac
     1261 cttacatacc tgtaacaaga cttcctttgc aaaagctttc ctgccaaacg agatctatcg
     1321 ccaacggctt ctagacttac atcaccatca tccatcaact cgccgaccac gcttcccacg
     1381 ctctcaaatt ctacatcctc tccacatcca catccacatc gtctttcccg gttgttcaca
     1441 aagatacaat cgaagccctt ctctatcttc tcaacaaagg agaggcttgg caaccaaaaa
     1501 ttgatgcgaa aagggcattg cgcaaatcct tgttgccata tgtccaacgg tactgccaaa
     1561 tcgtcggctt cgttccccca aatctacaaa aagagcagca atcagtcaat tacctgacag
     1621 cgagtatgat gacgaacctg agagtcaacg ttcaagagca tttcatgcag atgctgctcc
     1681 gatatatcaa tctgcggctt gacgtgaaga gacagaagca actgccactg aaaagcaatg
     1741 cgcggaaagc tttctttact cgactacgct acttgaagtc agtttttctt tttgatatcg
     1801 tgcccgagtc gctggattta acaccactgg agagcgaggt tcttgaagag atttggtcat
     1861 tggatctccc attccttccc aacgatcccc ttgcctatgc cattgttgct gatccaatgt
     1921 cattttttcc cgcgtactgc aaactctctc ggctgtatga acgacatggc ttccgtcggt
     1981 tcagtgcaat ccctcttcgt cggtctctga ttcagtccca tattcgcatt gacacggtca
     2041 ttctctacgc ccacatcctc tgcatcaccc gccaagaagc agaagccgta gagaaggtcg
     2101 atttatggtt gcgcgtctgt aatctacgta ccaaagcttt tcggtctcgc cgcagtatgc
     2161 agtttgaggg ttcgatcacg acggatggaa cctcggtgtc tgtataccta aagcacccag
     2221 aagcagacaa gtatggaaag cgcggagcga gaaagtcagc aaagagtttg gaggacgaag
     2281 tgaaagcgca atacatggag aaaaacttac ctgcttgtcg aacagcagag aatgttgttg
     2341 ttatcgaccc aaacaagcgc gacattctct actgccaaga cggcaatggt acaacgtttc
     2401 gctacactgc aaaccagcga gccatggaga caggcagccg tcggcagcga aaggaacgac
     2461 agcagatgaa gaaggaagcg ggaatggacc tcatagaatc acgaatacca tctcacaaaa
     2521 caatgaacct catggatttt actcgctacc tcctcgtccg tcgtgtcgac tggaaccgcc
     2581 gcaaggactt ctattcgcat cctgctcata ctcgatggaa atggcacgca ttcataaacc
     2641 gtcagaagag cgaatcagac ctcataagta acatgcgcaa caagtacggt gaaaacctta
     2701 ctgttgtaat gggtgattgg agcgacgccg gtcgaactgc aagatttcag acctcatcaa
     2761 agacgaaagg ttggcgcacc ctctttaagc gcaacaggat caactgcttc cttctcgatg
     2821 agtacaagac ctcatctgtt tgccctcgct gttcctcatc tgagtttgtg gagaaaaaat
     2881 tcaaagaacg acctcattca agaccttatc gacgacgaga aggcaagatt gaaaaagtcc
     2941 acggattgct gggttgtacc aaccctaact gtttgcagca agcctggacg atgcgctact
     3001 ggaatcgaga tacgctgtca acctgcaata tgctaatgat cgtgcaatca atgttggatg
     3061 gacacggtag accagaagtg ttcagcagga gtgtagcgta gcgtagattg gttagattag
     3121 attaggtttt ccgaaccggt tgtcgcgcgg ttcaatccct ggtgcgggtg ctagtgccaa
     3181 tacccaccgg ctccgcacta ctatagcatc gttagtaaat aaatatacct gcacgcaagc
     3241 aatggaattc atggttccac cagttactgc ttcacggctg atttggcacg cttgatagga
     3301 ccgtcaagcg tccacgcgac cagcgccata ccggttcacg caatagtgtt aatatcaaaa
     3361 ttcatgtatt aggcaattca gttgtcatca accacgacaa tctacaccaa gaaaaatccc
     3421 aataatcccc taacagctgg cctcaacgcc ttgtgatggt actgataagc actcaacagg
     3481 tagcccattc ccatcgcaaa caaagccaca tctccaccag gaatcttgat cccgcccatg
     3541 ccaagagcat gagtgatcct ccaccacgaa ctttccaggg ccttgggcag gcagtataat
     3601 ccaatttccc tacgccgcga ctttctctca agcaaaaggg agaaaccaca gaggaaagac
     3661 cctaaaaggg gacccagagt ggtgtcttgc cgggaaacat ttcgcacgac gcaaataggg
     3721 gcccacacac ctgcaatgaa tgtggcgagg aaagtcgacg agcgaagggc gtttgtcgca
     3781 acgtggagga ccgttgaagg gaactggttg gaaaaaaagc gtcgccggtg gaagatcaag
     3841 gccggaagga ggtgaacggg gatgtagatt ttcaacgcgt cgaagaatcc gctacgccat
     3901 acgtccacca gatgggtcca acagccttca attccgcagt ggatcagcgt acatgaaata
     3961 aagccgttta ccggatcccc agcagcaaat ccataaccca tttcttctgc ataatcgcca
     4021 a
//
LOCUS       NW_015971544.48_-_Loci_with_Fz_(reversed)        5710 bp    DNA     linear   UNA 12-MAY-2023
DEFINITION  Spizellomyces punctatus DAOM BR117 chromosome Unknown supercont1.8,
            whole genome shotgun sequence.
ACCESSION   geneious|urn:local:
VERSION     geneious|urn:local:.:1rt-g96hokv:7
KEYWORDS    .
SOURCE      .
  ORGANISM  .
FEATURES             Location/Qualifiers
     Loci_with_Fz    complement(1..5710)
                     /created_by="gfaure"
                     /label="Loci with Fz"
     ORF             210..320
                     /transl_table=11
                     /Genetic_code="Bacteria, Archaea"
                     /created_by="Glimmer3"
                     /Glimmer_Reading_Frame="-3"
                     /Glimmer_score="6.32"
                     /label="orf00022"
     ORF             complement(354..458)
                     /transl_table=11
                     /Genetic_code="Bacteria, Archaea"
                     /created_by="Glimmer3"
                     /Glimmer_Reading_Frame="+3"
                     /Glimmer_score="5.30"
                     /label="orf00021"
     ORF             complement(1145..1369)
                     /transl_table=11
                     /Genetic_code="Bacteria, Archaea"
                     /created_by="Glimmer3"
                     /Glimmer_Reading_Frame="+1"
                     /Glimmer_score="0.63"
                     /label="orf00017"
     cur_end         complement(1388..1417)
                     /created_by="gfaure"
                     /label="cur_end"
     ORF             complement(1760..2005)
                     /transl_table=11
                     /Genetic_code="Bacteria, Archaea"
                     /created_by="Glimmer3"
                     /Glimmer_Reading_Frame="+1"
                     /Glimmer_score="3.91"
                     /label="orf00013"
     fz              2001..3839
                     /original_coord="NW_015971544:164464_166302:-1"
                     /fz="-1 18_638 97.33542319749216"
                     /label="fz"
     ORF             2046..3842
                     /transl_table=11
                     /Genetic_code="Bacteria, Archaea"
                     /created_by="Glimmer3"
                     /Glimmer_Reading_Frame="-3"
                     /Glimmer_score="3.24"
                     /label="orf00012"
     CDS             2361..3842
                     /locus_tag="SPPG_04925"
                     /codon_start=1
                     /product="uncharacterized protein"
                     /protein_id="XP_016607575.1"
                     /db_xref="GeneID:27688350"
                     /translation="MTNLKVNVQEHFMMMLLRYINLRLDVKRQKQRLPLKSDARNAFF
                     ARLRYLKSIFLFDIVPESLDDLTAEESELLEEIWSLSIPLSDDQPLAYSVAVDPLAFF
                     PAYCKLSRLYEHHGFRRFSAIPLRRSLIQSHVRIDTIILYSHLLCITRREAETVEKVD
                     LWLRVCNLQNKAFRSRRGMCFEGSITTDGTSVSVYLKHPEADKYGKRSGRGKKSAKAL
                     AAEVKALYVENNLSACQENIVVIDPNKRDILYCQDNKGTIFRYTANQRCKETGSRRFA
                     KERQRMKTGGIDLIESRIPSHKTMNLMDFTRYLLVRRADSDRRKEFYSHPAHTRWKWH
                     AFINRQKSESNLISNLRNKFGNFTIMMGDWSDAGRTARFQTSSKTKGWRTLFKRNRID
                     CFLLDEHKTSSVCPRCSSSEFVEKEFKERPHSRPWRRREGKMEKVHGLLGCTNPNCLQ
                     QAWTMRYWNRDMLATCNMLTIVQSMLDGHGRPKVFSRGVPAVA"
                     /label="uncharacterized protein CDS"
     gene            <2361..>3842
                     /locus_tag="SPPG_04925"
                     /db_xref="GeneID:27688350"
                     /label="gene"
     mRNA            <2361..>3842
                     /locus_tag="SPPG_04925"
                     /product="uncharacterized protein"
                     /transcript_id="XM_016753165.1"
                     /db_xref="GeneID:27688350"
                     /label="uncharacterized protein mRNA"
     end             3901..3930
                     /original_coord="NW_015971544:164402_164373:-1"
                     /label="end"
     CDS             join(4047..4157,4217..4403,4474..4534,4593..4793,
                     4847..5660)
                     /locus_tag="SPPG_04924"
                     /codon_start=1
                     /product="uncharacterized protein"
                     /protein_id="XP_016607574.1"
                     /db_xref="GeneID:27688349"
                     /translation="MASSRDGCDGAQLFSPPLWIQRRALVSHILKNNGVQSVLDLGCG
                     EGALLEILLNDPTFSKLAGVDIDGESLRYASVNCAPTDYDRQYLRELPVEFNLYEGSV
                     DQLDKSLTGFDAITSVEVIEHLDPPVLAAFPAVTLGGYRPRIMVVTTPNGDFNVNFPD
                     LKWGTPEAGFRHYDHRFEWTRDEFQRWANSAATKFGYTVSFDGVGILSSKPGDLSVGH
                     CSQVAIFIRQRCDYDSPLSSLDDCPALSESPYKHYAKIEFPYFTESGFSSEAITQELK
                     EKTFPLIWNEWYSMIEDAKRDQLAAKLSWPAVGTWCLPFERYWSILRIRQLCKTRGRL
                     EEVFTSSAAKESFIWNDEERKVVILFEIPKEHESEEDGTEDADWGYGSPAYDDWDDDS
                     AWKDTKWKASRDSDGEGWGTAHITAEWDCQAGWGEEIAIYGSAANPPPKKVRLLEDPG
                     GNDGITI"
                     /label="uncharacterized protein CDS"
     gene            <4047..>5660
                     /locus_tag="SPPG_04924"
                     /db_xref="GeneID:27688349"
                     /label="gene"
     mRNA            join(<4047..4157,4217..4403,4474..4534,4593..4793,
                     4847..>5660)
                     /locus_tag="SPPG_04924"
                     /product="uncharacterized protein"
                     /transcript_id="XM_016753164.1"
                     /db_xref="GeneID:27688349"
                     /label="uncharacterized protein mRNA"
     ORF             4063..4137
                     /transl_table=11
                     /Genetic_code="Bacteria, Archaea"
                     /created_by="Glimmer3"
                     /Glimmer_Reading_Frame="-2"
                     /Glimmer_score="7.84"
                     /label="orf00003"
     ORF             4208..4432
                     /transl_table=11
                     /Genetic_code="Bacteria, Archaea"
                     /created_by="Glimmer3"
                     /Glimmer_Reading_Frame="-1"
                     /Glimmer_score="5.91"
                     /label="orf00002"
     ORF             4827..5660
                     /transl_table=11
                     /Genetic_code="Bacteria, Archaea"
                     /created_by="Glimmer3"
                     /Glimmer_Reading_Frame="-3"
                     /Glimmer_score="3.43"
                     /label="orf00001"
     gene            complement(5560..>5710)
                     /locus_tag="SPPG_04923"
                     /db_xref="GeneID:27688348"
                     /label="gene"
     mRNA            complement(5560..>5710)
                     /locus_tag="SPPG_04923"
                     /product="uridine kinase"
                     /transcript_id="XM_016753163.1"
                     /db_xref="GeneID:27688348"
                     /label="uridine kinase mRNA"
ORIGIN      
        1 accctccttc tgtcctccca gatcctcaaa agagcagtcc tatccgtcta tgcttctgat
       61 tggtaagttg attcgacact gagagcgaat gagactcaac gaaccttgcc atggtgggtc
      121 atgggaatgt catctataaa aaatacataa tccggtcgcg catagaaagg aagggttttt
      181 tcgagcagct ggccaatagc atgtctcaat tgcactgggt tccggtctct gcactgggct
      241 accacaaatg ctacaagagt agtaggacaa aagctccggg tacggtccac atagatggcc
      301 ctattcatta caaaggttaa gtatattctg aaaatgtgtg atgaagcagg tactcactcg
      361 ctgcgaacta cccccggaac aacatcaatc gctcctgcaa taacttccag atttattcgg
      421 taacctagcc gtttaattga attgctcgtt cgccccatat aggtcattac attcgtaaga
      481 gaatcaatgt gaacaaggtc accagtaggc ctaaggctgc tccgtgtaag atgttggaat
      541 caacgaagta gctttggcgt cctacctttc ccctttgact tcgtctccta cataacatat
      601 ccgcttcggt cctccaatcc ataattcgcc agtgttcctc tgcatgtttg gcacacatat
      661 ttctgtatcg tctaaagcct ctccaatgct gaccggcgtt ttatcgacct tttgtaaagt
      721 cgcccagacg gagcactccg tagtgccata tatattccac aaattcacca gtgaagatct
      781 tcgctcgttc actaaactaa ttgggaatgg ctctccccca agaatgatgt cgcggacagt
      841 cgtctcagcc gccagcaatt ttgattggtc tgccgaatca aattgcatga atagcgacgg
      901 agtcatgaac agatgggtca ctgcagttct tcgaatcata tcgaacagca ttggcggatt
      961 caagagtgtg tcgtggagag gaatgacaat ggtgcctttc gtggttaagg gaagtagcat
     1021 ttctaccaaa gatgggtcaa acgtcggggc ggaaacttgc aaggtcacaa taggagtaga
     1081 gtttccgttt agacgcttgc tgatgaggaa tttagtccta tacgttcggc agataatcgc
     1141 ggatctatcg cacgcaccct atggcggtta tatttccggc aatacactta tgtggcaccc
     1201 gaactggcat gcctcttcca ttcctggtag ttccggaagt ttggatgatg taggcgagat
     1261 ttactgactc aaaggcttcc tcatggtctg gcccaatagg ctcattaaac tttagatccc
     1321 aagtaataca ctcgagaact cctgtacctt tgatcacttc atctcgcacc aaaaggcagt
     1381 atccaggaag tgagaagacg ttttcaatgc gtactcgctc gatttccttg gggaccctct
     1441 acgccaacat caaacacttg ccgaatcgat gaggatcaat caagacttac ttccgccgtg
     1501 gaacgtttac atagtacata tcgtaacttg ggcatccgtt gtatcgtagc cgcgctatga
     1561 attagcgagc gagtgtgtgc agataaaggg aaatacgtag cacccagctg gaaaagactg
     1621 cacgaataag ggatttttgc caccaagttg acgaagagga ccgcccaggc ttaccttaat
     1681 agcgtgatga caagtgagta ggagctgctc attatcgttg cgacatagct gaagcgttga
     1741 atctggatgt tctgttattt taatgtcgcc cctcgtcagt ctctggtcca ctcaccccaa
     1801 accgcttgaa ttctaacgat aattgttcaa cttgtgagac aacatcccgg taggtaagct
     1861 tgacaagccg ctgatgtgca tcgccagtag tctcttcttc cgcaataacc gctacattat
     1921 tcggacatat tcccgcattt gttaatattt ttgcataaag agtcatatgc ttttccttaa
     1981 aactcgaaaa actcgacaaa cccaccttac atacctgtaa caaaacgtcc tttggaaagg
     2041 ctttcttgcc taatgagacc taccggcagc gtcttctaga ttacattgcc atcatccatc
     2101 aaattgctga ccacgcttcc cacgctctca aattctacat cctatctgca ccaacctttc
     2161 ccacagtaaa tcaagagaca attgaagcca tcctctatct tctcaacaaa ggtgaatcat
     2221 ggcaaccaaa aaccggtgcg aagaaggcgt tacgcgaatc cttgttgcca tacatccaac
     2281 ggtactgcaa catcgtcggc ttcgttcatc caaatgtaca aaaagagcag caatcagtca
     2341 attatctgac agcgagtatg atgacgaatc tgaaggtcaa tgtccaggaa cacttcatga
     2401 tgatgctgct ccggtacatt aatctgcggc ttgatgtgaa gagacagaag cagcgactgc
     2461 cactgaaaag cgatgcgcga aacgctttct ttgctcgtct tcgctacttg aagtcaattt
     2521 tcctttttga tatcgtgcct gagtcgctcg atgacttgac tgctgaagag agtgaacttc
     2581 tagaagagat ttggtccctt agcattcccc tttctgacga ccagccactc gcatattcgg
     2641 ttgctgtaga ccctctcgcc ttctttcctg catactgcaa actctcccga ctctatgagc
     2701 atcacggatt tcgacggttt agcgccatac ctcttcgtcg ctcgctcatt caaagtcacg
     2761 tgcgaatcga caccatcatc ctctactctc accttctttg catcacgcga cgagaagcgg
     2821 aaactgtcga aaaggtcgat ttatggttgc gcgtctgtaa tctgcagaac aaggctttta
     2881 gatctcgtcg tggaatgtgt tttgaaggct cgatcacgac ggacggaacc tcggtgtcag
     2941 tttacttgaa acatcctgaa gctgacaagt atggaaagcg cagcggcaga gggaaaaagt
     3001 cagcaaaggc tctagcagct gaggtgaagg cgctgtatgt ggaaaacaac ttatctgctt
     3061 gtcaagagaa cattgtcgtt atcgatccaa acaagcgcga cattctctac tgccaagaca
     3121 acaagggcac catcttccgt tacaccgcca atcaacgctg caaggagact ggaagccgtc
     3181 gatttgcaaa agaacggcag cggatgaaaa ccggcggcat tgacctcata gaatcacgta
     3241 tcccaagcca caagacgatg aacctcatgg actttactcg ctaccttctc gttcgtcgcg
     3301 cagattcgga tcgtcgcaag gaattctact cccaccctgc ccacacacgg tggaagtggc
     3361 atgcatttat aaaccgtcag aagagtgaat cgaacctcat atccaacttg cgcaacaagt
     3421 ttgggaactt taccattatg atgggagatt ggagcgatgc cggtagaact gcgagatttc
     3481 agacctcatc caagacaaaa ggctggcgca ccctctttaa gcgcaaccgc attgattgtt
     3541 ttcttcttga tgaacacaag acctcatctg tttgccctcg ctgttcatcc tctgagtttg
     3601 tcgagaaaga attcaaagaa cgacctcatt caagaccttg gcgccgtcgc gaaggcaaga
     3661 tggaaaaagt ccacggattg ctgggttgta ccaaccctaa ctgtttgcag caagcctgga
     3721 cgatgcgcta ctggaaccga gatatgctgg caacctgtaa tatgctgaca atcgtgcaat
     3781 caatgttgga tggacacggt agaccaaaag tgttcagcag gggtgttcca gccgtagcgt
     3841 agattagtta gattaccttt tccgaaccgg ttgtcgccgg ttcaatccct ggtgcgggtg
     3901 ctagtgccaa tacccatcgg ctccgcacta aagagtcata ttagatatcg ctgctgcaaa
     3961 atctgcactg tcggtgatga caagttaatt gatttaccag ccacctggtg tactacattt
     4021 ttccagtcca agctttcggc tctcaaatgg cctcctccag agatggatgt gacggcgctc
     4081 aactattctc tccaccccta tggattcaga ggagggcact ggtttcacat atattgaaga
     4141 ataatggagt gcagtcggta cgtgctttca tttactagtt gtccacctca atggcagctg
     4201 actgtcattg acccaggtcc tagatcttgg gtgtggagaa ggggcgcttc tcgaaatcct
     4261 tctcaatgac cctacattca gtaaactggc tggggttgac attgacgggg aatccctccg
     4321 ttacgcttct gttaattgtg cgcctaccga ctatgacagg cagtacctta gagagcttcc
     4381 cgtagagttc aatttatacg agggtgcgac tacgttcgag gagttgcgat agtttttgaa
     4441 tatgtcctat taagatccat tgcatctgct caggctcggt tgatcaattg gataagagtc
     4501 tcaccgggtt cgatgcgatt acgagtgtag aagtgtgagt tgtcttaagg aaattgagtt
     4561 taacaatgta ctctgatctt actttctcac agaatcgagc acttggaccc acctgtattg
     4621 gcagcctttc ccgcggttac gctcgggggc tacaggccgc ggatcatggt cgtaactacg
     4681 ccaaacggcg acttcaacgt taactttccg gatctgaaat ggggtacacc ggaagcaggc
     4741 ttccgtcact atgatcatcg gtttgagtgg acacgagatg aatttcaacg ctggttcgtt
     4801 gcgctctcaa tggcagatct gatgaggtgt taacagatgg cggtagggca aatagtgccg
     4861 caacgaaatt tggttatacc gtttcctttg atggagttgg tatcctatca tccaaacctg
     4921 gcgacctctc cgtcggtcac tgttcgcaag tggcaatttt cattcgtcaa cgttgcgact
     4981 atgactcgcc gctcagtagt ctcgatgact gtcccgccct ttcggaaagt ccatacaagc
     5041 attatgcaaa aattgaattc ccttacttca ccgaaagcgg atttagtagc gaggctatca
     5101 cccaggaact gaaggagaaa acatttccac tgatatggaa cgagtggtat tcaatgatcg
     5161 aagatgcaaa acgagatcaa cttgctgcga agctttcttg gcctgccgtg gggacatggt
     5221 gtcttccttt cgaacggtat tggagcatac tgcgaatacg acaattatgt aagacgcggg
     5281 gtcgtcttga ggaggtcttt acgtcgtcgg cggccaagga gagttttatt tggaatgatg
     5341 aagaaagaaa agtggtgatc ctctttgaga taccgaagga acatgaatca gaggaggatg
     5401 gaaccgagga cgcagactgg ggctacggga gtcctgcgta cgatgactgg gatgatgata
     5461 gcgcctggaa ggacactaaa tggaaggctt ctcgggatag cgacggagag ggctggggca
     5521 ctgcacacat cactgcagag tgggattgcc aagcaggttg gggtgaagag attgctatat
     5581 atggaagtgc cgcaaatcct ccaccaaaga aggtgcggtt gctggaggat cctgggggga
     5641 acgacgggat cactatctga ttctaatttt atttgcgtat tcttcctgta catattgata
     5701 gtaaattggc
//
LOCUS       NW_015971540.78_-_Loci_with_Fz        4560 bp    DNA     linear   UNA 12-MAY-2023
DEFINITION  Spizellomyces punctatus DAOM BR117 chromosome Unknown supercont1.4,
            whole genome shotgun sequence.
ACCESSION   geneious|urn:local:
VERSION     geneious|urn:local:.:1rt-g96hokv:8
KEYWORDS    .
SOURCE      .
  ORGANISM  .
FEATURES             Location/Qualifiers
     Loci_with_Fz    1..4560
                     /created_by="gfaure"
                     /label="Loci with Fz"
     CDS             join(complement(560..775),complement(357..473),
                     complement(194..285),complement(103..126),
                     complement(<1..44))
                     /locus_tag="SPPG_02854"
                     /codon_start=1
                     /product="uncharacterized protein"
                     /protein_id="XP_016610424.1"
                     /db_xref="GeneID:27686413"
                     /translation="MPFLQTPFRVLRGLHARAPLLNPALKGRWFSAGSRLHKSSLPVL
                     EFQPQGEVEHDLNTEGSFVPEPVIIVLQEWWGINEQIKAHAQHLANDTGAIAIVPDLY
                     RGKQALDAAEAAHLRDELDWPGAIDELSKLVKDLRKDGKRKIGSIGFCMGGALSLALA
                     ASIG"
                     /label="uncharacterized protein CDS"
     gene            complement(<1..823)
                     /locus_tag="SPPG_02854"
                     /db_xref="GeneID:27686413"
                     /label="gene"
     mRNA            join(complement(560..823),complement(357..473),
                     complement(194..285),complement(103..126),
                     complement(<1..44))
                     /locus_tag="SPPG_02854"
                     /product="uncharacterized protein"
                     /transcript_id="XM_016751142.1"
                     /db_xref="GeneID:27686413"
                     /label="uncharacterized protein mRNA"
     ORF             complement(16..162)
                     /transl_table=11
                     /Genetic_code="Bacteria, Archaea"
                     /created_by="Glimmer3"
                     /Glimmer_Reading_Frame="-1"
                     /Glimmer_score="0.12"
                     /label="orf00001"
     ORF             complement(446..775)
                     /transl_table=11
                     /Genetic_code="Bacteria, Archaea"
                     /created_by="Glimmer3"
                     /Glimmer_Reading_Frame="-2"
                     /Glimmer_score="3.25"
                     /label="orf00003"
     ORF             complement(861..935)
                     /transl_table=11
                     /Genetic_code="Bacteria, Archaea"
                     /created_by="Glimmer3"
                     /Glimmer_Reading_Frame="-3"
                     /Glimmer_score="2.91"
                     /label="orf00004"
     end             complement(935..964)
                     /original_coord="NW_015971540:1175967_1175938:-1"
                     /label="end"
     ORF             1054..1407
                     /transl_table=11
                     /Genetic_code="Bacteria, Archaea"
                     /created_by="Glimmer3"
                     /Glimmer_Reading_Frame="+1"
                     /Glimmer_score="5.02"
                     /label="orf00008"
     fz              1141..2961
                     /original_coord="NW_015971540:1176144_1177964:1"
                     /fz="1 18_638 97.33542319749216"
                     /label="fz"
     CDS             1486..2964
                     /locus_tag="SPPG_02855"
                     /codon_start=1
                     /product="uncharacterized protein"
                     /protein_id="XP_016610425.1"
                     /db_xref="GeneID:27686414"
                     /translation="MMTNLKVNVQEHFMQMLLRYINLRLDVKGQKQRLPLKSDARKAF
                     FTRLRYLKSVFLFDTVPELLDLTPLESEVLEEIWSLDLPFLVDNPLAFAVVVDPMSFF
                     PAYCRLSSLYEKHGFRRFSAIPLRRSLIQSHIRIDTVILHQHILCITRQEAEAVAKVD
                     LWLRVCNLQNKAFRSRHGMCFEGSITTDGTSMSVYLKHPDADKYGKRGARKSAKTLEA
                     EVKAVYVENNLPACRAAENVIVIDPNKRDILYCQDSNGTTFRYTANQRCKETGSRRIA
                     KRREAMKAGGIDLIESRIPSHKTMNLMDFTRYLLVRRADSDRRKEFYSHPAHTRWKWH
                     AFINRQKSESNLISNLRNKFGNFTIVMGDWSDAGRTARFQTSSKTKGWRTLFKRNRID
                     CFLLDEYKTSSVCPHCSSDVEKGFKTRPHSRPYRRREGKIEKVHGLLGCTNPNCLQQA
                     WTMRYWNRDTLSTCNMVTIVQSMLDGHGRPEVFSRRSVPAVA"
                     /label="uncharacterized protein CDS"
     gene            <1486..>2964
                     /locus_tag="SPPG_02855"
                     /db_xref="GeneID:27686414"
                     /label="gene"
     mRNA            <1486..>2964
                     /locus_tag="SPPG_02855"
                     /product="uncharacterized protein"
                     /transcript_id="XM_016751143.1"
                     /db_xref="GeneID:27686414"
                     /label="uncharacterized protein mRNA"
     ORF             1486..2964
                     /transl_table=11
                     /Genetic_code="Bacteria, Archaea"
                     /created_by="Glimmer3"
                     /Glimmer_Reading_Frame="+1"
                     /Glimmer_score="4.88"
                     /label="orf00011"
     end             3029..3058
                     /original_coord="NW_015971540:1178061_1178032:1"
                     /label="end"
     ORF             3118..3411
                     /transl_table=11
                     /Genetic_code="Bacteria, Archaea"
                     /created_by="Glimmer3"
                     /Glimmer_Reading_Frame="+1"
                     /Glimmer_score="4.60"
                     /label="orf00013"
     ORF             complement(3463..4407)
                     /transl_table=11
                     /Genetic_code="Bacteria, Archaea"
                     /created_by="Glimmer3"
                     /Glimmer_Reading_Frame="-1"
                     /Glimmer_score="4.33"
                     /label="orf00016"
ORIGIN      
        1 gcccaatgct ggcggctaga gcgagagaca gagccccacc catgctagac gaggaggact
       61 attagcattg aatgcggctg ttgagtcaag tatgttacgc accaaaatcc tattgaacca
      121 atttttctgc tcaagaaaag tcattcgtac aaagtcttgc attttttgca gtgtacagcc
      181 gtgggaactg taccttttac catcctttct caaatccttg accaatttcg atagctcatc
      241 tatggctccg ggccaatcca attcgtctct tagatgtgcc gcttcctgac aatcattttc
      301 gagtattcac cacatagcat tgacgatgga tcacaaaacg acgtagtatc tcttacagcg
      361 gcgtcgagtg cttgcttccc ccgatacaga tcaggaacaa ttgcgattgc tccagtatca
      421 tttgcaaggt gttgcgcgtg tgcttttatt tgctcgttga tgccccacca ttccttgcag
      481 gaccaatgta tgttaacaaa agcagtaaag atatcgtccc ctccgctgca tataaagaag
      541 cacaatcgca agtccttacc tgcaagacaa taataactgg ttcaggaaca aaagagcctt
      601 ctgtattgag gtcgtgctcg acttctcctt gtggttgaaa ctcgagaacg ggaagtgacg
      661 acttgtgcaa acgggaaccg gccgaaaacc agcgtccctt tagtgctggg tttagcagag
      721 gagcgcgagc gtggaggcca cgaaggactc tgaagggagt ttgtaggaaa ggcatgtcag
      781 gctacaagct tctgttgggg gagtattcag atgaaaaggt ctaaagttga aggaccaagg
      841 cgagcatgac tcatatcacg tcacgcgttg tcgacaccag ccagtgcgaa caagtagcca
      901 agaaaactgt tgttggattc cagagggagc aacatagtgc ggagccgatg ggtattggca
      961 ctagtacaaa gattccaacc aatttaatca taattttact cgatttagac tcatgaacta
     1021 tggtttgatc caaaagatcc tatataagtt gtcgtgccca ttttcccagg ctttcatctt
     1081 tttccacaga tatcatcaat gccaccaaaa aagaagcaaa aactcgaaaa actcgacaaa
     1141 cctacttgct tacataccta taacaagact tcctttgcaa aagctttcct gccaaactac
     1201 caccaacggc ttctagatta catcgccatc atccatgaac tcgcttccca cgctctcaaa
     1261 ttctacatcc tatctgcacc atcctttccc acggtagatc aagatacaat cgaagcgatt
     1321 ctctatcttc tcaacaaagg agaggcttgg catccaagaa aggaagcaaa gaaggcatgg
     1381 cgggattgtt tgctgccata tgtttaacgg tactgccaaa tcgtcggctt cgttcaccca
     1441 aatctacgag gcgagcagca atcagtcaat tacctgacag caagtatgat gacaaacctg
     1501 aaggtcaacg ttcaagagca tttcatgcag atgctccttc ggtatatcaa tctgcggctc
     1561 gacgtgaagg gacagaagca gcgactgcca ctgaaaagcg atgcgcggaa agctttcttt
     1621 actcgactac gctacttaaa gtcagttttt ctttttgata ctgtacctga gttgctggat
     1681 ttaacaccat tggagagcga ggttcttgaa gagatttggt cgctcgatct gccttttctt
     1741 gttgacaatc cactcgcctt cgcagttgtc gtggatccaa tgtccttttt ccctgcttac
     1801 tgtcggttgt caagcctata tgaaaagcat ggatttcgac ggttcagtgc aatcccactt
     1861 cgccgctccc tcatccaaag ccacattcgt atcgacacgg ttattctgca ccagcatatc
     1921 ctctgcatca cccgccaaga agcagaagcc gtagcgaagg tcgatttatg gttgcgcgtc
     1981 tgtaatctgc agaacaaggc ttttagatct cgtcatggaa tgtgttttga aggctcgatc
     2041 acgacggacg gaacctcgat gtctgtatac ctaaagcacc cagacgcaga caagtatgga
     2101 aagcgcggag cgagaaagtc agcaaagact ctagaagctg aggtgaaggc agtatatgtg
     2161 gagaacaact tgcctgcttg tcgagcagca gaaaatgtca tcgttatcga cccaaacaag
     2221 cgcgacattc tctactgcca agacagcaat ggtacgacgt tccgctacac cgccaatcaa
     2281 cgctgcaagg agacaggtag ccgccgaatt gcaaagagac gagaagcaat gaaagccggc
     2341 ggcattgacc tcatagaatc acgtatccca agccacaaga cgatgaacct catggacttt
     2401 actcgctacc ttctcgttcg tcgcgcagat tcggatcgtc gcaaggaatt ctactcccac
     2461 cctgcccaca cacggtggaa gtggcatgca tttataaacc gtcagaagag tgaatcgaac
     2521 ctcatatcca acttgcgcaa caagtttggg aactttacca ttgtgatggg agattggagc
     2581 gatgccggtc gaactgcgag atttcagacc tcatccaaga caaaaggctg gcgcaccctc
     2641 tttaagcgca accgcattga ttgtttcctt ctcgacgagt acaagacctc atctgtctgc
     2701 cctcactgtt cctctgacgt tgaaaaaggt ttcaaaacac gacctcattc aagaccttat
     2761 cgacgacgag aaggcaagat tgaaaaagtc cacggattgc tgggttgtac caaccctaac
     2821 tgtttgcagc aagcctggac gatgcgctac tggaatcgag atacgctgtc aacctgcaat
     2881 atggtaacga tcgtgcaatc aatgttggat ggacacggta gaccagaggt gttcagcagg
     2941 aggagtgttc cagctgtagc gtagcgtaga ttggttagat taggttttcc gagccggttg
     3001 tcgcgcggtt caatccctgg tgcgggtgct agtgccaata cccatcggct ccgcactaca
     3061 tatgaagagg gcaggcaaaa taactactgt tcggtaacac tcctacttct acattacgtg
     3121 ttcactaaaa ttaaaacagc cttccggacc agccggtgga ctgctactta cgcacccaag
     3181 acccattttc caatgaacgc atcgaatccc atatcattga caacaatatc accatacaac
     3241 tctcgtaact ctagacttgt aaagctctcc aaggctgctc tgtgtcttga tgtagataca
     3301 gaaggtctcg gcgttgacag ctttgagtac gcgcaatcat cactatcttc cacatccgag
     3361 cttggctccg caagccgtag gacagaaccc ttgagctcgc tgaatcgatg aacggatcga
     3421 gcatactcca ctgcggcctg aaatgttgca aagaggttta gatcaaaagc tgttcatcaa
     3481 ccatttggag gaaaaccata cctcgggggt caagtctctg acagaaacat ttcccactga
     3541 tgcctgacca aagctgtcca cactgatatt gtttgtcacc caccagcggg gtaagtggct
     3601 atttttacga cgaatccaaa gggttttcca cccgccatcg gtgtcctctc caccggtttc
     3661 agtctttcct cgacgaatgg agaagatcct ttcaatggga ctgacgccag agtttcctcg
     3721 tccatttgct cgtaatctcg tcaatggcct cactggagcc accgactccc gtttttgacg
     3781 tggtccatca tcatccgcta ctcgggcaac attgcgaacg ctgttttgct tgagccagcg
     3841 gaccggagcg gaaaagactc gtttaatctt tccccaattg atcaacgttt tgcgatttgc
     3901 cttttgctgt tgctcctccc catacttaaa atctcggggg atcgtagaat gtctatggga
     3961 ttggctgagc gtcgtgccgc cagcggcagg ggcggaagca ccttcagcga ccgctaccca
     4021 attacgagca gtccatagag cttcctccag tagaacttct actggtgtca ctgttgaggg
     4081 acaggactcc cttgttgggg ttaacggctg aggactatcc cggttgggtg cgtaattctc
     4141 tagccatgca tcagagtcaa gaaacggaat ctccagtggt atgcgaggca aggacggaag
     4201 gacatatttg ttgtaaccgg tgacttcata tagttcaggt tttgtgtcat tctgtagagg
     4261 tgtccgattc ggaagttcag gcggcgattc attaggtatg ttcaactcca tggtcgtgaa
     4321 tctggagtcc acagaaagat gagccatgta cgttcgtgca gtcagcaagg acgattccgt
     4381 ttgtgctgtc tgaatgcctt tatccacttt atctatatgg tctgcattct cgacagtact
     4441 ggctgcagca agcttttttg ctgctgggtc ggtagtactg aagtttgtgg cgtcttcttt
     4501 ggcgctgtcg ttttcgatat cagtatttga tggtggtctc gacgcttcga catgctcaga
//
LOCUS       NW_015971550.23_-_Loci_with_Fz        5306 bp    DNA     linear   UNA 12-MAY-2023
DEFINITION  Spizellomyces punctatus DAOM BR117 chromosome Unknown
            supercont1.14, whole genome shotgun sequence.
ACCESSION   geneious|urn:local:
VERSION     geneious|urn:local:.:1rt-g96hokv:9
KEYWORDS    .
SOURCE      .
  ORGANISM  .
FEATURES             Location/Qualifiers
     Loci_with_Fz    1..5306
                     /created_by="gfaure"
                     /label="Loci with Fz"
     gene            complement(<1..353)
                     /locus_tag="SPPG_07022"
                     /db_xref="GeneID:27690271"
                     /label="gene"
     mRNA            complement(<1..353)
                     /locus_tag="SPPG_07022"
                     /product="uncharacterized protein"
                     /transcript_id="XM_016755198.1"
                     /db_xref="GeneID:27690271"
                     /label="uncharacterized protein mRNA"
     CDS             complement(<1..319)
                     /locus_tag="SPPG_07022"
                     /codon_start=1
                     /product="uncharacterized protein"
                     /protein_id="XP_016605586.1"
                     /db_xref="GeneID:27690271"
                     /translation="MPLVPVIIVVILVFFDCFSQTHIYTHLHTHKNTHMHTPPPYRPT
                     LIERLEDLASTGTLATTEEETFTKHSATLDNGMTATPLSPHITALLRPPPTPPPAWTD
                     WSWV"
                     /label="uncharacterized protein CDS"
     ORF             81..371
                     /transl_table=11
                     /Genetic_code="Bacteria, Archaea"
                     /created_by="Glimmer3"
                     /Glimmer_Reading_Frame="+3"
                     /Glimmer_score="3.75"
                     /label="orf00001"
     ORF             complement(366..470)
                     /transl_table=11
                     /Genetic_code="Bacteria, Archaea"
                     /created_by="Glimmer3"
                     /Glimmer_Reading_Frame="-3"
                     /Glimmer_score="4.68"
                     /label="orf00002"
     ORF             1017..1142
                     /transl_table=11
                     /Genetic_code="Bacteria, Archaea"
                     /created_by="Glimmer3"
                     /Glimmer_Reading_Frame="+3"
                     /Glimmer_score="3.59"
                     /label="orf00003"
     end             complement(1391..1420)
                     /original_coord="NW_015971550:143631_143602:-1"
                     /label="end"
     gene            <1554..>3452
                     /locus_tag="SPPG_09432"
                     /db_xref="GeneID:27692557"
                     /label="gene"
     mRNA            <1554..>3452
                     /locus_tag="SPPG_09432"
                     /product="uncharacterized protein"
                     /transcript_id="XM_016757598.1"
                     /db_xref="GeneID:27692557"
                     /label="uncharacterized protein mRNA"
     CDS             1554..3452
                     /locus_tag="SPPG_09432"
                     /codon_start=1
                     /product="uncharacterized protein"
                     /protein_id="XP_016605587.1"
                     /db_xref="GeneID:27692557"
                     /translation="MPPKKKQKLEKLDKPTCLHTCNKTSFAKAFLPNETYRQRLLDYI
                     AIIHQLADHASHALKFYILSAPTFPTVNEDTIEAILYLLNKGEAWHPRKEAKKAWRDC
                     LLPYVQRYCQIVGFVHPNLRGEQQSVNYLTASMMTNLKVNVQEHFMQMLLRYINLRLD
                     VKGQKQRLPLKSDARQAFFTRLRYLKSVFLFETMPESLDDLSILENEILEEIWTLNLP
                     FPDQDKPLAYLIAIDAMSFFPAYCRLSKLFEQQGFQQFSAIPLRRSLIQSHIRIDTVI
                     LYAHILCITRQEAEAVEKVDLWLRVCNLRTKAFRSRCGMHFEGSITTDGTSVSVYLKH
                     PEADKYGKRGARKSAKALAAEVKALYVENNLPACRAAENVVVIDPNKRDILYCQDSNG
                     TTFRYTANQRCKETGSRRFAKERQRMKAGGIDLIESRIPSHKTMNLIDFMRYLLVRRA
                     DWDRRKEFYSHPAHTRWKWHAFINRQKSESDLISNMRNKYGENFTIVMGDWSDAGRTA
                     RFQTSSKTKGWRTLLKRNRINCFLLDEYKTSSVCPRCLASSDDFLEKDFKTRPHSRPW
                     RRREGKIEKVHGLLGCTNPNCQQAWTMRYWNRDTLSTCNMLMIVQSMLDGHGRPEVFS
                     RRSVPAVA"
                     /label="uncharacterized protein CDS"
     ORF             1554..3452
                     /transl_table=11
                     /Genetic_code="Bacteria, Archaea"
                     /created_by="Glimmer3"
                     /Glimmer_Reading_Frame="+3"
                     /Glimmer_score="2.96"
                     /label="orf00009"
     fz              1596..3449
                     /original_coord="NW_015971550:143807_145660:1"
                     /fz="1 18_638 97.33542319749216"
                     /label="fz"
     end             3511..3540
                     /original_coord="NW_015971550:145751_145722:1"
                     /label="end"
     CDS             join(3804..3858,3929..4303,4567..>5306)
                     /locus_tag="SPPG_07023"
                     /codon_start=1
                     /product="LPXTG-domain-containing protein cell wall
                     anchordomain"
                     /protein_id="XP_016605588.1"
                     /db_xref="GeneID:27690272"
                     /translation="MMKALLFIALVSGGAWAQSPCELTDRICLTQTTLQIGSPFSLYL
                     YFAGFQQKDPAKWTISLFKGDLRANPQTDPCRPGQQLIYKWEAPPFTVVSTNVAKGDL
                     VIDPKVVNTIAGDNQYFFQATDGTQGVCPMGPFAGVTHVQLALATTSSTTAPATSTTS
                     TAAPTTVKEAPAQTPPAGVFPTGPTAPATASSSSSSSPNVGLIVGVIFVALIILSAGG
                     LFFFRRKRKNKRNWGMEGGAGAAAASAAVVGSSKPNMSERKETIGSLAPSESASLARL
                     VSIHPDPEDEIFVGPPIPASLARPQSAAALAAESTATAPLLPSLTTQPEIATPRLSSA
                     TDPFSDVHADPFSDPIPPPQPPPSSSHRRSILASLHLDRDLVSKTPVSSSSTSAND"
                     /label="LPXTG-domain-containing protein cell wall
                     anchordomain CDS"
     ORF             3804..3908
                     /transl_table=11
                     /Genetic_code="Bacteria, Archaea"
                     /created_by="Glimmer3"
                     /Glimmer_Reading_Frame="+3"
                     /Glimmer_score="3.83"
                     /label="orf00012"
     ORF             4378..4521
                     /transl_table=11
                     /Genetic_code="Bacteria, Archaea"
                     /created_by="Glimmer3"
                     /Glimmer_Reading_Frame="+1"
                     /Glimmer_score="1.27"
                     /label="orf00015"
ORIGIN      
        1 cgacccagga ccagtctgtc catgcaggag gcggggttgg aggcgggcga aggagagctg
       61 tgatgtgagg agagagaggt gtggccgtca ttccattgtc caacgtggca gagtgctttg
      121 taaacgtttc ttcttctgtc gttgccaatg tccctgtgga ggcaaggtct tcgagtcgtt
      181 caatcagcgt aggtcgatac ggcggcggcg tatgcatgtg tgtgtttttg tgtgtgtgta
      241 aatgtgtata tatgtgtgtt tgggaaaaac agtcaaaaaa cacaagaata acgacgatga
      301 tgacgggaac gagtggcata tgtcacatta caagtcacat tatccagccc tcctgtacga
      361 ccgtatcatg agataagatt caatttcata ttaaaaatag atgcagccac tggatcgaat
      421 gagatgaaat gcaagatgcc tcccttgatt ttcaaatgaa tggtttgcat tatatgcagc
      481 catgaacgga ttgcaattac tatcccttgc ggccatctat gagaggaact actctcctgt
      541 agcagttgcc acctgcatga cgctccatga ctcaatatat cgactcagtt tttctatata
      601 aacccccctc ttcccccatc ttgtttcttc ctccctcgac tctcgaagca tctgcccaat
      661 gctcaagtcc catcatgaga atgccgctct ggtgccgagg acctcgtccg cccgacaaat
      721 acaacataac cccttgcaaa cgctgctata ttgctacgat cgcaggtata tcttgctgat
      781 ttttcccacg tgcatattcc cagtccaatt ctgatttgac tagtatctga aacgtcctcc
      841 gactaagaat ttcggaatca aagggctagt aggatttctc tcgtggtggt gggcgctagt
      901 tacccggttg accaaccgtt atcgcatgtg taattgttag cgatagtttt tttacttgta
      961 aggacttggt tagctagttg gcttttccga accggttctc gccggttcat tccctggtgt
     1021 gcgcggcacg acatcggttt tttgctcgca cactattcaa tccgttaagc gtcattccct
     1081 tttcaaatgc aaacgttcaa ttgaagggag ataaaagtct tgtgatgact atgattgagt
     1141 aagcaatatc tccattttag gaaggctttc acgtgaacac tattgagtgg ttcctttttg
     1201 gaacggagat ccctgcacat gtgtaggatc ctttttgtag tttttaggta ggagtcgtag
     1261 ctggcagtag cggtagtaat gtctctgctt ccccaatggc tgcctagagg ctgcctaatg
     1321 gctccctgat ggctgcctaa tggccgtcta tcatagtcta tacgagtcca tcctagtcta
     1381 tcctagtcca tagtgcggag ccgatgggta ttggcactag tacatagatt ccaaccaatt
     1441 taatcataat tttactcgat ttagactcat gaactatggt ttgatccaaa aaatcctata
     1501 taagttgtcg tgcccatttt cccaggcttt catcttttcc cacagatatc atcatgccgc
     1561 caaagaaaaa gcaaaagctt gaaaaactcg acaaacctac ttgcttacat acctgcaaca
     1621 agacttcctt tgcaaaagct ttcttgccaa acgagaccta ccggcagcgt cttctagatt
     1681 acatcgccat catccatcaa ctcgctgacc acgcttccca cgctctcaaa ttctacatcc
     1741 tatctgcacc aacctttccc acggtaaatg aagatacaat cgaagcaatt ctctatcttc
     1801 tcaacaaagg agaggcttgg catccaagaa aggaagcaaa gaaggcatgg cgggattgtt
     1861 tgctgccata tgttcaacgg tactgccaaa tcgtcggctt tgttcaccca aatctacgag
     1921 gcgagcagca atcagtcaat tacctgacag cgagtatgat gacgaacctg aaagtcaacg
     1981 ttcaagagca tttcatgcag atgctccttc ggtatatcaa tctgcggctc gacgtgaagg
     2041 gacagaagca gcgactgcca ctgaaaagcg atgcgcggca agctttcttt actcggctac
     2101 gctacttgaa gtcggttttc cttttcgaaa ctatgccaga atcactggat gacttgagca
     2161 ttcttgaaaa cgagatttta gaagagatct ggacacttaa cctgccattt cctgatcaag
     2221 acaagccgct tgcctacctc attgccatcg acgcgatgtc cttctttcct gcatactgcc
     2281 gactgtcaaa gttgttcgag cagcaaggtt ttcaacagtt cagcgcgata cctctgcgcc
     2341 gctctctcat ccaaagccat attcgcatcg acacggtcat tctctacgcc cacatcctct
     2401 gcatcacccg ccaagaagca gaagccgtag agaaggtcga tttatggttg cgcgtctgta
     2461 atctacgtac caaagctttt cggtctcgct gtggtatgca ttttgaaggc tcgatcacga
     2521 cggacggaac ctcggtgtct gtatacctaa agcacccaga agctgacaag tacggaaagc
     2581 gcggagcgag aaagtcagca aaggctctag cagctgaggt gaaggcgctg tatgtggaaa
     2641 acaacttacc tgcttgtcga gcagcagaga atgtcgtcgt tatcgaccca aacaaacgcg
     2701 acattctcta ctgccaagac agtaatggta caacgtttcg ctacaccgcc aatcaacgct
     2761 gcaaggagac tggaagccgt cgatttgcaa aagaacggca gcggatgaaa gctggcggta
     2821 ttgacctcat agaatcacgt atcccaagcc acaagacgat gaacctcata gacttcatgc
     2881 gttaccttct cgttcgccgc gctgattggg atcgtcgaaa ggagttctac tcccaccctg
     2941 ctcatactcg atggaaatgg cacgcattca taaaccgtca gaagagcgaa tcagacctca
     3001 tatccaacat gcgcaacaag tacggcgaaa acttcaccat tgtgatgggt gattggagcg
     3061 acgccggtcg aactgcgaga tttcagacct catcaaagac gaaaggttgg cgcaccctct
     3121 taaagcggaa caggatcaac tgcttccttc tcgacgagta caagacctca tctgtctgcc
     3181 ctcgctgttt ggcctcatct gatgacttcc ttgaaaagga cttcaaaaca cgacctcatt
     3241 caagaccttg gcgccgtcgc gaaggcaaga ttgaaaaagt ccatggattg ctgggttgta
     3301 ccaaccctaa ctgtcagcaa gcctggacga tgcgctactg gaacagggac acgctgagca
     3361 cctgcaacat gctgatgatc gtgcaatcaa tgttggatgg acacggtaga ccagaggtgt
     3421 tcagtcggag gagtgttcca gccgtagcgt agattagtta gattaccttt tccgaaccgg
     3481 ttgtcgccgg ttcaatccct ggtgcgggtg ctagtgccaa tacccatcgg ctccgcacta
     3541 cgatagtcta cgctcgtcca tggctgtgtg tccattcaat cttgtagtgt agaaagagcc
     3601 gctggttttg gggggctgac gtctgtggct gtgccatgct gtgggatggc gcaggttgct
     3661 aaactcatgt gacacgcgta tgaatcaatt tttaacttta aggaaagagc gacaaaaagt
     3721 agaaggaccg tttcccgtta tctttcccgc tatttgacgt tcgagcgcca tttcccaact
     3781 ttcaagcatc tcgagggcag gcaatgatga aggcactgct tttcatcgcc ttggtctctg
     3841 gtggagcgtg ggctcaaagt atgtactggg tgatgcagcg agcagtcttg tttgaatttg
     3901 tatactgaca aattcaccca cttttcaggc ccatgcgagc ttacggacag aatatgtctg
     3961 actcaaacca ctctgcaaat cggatcgcct ttctcccttt acctctattt cgctggattt
     4021 caacaaaagg atccggccaa atggacaata tcccttttta agggagactt gcgggcaaac
     4081 cctcaaaccg atccttgccg tcccggccaa caattgattt acaagtggga agcacccccg
     4141 tttaccgtcg tatcgacaaa tgttgccaaa ggggatttgg taattgatcc aaaggttgtg
     4201 aataccattg ctggcgacaa tcagtacttt tttcaagcca cggatgggac gcaaggagtt
     4261 tgtcccatgg ggccctttgc aggggtgacg cacgtccaac tgggtgagta catttagact
     4321 ggaaaaagtt ggcacacgac gctaggcaag cattgccagc cttctagtag gaaaacaatg
     4381 ctgcataaga gtacggtgac acgagtgcaa acctcttatg ttcaggtttt ctcacgcggg
     4441 aacgaaagga tcgcatgttt ttgcaagaca ttgaatttta tcgtgatggc tatcgctgta
     4501 tatttccgcc tgcatagcta ggcgctattt tatacaaggt actaacgtac tggctgtggt
     4561 tgatagctct tgcgactacc tcctccacaa cagcaccagc aacatcgacc acgtcgaccg
     4621 ccgcacccac caccgttaag gaagctccag cccaaacacc gccagcaggt gtcttcccga
     4681 ctgggcctac tgctcccgcc actgcaagca gctcctcgtc gtcatcacca aacgttggat
     4741 taattgtggg tgtcattttc gtcgcattga taatattatc cgctggcgga ctcttcttct
     4801 ttcgacgaaa acgaaagaac aagcgaaact ggggaatgga gggcggcgca ggtgctgctg
     4861 ctgcgtctgc cgcagttgtg ggatcgtcca agccaaacat gtcagaacga aaggagacta
     4921 ttggatcatt ggctccatcc gaaagtgcct cgcttgccag gctcgtttct atacacccag
     4981 atccagaaga cgaaattttt gttggaccgc caatacctgc ctcattggct agaccgcaat
     5041 cagcagcagc tttggcagcc gaatcaacag ccaccgctcc tctccttcca tctttgacca
     5101 ctcaaccaga aatcgccaca ccccgcctca gctccgcaac cgacccattc tcggatgttc
     5161 atgcagatcc cttctccgat cccattccac caccacaacc tccaccatcg tcatcacacc
     5221 gccgttccat tctggcgtcg ctccacttgg accgtgactt ggtctctaaa actcctgtgt
     5281 cttccagcag cacgtctgca aacgat
//
LOCUS       NW_015971553.2_-_Loci_with_Fz_(reversed)        4892 bp    DNA     linear   UNA 12-MAY-2023
DEFINITION  Spizellomyces punctatus DAOM BR117 chromosome Unknown
            supercont1.17, whole genome shotgun sequence.
ACCESSION   geneious|urn:local:
VERSION     geneious|urn:local:.:1rt-g96hokv:10
KEYWORDS    .
SOURCE      .
  ORGANISM  .
FEATURES             Location/Qualifiers
     Loci_with_Fz    complement(1..4892)
                     /created_by="gfaure"
                     /label="Loci with Fz"
     gene            complement(<1..924)
                     /locus_tag="SPPG_07787"
                     /db_xref="GeneID:27690980"
                     /label="gene"
     gene            <1..42
                     /locus_tag="SPPG_07788"
                     /db_xref="GeneID:27690981"
                     /label="gene"
     mRNA            complement(<1..924)
                     /locus_tag="SPPG_07787"
                     /product="uncharacterized protein"
                     /transcript_id="XM_016755943.1"
                     /db_xref="GeneID:27690980"
                     /label="uncharacterized protein mRNA"
     mRNA            <1..42
                     /locus_tag="SPPG_07788"
                     /product="uncharacterized protein"
                     /transcript_id="XM_016755944.1"
                     /db_xref="GeneID:27690981"
                     /label="uncharacterized protein mRNA"
     CDS             complement(140..874)
                     /locus_tag="SPPG_07787"
                     /codon_start=1
                     /product="uncharacterized protein"
                     /protein_id="XP_016605007.1"
                     /db_xref="GeneID:27690980"
                     /translation="MFTGHIALGLFLYSLYPSLPPEIPLVGSAFIDLINGILLLLSVD
                     RISPAPHLSLGVTLDFIDYDHSLLACIAWGAMYAVMVRTMVNKEHRNTAALLAFGAVV
                     SHWVLDYSVHQKDLAMYPGSTLKFGTELWETHPWSAWSMEAVFSLGLWAATAKNLRLD
                     KSKSLKMACVLGLLHLNIVPPPGVNPMHIMVHRVDTNWLRPIGGIAIFSSFLIATLGM
                     SKVLRQWSTAHNVKEAIAKARVKKTR"
                     /label="uncharacterized protein CDS"
     ORF             complement(140..874)
                     /transl_table=11
                     /Genetic_code="Bacteria, Archaea"
                     /created_by="Glimmer3"
                     /Glimmer_Reading_Frame="+2"
                     /Glimmer_score="6.47"
                     /label="orf00015"
     cur_end         complement(810..839)
                     /created_by="gfaure"
                     /label="cur_end"
     ORF             complement(936..995)
                     /transl_table=11
                     /Genetic_code="Bacteria, Archaea"
                     /created_by="Glimmer3"
                     /Glimmer_Reading_Frame="+1"
                     /Glimmer_score="1.53"
                     /label="orf00014"
     ORF             1147..1242
                     /transl_table=11
                     /Genetic_code="Bacteria, Archaea"
                     /created_by="Glimmer3"
                     /Glimmer_Reading_Frame="-3"
                     /Glimmer_score="3.45"
                     /label="orf00012"
     ORF             complement(1337..1435)
                     /transl_table=11
                     /Genetic_code="Bacteria, Archaea"
                     /created_by="Glimmer3"
                     /Glimmer_Reading_Frame="+2"
                     /Glimmer_score="6.12"
                     /label="orf00009"
     CDS             join(1454..3002,3111..3340)
                     /locus_tag="SPPG_09499"
                     /codon_start=1
                     /product="uncharacterized protein"
                     /protein_id="XP_016605006.1"
                     /db_xref="GeneID:27692624"
                     /translation="MPPKKKQKLEKLDKPTLHTCNKTSFAKAFLPNETYHQRLLDYIA
                     IIHQLADHASHALKFYILSAPTFPTVNEDTIEAILYLLNKGEAWHPRKEAKKARRDCL
                     LPYVQQYCRIVDFPHPNLHGEQQSINYLTASMMTNLKVNVQEHFMQMLLRYINLRLDV
                     KGHKQRLPPKSDARKAFFTRLRYLKSVFLFDIMPESLDDLTAEESELLEEMWTLNLPF
                     PDQDKPLAYSVTVDPLAFFPAYCRLSSLYEKHGFRRFSAIPLRRSLIQSHVRIDTVIL
                     YSHILCITRRDAEAVEKVDLWMRICNLRTKAFRSRRGMQFEGSITTDGTSVSVYLKHP
                     EADKYGKRSGGKKSATTLTAEVTALYVEKNLPACRAAENVIVIDPNKRDILYCQDGNG
                     TFRYTANQRAVETGSRRFAKERQRMKAGGIDLIESRIPSHKTMNLMDFTRYLLVRRAD
                     WNRRKDFYSHPAHTRWKWHAFINRQKSESNLISNLRNKYGENFTIVMGDWSDAGRTAR
                     FQTSSKTKGFKTRPHSRPWRRREGKIEKVHGLLGCTNPNCQQAWTMRYWNRDTLSTCN
                     MLIIVQSMLDGHSRPEVFSRSVPAVA"
                     /label="uncharacterized protein CDS"
     gene            <1454..3473
                     /locus_tag="SPPG_09499"
                     /db_xref="GeneID:27692624"
                     /label="gene"
     mRNA            join(<1454..3002,3111..3473)
                     /locus_tag="SPPG_09499"
                     /product="uncharacterized protein"
                     /transcript_id="XM_016757668.1"
                     /db_xref="GeneID:27692624"
                     /label="uncharacterized protein mRNA"
     ORF             1454..3340
                     /transl_table=11
                     /Genetic_code="Bacteria, Archaea"
                     /created_by="Glimmer3"
                     /Glimmer_Reading_Frame="-2"
                     /Glimmer_score="4.94"
                     /label="orf00010"
     fz              1496..3337
                     /original_coord="NW_015971553:397724_399565:-1"
                     /fz="-1 18_638 97.33542319749216"
                     /label="fz"
     end             3399..3428
                     /original_coord="NW_015971553:397662_397633:-1"
                     /label="end"
     end             3473..3502
                     /original_coord="NW_015971553:397588_397559:-1"
                     /label="end"
     ORF             3766..3861
                     /transl_table=11
                     /Genetic_code="Bacteria, Archaea"
                     /created_by="Glimmer3"
                     /Glimmer_Reading_Frame="-3"
                     /Glimmer_score="2.63"
                     /label="orf00004"
     ORF             3884..3958
                     /transl_table=11
                     /Genetic_code="Bacteria, Archaea"
                     /created_by="Glimmer3"
                     /Glimmer_Reading_Frame="-2"
                     /Glimmer_score="1.75"
                     /label="orf00002"
     ORF             3927..4769
                     /transl_table=11
                     /Genetic_code="Bacteria, Archaea"
                     /created_by="Glimmer3"
                     /Glimmer_Reading_Frame="-1"
                     /Glimmer_score="4.83"
                     /label="orf00001"
ORIGIN      
        1 tctttcgcgt cccgacaatt gcgacagaga ctgctagagc aagaaattgc taatgcagat
       61 agtaccgaga atgatgcaat cacaaacccg gatactggac tatagtctac cttgatccta
      121 taaaaaaaga aatgtctctc tagcgagtct ttttcactcg cgccttggct atcgcttcct
      181 tcacgttgtg agccgtactc cactgcctca agacctttga cattcccaat gtcgcaatca
      241 aaaagctcga aaaaatcgca atgccgccga tcggccgcaa ccaatttgta tccactctgt
      301 gcaccatgat gtgcatcgga ttcactccgg gtggtgggac gatattcaaa tgaaggagtc
      361 ccaaaacgca tgccatcttg agagacttgc ttttgtccag cctgaggttt ttagcggttg
      421 ccgcccacaa cccaagcgaa aagactgctt ccatcgacca agcactccag ggatgtgttt
      481 cccacaactc tgtcccaaat ttgagagtcg acccgggata cattgccaaa tccttttgat
      541 gcacagagta atccaagacc caatgtgaca cgacagcgcc aaacgcaagc aaagcggccg
      601 tgttgcggtg ctccttgttc accatcgtgc gaaccatgac agcatacatg gccccccatg
      661 caatgcatgc caataaggaa tgatcatagt cgatgaaatc gagggtcacg ccgagggaga
      721 ggtgaggggc aggtgagatg cgatccacgg ataacaagag caagatgcca ttgattagat
      781 caatgaatgc tgagcccacg agggggatct cggggggaag ggatggatag agggagtaga
      841 ggaaaagccc aagggcaata tggcctgtaa acatttgtgt gtgtgtgttc aagtatgagc
      901 gccctccact actatagaag taagacaaaa tagaatcaag agaaaaagga aatgattctg
      961 gggcgtttat tacgtaacca catctgtgtg agcatccaca gtcaaagagg ttgatctcta
     1021 cacgaacaaa gaacctttgc tagcgtgtga tagaagcaat gtgttaatat ccattggcga
     1081 atgcaaactc gatcaaccta ttcatataat tttactcgat ttagactcat gaactatgat
     1141 ttgataatgg ttcgatgcac aaacgatgct ccaccattaa aaacgggtcc aatatgtgcg
     1201 gcaatgaacg gattgaatat tctgcagttg ctccaccatt gaaaaacggg tccaatatgt
     1261 gcggcaatga acgaattgaa tattctgcag ttgctccacc attgaaaaac gggtccaatg
     1321 cgcagttgtc atatctctat ataaacccgc cttctctgcc catttcccag gttttcatca
     1381 ttctctgccg ataggctttc atcattctct gcccattttc caggctttca tccatttttc
     1441 tattccaatc atcatgccgc caaagaaaaa gcaaaagctt gaaaaactcg acaaacccac
     1501 cttacatacc tgcaacaaaa cttcctttgc aaaagctttc ctgcctaatg agacctacca
     1561 ccaacggctt ctagattaca tcgccatcat ccatcaactc gccgaccacg cttcccacgc
     1621 tctcaaattc tacatcctat ctgcaccaac ctttcccacg gtaaatgaag atacaatcga
     1681 agcaattctc tatcttctca acaaggggga ggcttggcat ccaagaaagg aagcaaagaa
     1741 ggcacggcgg gattgtttgc tgccatatgt tcaacagtac tgccgcatcg ttgattttcc
     1801 tcatccaaac ctacacggcg agcagcagtc aatcaattac ctgacagcga gtatgatgac
     1861 aaacctgaaa gtcaacgttc aagaacattt catgcagatg ctccttcggt acattaatct
     1921 gcggctcgac gtgaagggac acaagcagcg actgcccccg aaaagtgatg cgcgaaaagc
     1981 tttctttact cggctacgct acttaaagtc agtttttctt tttgatatca tgcccgagtc
     2041 gctggatgac ttgaccgctg aagagagtga gcttctagaa gagatgtgga cacttaacct
     2101 gccatttcct gatcaagaca agccgctcgc atattcagtt actgtagacc ctctcgcctt
     2161 cttccctgcc tactgtcggt tgtcaagcct atatgaaaag catggatttc gacggttcag
     2221 tgcaatccca cttcgccgct ccctcatcca aagccatgtg cggatcgaca ccgtcatcct
     2281 ctactctcat atcctttgca tcacgcggcg agacgcagaa gccgtcgaga aggtcgattt
     2341 atggatgcgc atctgtaatc tacgtaccaa agcttttcgg tctcgccgcg gtatgcagtt
     2401 tgaaggctcg atcaccacgg atggaacctc ggtgtctgta tacctaaagc acccagaagc
     2461 agacaagtat gggaagcgca gcggtgggaa aaagtcagca acaactctta cagctgaggt
     2521 gacggcgctt tatgtggaga aaaacttacc tgcttgtcga gcagcagaga atgtcattgt
     2581 tatcgaccca aacaagcgtg acattctcta ctgccaagac ggcaatggta cgtttcgcta
     2641 caccgccaac cagcgagccg tggagactgg aagccgtcga tttgcaaaag aacggcagcg
     2701 gatgaaagcc ggcggtattg acctcataga atcacgaata ccatctcaca agacgatgaa
     2761 cctcatggac tttactcgct atctcctcgt tcgccgtgcc gactggaacc gccgcaagga
     2821 cttctattcg catcctgccc acacgcggtg gaagtggcat gcatttataa accgtcagaa
     2881 gagtgaatcg aacctcatat ccaacttacg caacaagtac ggtgaaaact ttaccattgt
     2941 gatgggagat tggagcgatg ccggtcgaac tgcaagattt cagacctcat caaagacgaa
     3001 aggttggcgc accctcttta agcgcaacag gatcaactgc ttccttctcg atgagtataa
     3061 aacctcatct gtctgccctc actgttcatc cgatgacttc cttgaaaaag gtttcaaaac
     3121 acgacctcat tcaagacctt ggcgacgacg agaaggcaag attgaaaaag tccatggatt
     3181 gctgggttgt accaacccta actgtcagca agcctggacg atgcgctact ggaatcgaga
     3241 tacgctgagc acctgcaata tgctgataat cgtgcaatca atgttggatg gacacagtag
     3301 accagaagtg ttcagcagga gtgttccagc cgtagcttag attggttaga ttaggttttc
     3361 cgagccggtt gtcgccggtt caatccctgg tgcgggtgct agtgccaata cccaccggct
     3421 ccgcactata tatagaatac ttttaatgat tcaattggtt ggaatcactg tactagtgcc
     3481 aatacccacc ggctccgcac tatgaacaat atattacatc tgacaatgtt catccatcat
     3541 gtatccataa agggagagaa agctccccta gtaaaagcca aaagaagaaa cccccctttg
     3601 caacagagag aatgtcattc acatgactaa cgcgtgttgt cttgtgtgtg tgtgtgagtg
     3661 tgtgagtgag gagaagaaag cgtttcaatt tgcaacatga aactctctct ctctctctct
     3721 ctctctcttt gtgtgagaat aataataatt aatgtgatta aatgtgtgtg ggataaaaca
     3781 atgataaccc ccgttttgaa agtttattcc cacactctta caattgaacg tgggaatatt
     3841 cacaactgtt tttacttttg agttttcttg ttttttaact tgggtgcaga acaaccttgt
     3901 attggcacat acacacaacg ttaaccatgt ccacttcatc ggacggggag aatcctgacg
     3961 gtggaaagag gttacaagag catggacggt cagcgtctgt atcgtcatca tcgtcatcat
     4021 cgtcaatagg acaagaacga cgaggtgacg gaaaagagag gagaaacagt gcattgtcgg
     4081 tatcgtcaat atcatccatg caagaaacca ttgtcgatcg accattggat tgctttgatc
     4141 gacagcgagc aaagacaaga ggacgggcat ggccgttcct tgcaaagttg atcacatttt
     4201 ggatacccaa tgtcattctg cgatgggtgg gcttcaaaac ggattcccaa cgtcaagcat
     4261 ggagggaaaa agtcctatta ttttccatcg tgttggtggc ttctggtgcg tttgtcgcgg
     4321 tcgtggaaat cgctggtaga ttcctcgctc cccctcgtac aaacttttcg acttccgatc
     4381 tggccgatac gaattttgtg gcagtcaatg gccgtgtagc ggatttttca acgtcacagg
     4441 atccaatggg taaagccatt aataaacaag tctcgcctta tgcgggtcaa gatgtctcga
     4501 caatgtttcc cacgtttgcg ctcttatccc gcccgctcaa cttttctcga ctcgtggatc
     4561 ccgatttgaa tgccgtggcg acgagtatgg gtgccgtgga caattggtta aacacccgat
     4621 tgatgcagga gccgggatac gttgtaaatg cctcgcgtca aatgctgcag aattgtccca
     4681 caccggatag acagagcggg aatgatgcct tgtgttttac gtcgagtaca gagagggtta
     4741 ttagcgagag tgtagttgga tgtaagtgaa cggtattaca caggttcagg cgggcatccc
     4801 attctcacgc catgtttgtt tggtcaacag atgtgctcca taatgcagag gagatcagtg
     4861 tacaaaacaa caaccttgac accagcgccg ca
//
LOCUS       NW_015971543.7_-_Loci_with_Fz_(reversed)        4892 bp    DNA     linear   UNA 12-MAY-2023
DEFINITION  Spizellomyces punctatus DAOM BR117 chromosome Unknown supercont1.7,
            whole genome shotgun sequence.
ACCESSION   geneious|urn:local:
VERSION     geneious|urn:local:.:1rt-g96hokv:11
KEYWORDS    .
SOURCE      .
  ORGANISM  .
FEATURES             Location/Qualifiers
     Loci_with_Fz    complement(1..4892)
                     /created_by="gfaure"
                     /label="Loci with Fz"
     CDS             <1..984
                     /codon_start=1
                     /locus_tag="SPPG_04621"
                     /product="uncharacterized protein"
                     /protein_id="XP_016608332.1"
                     /db_xref="GeneID:27688059"
                     /translation="NLTLTNDWLIHDLTLAEIKTLRLNVVGGGPDNRNMRKPAFFDGM
                     FTIPTFEEYLDLVHADSAKLGREIGIIPEIKHPAWHNEHYKNQNPHFMEDKLLAILDK
                     YGYPSNGKTRGPVMIQSFEAGAAKYIGTKSKLPVVQLIYGNVDLLTPKGLDDVAKYAA
                     AIGPWKELYTVGAENMYKYEVLAPIPADVQTRIKANGGLIAPQNLSKEIKKRGLKQTP
                     YTFYSSYEKALLNCDRVQGCPPTQDRRVELFYFMRLGMDGLFVENVAEAVAIRQQYAD
                     LIDPFKTGTTSIVNFKQNSTFARRDGAEWMDILRQELVRTYPDRLAAGGRR"
                     /label="uncharacterized protein CDS"
     gene            <1..1081
                     /locus_tag="SPPG_04621"
                     /db_xref="GeneID:27688059"
                     /label="gene"
     mRNA            <1..1081
                     /locus_tag="SPPG_04621"
                     /product="uncharacterized protein"
                     /transcript_id="XM_016752855.1"
                     /db_xref="GeneID:27688059"
                     /label="uncharacterized protein mRNA"
     ORF             103..984
                     /transl_table=11
                     /Genetic_code="Bacteria, Archaea"
                     /created_by="Glimmer3"
                     /Glimmer_Reading_Frame="-3"
                     /Glimmer_score="3.48"
                     /label="orf00011"
     ORF             complement(1081..1179)
                     /transl_table=11
                     /Genetic_code="Bacteria, Archaea"
                     /created_by="Glimmer3"
                     /Glimmer_Reading_Frame="+3"
                     /Glimmer_score="4.95"
                     /label="orf00009"
     ORF             complement(1176..1397)
                     /transl_table=11
                     /Genetic_code="Bacteria, Archaea"
                     /created_by="Glimmer3"
                     /Glimmer_Reading_Frame="+1"
                     /Glimmer_score="3.20"
                     /label="orf00008"
     end             complement(1341..1370)
                     /original_coord="NW_015971543:809031_809002:1"
                     /label="end"
     fz              1507..3405
                     /original_coord="NW_015971543:806967_808865:-1"
                     /fz="-1 1_638 100.0"
                     /label="fz"
     CDS             join(1507..2987,3055..3316)
                     /locus_tag="SPPG_09210"
                     /codon_start=1
                     /product="uncharacterized protein"
                     /protein_id="XP_016608331.1"
                     /db_xref="GeneID:27692335"
                     /translation="MPPKKKQKLERLEKLDKPTCLHTCNKTSFAKAFLPNDIYCQRLL
                     DYIAIIHQLADHASHALKFYLLSSSAPVFPTVNQETIEAILYLLNKGESWQPKTGAKK
                     ALRESLLPYIQRYCNIVGFVHPNLQKEQQSVNYLTASMMTNLKVNVQEHFMMMLLRYI
                     NLRLDVKGQKQRLPLKSDARNAFFARLRYLKSIFLFDIVPESLDDLTAEESELLEEMW
                     SFIPLSDQLLAYSVAVDPLAFFPAYCQLSSLYEQHGFRQFSAIPLRRSLIQSHVRIDT
                     VILYSHVLCITRREAETVENVDLWLRVCNLQNKAFRSRHGMCFEGSITTDGTSVSVYL
                     KHPEADKYGKRSGGKKSANTMEAEVKALYVEKNLPACRAAENVIVIDPNKRDILYCQD
                     SNGTAFRYTANQRAMETGSRRFAKRREAMKKEAGVDLIESRIPSHKTMNLMDFTRYLL
                     VRHHADSDRRKEFYSHPAHTRWKWHSFINRQRSESDLISNMRNKPHQGRKAGAPSLSA
                     TGSTASFSTSTRPHLFALAVPLALKKASKHDLIQDLGGDAKARLKKSTDCWVVPTLTV
                     CSKPGRCATGIEIR"
                     /label="uncharacterized protein CDS"
     gene            <1507..>3316
                     /locus_tag="SPPG_09210"
                     /db_xref="GeneID:27692335"
                     /label="gene"
     mRNA            join(<1507..2987,3055..>3316)
                     /locus_tag="SPPG_09210"
                     /product="uncharacterized protein"
                     /transcript_id="XM_016757367.1"
                     /db_xref="GeneID:27692335"
                     /label="uncharacterized protein mRNA"
     ORF             1507..3408
                     /transl_table=11
                     /Genetic_code="Bacteria, Archaea"
                     /created_by="Glimmer3"
                     /Glimmer_Reading_Frame="-3"
                     /Glimmer_score="3.23"
                     /label="orf00007"
     end             3473..3502
                     /original_coord="NW_015971543:806899_806870:-1"
                     /label="end"
     ORF             complement(3714..3797)
                     /transl_table=11
                     /Genetic_code="Bacteria, Archaea"
                     /created_by="Glimmer3"
                     /Glimmer_Reading_Frame="+1"
                     /Glimmer_score="7.90"
                     /label="orf00002"
     ORF             4631..4825
                     /transl_table=11
                     /Genetic_code="Bacteria, Archaea"
                     /created_by="Glimmer3"
                     /Glimmer_Reading_Frame="-2"
                     /Glimmer_score="1.96"
                     /label="orf00001"
ORIGIN      
        1 aacttaactc tcaccaatga ctggttgatc cacgatctta ccttggctga aattaaaaca
       61 ctccgtctca acgtcgttgg gggaggcccg gacaatcgga acatgcggaa acctgccttc
      121 tttgacggca tgtttacgat ccccacgttt gaagagtacc tcgacttggt ccatgcagat
      181 tctgccaaac ttggacgtga aatcggtatt atacccgaga tcaagcatcc tgcctggcac
      241 aatgagcact acaagaacca gaaccctcat tttatggaag ataagctgtt ggctatcctc
      301 gacaagtacg gatacccatc aaacggaaag acgcgtggtc ccgtcatgat ccagtccttt
      361 gaggcaggag ccgccaaata cattggcaca aagtccaagc ttcccgtcgt tcagcttatt
      421 tatggcaatg tggatctgct tactccaaag ggtctggacg acgtggcaaa atacgccgcc
      481 gcaatcgggc catggaagga gctttacact gtcggagcgg agaatatgta caagtacgaa
      541 gtgcttgcac ctattcccgc tgacgttcag actcggatta aagccaatgg aggactgatt
      601 gcaccccaaa atttgagtaa ggagatcaaa aagcgaggat tgaagcaaac tccgtacacg
      661 ttctacagca gctatgaaaa ggccctgttg aactgtgatc gagtccaagg atgcccaccg
      721 acacaggacc ggcgcgtaga attgttttac tttatgcgac tgggcatgga tgggctcttt
      781 gtggagaatg tagcagaagc agttgccatt cggcaacagt atgctgatct gattgatccc
      841 ttcaagaccg ggacaacatc tattgtaaat tttaagcaga acagtacgtt tgcgcggaga
      901 gacggagcgg aatggatgga cattctgcga caagagttag tgcggaccta tcccgaccgg
      961 cttgccgcag gaggtcgtcg ttaatgggtt tagaaaaaca gacgttggcg agtcataata
     1021 gtttgcagat gtaaaattta ggccccatat tatcataata cattcatttg attattctgg
     1081 tcataaaaga cgtatcaaga cgagcaaaaa aggcacgctg gagatgaaca gcaatgaaat
     1141 gcaatgggtg gagatccccg atggtgttgg aggcttcacc cagagagccg aactgacggc
     1201 cgcgtgatat cacgagaccg atgcacgtgc aatctcatcg cggggaattc atccaatcgg
     1261 ataagctgaa atgattttgt aagccttcct ggattgtgat tccgacaccg gaatgatgga
     1321 gatcgatgac aatgcggaca taatgcggag ccgatgggta ttggcactag tacaaagatt
     1381 ctaaccaatt taatcataat tttactcgat ttagactcat gaactatggt ttgatccaaa
     1441 aaatcctata taagtcatcg tccattttcc caggctttca tcttttccac agatacagat
     1501 atcatcatgc caccaaagaa gaagcaaaag ctcgaaagac tcgaaaaact cgacaaacct
     1561 acttgcttac atacctgcaa caagacttcc tttgcaaaag ctttcctgcc aaacgacatc
     1621 tactgccaac ggcttttaga ttacatcgcc atcatccatc aactcgccga ccacgcttcc
     1681 cacgcgctga aattctatct cctttcatca tcagcgccag tttttcccac agtaaatcaa
     1741 gagacgattg aagccatcct ctatcttctc aacaaaggtg aatcatggca accaaaaacc
     1801 ggtgcgaaga aggcgttacg cgaatccttg ttgccataca tccaacggta ctgcaacatc
     1861 gtcggcttcg ttcatccaaa tctacaaaaa gagcagcaat cagtcaatta tctgacagcg
     1921 agtatgatga cgaatctgaa ggtcaatgtc caggaacact tcatgatgat gctgctccgg
     1981 tacattaatc tgcggcttga tgtgaaggga cagaagcagc gactgccact gaaaagcgat
     2041 gcgcgaaacg ctttctttgc tcgtcttcgc tacttgaagt caattttcct ttttgatatc
     2101 gtgcctgagt cactcgatga cttgaccgct gaagagagtg agcttctaga agagatgtgg
     2161 tccttcattc ccctttccga ccagctgctc gcatattcag ttgctgtaga ccctctcgcc
     2221 ttcttccctg cttattgtca gttgtcaagc ctatatgaac agcatggatt ccgacagttc
     2281 agcgcaatac ctctgcgccg ctctctcatc caaagccatg tgcggatcga caccgtcatc
     2341 ctctactctc acgttctttg catcacgcga cgagaagcgg aaactgttga aaacgtcgat
     2401 ttatggttgc gcgtctgtaa tctgcagaac aaggctttta gatctcgtca tggaatgtgt
     2461 tttgaaggct cgatcacgac ggacggaacc tcggtgtctg tatacctaaa gcacccagaa
     2521 gcagacaagt atggaaagcg cagcggagga aaaaagtcag caaacacgat ggaggcagag
     2581 gttaaagcgc tttatgtgga gaaaaactta cctgcttgtc gagcagcaga gaatgtcatt
     2641 gttatcgacc caaacaagcg tgacattctc tactgccaag acagcaatgg tacagcgttt
     2701 cgctacaccg caaaccagcg agccatggag acaggcagcc ggcgatttgc aaagagacga
     2761 gaagcaatga agaaagaagc tggagttgac ctcatagaat cacgaatacc atctcacaag
     2821 acgatgaacc tcatggactt tactcgctac cttcttgttc gccatcatgc agattcggat
     2881 cgtcgaaagg agttctactc acatcctgcc cacacgcggt ggaagtggca ctctttcatc
     2941 aatcggcagc gaagtgaatc ggacctcata agcaacatgc gcaacaagta tggcgaaaac
     3001 tttactgttg tgatgggtga ttggagcgac gccggtcgaa ctgcaagatt tcagacctca
     3061 tcaaggacga aaggctggcg caccctcttt aagcgcaaca ggatcaactg cttccttctc
     3121 gacgagtaca agacctcatc tgtttgccct tgctgttcct ctggcgttga aaaaggcttc
     3181 aaaacacgac ctcattcaag accttggcgg cgacgcgaag gcaagattga aaaagtccac
     3241 ggattgctgg gttgtaccaa ccctaactgt ttgcagcaag cctggacgat gcgctactgg
     3301 aatcgagata cgctgagcac ctgcaatatg gtaacgatcg tgcaatcaat gttggatgga
     3361 cacggcagac cagaggtgtt caggaggggt gttccagcgg tagcgtagcg tagattggtt
     3421 agattaggtt ttccgaaccg gttgtcgcgc ggttcaatcc ctggtgcggg tgctagggcc
     3481 aatacccatc ggctccgcac taagaactag aacgacaagc ccatgcgtaa tttcacaacg
     3541 acgacgacga cggcaacgag gacaacgacg ccgtcatggc ttctccgtca gattccagaa
     3601 aagatacttt ccgcttcaag acaatgcaca ttgccatatt cacagcggcg acggtccttc
     3661 ctggaagttt actcgtatcc gcctatgtta tgtttaaagg gggcaagtgt tggtcacaag
     3721 tgtgtccaga gaaggagcac ttgaatacgg agatgcgtaa caggtaagag agataatgaa
     3781 tttgtgccag cccacacaat tctctaactg tttacaactc gttggttgtc cagtctcgtc
     3841 gcattctatg gttggcttgc ggttgttgct gtcgtatttg ctctggcgca acgaacctca
     3901 tggggtcatg ggcactcttg gaaacatcgt tacatatccc tctctcgcag aacaaagtgg
     3961 tcctatgcag agattatcgt gtggctgttg gtactgggac atcagctctt tcaattttgt
     4021 tattggtata cgcaatacca ttcccgctct tcttcaagtt ctccgaccca gcgaatgtgg
     4081 cgagctacct acaaagccat tgctttcaat gccggcattc aactgtcctt gaccctattg
     4141 ccgacatccc gcaatggatt gctatccacg ttgtttggaa tcggatacga ccattctctc
     4201 tcctttcata gatggtctgg agcactgacg gtgctactgg ctggggcgca tgttggtgca
     4261 ttcgcagcct actgcctcgc tcgaagcgga tgggcccagt tttggaaaac aacgctgctg
     4321 attggagcgt cacatgagag gatcgcttcg tatagaggct ggttggggcc ggtgggactc
     4381 gtggctctac tcctctttct ctgggtctct ttgaattcgt tcgagtctat ccgccgaaca
     4441 cggttcaatt ggttctggtt caatcatttc gcggtgttgg gggccatcct tttgtcattc
     4501 gtgcatgctt cgcccatgct ctactatgct ttgccgactt tgacattgta tatcatcgat
     4561 tcatgcgtac gagtgttcaa tcgacgtcga gcgtataatg tcacatcatt gacgatggag
     4621 gattgcggat atgtgcgatt ggatatcgca gattgtcaca ttcctgctgc ccccggacag
     4681 tgggtctcca tctgcgtacc agccgtctca aacgtggaat ggcatccgtt tactgtcgca
     4741 aacagctctc ctccacgtcg aaggggcgga cctcctgaga tggaatattt gttggcgagg
     4801 tccactcctg ttgcacctgg actgagtttg atcatcaaac cgcaggcgca cgatgcttcg
     4861 tggacgcaat cgcttgtgcg gacatggcaa ga
//
LOCUS       NW_015971549.29_-_Loci_with_Fz_(reversed)        8565 bp    DNA     linear   UNA 12-MAY-2023
DEFINITION  Spizellomyces punctatus DAOM BR117 chromosome Unknown
            supercont1.13, whole genome shotgun sequence.
ACCESSION   geneious|urn:local:
VERSION     geneious|urn:local:.:1rt-g96hokv:12
KEYWORDS    .
SOURCE      .
  ORGANISM  .
FEATURES             Location/Qualifiers
     Loci_with_Fz    complement(1..8565)
                     /created_by="gfaure"
                     /label="Loci with Fz"
     ORF             complement(3..152)
                     /transl_table=11
                     /Genetic_code="Bacteria, Archaea"
                     /created_by="Glimmer3"
                     /Glimmer_Reading_Frame="+2"
                     /Glimmer_score="6.06"
                     /label="orf00041"
     ORF             complement(149..286)
                     /transl_table=11
                     /Genetic_code="Bacteria, Archaea"
                     /created_by="Glimmer3"
                     /Glimmer_Reading_Frame="+3"
                     /Glimmer_score="3.59"
                     /label="orf00040"
     ORF             complement(296..400)
                     /transl_table=11
                     /Genetic_code="Bacteria, Archaea"
                     /created_by="Glimmer3"
                     /Glimmer_Reading_Frame="+3"
                     /Glimmer_score="3.20"
                     /label="orf00038"
     ORF             438..593
                     /transl_table=11
                     /Genetic_code="Bacteria, Archaea"
                     /created_by="Glimmer3"
                     /Glimmer_Reading_Frame="-2"
                     /Glimmer_score="0.62"
                     /label="orf00037"
     ORF             complement(717..899)
                     /transl_table=11
                     /Genetic_code="Bacteria, Archaea"
                     /created_by="Glimmer3"
                     /Glimmer_Reading_Frame="+2"
                     /Glimmer_score="0.66"
                     /label="orf00036"
     ORF             1349..1483
                     /transl_table=11
                     /Genetic_code="Bacteria, Archaea"
                     /created_by="Glimmer3"
                     /Glimmer_Reading_Frame="-3"
                     /Glimmer_score="0.21"
                     /label="orf00035"
     ORF             1593..1748
                     /transl_table=11
                     /Genetic_code="Bacteria, Archaea"
                     /created_by="Glimmer3"
                     /Glimmer_Reading_Frame="-2"
                     /Glimmer_score="3.81"
                     /label="orf00034"
     ORF             complement(1773..1916)
                     /transl_table=11
                     /Genetic_code="Bacteria, Archaea"
                     /created_by="Glimmer3"
                     /Glimmer_Reading_Frame="+2"
                     /Glimmer_score="6.54"
                     /label="orf00033"
     ORF             complement(1969..2028)
                     /transl_table=11
                     /Genetic_code="Bacteria, Archaea"
                     /created_by="Glimmer3"
                     /Glimmer_Reading_Frame="+1"
                     /Glimmer_score="0.64"
                     /label="orf00031"
     end             complement(1972..2001)
                     /original_coord="NW_015971549:593055_593026:1"
                     /label="end"
     CDS             2135..4024
                     /locus_tag="SPPG_09423"
                     /codon_start=1
                     /product="uncharacterized protein"
                     /protein_id="XP_016605988.1"
                     /db_xref="GeneID:27692548"
                     /translation="MPPKKKQKLEKLDKPTCLHTCNKTSFAKAFLPNETYRQRLLDYI
                     AIIHQLADHASHALKFYILSAPTFPTVNEDTIEAILYLLNKGEAWHPRKEAKKAWRDC
                     LLPYVQRYCQIVGFVHPNLRGEQQSVNYLTASMMTNLKVNVQEHFMQMLLRYINLRLD
                     VKGQKQRLPLKSDARQAFFTQLHYLKSVFLFETMPESLDDLSILENEILEEIWTLNLP
                     FPDQDKPLAYLIAIDAMSFFPAYCRLSKLFEQQGFQQFSAIPLRRSLIQSHIRIDTVI
                     LYAHILCITRQEAEAVEKVDLWLRVCNLRTKAFRSRCGMHFEGSITTDGTSVSVYLKH
                     PEADKYGKRGARKSAKALAAEVKALYVENNLSACQENIVVIDPNKRDILYCQDNKGTI
                     FRYTANQRCMETGSRRFAKERQRMKAGGIDLIESRIPSHKTMNLIDFMRYLLVRRADW
                     DRRKEFYSHPAHTRWKWHAFINRQKSESDLISNMRNKYGENFTIVMGDWSDAGRTARF
                     QTSSKTKGWRTLFKRNRINCFLLDEYKTSSVCPRCLASSDDFLEKDFKTRPHSRPWRR
                     REGKIEKVHGLLGCTNPNCQQAWTMRYWNRDTLATCNMLTIVQSMLDGHGRPEVFSRG
                     VPAVA"
                     /label="uncharacterized protein CDS"
     gene            <2135..>4024
                     /locus_tag="SPPG_09423"
                     /db_xref="GeneID:27692548"
                     /label="gene"
     mRNA            <2135..>4024
                     /locus_tag="SPPG_09423"
                     /product="uncharacterized protein"
                     /transcript_id="XM_016757587.1"
                     /db_xref="GeneID:27692548"
                     /label="uncharacterized protein mRNA"
     ORF             2135..4024
                     /transl_table=11
                     /Genetic_code="Bacteria, Archaea"
                     /created_by="Glimmer3"
                     /Glimmer_Reading_Frame="-3"
                     /Glimmer_score="3.04"
                     /label="orf00030"
     fz              2177..4021
                     /original_coord="NW_015971549:591006_592850:-1"
                     /fz="-1 18_638 97.33542319749216"
                     /label="fz"
     ORF             4053..4127
                     /transl_table=11
                     /Genetic_code="Bacteria, Archaea"
                     /created_by="Glimmer3"
                     /Glimmer_Reading_Frame="-2"
                     /Glimmer_score="3.81"
                     /label="orf00021"
     end             4083..4112
                     /original_coord="NW_015971549:590944_590915:-1"
                     /label="end"
     ORF             complement(4239..4337)
                     /transl_table=11
                     /Genetic_code="Bacteria, Archaea"
                     /created_by="Glimmer3"
                     /Glimmer_Reading_Frame="+2"
                     /Glimmer_score="6.66"
                     /label="orf00020"
     ORF             4491..4556
                     /transl_table=11
                     /Genetic_code="Bacteria, Archaea"
                     /created_by="Glimmer3"
                     /Glimmer_Reading_Frame="-2"
                     /Glimmer_score="2.77"
                     /label="orf00019"
     ORF             4543..4629
                     /transl_table=11
                     /Genetic_code="Bacteria, Archaea"
                     /created_by="Glimmer3"
                     /Glimmer_Reading_Frame="-1"
                     /Glimmer_score="4.10"
                     /label="orf00018"
     ORF             4709..4780
                     /transl_table=11
                     /Genetic_code="Bacteria, Archaea"
                     /created_by="Glimmer3"
                     /Glimmer_Reading_Frame="-3"
                     /Glimmer_score="3.26"
                     /label="orf00015"
     ORF             complement(4747..4866)
                     /transl_table=11
                     /Genetic_code="Bacteria, Archaea"
                     /created_by="Glimmer3"
                     /Glimmer_Reading_Frame="+1"
                     /Glimmer_score="1.20"
                     /label="orf00014"
     ORF             complement(4969..5022)
                     /transl_table=11
                     /Genetic_code="Bacteria, Archaea"
                     /created_by="Glimmer3"
                     /Glimmer_Reading_Frame="+1"
                     /Glimmer_score="3.28"
                     /label="orf00013"
     ORF             5698..5766
                     /transl_table=11
                     /Genetic_code="Bacteria, Archaea"
                     /created_by="Glimmer3"
                     /Glimmer_Reading_Frame="-1"
                     /Glimmer_score="0.46"
                     /label="orf00012"
     ORF             5878..5937
                     /transl_table=11
                     /Genetic_code="Bacteria, Archaea"
                     /created_by="Glimmer3"
                     /Glimmer_Reading_Frame="-1"
                     /Glimmer_score="8.30"
                     /label="orf00011"
     ORF             5909..6061
                     /transl_table=11
                     /Genetic_code="Bacteria, Archaea"
                     /created_by="Glimmer3"
                     /Glimmer_Reading_Frame="-3"
                     /Glimmer_score="4.22"
                     /label="orf00010"
     ORF             6136..6228
                     /transl_table=11
                     /Genetic_code="Bacteria, Archaea"
                     /created_by="Glimmer3"
                     /Glimmer_Reading_Frame="-1"
                     /Glimmer_score="1.86"
                     /label="orf00008"
     ORF             6519..6635
                     /transl_table=11
                     /Genetic_code="Bacteria, Archaea"
                     /created_by="Glimmer3"
                     /Glimmer_Reading_Frame="-2"
                     /Glimmer_score="1.04"
                     /label="orf00006"
     ORF             7091..7144
                     /transl_table=11
                     /Genetic_code="Bacteria, Archaea"
                     /created_by="Glimmer3"
                     /Glimmer_Reading_Frame="-3"
                     /Glimmer_score="8.30"
                     /label="orf00005"
     ORF             complement(7443..7499)
                     /transl_table=11
                     /Genetic_code="Bacteria, Archaea"
                     /created_by="Glimmer3"
                     /Glimmer_Reading_Frame="+2"
                     /Glimmer_score="2.05"
                     /label="orf00004"
     ORF             8017..8085
                     /transl_table=11
                     /Genetic_code="Bacteria, Archaea"
                     /created_by="Glimmer3"
                     /Glimmer_Reading_Frame="-1"
                     /Glimmer_score="4.33"
                     /label="orf00003"
     ORF             complement(8117..8212)
                     /transl_table=11
                     /Genetic_code="Bacteria, Archaea"
                     /created_by="Glimmer3"
                     /Glimmer_Reading_Frame="+3"
                     /Glimmer_score="6.90"
                     /label="orf00002"
ORIGIN      
        1 ctttactcaa acgccgattt gatagtcact gaaaattccg caacgaattg aaatcggcgt
       61 aaccttattt gagtgagacc ggattgtagg tgatatgtta aatgtacagt tgcaagcttc
      121 agcgaagccc gttgcggtga ggaattcatc atcggtaata tgatggcatt ttgttggcgt
      181 ttggggctag ggggtaagca gggcagccca cagtgaagaa atgagcggga gtttgccggc
      241 gttctggtac aaggtgatgg agaaggatca acctgacgaa gtgcaagaaa acagtctaca
      301 ctgcttccag tattgttttg tttcttactt cgagcgccaa tgaagcaaca tgcgcacccg
      361 gggtaactgg caactgcaaa acggtagagt cgcggaccat tcgcccttca tgaaagacgg
      421 tcttatatgt gggaaagatg caagtgcctc gaatatgcgg tcttcgtccg tcttcttcag
      481 gtctaacaca agaacactgc atcaacgccg gtcatgtcat ttatcatctg acctttgttc
      541 ctgtcaattt cgtttatttc tgtgctcaat cttggatacc tcgaggtcct tgaagtccgt
      601 catgccggcg acaaacagtg ccaatacgac tgcgaagcgg ctcggtcggg agattgcgga
      661 tgaccataga acctgtcgcg agaagggtcg gtttcttatt attgctttct tccttcttac
      721 atgcgtacaa ctgcagaaaa tgtaacggca taccgataag gctcagcgat gttaaccgga
      781 ttcggacatg gtgggcggaa aagggatact cgaattgata aaaaaaaggt atcagatccc
      841 tttgcatatc ccaagacagg catcgaaatc acaattgact cttgtatcaa tattgtcaag
      901 ggaaaacaaa actacaatgc agttattttc gaaagtaccc tgttgacctc gagtgacgaa
      961 cggcggttgt tcgcatacgc aggatcgcaa aagacttgcc ctcagttgat tttggtcaaa
     1021 atagcctaaa tgcccgtaac taagagagct agacatattg gcggctttgg ctagtcgtgg
     1081 tgggcagcat tcgatcgatt cctatgaatc cgatcaaagt ttcgccctgc agatgtatga
     1141 catgacttgg acgtcgtgct tgttctcccg ctttcctctg tccatagatt gtttctggag
     1201 caaggtgtcc cactgatgac agattgtgag agtcccacat gcacgcaaca agaacaacgg
     1261 aaaagagcaa tctctaccag gttgcacaga cgaagagact cgacgaaatc gccaaggacg
     1321 tttccttctt ctgtaatggg tttcgcgtat gtatttcctt gcgtctcata tccttcgaac
     1381 agttgctctt cttgactgcg atcttttagg gcagattgcg caagggttct tttctctgcc
     1441 cagtaacgaa ctcggacatc ttcgatcggc tggtccaaaa tgataccctc tcctcggatc
     1501 ctgcgattca aaagatctct cagacgtcgg aaagttcgta accactctgg caaactctgg
     1561 taaagcattc atcttactgt ttggttaaat gattggttga tagtcactct tctgttcgac
     1621 atatctcttc gacttcttta ccattcccga atggatcgat ggtgctcact caggccacct
     1681 caaggttttg ttcctgtgcc tcggtcagcg tccggaatta tttaccaatg aagttaaggc
     1741 cgctttaagt tagtacccat gtagtgtttt aattagaaga cccatggaac tagtcgtatt
     1801 gcagcggcaa agaataaaga tggtttattg cagcataaca tcagtgagtt cctagtaagt
     1861 ccgtaagaag aagaaaggcc agtaaactga agcactgcaa gcaagagcac tggcaagttc
     1921 gatccaaaat accaagatat tacaatagag agggatggct gacgcagatc atagtgcgga
     1981 gccgatgggt attggcacta gtacatagat tccaaccaat ttaatcataa ttttactcga
     2041 tttagactca tgaactatgg tttgatccaa aaaatcctat ataagttgtc gtgcccattt
     2101 tcccaggctt tcatcttttc ccacagatat catcatgccg ccaaagaaaa agcaaaagct
     2161 tgaaaaactc gacaaaccta cttgcttaca tacctgcaac aagacttcct ttgcaaaagc
     2221 tttcttgcca aacgagacct accggcagcg tcttctagat tacatcgcca tcatccatca
     2281 actcgctgac cacgcttccc acgctctcaa attctacatc ctatctgcac caacctttcc
     2341 cacggtaaat gaagatacaa tcgaagcaat tctctatctt ctcaacaaag gagaggcttg
     2401 gcatccaaga aaggaagcaa agaaggcatg gcgggattgt ttgctgccat atgttcaacg
     2461 gtactgccaa atcgtcggct ttgttcaccc aaatctacga ggcgagcagc aatcagtcaa
     2521 ttacctgaca gcgagtatga tgacgaacct gaaagtcaac gttcaagagc atttcatgca
     2581 gatgctcctt cggtatatca atctgcggct cgacgtgaag ggacagaagc agcgactgcc
     2641 actgaaaagc gatgcgcggc aagctttctt tactcagcta cactacttga agtcggtttt
     2701 ccttttcgaa actatgccag aatcactgga tgacttgagc attcttgaaa acgagatttt
     2761 agaagagatc tggacactta acctgccatt tcctgatcaa gacaagccgc ttgcctacct
     2821 cattgccatc gacgcgatgt ccttctttcc tgcatactgc cgactgtcaa agttgttcga
     2881 gcagcaaggt tttcaacagt tcagcgcgat acctctgcgc cgctctctca tccaaagcca
     2941 tattcgcatc gacacggtca ttctctacgc ccacatcctc tgcatcaccc gccaagaagc
     3001 agaagccgta gagaaggtcg atttatggtt gcgcgtctgt aatctacgta ccaaagcttt
     3061 tcggtctcgc tgtggtatgc attttgaagg ctcgatcacg acagacggaa cctcggtgtc
     3121 tgtataccta aagcacccag aagctgacaa gtacggaaag cgcggagcga gaaagtcagc
     3181 aaaggctcta gcagctgagg tgaaggcgct gtatgtggaa aacaacttat ctgcttgtca
     3241 agagaacatt gtcgttatcg atccaaacaa gcgcgacatt ctctactgcc aagacaacaa
     3301 gggcaccatc ttccgttaca ccgccaatca acgctgcatg gagactggaa gccgtcgatt
     3361 tgcaaaagaa cggcagcgga tgaaagctgg cggtattgac ctcatagaat cacgtatccc
     3421 aagccacaag acgatgaacc tcatagactt catgcgttac cttctcgttc gccgcgctga
     3481 ttgggatcgt cgaaaggagt tctactccca ccctgctcat actcgatgga aatggcacgc
     3541 attcataaac cgtcagaaga gcgaatcaga cctcatatcc aacatgcgca acaagtacgg
     3601 cgaaaacttc accattgtga tgggtgattg gagcgacgcc ggtcgaactg cgagatttca
     3661 gacctcatca aagacgaaag gttggcgcac cctctttaag cggaacagga tcaactgctt
     3721 ccttctcgac gagtacaaga cctcatctgt ctgccctcgc tgtttggcct catctgatga
     3781 cttccttgaa aaggacttca aaacacgacc tcattcaaga ccttggcgcc gtcgcgaagg
     3841 caagattgaa aaagtccatg gattgctggg ttgtaccaac cctaactgtc agcaagcctg
     3901 gacgatgcgc tactggaacc gagatacgct ggcaacctgt aatatgctga caatcgtgca
     3961 atcaatgttg gatgggcacg gtagaccaga ggtgttcagc aggggtgttc cagccgtagc
     4021 gtagattggt tagattagct tatccgagct ggttgtcgcc ggttcaattc ctggtgcggg
     4081 tgctagtgcc aatacccatc ggctccgcac tagatataaa cgtttaacag aagaccacca
     4141 tagttcatgt ttgaatatca catggactct tagttgcagc actaccctat tattgtattc
     4201 tgcatttaac cttcgtcatc agcccatgta tttctacttt aaaggaatgt gcttgaagaa
     4261 tagggatgcc aatagaccgg cacaggtaat ggcggcaatg atgtagaaaa tgctacggaa
     4321 agcctaagca tttccacgct cctagaagaa gaataccaac aaatgaattt ttgcttttaa
     4381 aaaaagatga agggagttta ccggagaagt agggtagcga atctgctaac ttgtgacttt
     4441 agtcaggagc gagcatgttt ggagaacaat caagtcttgt tctggtgggc ttgttgcgcc
     4501 aagaggtaat gcatctgcgc atgctttttt tttttggcgt agatgtcgtc cgttaaatct
     4561 gccccagtgg taaaaagtgg tttgatactg tatgtaattc tgtctcccat aacagcttta
     4621 attatctaat gaatcagaca ttattagaaa gtagaccaaa tccaagtatg tggaaggaac
     4681 ccgaatttgc ggtatcagta ggagtgccgt ggcacaccgc caagttgttc catccactcg
     4741 tcctcgtcaa gtgaaatctt ccattatatc cattatataa caaagcatca cctctctgtg
     4801 tagcatgctt gcagccatat gcgaaaggag aaaaaggcaa aatgaagaag accggatttg
     4861 ctgcaattgc aatactgtga accgccacaa taccaaatag acctgccaac gacgtatctt
     4921 cgctttcaca ttgctctcag ctatggtgaa tgaatgtgga ggtccctgtc aggcagatag
     4981 acatgtcaac atcgaggaca ctacattcag catgagatac atgtctgttc cttcataaac
     5041 aattaatatc cagaagaaaa cgtcatattg ggtttacttc cgatcaggag cagaaaaggt
     5101 acgggaagtc caatgcgcgt tccgacagtg gtaaaccgtc gccgtatgcg ttataaacga
     5161 ctgatcttcg tactaatagg ggtagtacta gtagctagta ctgtaggcag ggcggaatgt
     5221 tcccgtcacg gacagaaacg tcgaccagct ggtctttgat acggagccgc tgagcaatga
     5281 gaaaccttcg ggttttgatg ctcatgtcac ggagtgcgga acgccagctt tgctggcaga
     5341 ttattttcgc actcgtatag aaattctgtt cagatggcga ggtcagttcc agggatcgac
     5401 cagccctcgc agacttgttg gacattagag acaccacaaa atgatataaa gtttagtgaa
     5461 tccaaggcag aaattaaact gctcagcaaa agtctcctca ccagtcctgg gaatggtcag
     5521 gtttgcttac cgacctgatg taccaactac caaaaaatgc aggccggact atcccaagtt
     5581 gagcccaaat ttggctacga cgcagtcgtc tcaaaaatgc ttctcgaatg ccaaaccgtc
     5641 actgatgagg ctcgacggga gcgaagttat ccaatcatgt caaagtacac agcagcgatg
     5701 tttcttacgt tcgcgtacgt tgttcggaaa catacatggc catcgaactt tgcgaaggca
     5761 tattgatggg taggttgacg gttgaggcga aaccggtgct caacaccaaa agagtgcggg
     5821 cacatagagt tacatatctg gtctgtgata tggcttatca taagcatctg acaaagaatg
     5881 ctgactcgct ccacgacctt tttcttagat gctcctacta caccaggcgt atgctaaccg
     5941 tatctgcgtg ttgttaatct tccactacag gctggctcat ctagggcact ttgacccatt
     6001 cccaaagaac atcctcaatt gtgcttgctt tgttcgcttt ctcccaaaga tcgcttacta
     6061 ggagaaacga tccttctcca tgctcgccaa ctttgttccg catctgaata acgtgacgac
     6121 gacacttttt tattgttgtg gaagggcaag ctccaaactt ccttgatagc ggatatctct
     6181 ggctcccaag ctcccataat cagaaaatgt ttacatccga cactttagct ctggcggaat
     6241 agcagctccg gaagattcca aagattttgg gaagtctcaa ggtcgcagga ctacaatttc
     6301 tcaagaagga gctggaggaa tctacttggg tgcagctatc atcatcttgt aaatggtgct
     6361 catagagttg tgccactggt ctacatccgt caccggaaag agccgcgcaa tagaacgtca
     6421 ttgaagatga ttccatccct cctcgctcga aatgcgagcc accatacgcc tataacgaag
     6481 cagaaggagc ctgcccccct attgagcttt tgagcaactt gcgaacgtca cccgccgtca
     6541 ttattgcagg caacagtctc aatgctcttc gagctgactc ggttacgtcg atctggaaac
     6601 cccaccagtc acaccagtca ctgcccggac aatgacagat tcgtcgaatc agtctcccag
     6661 atccgtctcg acgacatact gtgtgtcaac actgtgcaac accgagaact tccctggaat
     6721 cgtcctgacg ataatggagg tcccgactga agagttaatg caaatatttc tggaatatga
     6781 atcacttgcg ccccagtcag ggaattgtcc gaaacggatg gagggagtga atttacagga
     6841 tgattcgtgt cgacctttca tcggattatt atatgtcagt gatgaagacg gactgcgctg
     6901 gtatcatttg accttctttg aattgcagag atgtcgggtt gtttttgggt gggacaatgg
     6961 acagtgacga tatatgacaa ccgtcgtatc tagatattcc atatctaacc tgaaaggatg
     7021 tcgactggat ggtcgatata cataaccaaa tacaatgcga catcaattcg tcagtgcata
     7081 tcatgtagag atgtatgtac tcacagttac gtacaagttg gagttcccct cagatcccac
     7141 ctgaagacgc cgatgaaacg cataggagtc tttgtctatg agtgacttgc acacccgacc
     7201 ttgcagtaga ctatcctatc cttgggcaga acaagtactt gacatcttgt gctgtctgtg
     7261 catacgatat tcgtcttcat ctcgtttggc aaggaccgtg ggaaaatcaa gataaacaaa
     7321 tgactcgctt cacgcgttta cataatcttg actcgcgcgc cgtgtgcaag gggaatgaac
     7381 gcacgccagg aggtctgcca ggaggtggaa acgacgacga tgattgggcc ttcatggcgt
     7441 gctcagaaga atgacgtacg caggataacg ttatcttccg ccgagaattc cgaatgcaaa
     7501 aaaaaagcgc agtcccccag ggttataaaa aggcaccctc tcccacatcc ccccactctc
     7561 tcttcatctt tccttccgcc tcgggatggc ataaaactcg ctccagccat gggtactcgg
     7621 tccaaaagta taccggataa ctttaaaggc cgttgtagta atgcaacgtg ataacctctt
     7681 tgaggtgggc gcctgggact gatcgtttgc gcgcgccaga aatggaagga gcaacgactc
     7741 gccggagcct tcgggtgatg atggcatcct cttcggggga agggcctgtg ataaaggatg
     7801 aaaaggatga aaatgagaaa atgatagcaa accaaactcc ctttgaaatc ctattcagac
     7861 actgtattct cagtggttct tccagtcagc agcttacgcg atatcgccta caaggcaacg
     7921 ctcactttgt ggaacaatga cagaagagcc atgatttata ttgtaagcat ccattcgggg
     7981 ttaggtgaaa agtccaagga tccgaaattt catacaatgc taccgatttc atcctcttcg
     8041 ggcgcatcaa ctacgttgac acggcttata agccaagatg cgtagataac cgacgcctct
     8101 aaaagatcat gatctgtcag cagccaacag gctgcaaaca tcctcccttg gacagcgaat
     8161 caagagttcg tgtaggtagc acaaggactt ggatgatgtg attatcgtgc ataatgcgcg
     8221 caaaatgcaa gctttcgact tgtggccaac agcatactgc tagttccaag tctgaggcgg
     8281 tcaaactttg attcttgggg ccatatgcgc aattctcatc gaagcaaatc tagtccttgg
     8341 tgacctaccc tgcgtcgtgc cgatgctgta aatgtctggg tcctgtttgg ccaacttgtc
     8401 catcagtagt ttggccaaag tatcagaagg aaatccgccc gggaaaaaat cctaggatta
     8461 ttggtgacat ctaattaaat atcctacacc atttattatt ctaattacgt attgtcatag
     8521 tgatcttcct tagttaacaa aaagtaacta gatattaggt ccatg
//
LOCUS       NW_015971549.29_-_Loci_with_Fz        5057 bp    DNA     linear   UNA 12-MAY-2023
DEFINITION  Spizellomyces punctatus DAOM BR117 chromosome Unknown
            supercont1.13, whole genome shotgun sequence.
ACCESSION   geneious|urn:local:
VERSION     geneious|urn:local:.:1rt-g96hokv:13
KEYWORDS    .
SOURCE      .
  ORGANISM  .
FEATURES             Location/Qualifiers
     Loci_with_Fz    1..5057
                     /created_by="gfaure"
                     /label="Loci with Fz"
     CDS             join(complement(84..210),complement(<1..19))
                     /locus_tag="SPPG_06925"
                     /codon_start=1
                     /product="nuclear export factor GLE1"
                     /protein_id="XP_016605977.1"
                     /db_xref="GeneID:27690192"
                     /translation="MFKTIATLLVLATAAVQSIHGHVTCVPPVGVPGKNVQTALRVPH
                     GCNH"
                     /label="nuclear export factor GLE1 CDS"
     gene            complement(<1..291)
                     /locus_tag="SPPG_06925"
                     /db_xref="GeneID:27690192"
                     /label="gene"
     mRNA            join(complement(84..291),complement(<1..19))
                     /locus_tag="SPPG_06925"
                     /product="nuclear export factor GLE1"
                     /transcript_id="XM_016755117.1"
                     /db_xref="GeneID:27690192"
                     /label="nuclear export factor GLE1 mRNA"
     ORF             62..352
                     /transl_table=11
                     /Genetic_code="Bacteria, Archaea"
                     /created_by="Glimmer3"
                     /Glimmer_Reading_Frame="+2"
                     /Glimmer_score="2.35"
                     /label="orf00001"
     ORF             complement(326..385)
                     /transl_table=11
                     /Genetic_code="Bacteria, Archaea"
                     /created_by="Glimmer3"
                     /Glimmer_Reading_Frame="-2"
                     /Glimmer_score="9.02"
                     /label="orf00002"
     ORF             563..661
                     /transl_table=11
                     /Genetic_code="Bacteria, Archaea"
                     /created_by="Glimmer3"
                     /Glimmer_Reading_Frame="+2"
                     /Glimmer_score="4.45"
                     /label="orf00003"
     ORF             876..953
                     /transl_table=11
                     /Genetic_code="Bacteria, Archaea"
                     /created_by="Glimmer3"
                     /Glimmer_Reading_Frame="+3"
                     /Glimmer_score="0.65"
                     /label="orf00005"
     ORF             complement(940..1002)
                     /transl_table=11
                     /Genetic_code="Bacteria, Archaea"
                     /created_by="Glimmer3"
                     /Glimmer_Reading_Frame="-1"
                     /Glimmer_score="3.29"
                     /label="orf00006"
     ORF             complement(1139..1378)
                     /transl_table=11
                     /Genetic_code="Bacteria, Archaea"
                     /created_by="Glimmer3"
                     /Glimmer_Reading_Frame="-2"
                     /Glimmer_score="6.51"
                     /label="orf00008"
     end             complement(1142..1171)
                     /original_coord="NW_015971549:561682_561653:-1"
                     /label="end"
     ORF             1404..3386
                     /transl_table=11
                     /Genetic_code="Bacteria, Archaea"
                     /created_by="Glimmer3"
                     /Glimmer_Reading_Frame="+3"
                     /Glimmer_score="2.94"
                     /label="orf00015"
     CDS             1488..3386
                     /locus_tag="SPPG_06926"
                     /codon_start=1
                     /product="uncharacterized protein"
                     /protein_id="XP_016605978.1"
                     /db_xref="GeneID:27690193"
                     /translation="MPPNKKQKLDNRPTCLHSCNKTSFAKAFLPNETYRQRLLDYIAI
                     IHQLADHASHALKFYLLSAPTFPTVNEDTIEGILYLLNKGEAWHPRKEAKKAWRDSLL
                     PYVQRYCQIVGFVHPNLRGEQQSINYLTASMMTNLKVNVQEHFMTMLLRYINLRLDVK
                     GRKGQFPPKSEVRKAFFARLRYLKSIFLFDVVPESLDDLTAEESELLEEMWSLDLPFL
                     PNNPLAYAIVADPMSFFPAYCKLSGLYERYGFRRFSAIPLRRSLIQSHVRIDTIILYQ
                     HILCITRPEAEAVEKDDLWLRVCNLCTKAFRSRRGMQFEGSITTDGTSVSVYLKHPDA
                     DKYGRRGGGKKSAKTMEAEVKAVYVENNLPACRAAENIVVIDPNKRDILYCQDSNGAT
                     MFRYTANQRCRETGSRQFAKRREAMKKEAGIDLIDSRIPSPKTMNLMDFMRYLLVRRA
                     DWDRRKEFYSHPAHTRWKWHSFINRQRSESDLISNMRDKFGNFTVVMGDWSDAGRTAK
                     FQTSSKTKGWRILFRRNRINCFLIDEHKTSSVCPRCLASYNDFLEKDFKQRPHSRPWR
                     RREGKVEDVHGLLGCTNPNCLQQDWTTMRYWNRDTLATCNMLTIVQSMLDGHGRPERF
                     SRSVPAIA"
                     /label="uncharacterized protein CDS"
     gene            <1488..>3386
                     /locus_tag="SPPG_06926"
                     /db_xref="GeneID:27690193"
                     /label="gene"
     mRNA            <1488..>3386
                     /locus_tag="SPPG_06926"
                     /product="uncharacterized protein"
                     /transcript_id="XM_016755118.1"
                     /db_xref="GeneID:27690193"
                     /label="uncharacterized protein mRNA"
     fz              1533..3383
                     /original_coord="NW_015971549:562044_563894:1"
                     /fz="1 20_638 97.02194357366771"
                     /label="fz"
     gene            complement(3022..4181)
                     /locus_tag="SPPG_06927"
                     /db_xref="GeneID:27690194"
                     /label="gene"
     mRNA            join(complement(3783..4181),complement(3559..3723),
                     complement(3022..3476))
                     /locus_tag="SPPG_06927"
                     /product="uncharacterized protein"
                     /transcript_id="XM_016755119.1"
                     /db_xref="GeneID:27690194"
                     /label="uncharacterized protein mRNA"
     end             3450..3479
                     /original_coord="NW_015971549:563990_563961:1"
                     /label="end"
     CDS             join(complement(3783..4010),complement(3559..3723),
                     complement(3450..3476))
                     /locus_tag="SPPG_06927"
                     /codon_start=1
                     /product="uncharacterized protein"
                     /protein_id="XP_016605979.1"
                     /db_xref="GeneID:27690194"
                     /translation="MSLSTTFQGMSLDENGALQPSPETMAQPATFKTLTMYLLFKPKQ
                     NEHQGSYIGLCVEPMGELFKISARGFQDPSNKNVTLDYFQPTQYIGRIDRIFQRVAGR
                     KNRFAKCQLNVTFADDIVKMIHIPEESRWCGAGGLWH"
                     /label="uncharacterized protein CDS"
     ORF             4202..4540
                     /transl_table=11
                     /Genetic_code="Bacteria, Archaea"
                     /created_by="Glimmer3"
                     /Glimmer_Reading_Frame="+2"
                     /Glimmer_score="3.75"
                     /label="orf00017"
     gene            4358..>5057
                     /locus_tag="SPPG_06928"
                     /db_xref="GeneID:27690195"
                     /label="gene"
     mRNA            join(4358..4502,4569..4607,4672..4748,4822..4941,
                     5009..>5057)
                     /locus_tag="SPPG_06928"
                     /product="ribosomal protein S18"
                     /transcript_id="XM_016755120.1"
                     /db_xref="GeneID:27690195"
                     /label="ribosomal protein S18 mRNA"
     CDS             join(4382..4502,4569..4607,4672..4748,4822..4941,
                     5009..>5057)
                     /locus_tag="SPPG_06928"
                     /codon_start=1
                     /product="ribosomal protein S18"
                     /protein_id="XP_016605980.1"
                     /db_xref="GeneID:27690195"
                     /translation="MIAFTIGKTATRSSFHFPKPIGHSPITRSFARKPRHDNSLLNIV
                     GRSGVVKYLESHRESDKKQDVQYVPHPQRRFLPNETYVPSDLNNENIEKYIKDKQKQA
                     PEDVCEKYGINPLKVYRDTTFLSRFLTRMAYMK"
                     /label="ribosomal protein S18 CDS"
     ORF             4550..4615
                     /transl_table=11
                     /Genetic_code="Bacteria, Archaea"
                     /created_by="Glimmer3"
                     /Glimmer_Reading_Frame="+2"
                     /Glimmer_score="0.93"
                     /label="orf00018"
     ORF             complement(4666..4887)
                     /transl_table=11
                     /Genetic_code="Bacteria, Archaea"
                     /created_by="Glimmer3"
                     /Glimmer_Reading_Frame="-1"
                     /Glimmer_score="5.98"
                     /label="orf00022"
ORIGIN      
        1 gtgtgattgc atccatgtgc tgcaagttga aaaaagtgag caagtttgta gtagacgctt
       61 gatggcagat acaaaatact tacgaacacg gagagccgtc tgcacattct ttccgggcac
      121 tccaacagga ggcacacatg taacgtgtcc atgtatgctc tgcacggcgg cagtagccag
      181 gacaaggaga gttgcgatag tcttgaacat gataactact aagaggtttc tgtgtgtgtg
      241 tgtgtgtgtt gggatgggca aagaacgcga gggttttatg caagtgggcg actggaggga
      301 gggagagggc aaaaacccct cgcctttaaa taagccgcga caaggactct aaaaacactt
      361 tatgaaacga tggaaaaggc gccaatcatg tttcaatgag gcgtttatgc ggaggagatc
      421 atgactgtgc caccactatc tctccaatcg caaatttctc gcacttttgg ggaaaggcag
      481 cgttgtgttt ttgggcgtac ggcgagagac ggggcatggg gggccacggc ggccgtgaca
      541 accccacaca ctcttgtgga gtttgatgat ggacaaacac gagggtagag agggtttgaa
      601 tggggagtgc attttgataa acaaggtgac aatgggtttc aatcctattg tggacgtgtg
      661 atggtgaaag tgatccatca cctctgtagc cagacaaaca gttgcaaatt gtcgtacctg
      721 agccatgccc attgcacaaa cattgcactg cagatgcacc aagctatccg gcatgctcac
      781 ttttgtcggt cctggttgct cccgaaaaga aaagatcatg ctgtgacagt acatgggtgc
      841 gtgtagaact agattcgcac cagagagcac ccaatatgca atgccatgat cgcagtgaca
      901 cgatggtgat cgaccacccc ttgtggctgg tgctttcatt taaccatttc tgactgttgt
      961 cgttgccatg tccctctgaa cgcagcagac caagacgaac aaatcacgat tgctttcata
     1021 ctgggcaaga cggccactag gtcaagtttg catgtcccca agcatcctgc gcatgggcag
     1081 atatttatag atattgtatg taatagttac atttcagaaa aaaagaatcc gattgaaatc
     1141 atagtgcgga gccggtggac tttggcacta gtacagtgat tgcaaccaat tcaatcataa
     1201 ttttactcga tttaggcaca tgaactatgg ttcgatatgg ttcgatgcaa acgatgctcc
     1261 accattgaaa aacgggtcca atatgtgcgg caataaatga ttgaatattc tgcagttgcc
     1321 acacgggtcc aatatgtgcg gcaataaatg attgaatatt ctgcagttgc tccaccattg
     1381 aaaaacgggt ccaacgtgcg cagttgtcat atttctatat aacccccccc ccatatcatt
     1441 ctctgcccat ttcccaggcg ttcatccatt tttctattcc aatcatcatg ccaccaaaca
     1501 agaagcaaaa actcgacaat cgacctacct gtctgcattc atgcaacaag acttcctttg
     1561 caaaggcttt cttacctaat gagacctacc ggcagcgtct tctagattac atcgccatca
     1621 tccatcaact cgccgaccat gcttcccacg cgctgaaatt ctatctcctt tcagcaccaa
     1681 cctttcccac ggtaaatgaa gatacaatcg aaggcatcct gtatcttctc aacaaggggg
     1741 aggcttggca tccaagaaag gaagcgaaga aggcatggcg ggatagtttg ctgccatacg
     1801 ttcaacggta ctgccaaatc gtcggcttcg ttcatccaaa tctacgaggc gagcagcagt
     1861 caatcaatta cctgacagcg agtatgatga caaacctgaa agtcaacgtt caagagcatt
     1921 ttatgacgat gctgctccga tatatcaatc tacggctgga cgtgaaggga cggaaagggc
     1981 aatttcctcc aaagagtgaa gtgcggaaag ctttctttgc tcggctacgc tacttgaagt
     2041 cgattttcct ttttgatgtc gtgcccgagt cactggatga cttgactgct gaagagagtg
     2101 agcttctaga agagatgtgg tcattggatc tcccattcct tcccaacaat ccccttgcct
     2161 acgccattgt tgctgatccg atgtcatttt ttcccgcgta ctgcaaactc tctgggctgt
     2221 atgaacgata tggcttccga cggttcagtg caatacctct gcgccgctcg ctcattcaaa
     2281 gtcacgtgcg aatcgacacc atcatcctgt accagcatat cctttgcatc acacgtccag
     2341 aagcagaagc ggtcgaaaag gatgatctgt ggttgcgggt ctgtaatcta tgtaccaagg
     2401 cttttcggtc tcgccgcggt atgcagtttg aaggctcgat cacgacggat ggtacctcgg
     2461 tgtcggttta cttgaaacac cctgatgccg acaagtatgg aaggcgcggg ggtgggaaaa
     2521 agtcagcaaa aacgatggag gcggaggtta aagcggtata tgtggagaac aacttgcctg
     2581 cttgtcgagc agcagagaac attgtcgtta tcgacccaaa caagcgcgac attctctact
     2641 gccaagacag caatggtgcg acaatgtttc gctacaccgc caatcaacgc tgcagggaga
     2701 ctggcagccg gcaatttgca aagagacgag aagcaatgaa gaaggaagcg ggaattgacc
     2761 tcatagactc acgaatacca tcccccaaga cgatgaatct catggacttc atgcgttacc
     2821 ttctcgttcg ccgcgctgat tgggatcgtc gcaaggagtt ctactcccat cctgcccaca
     2881 cgcggtggaa gtggcactct ttcatcaatc ggcagcgaag tgaatcggac ctcataagca
     2941 acatgcgcga caagtttggg aacttcaccg ttgtgatggg tgattggagc gatgccggcc
     3001 gaactgcaaa atttcagacc tcatcaaaga caaaaggctg gcgcattctg ttcaggcgca
     3061 atcgcatcaa ctgcttcctg attgatgaac acaagacctc atctgtttgc cctcgctgtt
     3121 tggcctcata caacgacttc cttgaaaagg acttcaaaca acgacctcat tcaagacctt
     3181 ggcggcgacg agaaggcaag gttgaagatg tccatggctt gctgggttgt accaacccta
     3241 actgtttgca gcaagactgg acgacaatgc gctactggaa tcgagatacg ctggcaacgt
     3301 gcaatatgct gacaatcgtg caatcaatgt tggatgggca cggtagacca gaaaggttca
     3361 gcagaagcgt tccagctata gcgtagcgta gattggttag attagcttat ccgaaccggt
     3421 tgtcgccggt tcattccctg gtgcgggtgc tagtgccaaa gtccaccggc tccgcactaa
     3481 gtaatagggg gaggtgttct agtcagcaac cctttcaaaa tcttcaaggg agtactcctc
     3541 agtgttcgtc atactaaccc aacgggattc ctccggtata tgaatcatct tcacaatatc
     3601 atctgcaaac gtaacattaa gttgacactt tgcaaatctg ttttttctcc cggctacacg
     3661 ttggaagatt ctgtcaatgc gtcctatgta ttgggtaggt tggaagtagt ccaaggtaac
     3721 attctgagct atgcgttagc aactcagaca gatgtacaag cccctttaaa actggaaaat
     3781 accttgttag aggggtcttg aaaacccctt gccgagattt tgaagagttc tcccatgggt
     3841 tcgacgcaaa ggccaatata gctcccctga tgctcgtttt gctttggttt aaatagcaga
     3901 tacatggtca acgttttgaa agtagctggc tgagccattg tctcaggtga cggctgcagg
     3961 gcaccatttt catcaagaga catgccctga aacgtagtag atagcgacat tctgagttgg
     4021 ttgaaccgag cggagttctc ttagcgatct cacacgctga tgactgacgg tgaccaagct
     4081 gtataactga acgctccgaa cgacaatgga cacaggctat tgaaatatcg tccaagcaaa
     4141 ctggaagcag tcaataaaca ggcttccagc cgatgttgta cctgacgctg gcagactctc
     4201 agtgttctgg cagatcaacg taaagacatt tcgtccgttt ctgaaagccc caatgttcct
     4261 gtggctggca cttccattta accatttatt ccttttctcg ttgccatgtc aacaatttgc
     4321 caaacgcttt gcaagcagtt cattgagcag gattgttaac taccttttgg acgaacaagt
     4381 catgattgcc ttcactatag gcaaaacggc cactaggtca agttttcatt ttcccaagcc
     4441 gattggccac tcgccaataa cccggtcttt tgccaggaag cctcgtcatg acaactccct
     4501 ttgtaagttc cagaaaattg tagcggttga aactttatga aatatacatg tgagcttact
     4561 cgttacagtg aacattgttg gacgaagtgg tgttgtcaaa taccttggtg agtgagagct
     4621 cgttaatgtg acattggcat cgtgcatttt tgctaacgtg gagacttaaa gagtcacaca
     4681 gagaaagcga taagaagcag gacgtacagt acgttcccca tccccaacga cggtttttgc
     4741 caaatgaggt acgaaacgaa tcttttggtc tagtagactg gtaagtgtgg ccaactgaac
     4801 tgacctttta tatcgcaaca gacctatgtc ccctccgact tgaacaatga aaatattgaa
     4861 aagtacatca aagacaagca aaagcaagca ccggaagacg tttgcgaaaa gtatggaata
     4921 aatcctttga aggtgtatcg ggtacgtacc gtgtagaata ttttaccgtg tttgttggat
     4981 cattcgtttg acttgggctg ccgaatagga tacgacgttt ctatcgagat ttttaacgcg
     5041 aatggcatac atgaagc
//
LOCUS       NW_015971537.108_-_Loci_with_Fz        4477 bp    DNA     linear   UNA 12-MAY-2023
DEFINITION  Spizellomyces punctatus DAOM BR117 chromosome Unknown supercont1.1,
            whole genome shotgun sequence.
ACCESSION   geneious|urn:local:
VERSION     geneious|urn:local:.:1rt-g96hokv:14
KEYWORDS    .
SOURCE      .
  ORGANISM  .
FEATURES             Location/Qualifiers
     Loci_with_Fz    1..4477
                     /created_by="gfaure"
                     /label="Loci with Fz"
     gene            complement(<1..1070)
                     /locus_tag="SPPG_00354"
                     /db_xref="GeneID:27684087"
                     /label="gene"
     CDS             join(complement(170..749),complement(<1..103))
                     /locus_tag="SPPG_00354"
                     /codon_start=1
                     /product="uncharacterized protein"
                     /protein_id="XP_016612676.1"
                     /db_xref="GeneID:27684087"
                     /translation="MLFSDCVGGFWWWGSSFVGSNNPKSSQQIMLSSNEQEEDSRVSL
                     PALPPLPPHGSATSLWESWERIKVPTDDVDLEDQSEFLPIHVRSENVVVLSRVGPAKF
                     RLLDSESSSSDSSNVSDVTESSSPNPTFGAMTLPPPSLCPNSTSPPSILQRPGTHSRP
                     QNLQKHVRFKLDQEDSSQNLDATVKIKSRQSRKLSPWPTDSSAINYLDFLMNTSSSPP
                     KHRADVWEL"
                     /label="uncharacterized protein CDS"
     mRNA            join(complement(170..1070),complement(<1..103))
                     /locus_tag="SPPG_00354"
                     /product="uncharacterized protein"
                     /transcript_id="XM_016748682.1"
                     /db_xref="GeneID:27684087"
                     /label="uncharacterized protein mRNA"
     ORF             complement(165..662)
                     /transl_table=11
                     /Genetic_code="Bacteria, Archaea"
                     /created_by="Glimmer3"
                     /Glimmer_Reading_Frame="-3"
                     /Glimmer_score="5.11"
                     /label="orf00001"
     ORF             complement(757..867)
                     /transl_table=11
                     /Genetic_code="Bacteria, Archaea"
                     /created_by="Glimmer3"
                     /Glimmer_Reading_Frame="-1"
                     /Glimmer_score="0.47"
                     /label="orf00002"
     end             complement(1349..1378)
                     /original_coord="NW_015971537:941732_941703:-1"
                     /label="end"
     ORF             1446..1499
                     /transl_table=11
                     /Genetic_code="Bacteria, Archaea"
                     /created_by="Glimmer3"
                     /Glimmer_Reading_Frame="+3"
                     /Glimmer_score="1.77"
                     /label="orf00004"
     gene            <1613..>3496
                     /locus_tag="SPPG_00355"
                     /db_xref="GeneID:27684088"
                     /label="gene"
     CDS             1613..3496
                     /locus_tag="SPPG_00355"
                     /codon_start=1
                     /product="uncharacterized protein"
                     /protein_id="XP_016612677.1"
                     /db_xref="GeneID:27684088"
                     /translation="MPPKKQRLEKLDKPTLVTLHTCNKTSFAKAFLPNEIYHQRLLDY
                     IAIIHELADHASHALKFYILSAPSFPMVDQDTIEAILYLLNKGEAWHPRKEAKKAWRD
                     CLLPYVQRYCQIVGFVHPNLRGEQQSVNYLTASMMTNLKVNIQEHFMTMLLRYINLRL
                     DVRGRKGPPKSEARKAFFARLRYLKSIFLFDIVPELLDDLTAEESELLEEIWSLDRPF
                     LVDNPLAYAVVVNPMSFFPAYCRLSSLYEKHGFRQFSAIPLRRSLIQSHVRIDTIILY
                     QHILCIARREAETVEKVDLWLRVCNLRNKAFRSRRGMCFEGSITTDGTSVSVYLKHPE
                     ADKYGKRGGGKKSAKTLEAEVKAVYVENNLPACRAAENFVVIDPNKRDLLYCQDNKGT
                     IFRYTANQRCKETGSRRFAKERQRMKAGGIDLIESRIPSHKTMNLMDFTRYLLVRRAD
                     SDRRKEFYSHPAHTRWKWHAFINRQKSESDLISNMHNKFGNFTIVMGDWSDAGRTARF
                     QTSSKTKGWRTLFKRNRINCFLLDEYKTSSVCPCCSSDVEKGFQTRPHSRPYRRREGK
                     IEKVHGLLGCTNPNCLQQAWTSGMRYWNRDTLSTCNMLMIVQSMLDGHGRPEVFSRSR
                     SVA"
                     /label="uncharacterized protein CDS"
     mRNA            <1613..>3496
                     /locus_tag="SPPG_00355"
                     /product="uncharacterized protein"
                     /transcript_id="XM_016748683.1"
                     /db_xref="GeneID:27684088"
                     /label="uncharacterized protein mRNA"
     ORF             1613..3496
                     /transl_table=11
                     /Genetic_code="Bacteria, Archaea"
                     /created_by="Glimmer3"
                     /Glimmer_Reading_Frame="+2"
                     /Glimmer_score="5.12"
                     /label="orf00007"
     fz              1664..3481
                     /original_coord="NW_015971537:942018_943835:1"
                     /fz="1 19_633 96.3949843260188"
                     /label="fz"
     gene            complement(3493..>4477)
                     /locus_tag="SPPG_00356"
                     /db_xref="GeneID:27684089"
                     /label="gene"
     mRNA            join(complement(4295..>4477),complement(4179..4215),
                     complement(4073..4118),complement(3883..4005),
                     complement(3493..3827))
                     /locus_tag="SPPG_00356"
                     /product="8-oxoguanine DNA-glycosylase (ogg)"
                     /transcript_id="XM_016748685.1"
                     /db_xref="GeneID:27684089"
                     /label="8-oxoguanine DNA-glycosylase (ogg) mRNA"
     mRNA            join(complement(4295..>4477),complement(4179..4215),
                     complement(4073..4118),complement(3883..4005),
                     complement(3493..3827))
                     /locus_tag="SPPG_00356"
                     /product="8-oxoguanine DNA-glycosylase (ogg), variant"
                     /transcript_id="XM_016748684.1"
                     /db_xref="GeneID:27684089"
                     /label="8-oxoguanine DNA-glycosylase (ogg), variant mRNA"
     end             3556..3585
                     /original_coord="NW_015971537:943939_943910:1"
                     /label="end"
     CDS             join(complement(4295..>4477),complement(4179..4215),
                     complement(4073..4118),complement(3883..4005),
                     complement(3627..3827))
                     /codon_start=3
                     /locus_tag="SPPG_00356"
                     /product="8-oxoguanine DNA-glycosylase (ogg)"
                     /protein_id="XP_016612679.1"
                     /db_xref="GeneID:27684089"
                     /translation="ARLAQENVENELRQLGFGYRAKYISQTARYIMEHHDETWLRGLR
                     NLPYEECRDELLKLAGVGPKVADCVCLMSMDKPGAIPVDTHVWQIAKRDYKLSGLASK
                     TLTQKNYLAIGDRFRTIFGTHAGWAHSVLFTADLRQFEHRLVSSVENKSNIVLEGKRE
                     EAPQPRRPKKTAGVTVLDRYPRRKRRILEGDHEKK"
                     /label="8-oxoguanine DNA-glycosylase (ogg) CDS"
     CDS             join(complement(4295..>4477),complement(4179..4215),
                     complement(4073..4118),complement(3883..4005),
                     complement(3627..3827))
                     /codon_start=3
                     /locus_tag="SPPG_00356"
                     /product="8-oxoguanine DNA-glycosylase (ogg), variant"
                     /protein_id="XP_016612678.1"
                     /db_xref="GeneID:27684089"
                     /translation="ARLAQENVENELRQLGFGYRAKYISQTARYIMEHHDETWLRGLR
                     NLPYEECRDELLKLAGVGPKVADCVCLMSMDKPGAIPVDTHVWQIAKRDYKLSGLASK
                     TLTQKNYLAIGDRFRTIFGTHAGWAHSVLFTADLRQFEHRLVSSVENKSNIVLEGKRE
                     EAPQPRRPKKTAGVTVLDRYPRRKRRILEGDHEKK"
                     /label="8-oxoguanine DNA-glycosylase (ogg), variant CDS"
     ORF             complement(3627..3866)
                     /transl_table=11
                     /Genetic_code="Bacteria, Archaea"
                     /created_by="Glimmer3"
                     /Glimmer_Reading_Frame="-3"
                     /Glimmer_score="3.00"
                     /label="orf00008"
     ORF             3886..3942
                     /transl_table=11
                     /Genetic_code="Bacteria, Archaea"
                     /created_by="Glimmer3"
                     /Glimmer_Reading_Frame="+1"
                     /Glimmer_score="12.86"
                     /label="orf00009"
ORIGIN      
        1 ttcaattccc atacgtccgc acgatgtttg ggtggggatg atgaggtatt cataagaaaa
       61 tcgagataat tgatggcaga ggaatccgtt ggccatggag atactgttgc atcagacagt
      121 taattgaatt cactactggt taaacatgcg tgactattat catactaaca ctttcgagac
      181 tgcctcgatt tgatcttgac tgttgcgtcc aggttttggc tgctatcttc ttggtccaat
      241 ttgaaccgaa cgtgtttctg caggttctga ggccgtgagt gtgttccggg acgttgtaag
      301 atagacggtg gggatgttga attgggacac aacgatggag gcggtagggt catcgctcca
      361 aatgtagggt ttggagaact tgattctgtg acatcgctca cattactgct atcactgcta
      421 ctagattcag aatccaatag cctaaacttg gcaggtccca ctcgtgacaa gacgacaacg
      481 ttctctgatc gaacatgaat aggcaggaat tcgctctgat cctccagatc cacatcatct
      541 gtgggcactt tgattctttc ccagctttcc catagcgagg tcgcagaccc atgaggcggc
      601 aatggaggca gagctggcag agaaactcga gagtcctcct cttgttcatt cgatgagagc
      661 ataatttgtt gcgaagactt tggattattc gagccgacaa acgacgaccc ccaccaccag
      721 aaaccaccta cacagtcgga aaacagcata atgaggtcaa gaatttagaa tgaaattggg
      781 gggaagatga ggaaagacga cggcggaaat gccaaggtgg aaggcggcta aattggaggg
      841 aaggaaagca acctgtcgaa aatccatgca gcgggctctt ttaaggtgcc ctccacaagt
      901 ctccgaatgc agtacacatg tgaaaattgc gatactagat attatttctt tatcctcccc
      961 tatctgatag atgtcctttg gggggttatt ttccatcaca atcctttaaa ccttgctctc
     1021 gtgctctcca caaaactggc tgcgcacggg cttttccccc ctacccctct atggccgcgt
     1081 gcaactaggc gtgtgcaggg cgataactca ttcacgtgac tataagttga tgaacagctc
     1141 cccatgcaca gactacagca ttaaagtgct ttcaacttta taaaatgatg tgcaattcca
     1201 cgtgcgtaag atgggcatgc gataaactca aaggctggaa ggttctcccg gcaagagctc
     1261 gagcattcct ccatgggttt gactcctaca tatccttgcc cgcgagcagc ggtccacaag
     1321 catgtgcctt ggacaaattt aatttccata gtacggagcc ggtgggtatt ggcactagta
     1381 catagattcc aatcaattta atcataattt tactcgattt agacttatgg ttcaatgcac
     1441 aaaagatgca ccacccattg aaaaacgggt ccaatatgtg cggcatctat gaggattgag
     1501 gaattttcgc agttgcggcg agtgagttgc cacatttcta tataaacccc tccactatcg
     1561 ttctctccct gcccattttc ccaggctttc atcttttccc acagatatca tcatgccacc
     1621 aaagaagcaa aggctcgaaa aactcgacaa acccacctta gtgaccttac acacctgcaa
     1681 caagacgtcc tttgcaaaag ctttcctgcc aaacgagatc taccaccaac ggcttctaga
     1741 ttacatcgcc atcattcatg aacttgctga ccacgcttcc cacgctctca aattctacat
     1801 cctatctgca ccatcctttc ccatggtaga tcaagataca atcgaagcga ttctctatct
     1861 tctcaacaag ggggaggctt ggcatccaag aaaggaagca aagaaggcat ggcgggattg
     1921 tttgctgcca tatgttcaac ggtactgcca aatcgtcggc tttgttcacc ccaatctacg
     1981 aggcgagcag caatcagtca attacctgac agcgagtatg atgacgaacc tgaaagtcaa
     2041 cattcaagaa catttcatga cgatgctgct ccgctatatc aatctacggc tcgacgtgag
     2101 gggacggaaa gggcctccaa agagtgaagc acggaaagct ttctttgctc ggctacgcta
     2161 cttgaagtca attttccttt tcgatatcgt gcccgaattg ctggatgact tgactgctga
     2221 agagagtgaa cttctagaag agatttggtc actcgatcgg ccttttcttg ttgacaatcc
     2281 actcgcctac gcagttgtcg tcaatccaat gtcctttttc cctgcgtact gtcggttgtc
     2341 aagcctatat gaaaagcatg gatttcgaca gttcagcgcg atacctctgc gccgctctct
     2401 catccaaagc catgtgcgga tcgacaccat cattctctac cagcatatcc tttgcatcgc
     2461 acgaagagaa gcggaaactg ttgaaaaggt cgatttatgg ttgcgcgtct gtaatctgcg
     2521 gaacaaggct tttagatctc gtcgtggaat gtgttttgaa ggctcgatca cgacggacgg
     2581 tacctcggtg tcagtttact tgaaacatcc tgaagccgac aagtatggaa agcgtggcgg
     2641 tgggaaaaag tcggcaaaga ccttagaagc tgaggtgaag gcagtatatg tggagaacaa
     2701 cttgcctgct tgtcgagcag cagagaactt tgtcgttatc gacccaaaca agcgcgatct
     2761 tctctactgc caagacaaca agggcaccat cttccgttac accgccaatc aacgctgcaa
     2821 ggagactgga agccgtcgat ttgcaaaaga gcggcagcgg atgaaagctg gcggtattga
     2881 cctcatagaa tcacgtatcc caagccacaa gacgatgaac ctcatggact ttactcgcta
     2941 ccttcttgtt cgccgcgcag attcggatcg tcgcaaggaa ttctactccc accctgccca
     3001 cacgcgatgg aaatggcacg cattcataaa ccgtcagaag agcgaatcag acctcatatc
     3061 caacatgcac aacaagtttg ggaactttac cattgtgatg ggagattgga gcgatgccgg
     3121 tcgaactgcg agatttcaga cctcatcaaa gacgaaaggc tggcgcaccc tctttaagcg
     3181 caacaggatc aactgcttcc ttctcgacga gtacaagacc tcatctgttt gcccttgctg
     3241 ttcctctgac gttgaaaaag gcttccaaac acgacctcat tcaagacctt atcgacgacg
     3301 agaaggcaag attgaaaaag tccacggatt gctgggttgt accaacccta actgtttgca
     3361 gcaagcctgg acatcgggaa tgcgctactg gaatcgagat acgctgtcaa cctgcaacat
     3421 gctgatgatc gtgcaatcaa tgttggatgg acatggtaga ccagaggtgt tcagcaggag
     3481 ccgtagcgta gcgtagattg gttagattag gttttccgaa ccggttgtcg cgcggttcaa
     3541 tccctggtgc gggtgctagt gccaataccc accggctccg cactatcaat ataaaggtaa
     3601 ttagaattta ctatctacag aaatatctac tttttttcat ggtccccctc gaggatccgg
     3661 cgttttctac ggggataccg atcaagtacg gtaacgcccg ctgtcttttt tgggcgcctc
     3721 ggctgtgggg cctcctcacg tttaccctct agcacaatat tcgacttgtt ctctacagat
     3781 gataccaatc gatgttcaaa ttggcgcagg tcggcggtaa atagcacctg cgtgcgctga
     3841 tgagtacatg acagcaaagg ttccattttc aaagtcactt actgaatgcg cccatccagc
     3901 gtgtgtccca aagatcgttc gaaagcgatc cccgatcgct aagtagttct tttgcgtgag
     3961 agtttttgaa gcgaggccgg acaacttgta gtctcttttc gcaatctagt gcgcaactgt
     4021 aatgtttagc ttctgtctca aactaatatc gacccaagat cacattgcat acctgccata
     4081 catgcgtatc aacgggtatc gctcctggct tatccatgct atacgtatct atcaacaaat
     4141 gcagactacg aaacaaatat tcaaacctcc gcatatacct cattaaacag acacagtctg
     4201 caacctttgg tcccactaaa taaaatttca aattcaagaa tagttattgt ccatcatcta
     4261 cctgtaagct cgactcgact actgcttagc ttaccaccag ccagcttcaa caactcatcc
     4321 ctgcattctt catatggcaa atttctcaat cctcttaacc aggtttcgtc atggtgctcc
     4381 atgatgtacc tcgccgtttg cgatatgtat tttgcacggt agccgaaacc aagctgccgc
     4441 aactcgtttt ccacattttc ttgtgcaaga cgcgcca
//
LOCUS       NW_015971539.89_-_Loci_with_Fz        7305 bp    DNA     linear   UNA 12-MAY-2023
DEFINITION  Spizellomyces punctatus DAOM BR117 chromosome Unknown supercont1.3,
            whole genome shotgun sequence.
ACCESSION   geneious|urn:local:
VERSION     geneious|urn:local:.:1rt-g96hokv:15
KEYWORDS    .
SOURCE      .
  ORGANISM  .
FEATURES             Location/Qualifiers
     Loci_with_Fz    1..7305
                     /created_by="gfaure"
                     /label="Loci with Fz"
     CDS             join(<1..77,148..498)
                     /codon_start=3
                     /locus_tag="SPPG_02315"
                     /product="atypical/RIO/RIO2 protein kinase"
                     /protein_id="XP_016611303.1"
                     /db_xref="GeneID:27685909"
                     /translation="EREFSLDVEVAASGFTKKQQEELEKLQEELGDQSDDSGSEETDD
                     EEASTDEDGDVETERDAATVEDELLQEVPSSDNLDISEADSQHLMESLNERVHTLAID
                     DSQSRVPSMLQERDQLEQAPSGSESEEEEEVDEDRILRN"
                     /label="atypical/RIO/RIO2 protein kinase CDS"
     gene            <1..500
                     /locus_tag="SPPG_02315"
                     /db_xref="GeneID:27685909"
                     /label="gene"
     mRNA            join(<1..77,148..500)
                     /locus_tag="SPPG_02315"
                     /product="atypical/RIO/RIO2 protein kinase"
                     /transcript_id="XM_016750607.1"
                     /db_xref="GeneID:27685909"
                     /label="atypical/RIO/RIO2 protein kinase mRNA"
     ORF             complement(439..501)
                     /transl_table=11
                     /Genetic_code="Bacteria, Archaea"
                     /created_by="Glimmer3"
                     /Glimmer_Reading_Frame="-1"
                     /Glimmer_score="2.93"
                     /label="orf00001"
     ORF             complement(879..962)
                     /transl_table=11
                     /Genetic_code="Bacteria, Archaea"
                     /created_by="Glimmer3"
                     /Glimmer_Reading_Frame="-3"
                     /Glimmer_score="1.16"
                     /label="orf00003"
     ORF             complement(974..1189)
                     /transl_table=11
                     /Genetic_code="Bacteria, Archaea"
                     /created_by="Glimmer3"
                     /Glimmer_Reading_Frame="-2"
                     /Glimmer_score="2.56"
                     /label="orf00004"
     ORF             complement(1272..1502)
                     /transl_table=11
                     /Genetic_code="Bacteria, Archaea"
                     /created_by="Glimmer3"
                     /Glimmer_Reading_Frame="-3"
                     /Glimmer_score="2.59"
                     /label="orf00006"
     ORF             complement(1499..1744)
                     /transl_table=11
                     /Genetic_code="Bacteria, Archaea"
                     /created_by="Glimmer3"
                     /Glimmer_Reading_Frame="-2"
                     /Glimmer_score="4.76"
                     /label="orf00007"
     ORF             complement(1769..1882)
                     /transl_table=11
                     /Genetic_code="Bacteria, Archaea"
                     /created_by="Glimmer3"
                     /Glimmer_Reading_Frame="-2"
                     /Glimmer_score="1.71"
                     /label="orf00008"
     ORF             2024..2098
                     /transl_table=11
                     /Genetic_code="Bacteria, Archaea"
                     /created_by="Glimmer3"
                     /Glimmer_Reading_Frame="+2"
                     /Glimmer_score="0.63"
                     /label="orf00010"
     ORF             2085..2162
                     /transl_table=11
                     /Genetic_code="Bacteria, Archaea"
                     /created_by="Glimmer3"
                     /Glimmer_Reading_Frame="+3"
                     /Glimmer_score="5.97"
                     /label="orf00012"
     ORF             complement(2191..2259)
                     /transl_table=11
                     /Genetic_code="Bacteria, Archaea"
                     /created_by="Glimmer3"
                     /Glimmer_Reading_Frame="-1"
                     /Glimmer_score="2.39"
                     /label="orf00013"
     ORF             complement(2338..2526)
                     /transl_table=11
                     /Genetic_code="Bacteria, Archaea"
                     /created_by="Glimmer3"
                     /Glimmer_Reading_Frame="-1"
                     /Glimmer_score="1.81"
                     /label="orf00018"
     ORF             2621..2773
                     /transl_table=11
                     /Genetic_code="Bacteria, Archaea"
                     /created_by="Glimmer3"
                     /Glimmer_Reading_Frame="+2"
                     /Glimmer_score="3.18"
                     /label="orf00017"
     ORF             2814..2978
                     /transl_table=11
                     /Genetic_code="Bacteria, Archaea"
                     /created_by="Glimmer3"
                     /Glimmer_Reading_Frame="+3"
                     /Glimmer_score="5.63"
                     /label="orf00019"
     ORF             complement(2991..3053)
                     /transl_table=11
                     /Genetic_code="Bacteria, Archaea"
                     /created_by="Glimmer3"
                     /Glimmer_Reading_Frame="-3"
                     /Glimmer_score="6.01"
                     /label="orf00021"
     ORF             complement(3085..3138)
                     /transl_table=11
                     /Genetic_code="Bacteria, Archaea"
                     /created_by="Glimmer3"
                     /Glimmer_Reading_Frame="-1"
                     /Glimmer_score="4.81"
                     /label="orf00022"
     ORF             3113..3334
                     /transl_table=11
                     /Genetic_code="Bacteria, Archaea"
                     /created_by="Glimmer3"
                     /Glimmer_Reading_Frame="+2"
                     /Glimmer_score="5.76"
                     /label="orf00024"
     end             complement(3253..3282)
                     /original_coord="NW_015971539:1635395_1635366:-1"
                     /label="end"
     ORF             complement(3329..3412)
                     /transl_table=11
                     /Genetic_code="Bacteria, Archaea"
                     /created_by="Glimmer3"
                     /Glimmer_Reading_Frame="-2"
                     /Glimmer_score="5.39"
                     /label="orf00026"
     fz              3414..4805
                     /original_coord="NW_015971539:1635527_1636918:1"
                     /fz="1 1_466 73.04075235109718"
                     /label="fz"
     CDS             3414..4913
                     /locus_tag="SPPG_09012"
                     /codon_start=1
                     /product="uncharacterized protein"
                     /protein_id="XP_016611304.1"
                     /db_xref="GeneID:27692137"
                     /translation="MPPKKKQKLERLEKLDKPTCLHTCNKTSFTKAFLPNETYRQRLL
                     DYIAIIHQLADHASHALKFYILYAPTFPTVNEDTIEAILYLLNKGEAWHPRKEAKKAW
                     RDCLLPYVQRYCQIIGFVHPNLRGEQQSVNYLTASMMTNLKVNVQEHFMTMLLRYINL
                     RLDVKGQKQRLPLKSDARNAFFARLRYLKSIFLFDIVPESLDDLTAEESELLEEIWSL
                     NIPLSDDQPLAYSVAVDPLAFFPAYCKLSGLYERHGFHQFSAIPLRRSLIQSHVRIDT
                     IILYSHLLCITRREAETVEKVDLWLRVCNLRNKAFRSRRGMQFEGSVTTDGTSVSVYL
                     KHPEADKYGKRSGGKKSANTTEAEVKAQYVEKNLPACRAAENVVVIDPNKRDILYCQD
                     SNGTMFRYTANQRAVETGSRRFAKERQQMKKEAGMDLIESRIPSHKTMNLMDFMRYLL
                     VRRADWDRRKEFYSTLPTRDGNGTPSSIGSEANQTSYPTCATSLGTLPL"
                     /label="uncharacterized protein CDS"
     gene            <3414..>4913
                     /locus_tag="SPPG_09012"
                     /db_xref="GeneID:27692137"
                     /label="gene"
     mRNA            <3414..>4913
                     /locus_tag="SPPG_09012"
                     /product="uncharacterized protein"
                     /transcript_id="XM_016757164.1"
                     /db_xref="GeneID:27692137"
                     /label="uncharacterized protein mRNA"
     ORF             3414..4913
                     /transl_table=11
                     /Genetic_code="Bacteria, Archaea"
                     /created_by="Glimmer3"
                     /Glimmer_Reading_Frame="+3"
                     /Glimmer_score="3.01"
                     /label="orf00032"
     fz              4805..5305
                     /original_coord="NW_015971539:1636918_1637418:1"
                     /fz="1 467_638 26.959247648902824"
                     /label="fz"
     ORF             5387..5551
                     /transl_table=11
                     /Genetic_code="Bacteria, Archaea"
                     /created_by="Glimmer3"
                     /Glimmer_Reading_Frame="+2"
                     /Glimmer_score="0.37"
                     /label="orf00034"
     ORF             5566..5715
                     /transl_table=11
                     /Genetic_code="Bacteria, Archaea"
                     /created_by="Glimmer3"
                     /Glimmer_Reading_Frame="+1"
                     /Glimmer_score="5.75"
                     /label="orf00036"
     cur_end         5647..5676
                     /created_by="gfaure"
                     /label="cur_end"
     ORF             5706..6005
                     /transl_table=11
                     /Genetic_code="Bacteria, Archaea"
                     /created_by="Glimmer3"
                     /Glimmer_Reading_Frame="+3"
                     /Glimmer_score="5.31"
                     /label="orf00037"
     gene            5828..6794
                     /locus_tag="SPPG_02316"
                     /db_xref="GeneID:27685910"
                     /label="gene"
     mRNA            join(5828..5991,6051..6794)
                     /locus_tag="SPPG_02316"
                     /product="uncharacterized protein"
                     /transcript_id="XM_016750608.1"
                     /db_xref="GeneID:27685910"
                     /label="uncharacterized protein mRNA"
     CDS             join(5943..5991,6051..6694)
                     /locus_tag="SPPG_02316"
                     /codon_start=1
                     /product="uncharacterized protein"
                     /protein_id="XP_016611305.1"
                     /db_xref="GeneID:27685910"
                     /translation="MTELSKAAFSRICFALGKPIAVLPNPQARIPAYLLHYEFSLALL
                     SLHSKQHYVSSAQLTHQHTAEDLATAEHLLCVINFPRKQIGKFKSDCLTTGVQDDQAP
                     DPVKKRETTVAVGVLNMAESGNNNILPGSRVHIDGRHEVVDTNDRDLSWEEFCQFEIR
                     VGTVLSGDGNVDFGENWGVRRCKSAIELGIYTGKQVLAVLNVEDGPWVLSVGKTGLIG
                     PLKKVSNGIRLA"
                     /label="uncharacterized protein CDS"
     ORF             complement(5970..6041)
                     /transl_table=11
                     /Genetic_code="Bacteria, Archaea"
                     /created_by="Glimmer3"
                     /Glimmer_Reading_Frame="-3"
                     /Glimmer_score="5.78"
                     /label="orf00039"
     ORF             6111..6176
                     /transl_table=11
                     /Genetic_code="Bacteria, Archaea"
                     /created_by="Glimmer3"
                     /Glimmer_Reading_Frame="+3"
                     /Glimmer_score="0.64"
                     /label="orf00038"
     ORF             complement(6718..6801)
                     /transl_table=11
                     /Genetic_code="Bacteria, Archaea"
                     /created_by="Glimmer3"
                     /Glimmer_Reading_Frame="-1"
                     /Glimmer_score="1.31"
                     /label="orf00041"
     ORF             6914..7018
                     /transl_table=11
                     /Genetic_code="Bacteria, Archaea"
                     /created_by="Glimmer3"
                     /Glimmer_Reading_Frame="+2"
                     /Glimmer_score="1.56"
                     /label="orf00042"
ORIGIN      
        1 ccgagcggga gttttctttg gatgttgagg tggcagctag tggcttcacg aagaagcaac
       61 aagaagagct tgagaaggtg ggtgtttgcg caaaggttgg gtgccatgaa caatagttgc
      121 tcaaaacaaa cctgtcaaca ttttcagcta caagaagaat tgggggatca atctgatgat
      181 agcgggtcgg aagagacgga tgacgaggaa gcaagcactg acgaagatgg agatgtggaa
      241 acggaaaggg atgcggctac tgtcgaggac gagctattgc aggaggttcc ctcaagcgac
      301 aaccttgata tatccgaagc tgatagtcag cacttgatgg agagcctgaa cgagagggtg
      361 catactttgg caattgatga ttcgcagtcg cgtgttccat ctatgttgca ggagcgggat
      421 caactggaac aagcgccatc aggatccgaa tcggaggaag aggaggaggt ggacgaggac
      481 aggatattga ggaattgaca tcgcgctcac gtccnnnnnn nnnnnnnnnn nnnnnnnnnn
      541 nnnnnnnnnn nnnnnnnnnn nnnnnnnnnn nnnnnnnnnn nnnnnnnnnn nnnnnnnnnn
      601 nnnnnnnnnn nnnnnnnnnn nnnnnnnnnn nnnnnnnnnn nnnnnnnnnn nnnnnnnnnn
      661 nnnnnnnnnn nnnnnnnnnn nnnnnnnnnn nnnnnnnnnn nnnnnnnnnn nnnnnnnnnn
      721 nnnnnnnnnn nnnnnnnnnn nnnnnnnnnn nnnnnnnnnn nnnnnnnnnn nnnnnnnnnn
      781 nnnnnnnnnn ngtttctctg taaatatcca gatagcggat gttgttccgt tcgtgcaatg
      841 tccacaccgt tcatctcttt atcatgtagc gctgatcgtc attgcaaata caaggatcct
      901 ttcatgagta tggctgggct tgacatcgca gctgaggtag ttttgatctt tataaagcgc
      961 atctgcacac aatttataga gtgattcttt tcatatacac ggaacaatcc ttcaaggtca
     1021 aagcagaaaa tcggttctgg atcaccatct ggaaggtctg ttggtcgtgt aggcatcttt
     1081 gacaaccttt ccagacataa tcacagcatg actgaatagt cgtgtttacg ggcatcttga
     1141 ccatattccg aagtattgat gttgatgtaa ctttgaggga gacaaacatg tagccaatcg
     1201 tccacctaac tctaacctaa acctacccta tgccgcccaa gactttttcc tctaccacct
     1261 cccactccct gtcaggggaa agtcactacc cgctcgtcca tgaggtagaa aagatctttg
     1321 actcgtactt ttgacacgat accctgaatc agtccgtaaa tcgacgcatc tctagccatt
     1381 ttcccaacaa aactgctgcc aaaacagcta aaggtcttcc tttcttgctg gatgtcttta
     1441 tgtatggagg aatatctctt cacgagagca gttgttgatt cgagtgacgt ttcccgtttc
     1501 aatgtactcg gcatccaacc tttttgaaat ttttgccttt tacctggtcg ctttttgaga
     1561 tggatcttcc aaggtatttc atcaggtatc ccatgagatc atatgccact cctaccggga
     1621 atctatcgtc agatggaaca cgttcaaagg tgaataggta gttgcagtgg ttgttgcgta
     1681 agatggaaga agcgagtggg tcaaagtagg aaagttgggg gcacaaactt gagtagtcat
     1741 tcacttccct tttatcatcc ggagtaattt aaatgacatg gattggggct tttggcaatc
     1801 ttacaatata tctatccgtg atgttgaggt caccggcgtc ggacttgcga tattcaattg
     1861 ccatattcga ttgcgtcgac attttcatcg cgtctggaca tgttcctcct ctgttaacgc
     1921 gattgggttt gttattggta tcactaatcc gtacggaata tctttaacga tgtaaacaag
     1981 tgcatatacg agtcctttgt taaacaagac tcaaaggagt aagatggcac tccatgtcga
     2041 ctcgtacaag caaatgattc ttgaagattg tggcaaggct cccaatggag ctcgatgaaa
     2101 ttgcaagttt aatgctcttc aagcaaagga tctccttgca acatgaagga cacaggaact
     2161 agaaatttgt ggtgaaggag cagaatacca ttagattaaa attcggtgtt gatggaggtt
     2221 tgatgcgtgg acgatctttg aaagattcgc tgtctgcaag agatagccac gggctggatc
     2281 ttaatcgttt taaatcatat cacattggtc gaaataccaa ttacaacact aaagccatta
     2341 caagaatact acttgtacta tattatctat cgaccatgta catctcttat ttagatcact
     2401 ctctaacttc ccgaccgcat tttgaacact gatgaccgtg ggtggcgccc catacaagat
     2461 caataaaatt gcagtgacgg catttgagat aaaatgcccc aggaatgtta ttctttgccg
     2521 tttcacgctt gcacccgtca cacttgtgga aacgtgtgcc gccatcgact ttgtcgacgc
     2581 gaccgcagtg agggcacacg acgcgatacg ttcccaaaag gtgtcctgca accatttcgc
     2641 cgatgcgaag gacgccagga atgatgacat ctttaaaacc agcggcaagg agagccgcgg
     2701 cgatagcgga ttcaactgcc attgttttgt cgagttgttg aagttgttgt tgatgatgtt
     2761 gttgttgttg tgacgagctt tgttaggtgc aaaatgggac gaggtgcatg ttcgtgcctt
     2821 tatatacgaa atggggacac cacataaaag gccatgaaaa caatggaatc atagtgaagc
     2881 atatgctcac cgtgaaatgg aatattgcca actgtggctg ctatattatt ttttggtggg
     2941 gaaggaaaca aacaacagcc cataatggag cgggatagtc tactgctacc tcaaatgtct
     3001 tgcatatctt gcaaatgcgt ggctttaccg cctttgaata tcaaaatact cactgattga
     3061 aagctcgtac tgcggccgag gtgcctattt caatcctgtt gacaagctgt gaatgatttc
     3121 aagcattgga aatgacatta taatgtacaa aagaagaaga tcatattgtg acagatgtat
     3181 tcaaacagcc aacccatttc ccgcactcac cgtccgcacc ctccgacacc catccgtcca
     3241 tccacgcttt catagtgcgg agccgatggg tattggcact agtacaaaga ttccaaccaa
     3301 tttaatcata attttactcg atttagactc atgaactatg gtttgattca aaaaatccta
     3361 tgtaagtcat cgtccatttt cccaggcttt catctttttc tacagatatc atcatgccac
     3421 caaagaagaa gcaaaagctc gaaaggctcg aaaaacttga caaacctact tgcttacata
     3481 cctgcaacaa gacgtccttc acaaaggctt tcttgcctaa tgagacctac cggcagcgtc
     3541 ttctagatta catcgccatc atccatcaac tcgctgacca tgcttcccac gctctcaaat
     3601 tctacatcct atatgcacca acctttccca cggtaaatga agatacaatc gaagcgattc
     3661 tctatcttct caacaagggg gaggcttggc atccaagaaa ggaagcaaag aaggcatggc
     3721 gggattgttt gctgccatat gttcaacggt actgccaaat catcggcttt gttcacccaa
     3781 atctacgagg cgagcagcaa tcagtcaatt atctgacagc gagtatgatg acaaatctga
     3841 aggtcaacgt ccaggaacac ttcatgacga tgctgctccg gtacatcaat ctgcggctcg
     3901 atgtgaaggg acagaagcag cgactgccac tgaaaagcga tgcgcgaaac gctttctttg
     3961 ctcgtcttcg ctacttgaag tcaattttcc tttttgatat cgtgcccgag tcgcttgatg
     4021 acttgactgc tgaagagagt gaacttctag aagagatttg gtcccttaac attccccttt
     4081 ctgacgacca gccactcgca tattcggttg ctgtagaccc tctcgccttc tttcctgcat
     4141 actgcaaact ctctgggctg tatgaacgac atggcttcca tcagttcagc gcgatacctc
     4201 tgcgtcgctc gctcatccaa agccatgtgc ggatcgacac catcatcctc tactctcacc
     4261 ttctttgcat cacacgacga gaagcggaaa ctgtcgaaaa ggtcgattta tggttgcgcg
     4321 tgtgcaacct gcggaacaag gcttttcggt ctcgccgcgg tatgcagttt gaaggctcgg
     4381 tcacgacgga tggaacctcg gtgtctgtat acctaaagca cccagaagct gacaagtatg
     4441 gaaagcgcag cggagggaaa aagtcagcaa acacgacgga ggcagaggtt aaagcacaat
     4501 atgtggagaa aaacttacct gcttgtcgag cagcagagaa tgttgttgtt atcgacccaa
     4561 acaagcgcga cattctctac tgccaagaca gcaatggtac aatgttccgt tacaccgcca
     4621 accagcgagc cgtggagact ggaagccgtc gatttgcaaa agaacggcag cagatgaaga
     4681 aggaagcggg aatggacctc atagaatcac gtatccctag tcacaagaca atgaacctca
     4741 tggacttcat gcgctatctc cttgttcggc gcgctgattg ggatcgtcgc aaggaattct
     4801 actccaccct gcccacacgc gatggaaatg gcactccttc atcaatcggc agcgaagcga
     4861 atcagacctc atatccaaca tgcgcaacaa gtttgggaac tttaccgttg tgatgggtga
     4921 ttggagcgac gccggtcgaa ctgcgagatt tcagacctca tcaaagacaa aaggctggcg
     4981 caccctcttt aagcggaaca ggatcaactg cttccttctc gacgagtaca agacctcatc
     5041 tgtctgccct cactgttcct ctggcgttga aaaaggcttc aaaacacgac ctcattcaag
     5101 accttggcgc cgtcgcgaag gcaagattga aaaagtccac ggattgctgg gttgtaccaa
     5161 ccctaactgt ttacagcaat cctggacgat gcgctactgg aacagggaca cgctgagcac
     5221 ctgcaacatg ctgatgattg tgcaatcaat gttggatggg cactgtagac cagaagtgtt
     5281 cagcaggagt gttccagccg tagcttagat tggttagatt aggttttccg agccggttgt
     5341 cgcgcggttc aatccctggt gcgggtgtcc gcactatgaa atcctattgt gcagtcgtaa
     5401 tttcaatgat gatcgtgcat gtgtaagtac taagccgcaa ttgggttccg atcgacacca
     5461 cccatcatcg ctttccatct gtccgtccat tcttcactcg caccttgcgt cgaatagtgt
     5521 caacagtgcg aatcctttgg caactctttg atcaacttgc tcttgatgcc cgggaaactc
     5581 acctgggcta tcttgcatga atttgatata cattgggtaa agatcaatga ggagaataac
     5641 cattttctag agcccccacc atctttttcc tcaataacct gccatacagt gttgctcttg
     5701 tttttgtgtt tctaaatcat cctgtccacc ttcatgtctt tcatgtctgt atttgcggta
     5761 aatactccat tagatacagc atagacatgc ttctacgtgg tggtcaatta acgatctcga
     5821 cgcgttttct tgacacgccc aaagtcgctg ccccacacaa gttgcaagtt tctttttttt
     5881 tgcttcaaaa caaacggacg gaatttgaaa gcgccttacg agatattcta aagatattct
     5941 tcatgaccga gttgagcaag gcagcatttt caagaatatg ttttgctttg ggtaatgcga
     6001 tataatggat ttatgctttc ctgttcatac actaaaccca taacatgcag ggaaacccat
     6061 cgccgtcctc ccaaatcccc aggcacgcat tcctgcatat ttacttcatt atgaattctc
     6121 tctggcgctc ctttctttgc attccaagca gcactatgta tcatccgctc aattgacgca
     6181 ccaacatact gccgaggatt tggcaacggc agaacatctt ctctgtgtca taaattttcc
     6241 acgcaagcag ataggaaagt tcaagtcgga ttgcctcacc acaggcgtgc aagacgatca
     6301 ggcaccagat cctgtaaaga agcgagaaac gaccgttgcc gtgggtgtcc tcaacatggc
     6361 tgagtcaggc aacaacaaca tcttgcctgg atctagagtg cacatagacg gtcgtcatga
     6421 agtcgttgac acgaatgata gagatttatc ttgggaagag ttttgtcaat ttgagattcg
     6481 tgtcgggacg gtcctatctg gggacggaaa tgtagatttt ggggaaaact ggggtgttcg
     6541 cagatgcaag tctgccattg aacttggaat ttacacggga aaacaagttt tggccgtgct
     6601 gaatgtagag gatgggccgt gggttttaag tgttggaaag actggattaa taggaccgct
     6661 aaaaaaggtc tctaacggga tccgcttggc ttgattttaa aaagtttcat ccgagtttta
     6721 gtgtcctgta catggtgagc tattaatgaa gaaagggcgc tgcaatcctt ccatctccat
     6781 gggacgatgc ttcaatgaca tggccgaaag cattgcccga cttttcatgt ttgatgcgag
     6841 gcgaaccgtt gctaggcaac atttatgaac atcggaattt cggaatggca tctgattggc
     6901 tggccggcac gtgatgaatc aacgcggcta taaaaggagc ccaccgcgtc ttcccacact
     6961 ctacttttcc ccatcagact caaacaacga ccgtcgccgg gacggacttt ttctctaggt
     7021 gggtggggga caaccatggt tgctgaatcg gcttgcaatt ccaaagtcct gctggggctg
     7081 caacacgcca gtttatggct ggccctgtca cagtatctat cgtgcctttt ggctgctggg
     7141 gctgtggtcg gtccggagca cggctgccct gttgtggtat ctatcgggga tggagggttg
     7201 taagcagcct gctggggctg caacacgcca gtttatggct ggccctgtca cagtatctat
     7261 cgggcctttt ggctgctggg gctgtggtcg gtccagagca cggct
//
LOCUS       NW_015971539.80_-_Loci_with_Fz        4684 bp    DNA     linear   UNA 12-MAY-2023
DEFINITION  Spizellomyces punctatus DAOM BR117 chromosome Unknown supercont1.3,
            whole genome shotgun sequence.
ACCESSION   geneious|urn:local:
VERSION     geneious|urn:local:.:1rt-g96hokv:16
KEYWORDS    .
SOURCE      .
  ORGANISM  .
FEATURES             Location/Qualifiers
     Loci_with_Fz    1..4684
                     /created_by="gfaure"
                     /label="Loci with Fz"
     CDS             join(complement(751..1071),complement(495..685),
                     complement(326..428),complement(231..262),
                     complement(<1..167))
                     /locus_tag="SPPG_01755"
                     /codon_start=1
                     /product="uncharacterized protein"
                     /protein_id="XP_016610709.1"
                     /db_xref="GeneID:27685397"
                     /translation="MPRPGLRPRSAAPVVETVCPIATVFGKQTKVRPTKKRPAVKHVP
                     IRYDLQEIALETVKAEIKEEASRSDKGEWQDVWTSIEAYRKRVEAPVDTCGCAVLGRK
                     EFGDKVYRFETLVSLILSAQTPDLKLAPTMRLLQSHTPEGMTPNALLAMDPELIKSCL
                     ATIGMQNQKTKSLLATSRVLHERYDGDIPPTWEELLALPGVGPKIAALTMSIAWNKDV
                     AIAVDTHVHRISNRLGWVRTKNPEATRQSLERWLPKEYWGPINPLLVGFGQTL"
                     /label="uncharacterized protein CDS"
     gene            complement(<1..1127)
                     /locus_tag="SPPG_01755"
                     /db_xref="GeneID:27685397"
                     /label="gene"
     mRNA            join(complement(751..1127),complement(495..685),
                     complement(326..428),complement(231..262),
                     complement(<1..167))
                     /locus_tag="SPPG_01755"
                     /product="uncharacterized protein"
                     /transcript_id="XM_016750070.1"
                     /db_xref="GeneID:27685397"
                     /label="uncharacterized protein mRNA"
     ORF             134..358
                     /transl_table=11
                     /Genetic_code="Bacteria, Archaea"
                     /created_by="Glimmer3"
                     /Glimmer_Reading_Frame="+2"
                     /Glimmer_score="3.82"
                     /label="orf00001"
     ORF             complement(491..685)
                     /transl_table=11
                     /Genetic_code="Bacteria, Archaea"
                     /created_by="Glimmer3"
                     /Glimmer_Reading_Frame="-2"
                     /Glimmer_score="2.09"
                     /label="orf00003"
     ORF             742..876
                     /transl_table=11
                     /Genetic_code="Bacteria, Archaea"
                     /created_by="Glimmer3"
                     /Glimmer_Reading_Frame="+1"
                     /Glimmer_score="3.61"
                     /label="orf00004"
     end             complement(1171..1200)
                     /original_coord="NW_015971539:197446_197417:-1"
                     /label="end"
     CDS             1334..2617
                     /locus_tag="SPPG_08957"
                     /codon_start=1
                     /product="uncharacterized protein"
                     /protein_id="XP_016610710.1"
                     /db_xref="GeneID:27692082"
                     /translation="MPPKKKQKLEKLDKPTLHTCNKTSFAKALPNEIYRQRLLDYIAI
                     IHQLADHASHALKFYLLSSSAPVFPTVNEDTIEAILYLLNKGEAWHPRKEAKKAWRDC
                     LLPYVQRYCQIVGFIHPNLRGEQQSINYLTASMMMNLKVNVQEHFMTMLLRYINLQLD
                     VKGQKQQLPPKSDAWKSDAWKAFFARLRYLKSIFLFDVVPELLDLSRTESDIMDEIWS
                     LDLPFLVNDPLAYAVAVDPMSFFPAYCRLSSLYEKHGFRRFSAIPLRHSLIQTHIHID
                     TVILYQHILCIMRREAETVEKFDLWLRVCNLRSKAFRSRRGMQFEGSISTDGTSVSVY
                     LKHPEAEYGKRGARKSAKSLEDEVKAQYMEKNLPACRAAENVVVIDPNKRDLLYCQDS
                     NGATMFHYTANQQAMETGSRRQQSATAADEERSWS"
                     /label="uncharacterized protein CDS"
     gene            <1334..>2617
                     /locus_tag="SPPG_08957"
                     /db_xref="GeneID:27692082"
                     /label="gene"
     mRNA            <1334..>2617
                     /locus_tag="SPPG_08957"
                     /product="uncharacterized protein"
                     /transcript_id="XM_016757107.1"
                     /db_xref="GeneID:27692082"
                     /label="uncharacterized protein mRNA"
     ORF             1334..2617
                     /transl_table=11
                     /Genetic_code="Bacteria, Archaea"
                     /created_by="Glimmer3"
                     /Glimmer_Reading_Frame="+2"
                     /Glimmer_score="3.33"
                     /label="orf00007"
     fz              1376..2572
                     /original_coord="NW_015971539:197622_198818:1"
                     /fz="1 18_415 62.38244514106584"
                     /label="fz"
     ORF             2580..3230
                     /transl_table=11
                     /Genetic_code="Bacteria, Archaea"
                     /created_by="Glimmer3"
                     /Glimmer_Reading_Frame="+3"
                     /Glimmer_score="3.53"
                     /label="orf00009"
     fz              2583..3227
                     /original_coord="NW_015971539:198829_199473:1"
                     /fz="1 419_638 34.48275862068966"
                     /label="fz"
     end             3293..3322
                     /original_coord="NW_015971539:199568_199539:1"
                     /label="end"
     gene            3342..>4684
                     /locus_tag="SPPG_01757"
                     /db_xref="GeneID:27685398"
                     /label="gene"
     mRNA            join(3342..4239,4305..>4684)
                     /locus_tag="SPPG_01757"
                     /product="uncharacterized protein"
                     /transcript_id="XM_016750071.1"
                     /db_xref="GeneID:27685398"
                     /label="uncharacterized protein mRNA"
     CDS             join(3793..4239,4305..>4684)
                     /locus_tag="SPPG_01757"
                     /codon_start=1
                     /product="uncharacterized protein"
                     /protein_id="XP_016610711.1"
                     /db_xref="GeneID:27685398"
                     /translation="MNTTIPPSTSVVPEHLQYTLELVFGGLGTAIQLFNCIWAASVLF
                     RRPNPYNGTLVICGVFYLLAQGIVVTQTIISFSGGKNHEYLTMLEDLGQGEEVKQQYS
                     DWKLGVIMPWLQRTYNFVYGVATLVYVLIVQIRFRVVRRIVPYWKGWDHIFVGFTVIL
                     WAATFLTWNVIHYSRDGLSSGISAAVWNIYVLVVDQLLCVLFLMRLKMFQRKFGQSIR
                     RQTARRTVFVALICLAIMSWVAFGVFMYSNMGYRHDEGMRNVLFRVASALSGFMMSA"
                     /label="uncharacterized protein CDS"
     ORF             complement(4442..4591)
                     /transl_table=11
                     /Genetic_code="Bacteria, Archaea"
                     /created_by="Glimmer3"
                     /Glimmer_Reading_Frame="-2"
                     /Glimmer_score="1.89"
                     /label="orf00012"
ORIGIN      
        1 acaatgtttg cccgaacccg actagcagag gattgattgg gccccagtac tcttttggaa
       61 gccaccgctc aagactttgt ctggtggctt ccgggttctt cgtccggacc caacctagac
      121 gattactgat gcggtgaaca tgcgtgtcga cggcaattgc aacatctctg atcatagatt
      181 gtcaaactac cgaagcaggt cgcgaaatca gttgtatgct ggttactcac ttgttccatg
      241 ctatcgacat ggtcaatgcg gcctaaatag tgcggagaat atcagaatta tgcacaactg
      301 gaagcaatcc actgtaagct cctactattt tagggccaac cccaggaagg gcgagtagct
      361 cttcccaggt aggagggata tcgccgtcat atcgctcgtg caaaactcta ctcgttgcca
      421 gcagagatct ggatcataaa ggtttcagcc aaattgcacg gccatacacg aaactacggc
      481 gacacaaaac ttactttgtt ttctggtttt gcattccgat tgtcgccaga cagcttttaa
      541 tcagttcagg atccatcgct aatagggcat tcggggtcat gccttcaggt gtgtgggatt
      601 ggagcagtct catggtggga gccagtttca agtcgggtgt ttgagccgag agaataagcg
      661 atacaagtgt ctcaaaacga tacacctgaa tcaaatgcgt tcagcaagca aagcaactgt
      721 ttggaaagga cgacagcgta tatgatttac cttgtcacca aattcttttc tgccgaggac
      781 ggcacacccg caggtatcta caggtgcctc cacccgcttc ctatacgctt caatgctagt
      841 ccacacatct tgccattcgc ctttatcgga ccttgacgcc tcctctttga tttctgcctt
      901 taccgtttcc agagcaatct cttggagatc gtagcgaatc ggaacatgct taaccgcggg
      961 tcgcttcttt gtcgggcgca cctttgtttg ctttccaaat acggtagcga tgggacaaac
     1021 tgtctccacg acaggagccg ctgatcgggg acggagtccc ggtcgtggca tatgtggttt
     1081 tgaactgtga gatatgggtt atcatctcct cccaacttgg attttacatg tcgaggggct
     1141 tagccgaacc catggggcgt agcaaattca tagtgcggag ccgatgggaa ctggcactag
     1201 tacatagatt ccaaccgatt taatcataat tttactcgat ttagactcat gaactatggt
     1261 ttgatccaaa aaatcctata taagttgtcg tgcccatttt cccaggcttt catcttttcc
     1321 cacagatatc atcatgccgc caaaaaagaa gcaaaaactc gaaaaactcg acaaacccac
     1381 cttacatacc tgcaacaaga cttcctttgc aaaagccctg ccaaacgaga tctatcgcca
     1441 acggcttcta gattacatcg ccatcatcca tcaacttgcc gaccatgctt cccacgcgct
     1501 gaaattctat ctcctttcat catcagcgcc agtttttccc acggtaaatg aagatacaat
     1561 cgaagccatc ctgtatcttc tcaacaaggg ggaggcttgg catccaagaa aggaagcaaa
     1621 gaaggcatgg cgggattgtt tgctgccata tgttcaacgg tactgccaaa tcgtcggctt
     1681 cattcaccca aatctacgag gcgagcagca gtcaatcaat tacctgacag cgagtatgat
     1741 gatgaacctg aaagtcaacg ttcaagagca tttcatgacg atgctgctcc gatatatcaa
     1801 tctgcagctt gacgtgaagg gacagaagca gcaactgcca ccgaaaagtg atgcgtggaa
     1861 aagtgatgcg tggaaagctt tctttgctcg tcttcgttac ttgaagtcaa ttttcctttt
     1921 tgatgtggtg cccgagttgc tggatctgag caggacagaa tccgatatca tggacgaaat
     1981 ttggtcgctc gatctgcctt ttcttgtcaa cgatccactg gcatatgctg ttgccgttga
     2041 cccgatgtcc tttttccctg catactgtcg gttgtcaagc ctatatgaaa agcatggatt
     2101 tcgacggttc agcgccatcc cacttcgcca ctccctcatc caaacacata ttcacatcga
     2161 cacggtcatt ctgtaccagc atatcctttg catcatgcga cgggaagcgg aaactgttga
     2221 aaagttcgat ttatggttgc gcgtgtgcaa cctgcggagc aaggcttttc ggtctcgccg
     2281 cggtatgcag tttgaaggct cgatcagtac ggatggaacc tcggtgtcgg tatacctaaa
     2341 gcacccagaa gcagagtatg gaaagcgcgg agcgagaaag tcagcaaaga gtttagagga
     2401 tgaagttaaa gcgcaataca tggagaaaaa cttacctgct tgtcgagcag cagagaatgt
     2461 cgttgttatc gacccaaaca agcgtgatct actctactgc caagacagca atggtgcgac
     2521 aatgtttcac tacaccgcca accagcaagc catggagact ggaagccgtc gacagcaaag
     2581 tgcaacggca gcagatgaag aaagaagctg gagttgacct catagaatca cgtatcccta
     2641 gccacaaaac aatgaacctc atggacttta ctcgctacct tcttgttcgc cgtgctgatt
     2701 gggatcgtca caaggagttc tactcacatc ctgcccacac gcggtggaag tggcatgcat
     2761 ttataaacca tcagaagagc gaatcagacc tcataagcgc catgcacaac aaatacggtg
     2821 aaaactttac cgttgtgatg ggtgattgga gcgatgccgg tcgaactgca agatttcaga
     2881 cctcatcaaa gacgaaaggt tggcgcaccc tctttaagca caacaggatc acctgcttcc
     2941 ttctcgacga gtataaaacc tcatctgtct gccctcactg ttcctctggc gttgaaaaag
     3001 gcttcaaaac acgacctcat tcaagacctt ggtgccgtcg cgaaggcaag attgaaaaag
     3061 tccacggatt gctgggttgt accaacccta actgtcagca agcctggacg atgcgctact
     3121 ggaatcgaga tacgctgagc acctgcaata tgctaatgat tgtgagatca atgttggatg
     3181 ggcactgtag accagaggtg ttcagcagaa gcgttccagc tatagcgtag cgtagattag
     3241 ttagttagct tttccgaacc ggttgtcgcc ggttcaatcc ctggtgcggg tgctagtgcc
     3301 aatacccatc ggctccgcac tatgaatgtc gcaagcaaaa caaacccaat gcgcaacgat
     3361 tggtaagacg ggtatttgcc atctatgccc ttgttcacca tttcttgcaa acgtacgctg
     3421 gtgcacagtt tattatcatg gagatcccgg agtttgctgt ccgaatgcag gaaatcagca
     3481 aactcttcgt ggtgaaattc tacgcaatgg agtaacaaag tgccaagcga aactgcaagc
     3541 ggctatcgcc ctcccacgcc tttgtggttg attccaagcg ttacgatcaa agaaagcacg
     3601 cgatggaaag caaagtaaaa aaatctattt gacaatttct ggtcgcctac cttttagcac
     3661 gttgaggcgt tttaaagaaa aatgattttt tactattggc cccacgggtg aacgagcgat
     3721 agacgagcaa cagtccaatt gctgaaaaac aagttgctgc tcatgttcgc tgcccactag
     3781 agatctcatg ccatgaatac gacgataccc ccttccacat ccgttgtgcc agagcatctt
     3841 caatatacgt tggaactggt ctttggaggt ctaggtaccg ccattcagct cttcaactgt
     3901 atatgggctg catcggtact gttccgtcgt ccgaatccct acaatgggac tctggttatc
     3961 tgtggggtct tctacctgtt ggcccagggt attgtcgtga cgcagacaat tatctccttc
     4021 tcggggggca aaaaccatga gtacctcacc atgctggaag acttgggcca aggagaggaa
     4081 gtgaagcaac agtactcgga ctggaaattg ggagtgatca tgccctggct gcagcgaaca
     4141 tacaatttcg tttatggcgt agccacactt gtttatgtgt tgattgttca aattcgattt
     4201 cgtgtcgttc gacgaatcgt cccgtattgg aagggttggg tacgttgtag atcgattctt
     4261 ctcagactga gcaactcgca tattgagact ttgaacgacc ttaggatcac atctttgttg
     4321 gctttaccgt cattctatgg gctgctacct tcctcacttg gaatgtcata cattattcgc
     4381 gcgatggcct ttcgagtggg atatcagcgg ccgtatggaa tatttatgtt ttggtggttg
     4441 atcaactctt gtgcgtcctg ttccttatgc gtctgaagat gttccaaaga aagtttggcc
     4501 aatcaatccg acgccagaca gccaggcgaa cggtctttgt cgctctcatc tgcctagcga
     4561 taatgtcgtg ggttgctttc ggcgttttca tgtacagtaa tatgggatat cggcacgacg
     4621 aagggatgcg taatgtttta ttcagagtag caagtgccct gtctggcttt atgatgtccg
     4681 ccgc
//
LOCUS       NW_015971548.32_-_Loci_with_Fz        5555 bp    DNA     linear   UNA 12-MAY-2023
DEFINITION  Spizellomyces punctatus DAOM BR117 chromosome Unknown
            supercont1.12, whole genome shotgun sequence.
ACCESSION   geneious|urn:local:
VERSION     geneious|urn:local:.:1rt-g96hokv:17
KEYWORDS    .
SOURCE      .
  ORGANISM  .
FEATURES             Location/Qualifiers
     Loci_with_Fz    1..5555
                     /created_by="gfaure"
                     /label="Loci with Fz"
     ghost_fanzor    <1..83
                     /created_by="gfaure"
                     /label="ghost"
     gene            complement(<1..>371)
                     /locus_tag="SPPG_06541"
                     /db_xref="GeneID:27689835"
                     /label="gene"
     CDS             join(complement(87..371),complement(<1..15))
                     /locus_tag="SPPG_06541"
                     /codon_start=1
                     /product="uncharacterized protein"
                     /protein_id="XP_016606174.1"
                     /db_xref="GeneID:27689835"
                     /translation="MSTLACSKEQNETTSKSQVSNVDEAVAEGIAKLPEHKQMANAAQ
                     AELTAQCMQRHAKELEARTAAVTGGVIPKDSAAAVAQSAADRAKHIADDMQAIALH"
                     /label="uncharacterized protein CDS"
     mRNA            join(complement(87..>371),complement(<1..15))
                     /locus_tag="SPPG_06541"
                     /product="uncharacterized protein"
                     /transcript_id="XM_016754743.1"
                     /db_xref="GeneID:27689835"
                     /label="uncharacterized protein mRNA"
     ORF             complement(75..371)
                     /transl_table=11
                     /Genetic_code="Bacteria, Archaea"
                     /created_by="Glimmer3"
                     /Glimmer_Reading_Frame="-3"
                     /Glimmer_score="2.25"
                     /label="orf00001"
     ORF             356..454
                     /transl_table=11
                     /Genetic_code="Bacteria, Archaea"
                     /created_by="Glimmer3"
                     /Glimmer_Reading_Frame="+2"
                     /Glimmer_score="0.39"
                     /label="orf00002"
     tRNA            complement(1112..1193)
                     /locus_tag="SPPG_10157"
                     /product="tRNA-Ser"
                     /db_xref="GeneID:27692865"
                     /label="tRNA-Ser"
     gene            complement(1112..1193)
                     /locus_tag="SPPG_10157"
                     /db_xref="GeneID:27692865"
                     /label="gene"
     ORF             complement(1172..1381)
                     /transl_table=11
                     /Genetic_code="Bacteria, Archaea"
                     /created_by="Glimmer3"
                     /Glimmer_Reading_Frame="-2"
                     /Glimmer_score="1.96"
                     /label="orf00005"
     gene            complement(1417..3877)
                     /locus_tag="SPPG_09388"
                     /db_xref="GeneID:27692513"
                     /label="gene"
     mRNA            join(complement(3813..3877),complement(3492..3738),
                     complement(2681..3419),complement(1789..2605),
                     complement(1417..1722))
                     /locus_tag="SPPG_09388"
                     /product="hypothetical protein, variant 2"
                     /transcript_id="XM_016757550.1"
                     /db_xref="GeneID:27692513"
                     /label="hypothetical protein, variant 2 mRNA"
     mRNA            join(complement(3492..3861),complement(2681..3419),
                     complement(2411..2605),complement(1789..2356),
                     complement(1417..1722))
                     /locus_tag="SPPG_09388"
                     /product="hypothetical protein, variant 1"
                     /transcript_id="XM_016757549.1"
                     /db_xref="GeneID:27692513"
                     /label="hypothetical protein, variant 1 mRNA"
     mRNA            join(complement(3492..3861),complement(2681..3419),
                     complement(1789..2605),complement(1417..1722))
                     /locus_tag="SPPG_09388"
                     /product="uncharacterized protein"
                     /transcript_id="XM_016757548.1"
                     /db_xref="GeneID:27692513"
                     /label="uncharacterized protein mRNA"
     mRNA            join(complement(2681..3444),complement(1789..2605),
                     complement(1417..1722))
                     /locus_tag="SPPG_09388"
                     /product="hypothetical protein, variant 3"
                     /transcript_id="XM_016757551.1"
                     /db_xref="GeneID:27692513"
                     /label="hypothetical protein, variant 3 mRNA"
     ORF             complement(1518..1682)
                     /transl_table=11
                     /Genetic_code="Bacteria, Archaea"
                     /created_by="Glimmer3"
                     /Glimmer_Reading_Frame="-3"
                     /Glimmer_score="4.54"
                     /label="orf00006"
     end             complement(1837..1866)
                     /original_coord="NW_015971548:418795_418766:-1"
                     /label="end"
     gene            1990..>2878
                     /locus_tag="SPPG_06542"
                     /db_xref="GeneID:27689836"
                     /label="gene"
     mRNA            1990..>2878
                     /locus_tag="SPPG_06542"
                     /product="uncharacterized protein"
                     /transcript_id="XM_016754744.1"
                     /db_xref="GeneID:27689836"
                     /label="uncharacterized protein mRNA"
     CDS             2000..2878
                     /locus_tag="SPPG_06542"
                     /codon_start=1
                     /product="uncharacterized protein"
                     /protein_id="XP_016606179.1"
                     /db_xref="GeneID:27689836"
                     /translation="MPPKKKQKLEKLDKPTCLHTCNKTSFAKAFLPNEIYRQRLLDYI
                     AMIHQLADHASHTLKFYILSAPSFTVNEETIEAILYLLNKGEAWQPKTDAKRALRECL
                     LPYVRRYCHIVGFVHPNLQKEQQSVNYLTMSMMTNLKVNVQEHFMQMILRYINLRLDV
                     KGRKGQFPPKSEARKAFFARLRYLKSVFLFETMPESLDDLSILENEILEEIWTLNLPF
                     PDQDKPLAYLIAIDAMSFLPAYCKLSRSMSIMDFDGLAPYLFAAPSSKAIYALTPSSS
                     ILMFFASPADAERQKP"
                     /label="uncharacterized protein CDS"
     ORF             2000..2878
                     /transl_table=11
                     /Genetic_code="Bacteria, Archaea"
                     /created_by="Glimmer3"
                     /Glimmer_Reading_Frame="+2"
                     /Glimmer_score="6.73"
                     /label="orf00008"
     fz              2042..2731
                     /original_coord="NW_015971548:418971_419660:1"
                     /fz="1 18_250 36.52037617554859"
                     /label="fz"
     fz              2734..3897
                     /original_coord="NW_015971548:419663_420826:1"
                     /fz="1 252_638 60.658307210031346"
                     /label="fz"
     ORF             2944..3900
                     /transl_table=11
                     /Genetic_code="Bacteria, Archaea"
                     /created_by="Glimmer3"
                     /Glimmer_Reading_Frame="+1"
                     /Glimmer_score="5.09"
                     /label="orf00010"
     CDS             complement(3055..3399)
                     /locus_tag="SPPG_09388"
                     /codon_start=1
                     /product="uncharacterized protein"
                     /protein_id="XP_016606178.1"
                     /db_xref="GeneID:27692513"
                     /translation="MSRMRIEVLAAVPVDTTDEEVAEEIHEVHRLVRWYSRFYKVHSR
                     FLLHLLPFLCKSPATSLLAALIGGIVKHRRTIAVLAVEKVALVWVNNDDIFCCSTSRQ
                     VVLHIYCLHLSF"
                     /label="uncharacterized protein CDS"
     CDS             complement(3055..3399)
                     /locus_tag="SPPG_09388"
                     /codon_start=1
                     /product="hypothetical protein, variant 1"
                     /protein_id="XP_016606177.1"
                     /db_xref="GeneID:27692513"
                     /translation="MSRMRIEVLAAVPVDTTDEEVAEEIHEVHRLVRWYSRFYKVHSR
                     FLLHLLPFLCKSPATSLLAALIGGIVKHRRTIAVLAVEKVALVWVNNDDIFCCSTSRQ
                     VVLHIYCLHLSF"
                     /label="hypothetical protein, variant 1 CDS"
     CDS             complement(3055..3399)
                     /locus_tag="SPPG_09388"
                     /codon_start=1
                     /product="hypothetical protein, variant 3"
                     /protein_id="XP_016606175.1"
                     /db_xref="GeneID:27692513"
                     /translation="MSRMRIEVLAAVPVDTTDEEVAEEIHEVHRLVRWYSRFYKVHSR
                     FLLHLLPFLCKSPATSLLAALIGGIVKHRRTIAVLAVEKVALVWVNNDDIFCCSTSRQ
                     VVLHIYCLHLSF"
                     /label="hypothetical protein, variant 3 CDS"
     CDS             complement(3055..3399)
                     /locus_tag="SPPG_09388"
                     /codon_start=1
                     /product="hypothetical protein, variant 2"
                     /protein_id="XP_016606176.1"
                     /db_xref="GeneID:27692513"
                     /translation="MSRMRIEVLAAVPVDTTDEEVAEEIHEVHRLVRWYSRFYKVHSR
                     FLLHLLPFLCKSPATSLLAALIGGIVKHRRTIAVLAVEKVALVWVNNDDIFCCSTSRQ
                     VVLHIYCLHLSF"
                     /label="hypothetical protein, variant 2 CDS"
     end             3960..3989
                     /original_coord="NW_015971548:420918_420889:1"
                     /label="end"
     gene            complement(4131..5145)
                     /locus_tag="SPPG_06544"
                     /db_xref="GeneID:27689837"
                     /label="gene"
     mRNA            join(complement(4532..5145),complement(4131..4465))
                     /locus_tag="SPPG_06544"
                     /product="uncharacterized protein"
                     /transcript_id="XM_016754745.1"
                     /db_xref="GeneID:27689837"
                     /label="uncharacterized protein mRNA"
     CDS             join(complement(4532..5052),complement(4228..4465))
                     /locus_tag="SPPG_06544"
                     /codon_start=1
                     /product="uncharacterized protein"
                     /protein_id="XP_016606180.1"
                     /db_xref="GeneID:27689837"
                     /translation="MTPSPDSQTSSSGGTCPVDHSSFASIAGKRSAPSSSTSASSSGG
                     GCPVDHTSSHINPLNMMPNLPQTPSQGQTVNLSTERTSSSIPRQDVQDKTWDYPSPQQ
                     FYNALKRKGWETPEHEIPTMVDIHNFLNEACWGEVLKWEKMFHCDCKDVKLAKFQGRP
                     QDLTPKARMYSWFGVDKPFDRHDWTVDRCGQQVRYVIDYYSAPDEAPGVPAFNVDVRP
                     ALDSPSALFDRARMGARRVWERFFGGDAMEGSQS"
                     /label="uncharacterized protein CDS"
     ORF             4230..4352
                     /transl_table=11
                     /Genetic_code="Bacteria, Archaea"
                     /created_by="Glimmer3"
                     /Glimmer_Reading_Frame="+3"
                     /Glimmer_score="7.53"
                     /label="orf00011"
     ORF             complement(4489..5178)
                     /transl_table=11
                     /Genetic_code="Bacteria, Archaea"
                     /created_by="Glimmer3"
                     /Glimmer_Reading_Frame="-1"
                     /Glimmer_score="5.26"
                     /label="orf00013"
     ORF             complement(5292..5345)
                     /transl_table=11
                     /Genetic_code="Bacteria, Archaea"
                     /created_by="Glimmer3"
                     /Glimmer_Reading_Frame="-3"
                     /Glimmer_score="4.55"
                     /label="orf00014"
ORIGIN      
        1 gtgaagagca atagcctgta ttgggcacgt cagaatctgc aatgaaaggt gctccggtat
       61 ggagtacagc gaacctatga tctcacctgc atatcgtcag caatatgctt tgcgcgatct
      121 gctgcactct gcgcaaccgc cgcagccgaa tccttgggaa tgaccccacc ggtaacagca
      181 gctgtccttg cctcaagttc tttcgcatgt cgctgcatac attgagcggt caattcggcc
      241 tgagcagcgt tggccatttg tttgtgttct ggaagtttgg cgattccttc agcaactgct
      301 tcgtccacgt tggaaacttg ggatttggag gtcgtctcgt tttgttcctt cgaacatgct
      361 agggtactca tccttcaaaa ctatgcgcta tttgcgcaat actgcaggtg ccctcacctt
      421 ggcgtccttt ttcaccttcc atttcggatt ataaatgtgc aaatcttatt tacagccttc
      481 acggcaagtt tgacagttgg tagggcagaa aagattcgct gcgagagagc tcaactgttc
      541 ttttaagttc gtattttgag cttatattac tcaaggttgg acacctttgt aggagccttt
      601 ctccagcttc cgtatttcag aaggcgaagt tactgacggt cggctgcctt tacactactg
      661 taatactgac gccaattcca agtgaccaag gctcacagaa attaccatca cgtataagaa
      721 tccactgaat agtccatgtc tgccattacg tatcaaagat atcgtgacta tttcccaagg
      781 acccttgggc ttgtctgagt ccttttgacg tgtagaagca ggaactctta caaaaaagga
      841 cgtcgtgcat gagaaaggtt ccaatgcggt gcttcttgca acgtcgttca aagcagacgt
      901 ccactttcaa tgttatggag ttgacattga tcagacatat ttaggctact cacaacgcga
      961 tgacattata cactatccgt accatatata cactttcaaa ataatctttg tgttctgcct
     1021 cattgtcagg taacggtaag agaccgacac aacagtagca gtcttcaatt acaaaagcaa
     1081 tgaaaaaaaa gcacaagatg aggtggggaa gcgacacgag caggatttga acctgcgcgg
     1141 gcagagccca atagatttct agtctatcgc cttaaccact cggccatcgt gtcaggtgaa
     1201 tgacagaaca ggtatttgca atatattcct tgtgatattc tatgctcatc tgcttcccag
     1261 aggctggctc taggtaaggc tcgttgcaag gaaaattgtc gtggctgtaa gttgacatga
     1321 aggagtatga aatcgcactt tcgggcgttg cagatacatt gttgatattg gcacttctca
     1381 catgtcgcca ttatcaacta ttatcataga tgtgaaagca atgttcgcat agaaggagga
     1441 cagtaaaagc aagaatgagc cacctcggtg ctagcagatc tgcctctcgt ttggagcacg
     1501 atatatgctc tatgaaatta tggcttcatg tttttgagac gagccttaga cgttgcgaga
     1561 aagccatgct gaaagacaga ctccaattta gttgacactt gatcgaaagc ataagacatg
     1621 gtagatttca ttgatgattc ggatgatttg gagccaatta tgttgaagtt attaattggc
     1681 attagctccg tccatccagg atacattgat gatgtccatg aactttggag aataggttca
     1741 gcaccttttc tgatggtttt gtgttaaaga aagtacgcag ttacttgccg atgcttcatg
     1801 ggaacaagat ttggcccagt tctcaaccct tgtacatagt gcggagccga tgggtattgg
     1861 cactagtaca aagattccaa ccaatttaat cataatttta ctcgatttag actcatgaac
     1921 tatggtttga tccaaaaagt cctatataag ttgtcgggcc cattttccca ggctttcgtc
     1981 tttttccaca gatatcatca tgccaccaaa gaaaaagcaa aaactcgaaa aactcgacaa
     2041 acctacttgc ttacatacct gcaacaagac ttcctttgca aaagctttcc tgccaaacga
     2101 gatctaccgc caacggcttc tagattacat tgccatgatc catcaacttg ctgaccatgc
     2161 ttcccacact ctcaaattct acatcctatc tgcaccatcc ttcaccgtaa acgaggagac
     2221 catcgaagca attctctatc ttctcaacaa aggagaggct tggcaaccaa aaactgatgc
     2281 gaaaagggca ttgcgcgaat gcttgctgcc ctatgtccga cggtactgcc acatcgtcgg
     2341 cttcgttcat ccaaatctac aaaaagagca gcaatcagtc aattacctga caatgagtat
     2401 gatgacgaac ctgaaagtca acgtccaaga gcatttcatg cagatgatcc ttcggtatat
     2461 caatctgcgg cttgacgtga agggacggaa agggcaattt cctccaaaga gtgaagcgcg
     2521 aaaagctttc tttgctcggc tacgctactt gaagtcagtt ttccttttcg aaacaatgcc
     2581 agaatcgctg gatgacttga gcattcttga aaacgagatt ttagaagaga tctggacact
     2641 taacctgcca tttcctgatc aagacaagcc gcttgcctac ctcattgcca tcgacgcgat
     2701 gtccttcttg cctgcatact gcaaactctc ccgctctatg agcatcatgg atttcgatgg
     2761 tttagcgcca tacctcttcg ccgctccctc atccaaagcc atatacgcat tgacaccgtc
     2821 atcctctatt ctcatgttct ttgcatcccc cgcagacgca gagaggcaga agccatagag
     2881 aaggatgatc tgtggttgcg tgtctgtaat ctacgtacca aagcttttca gtctcgccgc
     2941 agtatgcagt ttgaaggctc gatcacgacg gacggaacct cggtgtctgt atacctaaag
     3001 caccccgaag cagacaagta tggaaagcgc ggagcgagaa agtcagcaaa gactctagaa
     3061 gctgaggtga aggcagtata tgtggagaac aacttgcctg cttgtcgagc agcagaaaat
     3121 gtcgtcatta ttgacccaaa caagcgcgac cttctctact gccaagacag caatggtgcg
     3181 acgatgtttc actataccgc caatcaacgc tgcaaggaga ctggtagccg gcgatttgca
     3241 aaggaacggc agcagatgaa gaaggaagcg ggaatggacc ttatagaatc gcgaatacca
     3301 tctcacaaga cgatgaacct catggatttc ctccgctacc tcctcgtccg ttgtgtcgac
     3361 tggaaccgcc gcaaggactt ctattcgcat cctgctcata ctcgatggaa atggcactcc
     3421 ttcataaacc gtcagaagag cgaatcagac ctcataagta acatgcgcaa caagtacagt
     3481 gaaaacctta ctgttgtaat gggtgattgg agcgatgccg gtcgaactgc aagatttcag
     3541 acctcatcaa agacaaaagg ctggcgcacc ctctttaagc gcaaccgcat tgattgtttc
     3601 cttctcgacg agtacaagac ctcatctgtt tgccctcgct gttcctcatc tgagtttgtg
     3661 gagaaaaaat tcaaagaacg acctcattca agaccttatc gacaacgaga aggcaagatt
     3721 gaaaaagtcc acggattgct gggttgtacc aaccctaact gtttgcagca agcctggacg
     3781 atgcgctact ggaatcgaga tacgctgagc acctgcaata tgctaacgat cgtgcaatca
     3841 atgttggatg gacacggtag accagaagtg ttcagcagga gtgttccagc cgtagcttag
     3901 attggttaga ttaggttttc cgagccggtt gtcgcgcggt tcaatccctg gtgcgggtgc
     3961 tagtgccaat acccaccggc tccgcactat gttaccaagt ctgtataaca agaagtcact
     4021 ggatgcaact ttggggtcga ctattgagcc gtcaatttac gcggtgacat ggtagaaaag
     4081 cattgataac ttaaactatc accatgcaat aagtcttgcg acaatggtta acctttaaca
     4141 cgctctatgt agaatatcta ttaaatgcca gcaatctgca gcataggttg gagaacttaa
     4201 tgataggaac tttcaacgct caaagtacta tgattgactt ccttccatcg catcaccacc
     4261 aaaaaacctc tcccacacgc gtctcgcacc cattcttgcc cgatcaaaca gagcagatgg
     4321 gctatccaaa gcaggcctta catccacatt gaaggcagga acacccggcg cttcatcggg
     4381 ggcagagtag tagtcaatga cgtagcgcac ttgctgtccg cagcgatcaa ccgtccaatc
     4441 gtggcgatca aagggcttgt ccactctgga agaaaacgct aattagggct acaaagacac
     4501 caacagcaga tgacatgtac agataacata cccaaaccag ctgtacatcc ttgccttagg
     4561 tgtcaggtcc tgcggtctac cctgaaactt tgccaacttg acatccttgc agtcacagtg
     4621 aaacattttt tcccacttga ggacctcccc ccagcaagcc tcgtttaaaa agttatgaat
     4681 atcaaccatg gtaggaatct catgttccgg ggtttcccat ccttttcgtt taagcgcgtt
     4741 gtaaaactgt tgtggggaag ggtagtccca tgtcttgtct tggacgtctt ggcggggaat
     4801 ggaggaggat gtgcgttcgg tggagaggtt gaccgtttgg ccttgagaag gggtttgggg
     4861 gaggttgggc atcatattga gagggttgat gtgggaggag gtgtggtcga cagggcagcc
     4921 gcctcctgag gaagaggcgg aggtcgacga agagggtgct gatcgcttcc cagcaatgga
     4981 cgcaaaagaa gagtggtcaa cgggacatgt acctcccgaa gaggaggttt gagaatctgg
     5041 tgaaggcgtc atgacggaga acactagtcg caaggtcaca acaaagtgcg aattgaagac
     5101 gggaagaaaa acaaaagaca cggcagcgtt aagcgtgtgc gcaattgcag tcggagtatt
     5161 tttgggaggc acagccatct gaagtaatgt ttgttgccat gacaccaacc aagtgcgatt
     5221 gccttgacgg aatcactcac atatcagatg ctgtttttgt gtttatcttc attctacagt
     5281 cattgattta ttcaattggc tgcaatgtta caggtattga catttggctt tctttgccat
     5341 accatcccag tcagatgcac ggttagggtt tgcagttata tcttagaaat gtggttggat
     5401 taacaggttg gagtgtctgg gcagagagtt aagatacccg ggatatcttg caagcgaatg
     5461 agggtattct cctttggaag caattaaaag gcaatctgat gtagggccac caaatcgcaa
     5521 cagcttatgc tacatatttt attcgtttcg tatgc
//
LOCUS       NW_015971537.105_-_Loci_with_Fz        4145 bp    DNA     linear   UNA 12-MAY-2023
DEFINITION  Spizellomyces punctatus DAOM BR117 chromosome Unknown supercont1.1,
            whole genome shotgun sequence.
ACCESSION   geneious|urn:local:
VERSION     geneious|urn:local:.:1rt-g96hokv:18
KEYWORDS    .
SOURCE      .
  ORGANISM  .
FEATURES             Location/Qualifiers
     Loci_with_Fz    1..4145
                     /created_by="gfaure"
                     /label="Loci with Fz"
     gene            <1..1137
                     /locus_tag="SPPG_00244"
                     /db_xref="GeneID:27683987"
                     /label="gene"
     ORF             42..953
                     /transl_table=11
                     /Genetic_code="Bacteria, Archaea"
                     /created_by="Glimmer3"
                     /Glimmer_Reading_Frame="+3"
                     /Glimmer_score="3.99"
                     /label="orf00001"
     CDS             43..953
                     /codon_start=3
                     /locus_tag="SPPG_00244"
                     /product="23S rRNA methyltransferase"
                     /protein_id="XP_016612555.1"
                     /db_xref="GeneID:27683987"
                     /translation="MSRARPLNPKPIFDEELVLEAFRKNKIKESNAAKLWRYLIQQPE
                     KTIDEIPDFPKAARKLIDDEFVITTSKVISRTDAKDGSTTKLLIELQDGQRVESVIMR
                     YGEVELDCFPEEEERRKRRRREGNGEDGEEILEFRSNKRATLCVSSQVGCAMGCTFCA
                     TGTMGLLSNLAAGEIIEQLYHANKIEKIRNIVFMGMGEPLDNYNAVMAAVRAMVDTGR
                     FGLAPSRISVSTVGVVPRIHSLIKDAPNIGLALSLHAPNQTLRQQIVPTAKAWHVDRI
                     LSACDAFIDHQNGLIKSTNRRRHILVEYVLIRDVNDSQETAHELGQLLKGRHVLLNVI
                     PYNPTSVPHDYKTPNREDSRRFVETVREYGVHTLLRQTLGADAASACGQLVIDNGGQK
                     TSGQCGDDKGTGNGVADLEDLLQNTGAGKNGVKVSIKYRKKAPSLATPTGVERNPLDT
                     LQSGTAALTKRRSRLKVATLCALCILFAVVLGRVVLRSLGLATV"
                     /label="23S rRNA methyltransferase CDS"
     mRNA            43..1137
                     /locus_tag="SPPG_00244"
                     /product="23S rRNA methyltransferase"
                     /transcript_id="XM_016748576.1"
                     /db_xref="GeneID:27683987"
                     /label="23S rRNA methyltransferase"
     end             complement(1059..1088)
                     /original_coord="NW_015971537:633752_633723:-1"
                     /label="end"
     ORF             1137..1826
                     /transl_table=11
                     /Genetic_code="Bacteria, Archaea"
                     /created_by="Glimmer3"
                     /Glimmer_Reading_Frame="+3"
                     /Glimmer_score="6.29"
                     /label="orf00003"
     fz              1285..1851
                     /original_coord="NW_015971537:633949_634515:1"
                     /fz="1 18_214 30.877742946708466"
                     /label="fz"
     ORF             1807..1875
                     /transl_table=11
                     /Genetic_code="Bacteria, Archaea"
                     /created_by="Glimmer3"
                     /Glimmer_Reading_Frame="+1"
                     /Glimmer_score="12.28"
                     /label="orf00005"
     fz              1838..3106
                     /original_coord="NW_015971537:634502_635770:1"
                     /fz="1 210_635 66.77115987460816"
                     /label="fz"
     ORF             1844..3109
                     /transl_table=11
                     /Genetic_code="Bacteria, Archaea"
                     /created_by="Glimmer3"
                     /Glimmer_Reading_Frame="+2"
                     /Glimmer_score="4.96"
                     /label="orf00006"
     CDS             1931..3109
                     /locus_tag="SPPG_00246"
                     /codon_start=1
                     /product="uncharacterized protein"
                     /protein_id="XP_016612556.1"
                     /db_xref="GeneID:27683988"
                     /translation="MSFLPAYCRLSSLYEKHGFQRFSAIPLRCSLIQSHIRIDTVILY
                     AHILCITRQGAEAVEKVDLWLRVCNLRNKAFRSRRGMQFEGSITTDGTSVSVYLKHPE
                     ADKYGKRGARKSAKSLEDEVKVQYMEKNLPACRAAENVVVIDPNKRNILYCQDNSGVT
                     FRYTANQRAMETGSHRFAKERQQMKKEAGIDLIESYIPSHKTMNLMDFMRYLLVCHHA
                     DSDCRKEFYSHPAHTRWKWHSFINQQQSESNLISNLCNKYGENFTIVMGDWSDAGRTA
                     RFQTSSKTKGWRTLFKRNRINCFLLDEYKTSSVCPHCSSGIEKGFKTRPHSRPWRRRE
                     GKIEKVHGLLGCTNPNCQQAWTMRYWNRDTLSTCNMLMIVQSMLDGHGRSEVFSLFQP
                     "
                     /label="uncharacterized protein CDS"
     gene            <1931..>3109
                     /locus_tag="SPPG_00246"
                     /db_xref="GeneID:27683988"
                     /label="gene"
     mRNA            <1931..>3109
                     /locus_tag="SPPG_00246"
                     /product="uncharacterized protein"
                     /transcript_id="XM_016748577.1"
                     /db_xref="GeneID:27683988"
                     /label="uncharacterized protein mRNA"
     ORF             complement(3150..3233)
                     /transl_table=11
                     /Genetic_code="Bacteria, Archaea"
                     /created_by="Glimmer3"
                     /Glimmer_Reading_Frame="-3"
                     /Glimmer_score="0.32"
                     /label="orf00007"
     end             3169..3198
                     /original_coord="NW_015971537:635862_635833:1"
                     /label="end"
     ORF             complement(3230..3313)
                     /transl_table=11
                     /Genetic_code="Bacteria, Archaea"
                     /created_by="Glimmer3"
                     /Glimmer_Reading_Frame="-2"
                     /Glimmer_score="3.00"
                     /label="orf00008"
     CDS             3340..4044
                     /locus_tag="SPPG_00247"
                     /codon_start=1
                     /product="uncharacterized protein"
                     /protein_id="XP_016612557.1"
                     /db_xref="GeneID:27683989"
                     /translation="MEPINSVESVDDPYLLYPELAIATPPTSRIRRLVAYDWANGFVS
                     PFRETPTDVCTSLAEYLRLHSLVSARDSLLDLGCGNGALLFGVVKALGPVATSCSLVG
                     LDLDLTLVEEAAKTATGDAIIRNQRVQLFVGDIVSRNPVSQVHPRLRSNIDGISMVST
                     TTTVDTLLDDASVILLYLLPEAIGKLLPSLRHQIHLGKLVVSIKWPLTSPDLDLSEFL
                     CTHQDGYLVYRRSIKA"
                     /label="uncharacterized protein CDS"
     gene            <3340..>4044
                     /locus_tag="SPPG_00247"
                     /db_xref="GeneID:27683989"
                     /label="gene"
     mRNA            <3340..>4044
                     /locus_tag="SPPG_00247"
                     /product="uncharacterized protein"
                     /transcript_id="XM_016748578.1"
                     /db_xref="GeneID:27683989"
                     /label="uncharacterized protein mRNA"
     ORF             3340..4044
                     /transl_table=11
                     /Genetic_code="Bacteria, Archaea"
                     /created_by="Glimmer3"
                     /Glimmer_Reading_Frame="+1"
                     /Glimmer_score="4.59"
                     /label="orf00009"
ORIGIN      
        1 tgatgctaca actcatttta ttgacgaatt ctcctgatta agtgttcatg ggtatgggag
       61 agccactcga caattataat gcagtcatgg cagccgtccg agccatggtt gatactggcc
      121 ggtttggcct tgccccttca aggatatctg tctcgaccgt aggagtcgta cctagaatcc
      181 atagtctgat caaggatgct cccaacatag gcctggcgct ttccttgcat gcaccaaacc
      241 agacccttcg ccagcaaatt gttcctaccg ccaaagcttg gcatgtggat agaatacttt
      301 ccgcttgtga cgcgttcata gatcaccaga acgggttgat caaatctacg aatcggcgtc
      361 gccatattct tgttgaatat gtcttaatca gggacgtcaa tgactcccaa gaaaccgccc
      421 acgaattagg ccaactgctg aaggggcgac atgttctctt gaacgtcatt ccatataatc
      481 caacatcagt accgcatgat tacaagactc cgaatagaga agacagtcgt cgcttcgtgg
      541 agacggtgcg ggaatacggc gttcatactc tcttgcgtca aaccctagga gcagatgcag
      601 ccagtgcttg cggtcagcta gtcattgata atggcggaca aaagaccagc ggacagtgtg
      661 gggacgataa gggcacagga aatggagtcg ccgatctgga agatttgcta cagaatactg
      721 gagctggtaa aaatggagta aaagtatcca tcaagtatcg caagaaagcc ccgtcactcg
      781 ccactcctac tggtgtggaa cgaaatcctc tggacacact ccaatctggc acggcagctc
      841 ttaccaagag aaggtcacgg ctgaaggtgg caacattgtg tgctttatgt atattatttg
      901 ctgtggtgct gggtagggta gtcctaagat ctctgggttt ggcaactgta tagcatagaa
      961 gatatatttg cattatttca tttgtaacat aggcgtggat aatgagggga tgtcttctgg
     1021 aaaggagaat gggatttgga attacaggaa gatttacata gtgcggagcc gatgggtatt
     1081 ggcactagta catagattcc aaccaattta atcataattt tactcgattt agactcatga
     1141 actgtggttt gatccaaaaa atcctatata agtcatcgtg cccattttcc caggctttcg
     1201 tctttttcag atatcatcaa tgccacagat acagatatca tcatgccgcc aaagaaaaag
     1261 caaaaactcg aaaaactcga caaacccacc ttacatacct gcaacaaaac ttcctttgca
     1321 aaagctttcc tgccaaacta ccaccaacgg cttctagatt acatcgccat catccatcaa
     1381 cttgccgacc acgcttccca cgctctcaaa ttctacatcc tatctgcacc atccttcacc
     1441 gtgaacgagg agaccatcga agcgattctc tatcttctca acaaggggga ggcttggcat
     1501 ccaagaaagg aagcaaagaa ggcatggcag gattgtttgc tgccatatgt tcaacagtac
     1561 tgccaaatcg tcggcttcgt tcacccaaat ctacgaggcg agcagcaatc agtcaattac
     1621 ctgacagcga gtatgatgat gaacctaaaa gtcaacgttc aagagcattt catgcagatg
     1681 ctccttcagt atatcaatct gcagctcgat gtgaagagac agaagcaact gccactgaaa
     1741 agcgatgcac agaaagcttt ctttactcga ctatgctatt tgaagtcagt tttccttttc
     1801 gaaaccatgc cagaatcgct ggatgacttg agcattcttg aaaatgagat ttttagaaga
     1861 gatctggaca cttaacctgc catttcctga tcaagacaag ccacttgcct acctcattgc
     1921 cattgacgcg atgtccttct tgcctgctta ctgtcggttg tcaagcctat atgaaaagca
     1981 tggatttcaa cggttcagtg ccatcccact tcgctgctcc ctcatccaaa gccatattcg
     2041 catcgacacg gtcattctct acgcccacat cctctgcatc acccgccaag gagcagaagc
     2101 tgtagagaag gtcgatttat ggttgcgtgt ctgtaatctg cggaacaagg cttttagatc
     2161 tcgccgcggt atgcagtttg aaggctcgat cacaacggat ggaacctcag tgtctgtata
     2221 cctaaagcac ccagaagcag acaagtatgg aaagcgcgga gcgagaaagt cagcaaagag
     2281 tttagaggac gaagttaaag tgcaatacat ggagaaaaac ttacctgctt gtcgagcagc
     2341 agagaatgtc gttgttatcg acccaaacaa gcgcaatatt ctctactgcc aagacaacag
     2401 tggtgtgaca tttcgctaca ccgccaacca gcgagccatg gagactggaa gccatcgatt
     2461 tgcaaaagaa cggcagcaga tgaagaagga agcgggaatt gacctcatag aatcatatat
     2521 ccctagtcac aagacaatga acctcatgga cttcatgcgc tatctcctcg tttgccatca
     2581 tgcagattcg gattgtcgca aggaattcta ctcccaccct gcccacacgc gatggaaatg
     2641 gcactccttc atcaatcagc agcaaagtga atcaaacctc atatccaact tgtgcaacaa
     2701 atacggtgaa aactttacca ttgtgatggg tgattggagc gatgccggtc gaactgcaag
     2761 atttcagacc tcatcaaaga caaaaggttg gcgcaccctc tttaagcgca acaggatcaa
     2821 ctgcttcctt cttgacgagt ataaaacctc atctgtctgc cctcactgtt cctctggcat
     2881 tgaaaaaggc ttcaaaacac gacctcattc aagaccttgg cgccgtcgcg aaggcaagat
     2941 tgaaaaagtc catggattgc tgggttgtac caaccctaac tgtcagcaag cctggacgat
     3001 gcgctactgg aatcgagata cactgagcac ctgcaacatg ctgatgatcg tgcaatcaat
     3061 gttggatgga catggtagat cagaagtgtt cagcctgttc cagccgtagc gtagcgtaga
     3121 ttagtttttc cgaaccggtt gtcgccggtt tattccctgg tgcgggtgct agtgccaata
     3181 cccattggct ccgcactatt ttgagttacc cttttggatt caccgtactt catatgcttt
     3241 ggaggccaac tttggtgtca cgtgaatata caagctccgt atgttgtttg ttgcgacaat
     3301 ttggtagatt cataactcat cgttagatcg acaccaataa tggaacctat aaacagcgtg
     3361 gagtcagtag acgatcccta cctgttatac cccgaacttg ccatcgccac acctccaacc
     3421 tcacgcatta gacggcttgt cgcttacgac tgggcaaacg gctttgttag cccattcaga
     3481 gaaaccccaa ccgacgtatg cacgtcattg gcagaatacc tccgccttca ctctctagtt
     3541 tctgctagag atagcttgtt ggacttggga tgcgggaatg gagctttgct ttttggtgtg
     3601 gtgaaagctc ttggccctgt ggcgacctct tgttccctgg tgggtctgga tctcgaccta
     3661 acgttggttg aggaagctgc caaaacagcg acaggggatg cgattatacg caatcaacga
     3721 gttcagttgt ttgtgggaga tattgtgagc cgcaatcctg tttctcaggt gcatccacgt
     3781 ttgagatcaa acatcgatgg catctccatg gtgtcgacaa caaccactgt tgataccctc
     3841 ctagatgatg cttcagtaat actgctatat ctattaccag aagcaatagg aaagcttttg
     3901 ccgagtcttc gtcatcaaat ccatcttggc aagttggttg taagcattaa atggccatta
     3961 acatctccgg atttggatct ctccgagttc ctctgcacac atcaggatgg atatctggtt
     4021 tacagacgta gcattaaggc ttaagcattt acatcgcgta tgtacatcac aagcaatcca
     4081 acacacgcat tctccggggt ctcaatgcag acggttctcg acattcaccc cacactctgc
     4141 atact
//
LOCUS       NW_015971551.22_-_Loci_with_Fz        5305 bp    DNA     linear   UNA 12-MAY-2023
DEFINITION  Spizellomyces punctatus DAOM BR117 chromosome Unknown
            supercont1.15, whole genome shotgun sequence.
ACCESSION   geneious|urn:local:
VERSION     geneious|urn:local:.:1rt-g96hokv:19
KEYWORDS    .
SOURCE      .
  ORGANISM  .
FEATURES             Location/Qualifiers
     partial_fz_end  1..5305
                     /created_by="gfaure"
                     /label="partial fz end "
     CDS             join(complement(438..741),complement(274..374),
                     complement(78..203),complement(<1..11))
                     /locus_tag="SPPG_07327"
                     /codon_start=1
                     /product="amylase"
                     /protein_id="XP_016605440.1"
                     /db_xref="GeneID:27690549"
                     /translation="MTTSSSSDFPSGFTIYEIPARPYLYSLSSQPQPLSSVPDTALDT
                     LASRGVHMVWLQGVWRLGTYGLEQVDKVESGRLKSYREALVDFRMEDVIGSPYAVFEY
                     TVNPELGGDEALKEFRKRLKQRGIKLMLDFVPNHVAVDSVWATQPDTQDYFVRKPSDT
                     SIGRGIEFDSQGRAYGRDLY"
                     /label="amylase CDS"
     gene            complement(<1..1234)
                     /locus_tag="SPPG_07327"
                     /db_xref="GeneID:27690549"
                     /label="gene"
     mRNA            join(complement(896..1234),complement(438..772),
                     complement(274..374),complement(78..203),
                     complement(<1..11))
                     /locus_tag="SPPG_07327"
                     /product="amylase"
                     /transcript_id="XM_016755488.1"
                     /db_xref="GeneID:27690549"
                     /label="amylase mRNA"
     ORF             137..430
                     /transl_table=11
                     /Genetic_code="Bacteria, Archaea"
                     /created_by="Glimmer3"
                     /Glimmer_Reading_Frame="+2"
                     /Glimmer_score="5.98"
                     /label="orf00001"
     ORF             complement(406..741)
                     /transl_table=11
                     /Genetic_code="Bacteria, Archaea"
                     /created_by="Glimmer3"
                     /Glimmer_Reading_Frame="-1"
                     /Glimmer_score="3.45"
                     /label="orf00003"
     ORF             complement(997..1077)
                     /transl_table=11
                     /Genetic_code="Bacteria, Archaea"
                     /created_by="Glimmer3"
                     /Glimmer_Reading_Frame="-1"
                     /Glimmer_score="0.77"
                     /label="orf00005"
     ORF             complement(1102..1401)
                     /transl_table=11
                     /Genetic_code="Bacteria, Archaea"
                     /created_by="Glimmer3"
                     /Glimmer_Reading_Frame="-1"
                     /Glimmer_score="4.20"
                     /label="orf00007"
     end             complement(1258..1287)
                     /original_coord="NW_015971551:324532_324503:-1"
                     /label="end"
     CDS             1422..3308
                     /locus_tag="SPPG_09462"
                     /codon_start=1
                     /product="uncharacterized protein"
                     /protein_id="XP_016605441.1"
                     /db_xref="GeneID:27692587"
                     /translation="MPPKKKQKLENPTCLHTCNKTSFAKAFLPNDIYRQRLLDYIAII
                     HQLADHASHALKFYILSAPSFPTLDQDTIEAILYLLNKGEAWQPKADAKKALRGCLVP
                     YIRRYCHIVSFVHPNLQKEQQSINYLTASMMTNLKVNVQEHFMQMLLRYINLRLDVKG
                     QKQRLPLKSDARKAFFTRLRYLKSVFLFDIVPESLDDLTAEESELLEEMWSFIPLSDQ
                     PLAYSVAVDPLAFFPAYCKLSVLYERHGFRRFSAIPLRRSLIQSHIRIDTVILYQHIL
                     CITRREAETVEKVDLWLRICNLRNKAFRSRRGMCFEGSITTDGTSVSVYLKHPEADKY
                     GKRSGGGKKSANTMEAEVKAQYVEKNLPACRVAENVVVIDPNKRDILYCQDSIGTTFR
                     YTANQRAMETGSRRQQKERQQMKKGEIDLIESRIPSHKTMNLMDFTRYLLVRRADSDR
                     RKEFYSHPAHTRWKWHSFINRQRSESDLISAMRNKYGENFTVVMGDWSDAGRTARFQT
                     SSKTKGWRTLFKRNRINCFLLDEYKTSSVCPHCSSDDFLEKGFKTRPHSRPWRRREGN
                     VEKVHGLLGCTNPNCLQQDWTSGMRYWNRDTLSTCNMLMIVQSIMDGHGRPEVFSRSV
                     PAVA"
                     /label="uncharacterized protein CDS"
     gene            <1422..3372
                     /locus_tag="SPPG_09462"
                     /db_xref="GeneID:27692587"
                     /label="gene"
     mRNA            <1422..3372
                     /locus_tag="SPPG_09462"
                     /product="uncharacterized protein"
                     /transcript_id="XM_016757628.1"
                     /db_xref="GeneID:27692587"
                     /label="uncharacterized protein mRNA"
     ORF             1422..3308
                     /transl_table=11
                     /Genetic_code="Bacteria, Archaea"
                     /created_by="Glimmer3"
                     /Glimmer_Reading_Frame="+3"
                     /Glimmer_score="2.97"
                     /label="orf00009"
     fz              1455..3305
                     /original_coord="NW_015971551:324700_326550:1"
                     /fz="1 18_638 97.33542319749216"
                     /label="fz"
     ORF             3310..3654
                     /transl_table=11
                     /Genetic_code="Bacteria, Archaea"
                     /created_by="Glimmer3"
                     /Glimmer_Reading_Frame="+1"
                     /Glimmer_score="24.57"
                     /label="orf00011"
     ORF             complement(3661..4116)
                     /transl_table=11
                     /Genetic_code="Bacteria, Archaea"
                     /created_by="Glimmer3"
                     /Glimmer_Reading_Frame="-1"
                     /Glimmer_score="4.44"
                     /label="orf00014"
     ORF             4284..4427
                     /transl_table=11
                     /Genetic_code="Bacteria, Archaea"
                     /created_by="Glimmer3"
                     /Glimmer_Reading_Frame="+3"
                     /Glimmer_score="1.06"
                     /label="orf00015"
     ORF             complement(4618..4794)
                     /transl_table=11
                     /Genetic_code="Bacteria, Archaea"
                     /created_by="Glimmer3"
                     /Glimmer_Reading_Frame="-1"
                     /Glimmer_score="3.65"
                     /label="orf00019"
     ORF             complement(4770..4847)
                     /transl_table=11
                     /Genetic_code="Bacteria, Archaea"
                     /created_by="Glimmer3"
                     /Glimmer_Reading_Frame="-3"
                     /Glimmer_score="5.49"
                     /label="orf00017"
     ORF             4827..4964
                     /transl_table=11
                     /Genetic_code="Bacteria, Archaea"
                     /created_by="Glimmer3"
                     /Glimmer_Reading_Frame="+3"
                     /Glimmer_score="1.08"
                     /label="orf00018"
ORIGIN      
        1 gagtaaagat cctagagtaa acagttttgt tattgcgtat agagcatatg gcgggcatgt
       61 aagatctgta tgcttacccg tccataagca cgtccttgac tatcaaactc gatgccacgc
      121 ccgatacttg tgtcggatgg tttacgcacg aaatagtctt gggtatcggg ttgtgtcgcc
      181 cacactgaat ccactgctac atgctaacca aaacaaccaa aaattattaa accttgttct
      241 aaaaacaaat cagcaagttg gatggaaact tacgttgggc acaaaatcca acatcaactt
      301 gatgccccgt tgcttcaacc gcttcctaaa ctcctttaga gcctcatcac cgcccaactc
      361 tggattcacc gtatctaacc accaaaagcc aaaatcaata ccccatcacc aacataaccc
      421 aacaatgtaa tcctcacatt caaaaacagc ataaggcgac ccaatcacat cctccatccg
      481 aaaatccacc aacgcctccc gataactctt gagtcgtccc gattcaactt tatccacctg
      541 ctcaagtcca tatgtaccca atcgccaaac gccctgtaac caaaccatat gtacaccacg
      601 ggatgcgagt gtgtcgagcg cggtatcggg gacagaggac aggggttgcg gttgggaaga
      661 taagctgtag aggtacggac gggcagggat ttcatagatg gtgaaccccg aaggaaaatc
      721 tgaacttgaa ctggtggtca tggtggaatt taaaagtggc aggcccacta tactgtggag
      781 aaagcataga aagagtataa aggtaaacat ggttgatgag gttcgtatct caagtgaacc
      841 ccgattacaa aagggattcg ttatgatggg ggagagccta cccagttcta cctactttat
      901 aaaaccaagt tacttgcaac actgaaaaat tacaaggttt ttttctttga ttttgtttgt
      961 ttggcggttc acaaatgatc tatagctcac taaaaactag cgtactatac cctttacgcg
     1021 tttcctccaa ttttgttctt cttctgctgg attggtgcta gaattcggct tttgcaaaaa
     1081 agatggggga tttttgtatc atcaaagaat gccgtcgttg ttcaacgaaa acgtgacaag
     1141 cacactctgg tgtgcagtcc accacgccaa agttatctgc caagatttct gcacacccaa
     1201 tactgcgcgt acaagggcgg atctttgttg gaacgtcacc gcgcgtgtgt gtatgcatag
     1261 tgcggagccg atgggtattg gcactagtac aaagattcca accattttaa tcataatttt
     1321 actcgattta gactcatgaa ctatggtttg atccaaaaaa atcctatata agttgtcgtg
     1381 cccattttcc caggctttca tctttttcca cagatatcat catgccacca aaaaagaagc
     1441 aaaagcttga aaaccctact tgcttacata cctgcaacaa gacttccttt gcaaaagctt
     1501 tcctgccaaa cgacatctac cgccaacggc ttttagatta catcgccatc atccatcaac
     1561 ttgctgacca tgcttcccac gctctcaaat tctacatcct atctgcacca tcctttccca
     1621 cgttagatca agatacaatc gaagcgattc tctatcttct caacaaagga gaggcttggc
     1681 aaccaaaagc tgatgcaaag aaggcgctac gtggatgctt ggtgccatat attcgtcggt
     1741 actgccacat cgtcagcttc gttcatccaa atctacaaaa agagcagcag tcaatcaatt
     1801 acctgacagc gagtatgatg acgaacctga aagtcaacgt tcaagagcat ttcatgcaga
     1861 tgctccttcg gtatatcaat ctgcggctcg atgtgaaggg acagaagcag cgactgccac
     1921 tgaaaagcga tgcacggaaa gctttcttta ctcgactacg ctacttaaag tcagtttttc
     1981 tttttgatat cgtgcccgag tcgctggatg acttgaccgc tgaagagagt gagcttctag
     2041 aagagatgtg gtccttcatt cccctttccg accagccgct cgcatattcg gttgctgttg
     2101 accctctcgc tttctttcct gcttactgca aactctctgt gctgtatgaa cgacatggct
     2161 tccgtcggtt cagcgcaata cctcttcgtc ggtctctgat tcagtcccat attcgcatcg
     2221 acacggtcat cctgtaccag catatccttt gcatcacgcg acgggaagcg gaaactgttg
     2281 aaaaggtcga cttatggttg cgcatctgta atctgcggaa caaggctttt agatctcgtc
     2341 gtggaatgtg ttttgaaggc tcgatcacga cagacggtac ctcggtgtca gtttacttga
     2401 aacatcctga agctgacaag tatggaaagc gcagcggcgg agggaaaaag tcagcaaaca
     2461 caatggaggc agaggttaaa gcgcaatatg tggagaaaaa cttacctgct tgtcgagtag
     2521 cagagaatgt tgttgttatc gacccaaaca agcgcgacat tctctactgc caagacagca
     2581 ttggtacaac atttcgctac accgccaacc agcgagccat ggagacaggt agccgtcgac
     2641 agcaaaagga acgacagcag atgaagaagg gggaaattga cctcatagaa tcacgtatcc
     2701 ctagccacaa aacaatgaac ctcatggatt ttactcgcta ccttctcgtt cgccgcgcgg
     2761 attcggatcg tcgcaaggaa ttctactcac atcctgccca cacgcggtgg aagtggcact
     2821 ccttcatcaa tcggcagcga agcgaatcag acctcataag cgccatgcgc aacaaatacg
     2881 gtgaaaactt taccgttgtg atgggtgatt ggagcgacgc cggtcgaact gccagatttc
     2941 agacctcatc aaagacaaaa ggttggcgca ccctctttaa gcggaacagg atcaactgct
     3001 tccttctcga cgagtacaag acctcatctg tctgccctca ctgttcatcc gatgacttcc
     3061 ttgaaaaagg cttcaaaaca cgacctcatt caagaccttg gcgacgacga gaaggcaatg
     3121 ttgaaaaagt ccatggattg ctgggttgta ccaaccctaa ctgtttgcag caagactgga
     3181 catcgggaat gcgctactgg aacagggaca cactgagcac ctgcaatatg ctgatgatcg
     3241 tgcaatcaat tatggatgga cacggtagac cagaggtgtt cagcaggagt gttccagccg
     3301 tagcgtagat tggttagatt agcttttccg aaccggttat cgccggttca atccctggtg
     3361 cgggtgctag tgcaataccc atccgcnnnn nnnnnnnnnn nnnnnnnnnn nnnnnnnnnn
     3421 nnnnnnnnnn nnnnnnnnnn nnnnnnnnnn nnnnnnnnnn nnnnnnnnnn nnnnnnnnnn
     3481 nnnnnncgtg ctagccaagg tggcaccgac ggttgtcctt tatccaaaaa gcatagagcc
     3541 catcatttta taaaattcca atacccaacc aaaacctcat gtaaaaaaat tatcaaaata
     3601 caaaaaaata ataaaccctc cacaccacac tcacaaaaaa agaaacacat gtagcacctc
     3661 ttatcctcca cccctcctcc gctcttgcaa acgtccattc atacccctgg acactggcgc
     3721 ccaccgcggt gaaagctgcc cagatcgatt cgatccccgg tacgcagtgg actcattgga
     3781 atatgtactt gtgctctccc cataataccg gcctgaactc gacacccgct gccggtcttc
     3841 gtacgtatcc cgttcggtgc gatcgtcttc tcgtgtgtat gcgtcccgaa gacttcgtcg
     3901 ttccctcaac atttccctcc cagagtctct agcaggctct ctggccacct cccacccccg
     3961 ctcctcctca ccctcccgca ccctcaaatg atgcaaagaa gccaccgctt ttgctaacct
     4021 ctcattctca ttctccaaag ccaatttcgc atctttaagc cgtatcacct cctcctccaa
     4081 ttccctcata cgtgggtcat cctgttcaag gtccaacaaa ttctcccagc tgcctaccgc
     4141 gctacgtgat aaaatcggtt ccgtgtcacc acagagttct gcgaaaaaat gctgttggct
     4201 ttcggatagg gcttgtttcc agttacgtgc tagtatccta tatcattcga tccagtcagt
     4261 gatggtttgg cacaaactcc tttgtgttta tacacgtacc gcattcgaat gagactcctc
     4321 acgacatcca cacatctctt caacttgata acaggtttgt cggacccgac gccagagggt
     4381 tcaagcccca ctcctgccaa tgtcgctctg tgactttgta cagttaaaga gagatacaat
     4441 ttctggtact tgaggtctgc tcgccaggtc gacagcctgt caaccagtgc gcggaggtag
     4501 agaacctcgg atatgagctg acggcactgt tccttaatac tacaaaaaaa gcacccccac
     4561 agattcggtg agtacgatat aaacactcgt aacaaacaca atacaaaaag gggaagctta
     4621 ccgagacatg tccaccttgg ccactttgtc atcattctcc ccgagaacag ccatcacatc
     4681 atgcccagac ccagatacat ccccaatggt gttcttcaac gtctctcgta acacaaccat
     4741 catctcccga ctactctgcc tgatcttttt caattccttt tgcaacaagc ccacctcatc
     4801 tcgtaagcct tcatctcccg catcgcttgg cgactgggtt ttcgcatcag aaggatgccg
     4861 acggtcgact agacgccctc gctccttttc gagccgcaac acttgaattt cagcactacg
     4921 ccgtgcgtct tccaaatgct gaacacgtcc atcaagccgt ctgattcggt catccttctc
     4981 aagtgaaacc tcttccaaat gtcgtatttg agtttcacct tgcaagattt tttcttccag
     5041 tcgttccttg acacgacgga aatcatccac aatgcgatct cgctctcttt ccaaagcgtc
     5101 cacaagtcct tcaagtgcct tgcgctcagc agtgtgcatc tcttcttgtg cactagctgc
     5161 ctcttgatgc tcgaaaaact gattgttcag cttatcttcc agtagtttga catcacttcg
     5221 agccatttcc gcatcctttg tagcggcatc caataaatcc acaagctcat caaattcttc
     5281 tcgcatacga gcctgagctg ctcga
//
LOCUS       NW_015971538.95_-_partial_fz_end__(reversed)        4975 bp    DNA     linear   UNA 12-MAY-2023
DEFINITION  Spizellomyces punctatus DAOM BR117 chromosome Unknown supercont1.2,
            whole genome shotgun sequence.
ACCESSION   geneious|urn:local:
VERSION     geneious|urn:local:.:1rt-g96hokv:20
KEYWORDS    .
SOURCE      .
  ORGANISM  .
FEATURES             Location/Qualifiers
     partial_fz_end  complement(1..4975)
                     /created_by="gfaure"
                     /label="partial fz end "
     ORF             complement(256..546)
                     /transl_table=11
                     /Genetic_code="Bacteria, Archaea"
                     /created_by="Glimmer3"
                     /Glimmer_Reading_Frame="+2"
                     /Glimmer_score="2.51"
                     /label="orf00017"
     gene            499..1693
                     /locus_tag="SPPG_01173"
                     /db_xref="GeneID:27684857"
                     /label="gene"
     mRNA            join(499..634,713..778,874..947,1012..1105,1182..1533,
                     1596..1693)
                     /locus_tag="SPPG_01173"
                     /product="hypothetical protein, variant"
                     /transcript_id="XM_016749498.1"
                     /db_xref="GeneID:27684857"
                     /label="hypothetical protein, variant mRNA"
     mRNA            join(499..634,713..778,874..947,1012..1105,1182..1693)
                     /locus_tag="SPPG_01173"
                     /product="uncharacterized protein"
                     /transcript_id="XM_016749499.1"
                     /db_xref="GeneID:27684857"
                     /label="uncharacterized protein mRNA"
     CDS             join(545..634,713..778,874..947,1012..1105,1182..1511)
                     /locus_tag="SPPG_01173"
                     /codon_start=1
                     /product="hypothetical protein, variant"
                     /protein_id="XP_016611749.1"
                     /db_xref="GeneID:27684857"
                     /translation="MPFPIEEWYYEVPVITRTYVTAVVLTTLACQLDLVSPFHLYFNW
                     TLIWRSRQWWRLITSFLYFGNFSLDFLFHMFFLVRYSRMLEEGSFRGRTADFLWFLLF
                     GMLATIGMSPLLPARTSIPFLSSPLTFMLVYVWSRRNAFIRMNFLGIFTFTAPYLPWV
                     LLGFTILLNNQWPAGDLMGLAVGHVYYFLDDVYPRMEISEGRRLLRAPEFLKRMIEI"
                     /label="hypothetical protein, variant CDS"
     CDS             join(545..634,713..778,874..947,1012..1105,1182..1511)
                     /locus_tag="SPPG_01173"
                     /codon_start=1
                     /product="uncharacterized protein"
                     /protein_id="XP_016611750.1"
                     /db_xref="GeneID:27684857"
                     /translation="MPFPIEEWYYEVPVITRTYVTAVVLTTLACQLDLVSPFHLYFNW
                     TLIWRSRQWWRLITSFLYFGNFSLDFLFHMFFLVRYSRMLEEGSFRGRTADFLWFLLF
                     GMLATIGMSPLLPARTSIPFLSSPLTFMLVYVWSRRNAFIRMNFLGIFTFTAPYLPWV
                     LLGFTILLNNQWPAGDLMGLAVGHVYYFLDDVYPRMEISEGRRLLRAPEFLKRMIEI"
                     /label="uncharacterized protein CDS"
     ORF             876..1109
                     /transl_table=11
                     /Genetic_code="Bacteria, Archaea"
                     /created_by="Glimmer3"
                     /Glimmer_Reading_Frame="-3"
                     /Glimmer_score="2.86"
                     /label="orf00014"
     ORF             1185..1511
                     /transl_table=11
                     /Genetic_code="Bacteria, Archaea"
                     /created_by="Glimmer3"
                     /Glimmer_Reading_Frame="-3"
                     /Glimmer_score="4.75"
                     /label="orf00013"
     ORF             complement(1565..1837)
                     /transl_table=11
                     /Genetic_code="Bacteria, Archaea"
                     /created_by="Glimmer3"
                     /Glimmer_Reading_Frame="+1"
                     /Glimmer_score="3.60"
                     /label="orf00012"
     end             complement(1781..1810)
                     /original_coord="NW_015971538:780618_780589:1"
                     /label="end"
     ORF             1859..3736
                     /transl_table=11
                     /Genetic_code="Bacteria, Archaea"
                     /created_by="Glimmer3"
                     /Glimmer_Reading_Frame="-1"
                     /Glimmer_score="2.99"
                     /label="orf00011"
     gene            <1934..>3736
                     /locus_tag="SPPG_08912"
                     /db_xref="GeneID:27692037"
                     /label="gene"
     CDS             1934..3736
                     /locus_tag="SPPG_08912"
                     /codon_start=1
                     /product="uncharacterized protein"
                     /protein_id="XP_016611748.1"
                     /db_xref="GeneID:27692037"
                     /translation="MPPKKKQRLEKLDKPTCLHTCNKTSFAKAFLPNDIYCQRLLDYI
                     AIIHQLADHASHALKFYILSAPTFPTVNEDTIEAILYLLNKGEAWHPRKEAKKAWRDC
                     LLPYVQRYCQIVGFVHPNLRGEQQSVNYLTVSMMTNLKVNVQEHFMQMLLRYINLRLD
                     VKGRKGPPKSEARKAFFARLRYLKSIFLFDIVPESLDDLTAKESELLEEMWSFIPLSD
                     QPFAYSVAVDPLAFFPAYCKLSGLYERHGFRRFSAIPLHRSLIQSHIRIDTLILYAHI
                     LCITRREAEAVEKVDLWLRICNLQNKAFRSRHGMCFEGSITTDGTSVSVYLKHPEADK
                     CGKRGARKSAKSLEDDVKAQYVEKNLPACRAAENVIVIDPNKRDLLYCQDNSGTTFRY
                     TANQRAVETGSRRFAKRREAMKEEAGVDLIESRIPSHKTMNLMDFTRYLLVRRADWDR
                     RKEFYSHPAHMRWKWHSFINRQRSESNLISNLRNKFGNFTIVMGDWSDAGRTARFQTS
                     SKTKGWSTLFKRNRIDCFLLDEYKTSSVCPRCSSSEFVEKKFKERPHSRPYRRREGKV
                     EKVHKRGTLYDHVTSISGCPGNAHSEQATSSLAS"
                     /label="uncharacterized protein CDS"
     mRNA            <1934..>3736
                     /locus_tag="SPPG_08912"
                     /product="uncharacterized protein"
                     /transcript_id="XM_016757061.1"
                     /db_xref="GeneID:27692037"
                     /label="uncharacterized protein mRNA"
     fz              1976..3643
                     /original_coord="NW_015971538:778756_780423:-1"
                     /fz="-1 18_581 88.40125391849529"
                     /label="fz"
     gene            <3756..>4209
                     /locus_tag="SPPG_08911"
                     /db_xref="GeneID:27692036"
                     /label="gene"
     CDS             join(3756..3821,3891..4044,4124..4209)
                     /locus_tag="SPPG_08911"
                     /codon_start=1
                     /product="uncharacterized protein"
                     /protein_id="XP_016611747.1"
                     /db_xref="GeneID:27692036"
                     /translation="MAHPPPLPTAPQQPAHPFDFHNMPVQEAYRHLNAYQRSMTPEQL
                     MAAKMEIMRPYRKRNMIVGGILLGGTLAIFGYSMYKTGRDDFDNIPMPPPSSADKSA"
                     /label="uncharacterized protein CDS"
     mRNA            join(<3756..3821,3891..4044,4124..>4209)
                     /locus_tag="SPPG_08911"
                     /product="uncharacterized protein"
                     /transcript_id="XM_016757060.1"
                     /db_xref="GeneID:27692036"
                     /label="uncharacterized protein mRNA"
     ORF             4297..4359
                     /transl_table=11
                     /Genetic_code="Bacteria, Archaea"
                     /created_by="Glimmer3"
                     /Glimmer_Reading_Frame="-2"
                     /Glimmer_score="3.13"
                     /label="orf00004"
     gene            complement(4380..>4975)
                     /locus_tag="SPPG_01172"
                     /db_xref="GeneID:27684856"
                     /label="gene"
     mRNA            join(complement(4720..>4975),complement(4380..4654))
                     /locus_tag="SPPG_01172"
                     /product="protein transporter SEC23"
                     /transcript_id="XM_016749497.1"
                     /db_xref="GeneID:27684856"
                     /label="protein transporter SEC23 mRNA"
     CDS             join(complement(4720..>4975),complement(4427..4654))
                     /codon_start=2
                     /locus_tag="SPPG_01172"
                     /product="protein transporter SEC23"
                     /protein_id="XP_016611746.1"
                     /db_xref="GeneID:27684856"
                     /translation="REDVNNSLIMIQPTLMSYSFNGPPQPVLLDSVSIKPDHILLLDT
                     FFHILIWHGETIAAWRKAKYHEQPSYENFKLLLEAPKQDAQELLAERFPIPRYIDCDA
                     GGSQERFLKSKVNPSTTHVSPGGYGYNQQAQGASIATDDVSLQVFMEHLKKLSVSGSS
                     "
                     /label="protein transporter SEC23 CDS"
     ORF             complement(4579..4947)
                     /transl_table=11
                     /Genetic_code="Bacteria, Archaea"
                     /created_by="Glimmer3"
                     /Glimmer_Reading_Frame="+2"
                     /Glimmer_score="5.27"
                     /label="orf00001"
ORIGIN      
        1 tggcggaatc taggacgagc acgtaagatg ttgttgaaag ccctgaagcc gttctgagac
       61 cacaattgct gacctcttgc cgcccgcttg tgacccaata gccataatgg cacagtcata
      121 cacattccga tgcctgtgcc acggccatga tgactgcggc atgtaaacaa ggcttcattc
      181 aacgggcgct tttgtcatgc aaaactgctc aaactgcaaa tgttaagata tgggttggat
      241 actcatgtca aaagactatt ggaaatttgc aagcgtgcat tggtttgcat agatgtgaaa
      301 tgattcatcc gccgatgaca gcaatgcact caaatccatc atcatcacat catctacctg
      361 gagcatatct cttggtttaa aaaagatgtt ttggaaagag ctgggcatta tcgctgtgtg
      421 gagtagatgc agtttgtagt tctcgcttgc ttgacacgtg agtaccaagc acaaggaaca
      481 cgtcatggtg gtggataaca cagatccgcg acccgactcc aagcctgggc aaagatagtt
      541 cggcatgcca tttcctatag aagagtggta ctatgaagta ccggtcatca cacggacata
      601 tgttaccgct gtggtgttga ccacccttgc ctgcgtaagt tcagtatgtg gggtttccct
      661 tggcacaatg gaatcgatca ccgacggatc tatcacaatt gcattcatgt agcaactgga
      721 tctcgtgtcg ccctttcacc tttacttcaa ctggacgctg atatggcgat ccagacaagt
      781 aagtacatga ggctttgagg cagctttctg cgtccctgtt ggtccaccat taatgattgt
      841 tggtgtgtga ctgatttggt tggtgcatca cagtggtggc gacttatcac aagcttcctg
      901 tactttggaa acttttcgct cgacttcctc ttccacatgt tcttcctgta cgtatggcta
      961 gtgttagtct ggtgaagcgg acaagcaaat gctcaaatgt tgtttttcca gcgtccgata
     1021 tagccgtatg ttggaggaag gctctttccg tgggaggacg gctgacttcc tatggtttct
     1081 attatttgga atgctggcaa caatcgtaag cttacgtcgg aaaagtttga cgtgatatac
     1141 gtcaaaaagt catgtaatag taaccaacct tttcttctca gggcatgtcg cctctactcc
     1201 ctgctcgtac ctccatcccg ttcctctctt ctcctctaac tttcatgctc gtttacgtct
     1261 ggtcacgacg aaatgcattc attcgaatga actttctggg gatcttcact tttactgctc
     1321 cgtacctgcc atgggtgcta ctcgggttta ccatcctcct gaacaaccaa tggccggcag
     1381 gcgacctcat ggggctggct gtggggcatg tatactattt tctcgatgat gtctatccga
     1441 gaatggagat ctctgaagga cgaaggcttc tccgcgcccc tgagttttta aagagaatga
     1501 ttgagatata ggactttatt tcttgcagac catgtgagta ttctaccctc tgcaagacta
     1561 gactttattg tccacaattt gtccatggta tgcagaaaat ctttagctgc caagttatcc
     1621 ggaccttata ctgcacacca attataacga aaggacttgg gagcaaattc aataaaaaga
     1681 taattctata gcagttgaag gtgacaagta tctgaggcgc cgccgatata tatatgtcta
     1741 cgaggaaaaa cagatatgcc atccgtgtga acggaataca tagtgcggag ccgattggta
     1801 ttggtactag tacagagatt ccaaccaatt taatcataat tttactcgat ttagactcat
     1861 gaattatggt ttgatccaaa aaatcctata taagtcgtcg cccattttcc caggcttttc
     1921 tacagatatc atcatgccac caaagaaaaa gcaaaggctc gaaaaactcg acaaacctac
     1981 ttgcttacat acctgcaaca agacttcctt tgcaaaagct ttcctgccaa acgacatcta
     2041 ctgccaacgg cttttagatt acatcgccat catccatcaa ctcgccgacc acgcttccca
     2101 cgctctcaaa ttctacatcc tatctgcacc aacctttccc acggtaaatg aagatacaat
     2161 cgaagcgatt ctctatcttc tcaacaaggg ggaggcttgg catccaagaa aggaagcaaa
     2221 gaaggcatgg cgggattgtt tgctgccata tgttcaacgg tactgccaaa tcgtcggctt
     2281 tgttcaccca aatctacgag gcgagcagca atcagtcaat tacctgacag tgagtatgat
     2341 gacgaacctg aaagtcaacg ttcaagagca tttcatgcag atgctccttc ggtatatcaa
     2401 tctgcggctc gacgtgaagg gacggaaagg gcctccaaag agtgaagcgc ggaaagcttt
     2461 ctttgctcgg ctacgctact tgaagtcaat tttccttttt gatattgtgc ccgagtcact
     2521 tgatgacttg actgctaaag agagtgaact tctagaagag atgtggtcct tcattcccct
     2581 ttctgaccag ccgttcgcat attcggttgc tgtagaccct ctcgctttct ttcctgcata
     2641 ctgcaaactc tctgggctgt atgaacgaca tggcttccgt cggttcagtg caatccctct
     2701 tcatcggtct ctgattcagt cccatattcg catcgacacg ctcattctct acgcccacat
     2761 cctctgcatc acgcgacgag aagcagaagc cgtagagaag gtcgatttat ggttgcgcat
     2821 ctgtaatctg cagaacaagg cttttagatc tcgtcatgga atgtgttttg aaggctcgat
     2881 cacgacggac ggaacctcgg tgtctgtata cctaaagcac ccagaagcag acaagtgtgg
     2941 aaagcgcgga gcgagaaagt cagcaaagag tttagaggac gacgttaaag cgcaatatgt
     3001 ggagaaaaac ttgcctgctt gtcgagcagc agaaaatgtc atcgttatcg acccaaacaa
     3061 gcgcgatctt ctctactgcc aagacaacag tggtacgaca tttcgctaca ccgccaacca
     3121 gcgagccgtg gagacaggta gccggcgatt tgcaaagaga cgagaagcaa tgaaggaaga
     3181 agctggagtt gatctcatag aatcacgaat accatcccac aaaacaatga acctcatgga
     3241 cttcactcgc taccttctcg ttcgccgcgc tgattgggat cgtcgcaagg aattctactc
     3301 ccaccctgcc cacatgcgat ggaaatggca ctccttcatc aatcggcagc gaagcgaatc
     3361 gaacctcata tccaacttgc gcaacaagtt tgggaacttt accattgtga tgggtgattg
     3421 gagcgacgct ggtcgaactg cgagatttca gacctcatca aagacgaaag gctggagcac
     3481 cctctttaag cgcaaccgca ttgattgttt ccttctcgac gagtacaaga cctcatctgt
     3541 ttgccctcgc tgttcctcat ctgagtttgt ggagaaaaaa ttcaaagaac gacctcattc
     3601 aagaccttat cgacgacgag aaggcaaggt tgaaaaagtc cacaaacggg gcacactata
     3661 tgaccacgtc actagcatct ctgggtgtcc tggcaacgcg cacagtgaac aagcaactag
     3721 ttcgcttgca agttaacgct ttggaaatca ccaaaatggc tcatcctccg ccccttccga
     3781 cagcacctca acagcctgct cacccttttg atttccataa cgtgagttaa tcgcatatac
     3841 cgcgcattga cacttgcaat taatgcaatc actaacatgg ttgagtatag atgccagttc
     3901 aggaagcgta cagacatttg aacgcctacc aacgtagcat gacgcccgag cagctcatgg
     3961 ccgccaaaat ggagattatg cggccgtacc gtaagaggaa tatgatagtg ggaggaattc
     4021 ttttgggagg aacgctggct atatgtaagt tggctgttgc tcatgacctt ggagtttatg
     4081 gttgggatgt cctggactca cactctggaa cgctcaaatc tagttggtta ttcaatgtac
     4141 aagacgggcc gtgacgattt tgataacatt ccaatgcctc caccatcctc tgccgacaag
     4201 tccgcatgat gatggacggg cttcaatttt ccgttgtaca ttacattata atcatttcgc
     4261 cgtggaggcc ctcttgccaa tatcctttga tttctggtga ggattttacc gagcgtgcct
     4321 gtgcaaggct ttgatcacat gaaaagtcca caccagtaaa aggatgcaca ctcaagaaat
     4381 caaagcaagt gtgatatatt tccggaatat tagtagtaca tcaccgctag gacgacccag
     4441 acactgaaag cttcttcaaa tgctccataa acacttgaag actgacatca tctgttgcga
     4501 tcgatgctcc ctgcgcctgt tgattatagc cgtagccacc tgggctgaca tgtgttgtcg
     4561 atggatttac tttggatttc aggaaacgct cttgtgatcc tcctgcgtca cagtcaatgt
     4621 atcgaggaat gggaaatctc tccgcaagga gctcctgtta agaatagcaa catgaaggtt
     4681 aatatatgtt gatccgcatt ttccacgcag gatacccact tgcgcatcct gcttgggcgc
     4741 ctccaagaga agtttaaagt tttcgtaact tggctgctcg tggtatttgg cttttcgcca
     4801 cgcggcgatt gtttctccgt gccagatcag aatatggaaa aatgtgtcca atagaaggat
     4861 atggtccggc ttgatagaca cggagtcaag gagtacaggc tgaggtggtc cgttgaaact
     4921 gtagctcatg agggtgggct gaatcataat aagggaatta tttacgtctt cgcga
//
LOCUS       NW_015971543.5_-_Loci_with_Fz_(reversed)       11856 bp    DNA     linear   UNA 12-MAY-2023
DEFINITION  Spizellomyces punctatus DAOM BR117 chromosome Unknown supercont1.7,
            whole genome shotgun sequence.
ACCESSION   geneious|urn:local:
VERSION     geneious|urn:local:.:1rt-g96hokv:21
KEYWORDS    .
SOURCE      .
  ORGANISM  .
FEATURES             Location/Qualifiers
     Loci_with_Fz    complement(1..11856)
                     /created_by="gfaure"
                     /label="Loci with Fz"
     CDS             join(complement(608..857),complement(<1..526))
                     /locus_tag="SPPG_04429"
                     /codon_start=1
                     /product="uncharacterized protein"
                     /protein_id="XP_016608127.1"
                     /db_xref="GeneID:27687876"
                     /translation="MEAIPRPTKTGNPFGAGVRRSWAPPSPDDDQSVGDEVAQLVALS
                     KRTLEVQEESANATARALATAKQTEQLGMENLVKLNAQGEQLDSIHEKTEETGHKIKI
                     AEAKTSYLDKLSDSFLRPIFGGEKQVKQKDSQPFEWKAPQGPDGKPLWGRRVSSLPEE
                     FPGAIAKGAEPKSTVKPGGMLGDWADEEDKIKSEMHEQVIEENMGQISNIVKGIKYQA
                     QAMGQEIERQSHVISRTEGNVMEQTDRIQGVNRRLDKISR"
                     /label="uncharacterized protein CDS"
     gene            complement(<1..939)
                     /locus_tag="SPPG_04429"
                     /db_xref="GeneID:27687876"
                     /label="gene"
     mRNA            join(complement(608..939),complement(<1..526))
                     /locus_tag="SPPG_04429"
                     /product="uncharacterized protein"
                     /transcript_id="XM_016752665.1"
                     /db_xref="GeneID:27687876"
                     /label="uncharacterized protein mRNA"
     ORF             82..744
                     /transl_table=11
                     /Genetic_code="Bacteria, Archaea"
                     /created_by="Glimmer3"
                     /Glimmer_Reading_Frame="-1"
                     /Glimmer_score="23.08"
                     /label="orf00059"
     ORF             818..1114
                     /transl_table=11
                     /Genetic_code="Bacteria, Archaea"
                     /created_by="Glimmer3"
                     /Glimmer_Reading_Frame="-3"
                     /Glimmer_score="16.20"
                     /label="orf00056"
     ORF             1111..1170
                     /transl_table=11
                     /Genetic_code="Bacteria, Archaea"
                     /created_by="Glimmer3"
                     /Glimmer_Reading_Frame="-1"
                     /Glimmer_score="35.43"
                     /label="orf00053"
     ORF             1172..1258
                     /transl_table=11
                     /Genetic_code="Bacteria, Archaea"
                     /created_by="Glimmer3"
                     /Glimmer_Reading_Frame="-3"
                     /Glimmer_score="24.49"
                     /label="orf00052"
     end             complement(1206..1235)
                     /original_coord="NW_015971543:286154_286125:1"
                     /label="end"
     ORF             1284..1574
                     /transl_table=11
                     /Genetic_code="Bacteria, Archaea"
                     /created_by="Glimmer3"
                     /Glimmer_Reading_Frame="-2"
                     /Glimmer_score="26.96"
                     /label="orf00050"
     CDS             join(1367..1651,1847..2458)
                     /locus_tag="SPPG_04428"
                     /codon_start=1
                     /product="uncharacterized protein"
                     /protein_id="XP_016608126.1"
                     /db_xref="GeneID:27687875"
                     /translation="MPPKKKQKLEKLPTCLHTCNKTSFAKAFLPNETYRQRLLDYIAI
                     IHQLADHASHALKFYILSAPSVPMVDQDTIEAILYLLNKGEAWQPRTDAKKGQKQQLP
                     PKSDVQKAFFAHLHYLKSIFLFDTVPESLDDLTAEESELLEEMWSFIPLSDQPLTYSV
                     AVDPLAFFPAYCWLSSLYEKHGFRRFSAIPLRHSLIQSHVRIDTIILYSHILCIMQRE
                     AEALEKDDLWMRVCNLHTKAFRSRCHMQFEGSITMDSTSVSVYLKHPNADKYRKHGAR
                     KSAKTLEAEVKAVYVENNLPAC"
                     /label="uncharacterized protein CDS"
     gene            <1367..>2458
                     /locus_tag="SPPG_04428"
                     /db_xref="GeneID:27687875"
                     /label="gene"
     mRNA            join(<1367..1651,1847..>2458)
                     /locus_tag="SPPG_04428"
                     /product="uncharacterized protein"
                     /transcript_id="XM_016752664.1"
                     /db_xref="GeneID:27687875"
                     /label="uncharacterized protein mRNA"
     fz              1403..2932
                     /original_coord="NW_015971543:284428_285957:-1"
                     /fz="-1 18_534 81.03448275862068"
                     /label="fz"
     ORF             1568..1726
                     /transl_table=11
                     /Genetic_code="Bacteria, Archaea"
                     /created_by="Glimmer3"
                     /Glimmer_Reading_Frame="-3"
                     /Glimmer_score="29.04"
                     /label="orf00049"
     ORF             complement(1739..1798)
                     /transl_table=11
                     /Genetic_code="Bacteria, Archaea"
                     /created_by="Glimmer3"
                     /Glimmer_Reading_Frame="+3"
                     /Glimmer_score="32.77"
                     /label="orf00045"
     ORF             1785..1844
                     /transl_table=11
                     /Genetic_code="Bacteria, Archaea"
                     /created_by="Glimmer3"
                     /Glimmer_Reading_Frame="-2"
                     /Glimmer_score="33.09"
                     /label="orf00044"
     ORF             1841..2458
                     /transl_table=11
                     /Genetic_code="Bacteria, Archaea"
                     /created_by="Glimmer3"
                     /Glimmer_Reading_Frame="-3"
                     /Glimmer_score="24.35"
                     /label="orf00043"
     ORF             complement(2444..2575)
                     /transl_table=11
                     /Genetic_code="Bacteria, Archaea"
                     /created_by="Glimmer3"
                     /Glimmer_Reading_Frame="+3"
                     /Glimmer_score="19.28"
                     /label="orf00040"
     ORF             complement(2536..2664)
                     /transl_table=11
                     /Genetic_code="Bacteria, Archaea"
                     /created_by="Glimmer3"
                     /Glimmer_Reading_Frame="+1"
                     /Glimmer_score="22.97"
                     /label="orf00039"
     ORF             2654..2947
                     /transl_table=11
                     /Genetic_code="Bacteria, Archaea"
                     /created_by="Glimmer3"
                     /Glimmer_Reading_Frame="-3"
                     /Glimmer_score="20.65"
                     /label="orf00037"
     ORF             3016..3216
                     /transl_table=11
                     /Genetic_code="Bacteria, Archaea"
                     /created_by="Glimmer3"
                     /Glimmer_Reading_Frame="-1"
                     /Glimmer_score="8.61"
                     /label="orf00032"
     ORF             3235..3303
                     /transl_table=11
                     /Genetic_code="Bacteria, Archaea"
                     /created_by="Glimmer3"
                     /Glimmer_Reading_Frame="-1"
                     /Glimmer_score="12.15"
                     /label="orf00030"
     ORF             3266..3343
                     /transl_table=11
                     /Genetic_code="Bacteria, Archaea"
                     /created_by="Glimmer3"
                     /Glimmer_Reading_Frame="-3"
                     /Glimmer_score="25.48"
                     /label="orf00028"
     ORF             complement(3355..3420)
                     /transl_table=11
                     /Genetic_code="Bacteria, Archaea"
                     /created_by="Glimmer3"
                     /Glimmer_Reading_Frame="+1"
                     /Glimmer_score="1.46"
                     /label="orf00025"
     ORF             3390..3464
                     /transl_table=11
                     /Genetic_code="Bacteria, Archaea"
                     /created_by="Glimmer3"
                     /Glimmer_Reading_Frame="-2"
                     /Glimmer_score="9.61"
                     /label="orf00026"
     ORF             3464..3841
                     /transl_table=11
                     /Genetic_code="Bacteria, Archaea"
                     /created_by="Glimmer3"
                     /Glimmer_Reading_Frame="-3"
                     /Glimmer_score="21.48"
                     /label="orf00023"
     fz              3484..3843
                     /original_coord="NW_015971543:283517_283876:-1"
                     /fz="-1 512_638 19.905956112852667"
                     /label="fz"
     end             3911..3940
                     /original_coord="NW_015971543:283449_283420:-1"
                     /label="end"
     ORF             complement(10353..10418)
                     /transl_table=11
                     /Genetic_code="Bacteria, Archaea"
                     /created_by="Glimmer3"
                     /Glimmer_Reading_Frame="+2"
                     /Glimmer_score="1.46"
                     /label="orf00015"
     ORF             10388..10462
                     /transl_table=11
                     /Genetic_code="Bacteria, Archaea"
                     /created_by="Glimmer3"
                     /Glimmer_Reading_Frame="-3"
                     /Glimmer_score="9.61"
                     /label="orf00016"
     ORF             10462..10839
                     /transl_table=11
                     /Genetic_code="Bacteria, Archaea"
                     /created_by="Glimmer3"
                     /Glimmer_Reading_Frame="-1"
                     /Glimmer_score="21.48"
                     /label="orf00013"
     fz              10482..10841
                     /original_coord="NW_015971543:276519_276878:-1"
                     /fz="-1 512_638 19.905956112852667"
                     /label="fz"
     ORF             10900..10989
                     /transl_table=11
                     /Genetic_code="Bacteria, Archaea"
                     /created_by="Glimmer3"
                     /Glimmer_Reading_Frame="-1"
                     /Glimmer_score="18.39"
                     /label="orf00009"
     end             10909..10938
                     /original_coord="NW_015971543:276451_276422:-1"
                     /label="end"
     gene            complement(10961..>11856)
                     /locus_tag="SPPG_04427"
                     /db_xref="GeneID:27687874"
                     /label="gene"
     mRNA            join(complement(11527..>11856),complement(10961..11459))
                     /locus_tag="SPPG_04427"
                     /product="tRNA pseudouridine synthase A"
                     /transcript_id="XM_016752663.1"
                     /db_xref="GeneID:27687874"
                     /label="tRNA pseudouridine synthase A"
     ORF             11000..11122
                     /transl_table=11
                     /Genetic_code="Bacteria, Archaea"
                     /created_by="Glimmer3"
                     /Glimmer_Reading_Frame="-3"
                     /Glimmer_score="30.29"
                     /label="orf00008"
     ORF             11076..11432
                     /transl_table=11
                     /Genetic_code="Bacteria, Archaea"
                     /created_by="Glimmer3"
                     /Glimmer_Reading_Frame="-2"
                     /Glimmer_score="22.50"
                     /label="orf00007"
     CDS             join(complement(11527..>11856),complement(11196..11459))
                     /codon_start=1
                     /locus_tag="SPPG_04427"
                     /product="tRNA pseudouridine synthase A"
                     /protein_id="XP_016608125.1"
                     /db_xref="GeneID:27687874"
                     /translation="KYEDSRCYMRIINIECSAPEVHFGMEWLRIKVQAKAFARYQVRK
                     MMAMAIMVIRTNTPRSIVANSFGYAKIEIPEAPAMGLILDEPHYDTFNSDCERRSDPN
                     GIHFAKHLPAVTEFRHHSIHDPVYRAELESMKFNEWARNLDAYSFLYTYYLNERGVIK
                     PNTNYVTKAAIEQERAAAEAAKQGVADGLFVKEEAKA"
                     /label="tRNA pseudouridine synthase A CDS"
     ORF             complement(11485..11832)
                     /transl_table=11
                     /Genetic_code="Bacteria, Archaea"
                     /created_by="Glimmer3"
                     /Glimmer_Reading_Frame="+1"
                     /Glimmer_score="20.75"
                     /label="orf00003"
ORIGIN      
        1 tttctgctaa tcttatccaa tcttctattt acaccctgaa ttctatcggt ttgctccatc
       61 acattccctt ccgtccttga aatgacatgg ctctgtcgct ctatctcttg tcccatcgcc
      121 tgcgcttggt acttgattcc cttgacaata ttactaatct gtcccatatt ctcctcaatc
      181 acttgttcat gcatctcaga ttttatcttg tcctcctcgt ccgcccagtc tcccagcatt
      241 ccgccaggct tgactgtgct cttgggttcg gctccttttg cgatagcgcc agggaattcc
      301 tcaggtaaac tgctaacacg tcgtccccac agaggtttgc cgtccggtcc ctgcggtgct
      361 ttccactcaa atggttggga atctttttgt ttaacttgct tttcaccgcc aaatattggc
      421 cggaggaagg aatcagagag tttgtcgagg tacgaggttt tcgcttcggc aattttgatt
      481 ttgtgtccag tctcttcggt tttttcatgt attgagtcaa gttgttctaa caaagcgaat
      541 ggacttttag tcatgttcgt caaagctaca tggactaatg caaaccacat agatcatctc
      601 tacttaccac cctgtgcatt gagcttcacc aagttctcca ttcccagctg ttccgtttgc
      661 ttggcggttg ccaatgccct agcagtagca ttcgcagact cctcctgtac ttctagtgtt
      721 cttttagaga gggccacgag ctgagcaacc tcgtcgccaa cactttggtc gtcatctggg
      781 cttggtggtg cccatgagcg tctgactccg gcaccaaatg gattgcctgt cttggtgggt
      841 cttggtatcg cttccattat tgtcttgtct caaaatgtcg ctatggagaa ttatctggag
      901 ctccagttgg gtatattatg tgaacattga aaagggcttg gctatctcct gcgtggctaa
      961 gcatttggct ctgcacagcc atcaccgctc gtggccgcgc gccccattta cggtcaacag
     1021 agccagttcc gagaagctat gtgccagcct attctttcat ccatccgcac tgggtcgtaa
     1081 gataagaaaa cagagcttac gaaaaagacg atgaaagaag cacaacacat tgtcggtcaa
     1141 tcgaacgaaa tcaaaacatc aatagtctag catgaaggca tatgctgtag aaactagcac
     1201 attcatagtg tggagccggt ggactttggc actagtacat agattccaac caatttaatc
     1261 ataattttac tcgatttaga ctcatgaact atggtttgat tcaaaaaatc ctatataagt
     1321 cgtcgcccat tttcccaggc tttcatcttt ttccacagat atcatcatgc caccaaagaa
     1381 aaagcaaaag cttgaaaagc tacctacctg cttacatact tgcaacaaga cttcctttgc
     1441 aaaagctttc ctgcctaatg agacctaccg acagcgtctt cttgattaca ttgccattat
     1501 ccatcaactt gctgaccatg cttcccatgc tctcaaattc tacatcctct ctgcgccatc
     1561 cgttcccatg gtagatcaag atacaatcga agcaattctc tatcttctca acaaggggga
     1621 ggcttggcaa ccaagaacag atgcaaagaa ggtgctatgc ggatgcttgt tgccatacat
     1681 ttgtcagtac tgctgcattg tcagctttgt tcatccaaat ctatgaggtg agcagcagtc
     1741 aattaattac ctgacagcaa gtatgatgat gaacctgaaa gtcaatgttc aagagcattt
     1801 tatgcagatg ctcctttgat atatcaatct gcggctcgat gtgaagggac agaagcagca
     1861 actgccacct aaaagtgatg tgcaaaaggc tttctttgct catcttcact acttgaagtc
     1921 aattttcctt tttgatactg tgcccgagtc actcgatgac ttgactgctg aagagagtga
     1981 gcttctagaa gagatgtggt ccttcattcc cctttccgac cagccgctca catattcagt
     2041 tgctgtagac cctctcgcct tcttccctgc ctactgttgg ttgtcaagcc tatatgaaaa
     2101 gcatggattt cgacggttca gtgcaatccc acttcgccac tccctcatcc aaagccatgt
     2161 gcggatcgac accatcattc tctactctca tattctttgc atcatgcagc gagaagcaga
     2221 agcattagag aaggatgatc tgtggatgcg cgtctgcaat ctacatacca aggcttttcg
     2281 gtctcgctgc catatgcagt ttgaaggctc gatcacaatg gacagtacct cggtttctgt
     2341 gtatttgaaa caccccaatg ctgacaagta cagaaagcat ggagcgagaa agtcagcaaa
     2401 gaccctagaa gctgaggtga aggcagtata tgtggagaac aacttacctg cttgttgagc
     2461 agagaatgtt gttgctatcg acccaaacaa gcgtgacatt ctctactgcc aagacagcat
     2521 tggtacaaca tttcattaca ctgcaaacca gtgagccatg gagacaggta gccattgaca
     2581 gcaaaggcaa aggcagcaga tgaagaaggg ggatattgac ctcatagaat catgaattcc
     2641 tagccacaaa acaatgaacc tcatggattt tactcgctac cttcttgttc gccatgctga
     2701 ttgggattgt cgcaaggagt tctactcaca tcctgcccac acgtggtgga aatggcacac
     2761 attcataaac catcagaaga gtgaatcaga cctcatatcc aacatgtgca acaagtatgg
     2821 tgaaaacttt actgtcatga tgggtgattg gagcgatgcc agtcgaactg caagatttca
     2881 gacctcatca aagacaaaag gttggcgcac cctctttaag cggagcagga tcggtacgac
     2941 cgaataaggt tttcagctga atttgagagg ggaaggcggt tcgtcgcgct tctccaccat
     3001 gtaacggatt ttttgttggt agactacagt aaagacaact tgggtctcct agcaggttgt
     3061 gtgggtgtcc gtactaggaa tcgtagtctc caaatccttt ctttgggcgt cggtagcgac
     3121 ttgggggcga gaggcaagga gagtcggtta gttgtgaacc gagcaggatt tagaggcttc
     3181 ggtacgggtg atcaggccgt tgaagcgctc tgttaggttc ctgttaacct aagattggag
     3241 ttgagaagcg agttatgggg attttgtgtc gctacggctt ctgcccccga cttattttat
     3301 tgaatacatc ctttttatac aagattcttg gataaactgt taaactaaac taaactaatg
     3361 ggtgtcgctg caccgcaact gatttattgg tggcggtacc gatctcttcc ttttccgcac
     3421 tggctcgggc ctccacaggt tgtacgaggc acgctgaaat ctaatgcgcc aattgccatt
     3481 ctccgaaccg gttttttcgg tcgcggtaac ccaatcggtg gagttggtca cgcgattcgt
     3541 gcttcccgcg tccgatttgg gcttactcgc gatctctcga agacgtcctc gtcgttacac
     3601 ttccttgaaa aggacttcaa aacatgacct cattcaagac cttggtgatg acaagaaggc
     3661 aaggttgaaa aagtccatgg attgctgggt tgtaccaacc ctaactgttt gcagcaagcc
     3721 tggacaatgc gctactggaa tcgagataca ctgtcaacct gcaacatgct ggcaatcatg
     3781 caatcaatgt tggatggaca cggtagacca gaggtgttca ggaggggtgt tccagtggta
     3841 gcgtagcgta gactagttag attaaggttt ccgaaccggt tgtcgcgcgg ttcaatccct
     3901 ggtgcgggtg ctagtgccaa tacccaccgg ctccgcacta ctaaccccaa ttgtagagcc
     3961 agtnnnnnnn nnnnnnnnnn nnnnnnnnnn nnnnnnnnnn nnnnnnnnnn nnnnnnnnnn
     4021 nnnnnnnnnn nnnnnnnnnn nnnnnnnnnn nnnnnnnnnn nnnnnnnnnn nnnnnnnnnn
     4081 nnnnnnnnnn nnnnnnnnnn nnnnnnnnnn nnnnnnnnnn nnnnnnnnnn nnnnnnnnnn
     4141 nnnnnnnnnn nnnnnnnnnn nnnnnnnnnn nnnnnnnnnn nnnnnnnnnn nnnnnnnnnn
     4201 nnnnnnnnnn nnnnnnnnnn nnnnnnnnnn nnnnnnnnnn nnnnnnnnnn nnnnnnnnnn
     4261 nnnnnnnnnn nnnnnnnnnn nnnnnnnnnn nnnnnnnnnn nnnnnnnnnn nnnnnnnnnn
     4321 nnnnnnnnnn nnnnnnnnnn nnnnnnnnnn nnnnnnnnnn nnnnnnnnnn nnnnnnnnnn
     4381 nnnnnnnnnn nnnnnnnnnn nnnnnnnnnn nnnnnnnnnn nnnnnnnnnn nnnnnnnnnn
     4441 nnnnnnnnnn nnnnnnnnnn nnnnnnnnnn nnnnnnnnnn nnnnnnnnnn nnnnnnnnnn
     4501 nnnnnnnnnn nnnnnnnnnn nnnnnnnnnn nnnnnnnnnn nnnnnnnnnn nnnnnnnnnn
     4561 nnnnnnnnnn nnnnnnnnnn nnnnnnnnnn nnnnnnnnnn nnnnnnnnnn nnnnnnnnnn
     4621 nnnnnnnnnn nnnnnnnnnn nnnnnnnnnn nnnnnnnnnn nnnnnnnnnn nnnnnnnnnn
     4681 nnnnnnnnnn nnnnnnnnnn nnnnnnnnnn nnnnnnnnnn nnnnnnnnnn nnnnnnnnnn
     4741 nnnnnnnnnn nnnnnnnnnn nnnnnnnnnn nnnnnnnnnn nnnnnnnnnn nnnnnnnnnn
     4801 nnnnnnnnnn nnnnnnnnnn nnnnnnnnnn nnnnnnnnnn nnnnnnnnnn nnnnnnnnnn
     4861 nnnnnnnnnn nnnnnnnnnn nnnnnnnnnn nnnnnnnnnn nnnnnnnnnn nnnnnnnnnn
     4921 nnnnnnnnnn nnnnnnnnnn nnnnnnnnnn nnnnnnnnnn nnnnnnnnnn nnnnnnnnnn
     4981 nnnnnnnnnn nnnnnnnnnn nnnnnnnnnn nnnnnnnnnn nnnnnnnnnn nnnnnnnnnn
     5041 nnnnnnnnnn nnnnnnnnnn nnnnnnnnnn nnnnnnnnnn nnnnnnnnnn nnnnnnnnnn
     5101 nnnnnnnnnn nnnnnnnnnn nnnnnnnnnn nnnnnnnnnn nnnnnnnnnn nnnnnnnnnn
     5161 nnnnnnnnnn nnnnnnnnnn nnnnnnnnnn nnnnnnnnnn nnnnnnnnnn nnnnnnnnnn
     5221 nnnnnnnnnn nnnnnnnnnn nnnnnnnnnn nnnnnnnnnn nnnnnnnnnn nnnnnnnnnn
     5281 nnnnnnnnnn nnnnnnnnnn nnnnnnnnnn nnnnnnnnnn nnnnnnnnnn nnnnnnnnnn
     5341 nnnnnnnnnn nnnnnnnnnn nnnnnnnnnn nnnnnnnnnn nnnnnnnnnn nnnnnnnnnn
     5401 nnnnnnnnnn nnnnnnnnnn nnnnnnnnnn nnnnnnnnnn nnnnnnnnnn nnnnnnnnnn
     5461 nnnnnnnnnn nnnnnnnnnn nnnnnnnnnn nnnnnnnnnn nnnnnnnnnn nnnnnnnnnn
     5521 nnnnnnnnnn nnnnnnnnnn nnnnnnnnnn nnnnnnnnnn nnnnnnnnnn nnnnnnnnnn
     5581 nnnnnnnnnn nnnnnnnnnn nnnnnnnnnn nnnnnnnnnn nnnnnnnnnn nnnnnnnnnn
     5641 nnnnnnnnnn nnnnnnnnnn nnnnnnnnnn nnnnnnnnnn nnnnnnnnnn nnnnnnnnnn
     5701 nnnnnnnnnn nnnnnnnnnn nnnnnnnnnn nnnnnnnnnn nnnnnnnnnn nnnnnnnnnn
     5761 nnnnnnnnnn nnnnnnnnnn nnnnnnnnnn nnnnnnnnnn nnnnnnnnnn nnnnnnnnnn
     5821 nnnnnnnnnn nnnnnnnnnn nnnnnnnnnn nnnnnnnnnn nnnnnnnnnn nnnnnnnnnn
     5881 nnnnnnnnnn nnnnnnnnnn nnnnnnnnnn nnnnnnnnnn nnnnnnnnnn nnnnnnnnnn
     5941 nnnnnnnnnn nnnnnnnnnn nnnnnnnnnn nnnnnnnnnn nnnnnnnnnn nnnnnnnnnn
     6001 nnnnnnnnnn nnnnnnnnnn nnnnnnnnnn nnnnnnnnnn nnnnnnnnnn nnnnnnnnnn
     6061 nnnnnnnnnn nnnnnnnnnn nnnnnnnnnn nnnnnnnnnn nnnnnnnnnn nnnnnnnnnn
     6121 nnnnnnnnnn nnnnnnnnnn nnnnnnnnnn nnnnnnnnnn nnnnnnnnnn nnnnnnnnnn
     6181 nnnnnnnnnn nnnnnnnnnn nnnnnnnnnn nnnnnnnnnn nnnnnnnnnn nnnnnnnnnn
     6241 nnnnnnnnnn nnnnnnnnnn nnnnnnnnnn nnnnnnnnnn nnnnnnnnnn nnnnnnnnnn
     6301 nnnnnnnnnn nnnnnnnnnn nnnnnnnnnn nnnnnnnnnn nnnnnnnnnn nnnnnnnnnn
     6361 nnnnnnnnnn nnnnnnnnnn nnnnnnnnnn nnnnnnnnnn nnnnnnnnnn nnnnnnnnnn
     6421 nnnnnnnnnn nnnnnnnnnn nnnnnnnnnn nnnnnnnnnn nnnnnnnnnn nnnnnnnnnn
     6481 nnnnnnnnnn nnnnnnnnnn nnnnnnnnnn nnnnnnnnnn nnnnnnnnnn nnnnnnnnnn
     6541 nnnnnnnnnn nnnnnnnnnn nnnnnnnnnn nnnnnnnnnn nnnnnnnnnn nnnnnnnnnn
     6601 nnnnnnnnnn nnnnnnnnnn nnnnnnnnnn nnnnnnnnnn nnnnnnnnnn nnnnnnnnnn
     6661 nnnnnnnnnn nnnnnnnnnn nnnnnnnnnn nnnnnnnnnn nnnnnnnnnn nnnnnnnnnn
     6721 nnnnnnnnnn nnnnnnnnnn nnnnnnnnnn nnnnnnnnnn nnnnnnnnnn nnnnnnnnnn
     6781 nnnnnnnnnn nnnnnnnnnn nnnnnnnnnn nnnnnnnnnn nnnnnnnnnn nnnnnnnnnn
     6841 nnnnnnnnnn nnnnnnnnnn nnnnnnnnnn nnnnnnnnnn nnnnnnnnnn nnnnnnnnnn
     6901 nnnnnnnnnn nnnnnnnnnn nnnnnnnnnn nnnnnnnnnn nnnnnnnnnn nnnnnnnnnn
     6961 nnnnnnnnnn nnnnnnnnnn nnnnnnnnnn nnnnnnnnnn nnnnnnnnnn nnnnnnnnnn
     7021 nnnnnnnnnn nnnnnnnnnn nnnnnnnnnn nnnnnnnnnn nnnnnnnnnn nnnnnnnnnn
     7081 nnnnnnnnnn nnnnnnnnnn nnnnnnnnnn nnnnnnnnnn nnnnnnnnnn nnnnnnnnnn
     7141 nnnnnnnnnn nnnnnnnnnn nnnnnnnnnn nnnnnnnnnn nnnnnnnnnn nnnnnnnnnn
     7201 nnnnnnnnnn nnnnnnnnnn nnnnnnnnnn nnnnnnnnnn nnnnnnnnnn nnnnnnnnnn
     7261 nnnnnnnnnn nnnnnnnnnn nnnnnnnnnn nnnnnnnnnn nnnnnnnnnn nnnnnnnnnn
     7321 nnnnnnnnnn nnnnnnnnnn nnnnnnnnnn nnnnnnnnnn nnnnnnnnnn nnnnnnnnnn
     7381 nnnnnnnnnn nnnnnnnnnn nnnnnnnnnn nnnnnnnnnn nnnnnnnnnn nnnnnnnnnn
     7441 nnnnnnnnnn nnnnnnnnnn nnnnnnnnnn nnnnnnnnnn nnnnnnnnnn nnnnnnnnnn
     7501 nnnnnnnnnn nnnnnnnnnn nnnnnnnnnn nnnnnnnnnn nnnnnnnnnn nnnnnnnnnn
     7561 nnnnnnnnnn nnnnnnnnnn nnnnnnnnnn nnnnnnnnnn nnnnnnnnnn nnnnnnnnnn
     7621 nnnnnnnnnn nnnnnnnnnn nnnnnnnnnn nnnnnnnnnn nnnnnnnnnn nnnnnnnnnn
     7681 nnnnnnnnnn nnnnnnnnnn nnnnnnnnnn nnnnnnnnnn nnnnnnnnnn nnnnnnnnnn
     7741 nnnnnnnnnn nnnnnnnnnn nnnnnnnnnn nnnnnnnnnn nnnnnnnnnn nnnnnnnnnn
     7801 nnnnnnnnnn nnnnnnnnnn nnnnnnnnnn nnnnnnnnnn nnnnnnnnnn nnnnnnnnnn
     7861 nnnnnnnnnn nnnnnnnnnn nnnnnnnnnn nnnnnnnnnn nnnnnnnnnn nnnnnnnnnn
     7921 nnnnnnnnnn nnnnnnnnnn nnnnnnnnnn nnnnnnnnnn nnnnnnnnnn nnnnnnnnnn
     7981 nnnnnnnnnn nnnnnnnnnn nnnnnnnnnn nnnnnnnnnn nnnnnnnnnn nnnnnnnnnn
     8041 nnnnnnnnnn nnnnnnnnnn nnnnnnnnnn nnnnnnnnnn nnnnnnnnnn nnnnnnnnnn
     8101 nnnnnnnnnn nnnnnnnnnn nnnnnnnnnn nnnnnnnnnn nnnnnnnnnn nnnnnnnnnn
     8161 nnnnnnnnnn nnnnnnnnnn nnnnnnnnnn nnnnnnnnnn nnnnnnnnnn nnnnnnnnnn
     8221 nnnnnnnnnn nnnnnnnnnn nnnnnnnnnn nnnnnnnnnn nnnnnnnnnn nnnnnnnnnn
     8281 nnnnnnnnnn nnnnnnnnnn nnnnnnnnnn nnnnnnnnnn nnnnnnnnnn nnnnnnnnnn
     8341 nnnnnnnnnn nnnnnnnnnn nnnnnnnnnn nnnnnnnnnn nnnnnnnnnn nnnnnnnnnn
     8401 nnnnnnnnnn nnnnnnnnnn nnnnnnnnnn nnnnnnnnnn nnnnnnnnnn nnnnnnnnnn
     8461 nnnnnnnnnn nnnnnnnnnn nnnnnnnnnn nnnnnnnnnn nnnnnnnnnn nnnnnnnnnn
     8521 nnnnnnnnnn nnnnnnnnnn nnnnnnnnnn nnnnnnnnnn nnnnnnnnnn nnnnnnnnnn
     8581 nnnnnnnnnn nnnnnnnnnn nnnnnnnnnn nnnnnnnnnn nnnnnnnnnn nnnnnnnnnn
     8641 nnnnnnnnnn nnnnnnnnnn nnnnnnnnnn nnnnnnnnnn nnnnnnnnnn nnnnnnnnnn
     8701 nnnnnnnnnn nnnnnnnnnn nnnnnnnnnn nnnnnnnnnn nnnnnnnnnn nnnnnnnnnn
     8761 nnnnnnnnnn nnnnnnnnnn nnnnnnnnnn nnnnnnnnnn nnnnnnnnnn nnnnnnnnnn
     8821 nnnnnnnnnn nnnnnnnnnn nnnnnnnnnn nnnnnnnnnn nnnnnnnnnn nnnnnnnnnn
     8881 nnnnnnnnnn nnnnnnnnnn nnnnnnnnnn nnnnnnnnnn nnnnnnnnnn nnnnnnnnnn
     8941 nnnnnnnnnn nnnnnnnnnn nnnnnnnnnn nnnnnnnnnn nnnnnnnnnn nnnnnnnnnn
     9001 nnnnnnnnnn nnnnnnnnnn nnnnnnnnnn nnnnnnnnnn nnnnnnnnnn nnnnnnnnnn
     9061 nnnnnnnnnn nnnnnnnnnn nnnnnnnnnn nnnnnnnnnn nnnnnnnnnn nnnnnnnnnn
     9121 nnnnnnnnnn nnnnnnnnnn nnnnnnnnnn nnnnnnnnnn nnnnnnnnnn nnnnnnnnnn
     9181 nnnnnnnnnn nnnnnnnnnn nnnnnnnnnn nnnnnnnnnn nnnnnnnnnn nnnnnnnnnn
     9241 nnnnnnnnnn nnnnnnnnnn nnnnnnnnnn nnnnnnnnnn nnnnnnnnnn nnnnnnnnnn
     9301 nnnnnnnnnn nnnnnnnnnn nnnnnnnnnn nnnnnnnnnn nnnnnnnnnn nnnnnnnnnn
     9361 nnnnnnnnnn nnnnnnnnnn nnnnnnnnnn nnnnnnnnnn nnnnnnnnnn nnnnnnnnnn
     9421 nnnnnnnnnn nnnnnnnnnn nnnnnnnnnn nnnnnnnnnn nnnnnnnnnn nnnnnnnnnn
     9481 nnnnnnnnnn nnnnnnnnnn nnnnnnnnnn nnnnnnnnnn nnnnnnnnnn nnnnnnnnnn
     9541 nnnnnnnnnn nnnnnnnnnn nnnnnnnnnn nnnnnnnnnn nnnnnnnnnn nnnnnnnnnn
     9601 nnnnnnnnnn nnnnnnnnnn nnnnnnnnnn nnnnnnnnnn nnnnnnnnnn nnnnnnnnnn
     9661 nnnnnnnnnn nnnnnnnnnn nnnnnnnnnn nnnnnnnnnn nnnnnnnnnn nnnnnnnnnn
     9721 nnnnnnnnnn nnnnnnnnnn nnnnnnnnnn nnnnnnnnnn nnnnnnnnnn nnnnnnnnnn
     9781 nnnnnnnnnn nnnnnnnnnn nnnnnnnnnn nnnnnnnnnn nnnnnnnnnn nnnnnnnnnn
     9841 nnnnnnnnnn nnnnnnnnnn nnnnnnnnnn nnnnnnnnnn nnnnnnnnnn nnnnnnnnnn
     9901 nnnnnnnnnn nnnnnnnnnn nnnnnnnnnn nnnnnnnnnn nnnnnnnnnn nnnnnnnnnn
     9961 nnnnnnnnnn nnnnnnnnnn nnnnnnnnnn nnnnnnnnnn nnnnnnnnnn nnnnnnnnnn
    10021 nnnnnnnnnn nnnnnnnnnn nnnnnnnnnn nnnnnnnnnn nnnnnnnnnn nnnnnnnnnn
    10081 nnnnnnnnnn nnnnnnnnnn nnnnnnnnnn nnnnnnnnnn nnnnnnnnnn nnnnnnnnnn
    10141 nnnnnnnnnn nnnnnnnnnn nnnnnnnnnn nnnnnnnnnn nnnnnnnnnn nnnnnnnnnn
    10201 nnnnnnnnnn nnnnnnnnnn nnnnnnnnnn nnnnnnnnnn nnnnnnnnnn nnnnnnnnnn
    10261 nnnnnnnnnn nnnnnncttc tgccccgact tattttattg aatacatcct ttttatacaa
    10321 gattcttgga taaactgtta aactaaacta aactaatggg tgtcgctgca ccgcaactga
    10381 tttattggtg gcggtaccga tctcttcctt ttccgcactg gctcgggcct ccacaggttg
    10441 tacgaggcac gctgaaatct aatgcgccaa ttgccattct ccgaaccggt tttttcggtc
    10501 gcggtaaccc aatcggtgga gttggtcacg cgattcgtgc ttcccgcgtc cgatttgggc
    10561 ttactcgcga tctctcgaag acgtcctcgt cgttacactt ccttgaaaag gacttcaaaa
    10621 catgacctca ttcaagacct tggtgatgac aagaaggcaa ggttgaaaaa gtccatggat
    10681 tgctgggttg taccaaccct aactgtttgc agcaagcctg gacaatgcgc tactggaatc
    10741 gagatacact gtcaacctgc aacatgctgg caatcatgca atcaatgttg gatggacacg
    10801 gtagaccaga ggtgttcagg aggggtgttc cagtggtagc gtagcgtaga ctagttagat
    10861 taaggtttcc gaaccggttg tcgcgcggtt caatccctgg tgcgggtgct agtgccaata
    10921 cccaccggct ccgcactact aaccccaatt gtagagccag ttcccaaaag aaacatgaaa
    10981 atgtattaag acacagaaaa tgataggaac cgaaacaaat catacaaata gtaattttga
    11041 atgccaccgc ccttgctccc caaaaatatg ccaaattggc ttccatcctg tctttacaac
    11101 gctactacta caactcctat aacgacacta ttccaatact acccattacc tacgacttaa
    11161 cacaactgtc aataaatcat gtagaattgc tgagctcacg ctttcgcctc ttctttgaca
    11221 aacaatccat cagcaacacc ctgcttcgct gcctcagcag cggcacgttc ctgctcaatg
    11281 gccgccttgg taacatagtt ggtgtttggt ttgatcaccc cgcgttcatt gaggtagtac
    11341 gtgtacagga aggaataagc atcgaggttt cgtgcccatt cgttgaattt catggactca
    11401 agttcggctc ggtacacagg gtcgtgaatt gaatgatgac ggaactccgt taccgcgggc
    11461 tgttgaaaca aaaaaaatta gctttcagat ggtagtaaat agtgattctg agcagttgga
    11521 cattaccagg tgtttggcaa agtggatgcc atttggatca gatctcctct cgcaatcaga
    11581 gttgaaagtg tcgtagtgcg gctcatccaa aatcaatccc atcgcaggag cctccggtat
    11641 ctcaatcttg gcatatccaa atgagttggc aacaatgctt cgtggcgtgt tggttctaat
    11701 gaccatgata gccattgcca tcatcttgcg gacctggtac cgcgcaaaag ccttggcttg
    11761 gaccttaatt cgaagccatt ccatgccaaa gtgcacctct ggggcgctgc attcaatgtt
    11821 gatgatgcgc atgtagcacc gtgaatcttc atactt
//
LOCUS       NW_015971547.38_-_Loci_with_Fz       24789 bp    DNA     linear   UNA 12-MAY-2023
DEFINITION  Spizellomyces punctatus DAOM BR117 chromosome Unknown
            supercont1.11, whole genome shotgun sequence.
ACCESSION   geneious|urn:local:
VERSION     geneious|urn:local:.:1rt-g96hokv:22
KEYWORDS    .
SOURCE      .
  ORGANISM  .
FEATURES             Location/Qualifiers
     Loci_with_Fz    1..24789
                     /created_by="gfaure"
                     /label="Loci with Fz"
     CDS             complement(<1..1238)
                     /locus_tag="SPPG_06369"
                     /codon_start=1
                     /product="uncharacterized protein"
                     /protein_id="XP_016606728.1"
                     /db_xref="GeneID:27689681"
                     /translation="MAMSAQNRDASNEGSSSRSAVISSDAGGLSVVPTTSNPLAIKPP
                     STSTTGTHLYIKKDAMRNGSYLDVFDFHLTPNSAFPTPGTPQTNSFPPSYGTSPLYSS
                     SPRFPLSASPISPRRVESLDRKCSNSPLTVPERGGAEKDIPCCGQIHATYEDLLRHYE
                     QVHAEERTVEGKRPQARPLPIFSPAYQEDDMWDQQQPTGDLHTGVSTTKPMDILGKIN
                     SGGGAGGLFPAGTGNVDADLSALLAAQPSEDNAGSQILAKRNLSAAAFSMGSYAAVEL
                     KRFREGFRWSGVDFSDILDQPAINDLPSHGADDMLPSMLPAVPQAAEDMQLDNEQQVE
                     QRHSQQQNQNLHPTSTPIIVPATSFTTPSQQVTSALSQQLAPAQHNRTSPTHAPQALH
                     PPGLSHHLNMNMDVSPQLPN"
                     /label="uncharacterized protein CDS"
     mRNA            complement(<1..1375)
                     /locus_tag="SPPG_06369"
                     /product="uncharacterized protein"
                     /transcript_id="XM_016754583.1"
                     /db_xref="GeneID:27689681"
                     /label="uncharacterized protein mRNA"
     gene            complement(<1..1375)
                     /locus_tag="SPPG_06369"
                     /db_xref="GeneID:27689681"
                     /label="gene"
     ORF             77..142
                     /transl_table=11
                     /Genetic_code="Bacteria, Archaea"
                     /created_by="Glimmer3"
                     /Glimmer_Reading_Frame="+2"
                     /Glimmer_score="4.22"
                     /label="orf00001"
     ORF             complement(1361..1447)
                     /transl_table=11
                     /Genetic_code="Bacteria, Archaea"
                     /created_by="Glimmer3"
                     /Glimmer_Reading_Frame="-2"
                     /Glimmer_score="3.50"
                     /label="orf00004"
     end             complement(1630..1658)
                     /original_coord="NW_015971547:888924_888896:-1"
                     /label="end"
     ORF             1650..1895
                     /transl_table=11
                     /Genetic_code="Bacteria, Archaea"
                     /created_by="Glimmer3"
                     /Glimmer_Reading_Frame="+3"
                     /Glimmer_score="3.92"
                     /label="orf00007"
     ORF             complement(1885..2091)
                     /transl_table=11
                     /Genetic_code="Bacteria, Archaea"
                     /created_by="Glimmer3"
                     /Glimmer_Reading_Frame="-1"
                     /Glimmer_score="3.45"
                     /label="orf00009"
     ORF             complement(2091..2219)
                     /transl_table=11
                     /Genetic_code="Bacteria, Archaea"
                     /created_by="Glimmer3"
                     /Glimmer_Reading_Frame="-3"
                     /Glimmer_score="1.04"
                     /label="orf00010"
     mRNA            join(complement(2679..>3302),complement(2233..2608))
                     /locus_tag="SPPG_06370"
                     /product="uncharacterized protein"
                     /transcript_id="XM_016754584.1"
                     /db_xref="GeneID:27689682"
                     /label="uncharacterized protein mRNA"
     gene            complement(2233..>3302)
                     /locus_tag="SPPG_06370"
                     /db_xref="GeneID:27689682"
                     /label="gene"
     CDS             join(complement(2679..3302),complement(2333..2608))
                     /locus_tag="SPPG_06370"
                     /codon_start=1
                     /product="uncharacterized protein"
                     /protein_id="XP_016606729.1"
                     /db_xref="GeneID:27689682"
                     /translation="MTQTKKKNPDLVLAFTKGYKSNQPAPVPFVHSSSQTSTNLIIYQ
                     IPYIMVHLRRIIVSAFAVGMTITAPTPVQAGVVSTVASSLVELAFEKVAQMTLRPNLN
                     TMSTKLTAHMKAETLPKIVDAAIVDLKSHTGVDVSGKVNVKSLVDAQTGELTKRTEAL
                     KGTIEDAFVLGIKNAGIVKTLTTVTEAMSIKTWSEGLKKQTTDSISNSVQSAVATWYN
                     ATVLAIYDDVTKSIVSQAKLKRQVTRPLRLRADSARSPQDQILDVLNVATMLALYALF
                     FPVAIIVAPVAALISIITGGASA"
                     /label="uncharacterized protein CDS"
     ORF             complement(2333..2596)
                     /transl_table=11
                     /Genetic_code="Bacteria, Archaea"
                     /created_by="Glimmer3"
                     /Glimmer_Reading_Frame="-2"
                     /Glimmer_score="6.00"
                     /label="orf00012"
     ORF             complement(2637..3158)
                     /transl_table=11
                     /Genetic_code="Bacteria, Archaea"
                     /created_by="Glimmer3"
                     /Glimmer_Reading_Frame="-3"
                     /Glimmer_score="2.90"
                     /label="orf00018"
     ORF             3150..3206
                     /transl_table=11
                     /Genetic_code="Bacteria, Archaea"
                     /created_by="Glimmer3"
                     /Glimmer_Reading_Frame="+3"
                     /Glimmer_score="4.59"
                     /label="orf00016"
     ORF             3194..3259
                     /transl_table=11
                     /Genetic_code="Bacteria, Archaea"
                     /created_by="Glimmer3"
                     /Glimmer_Reading_Frame="+2"
                     /Glimmer_score="6.19"
                     /label="orf00017"
     ORF             3467..3610
                     /transl_table=11
                     /Genetic_code="Bacteria, Archaea"
                     /created_by="Glimmer3"
                     /Glimmer_Reading_Frame="+2"
                     /Glimmer_score="4.83"
                     /label="orf00021"
     ORF             complement(3573..3638)
                     /transl_table=11
                     /Genetic_code="Bacteria, Archaea"
                     /created_by="Glimmer3"
                     /Glimmer_Reading_Frame="-3"
                     /Glimmer_score="1.48"
                     /label="orf00023"
     mRNA            join(complement(5514..5774),complement(5314..5433),
                     complement(5182..5244),complement(4441..4919),
                     complement(4191..4379),complement(3578..4122))
                     /locus_tag="SPPG_06371"
                     /product="uncharacterized protein"
                     /transcript_id="XM_016754585.1"
                     /db_xref="GeneID:27689683"
                     /label="uncharacterized protein mRNA"
     gene            complement(3578..5774)
                     /locus_tag="SPPG_06371"
                     /db_xref="GeneID:27689683"
                     /label="gene"
     ORF             complement(3727..3864)
                     /transl_table=11
                     /Genetic_code="Bacteria, Archaea"
                     /created_by="Glimmer3"
                     /Glimmer_Reading_Frame="-1"
                     /Glimmer_score="2.09"
                     /label="orf00024"
     ORF             3869..4087
                     /transl_table=11
                     /Genetic_code="Bacteria, Archaea"
                     /created_by="Glimmer3"
                     /Glimmer_Reading_Frame="+2"
                     /Glimmer_score="3.20"
                     /label="orf00025"
     CDS             join(complement(5514..5714),complement(5314..5433),
                     complement(5182..5244),complement(4441..4919),
                     complement(4191..4379),complement(4113..4122))
                     /locus_tag="SPPG_06371"
                     /codon_start=1
                     /product="uncharacterized protein"
                     /protein_id="XP_016606730.1"
                     /db_xref="GeneID:27689683"
                     /translation="MTSQLPPNLLKLFAPRPPLPHLEPLDRSPAQRRGPVISGVAAFL
                     ERCKGYDADYVPTETRAEIKKRLQQEREQKAKEAIQKGLEVWDPSKDDHIVSDPYKTL
                     FVARLSYETTEKELKREFEVFGPIKTLRIVQDETGKSRGYAFIEYEREKDMKAAYKEG
                     DGMKIDDRRVLVDVERGRTVKGWRPRRLGGGLGGTRIGGPDVNQRHSGREGGSYASGG
                     YQGVYGGDYGGHGGFRGSRGGGGYGDRRGGFGYGGGGMDRRRFGGPGGPGPGGGGGGY
                     GDRPDRGDRDRGRYDRERDHGDYRGSRGGDRDGERRSSRGDYDDRRGSRSDRDKERRR
                     SRSPRRERERSHERTERRR"
                     /label="uncharacterized protein CDS"
     ORF             complement(4113..4178)
                     /transl_table=11
                     /Genetic_code="Bacteria, Archaea"
                     /created_by="Glimmer3"
                     /Glimmer_Reading_Frame="-3"
                     /Glimmer_score="4.19"
                     /label="orf00026"
     ORF             4205..4306
                     /transl_table=11
                     /Genetic_code="Bacteria, Archaea"
                     /created_by="Glimmer3"
                     /Glimmer_Reading_Frame="+2"
                     /Glimmer_score="1.33"
                     /label="orf00027"
     ORF             4886..4939
                     /transl_table=11
                     /Genetic_code="Bacteria, Archaea"
                     /created_by="Glimmer3"
                     /Glimmer_Reading_Frame="+2"
                     /Glimmer_score="5.07"
                     /label="orf00028"
     ORF             complement(5073..5141)
                     /transl_table=11
                     /Genetic_code="Bacteria, Archaea"
                     /created_by="Glimmer3"
                     /Glimmer_Reading_Frame="-3"
                     /Glimmer_score="1.73"
                     /label="orf00030"
     ORF             complement(5167..5220)
                     /transl_table=11
                     /Genetic_code="Bacteria, Archaea"
                     /created_by="Glimmer3"
                     /Glimmer_Reading_Frame="-1"
                     /Glimmer_score="4.24"
                     /label="orf00031"
     ORF             5272..5445
                     /transl_table=11
                     /Genetic_code="Bacteria, Archaea"
                     /created_by="Glimmer3"
                     /Glimmer_Reading_Frame="+1"
                     /Glimmer_score="1.89"
                     /label="orf00033"
     ORF             complement(5454..5513)
                     /transl_table=11
                     /Genetic_code="Bacteria, Archaea"
                     /created_by="Glimmer3"
                     /Glimmer_Reading_Frame="-3"
                     /Glimmer_score="3.36"
                     /label="orf00035"
     ORF             5742..5846
                     /transl_table=11
                     /Genetic_code="Bacteria, Archaea"
                     /created_by="Glimmer3"
                     /Glimmer_Reading_Frame="+3"
                     /Glimmer_score="2.89"
                     /label="orf00036"
     ORF             complement(5859..5954)
                     /transl_table=11
                     /Genetic_code="Bacteria, Archaea"
                     /created_by="Glimmer3"
                     /Glimmer_Reading_Frame="-3"
                     /Glimmer_score="1.52"
                     /label="orf00037"
     mRNA            join(5883..6120,6190..6824)
                     /locus_tag="SPPG_06372"
                     /product="uncharacterized protein"
                     /transcript_id="XM_016754586.1"
                     /db_xref="GeneID:27689684"
                     /label="uncharacterized protein mRNA"
     gene            5883..6824
                     /locus_tag="SPPG_06372"
                     /db_xref="GeneID:27689684"
                     /label="gene"
     CDS             join(5915..6120,6190..6532)
                     /locus_tag="SPPG_06372"
                     /codon_start=1
                     /product="uncharacterized protein"
                     /protein_id="XP_016606731.1"
                     /db_xref="GeneID:27689684"
                     /translation="MEERVRQYHVEATSFVSAAVLPPKALKAMNGLRKFIHKNQDYRF
                     SDKEKAKLFGAVEAYFTIFDRNSDRTNTNESDANKPTSLPLIEDALKVPLFTTKQKST
                     MLKWYDELHKEEGGHNTQSRETDGTARHPWSEEDDWGNPDEWGTEEQSDGDGIEKKDT
                     EKEIPQVQQDSNTKMKLKNKKR"
                     /label="uncharacterized protein CDS"
     ORF             complement(6037..6273)
                     /transl_table=11
                     /Genetic_code="Bacteria, Archaea"
                     /created_by="Glimmer3"
                     /Glimmer_Reading_Frame="-1"
                     /Glimmer_score="1.40"
                     /label="orf00040"
     ORF             complement(6598..6666)
                     /transl_table=11
                     /Genetic_code="Bacteria, Archaea"
                     /created_by="Glimmer3"
                     /Glimmer_Reading_Frame="-1"
                     /Glimmer_score="2.76"
                     /label="orf00041"
     ORF             6727..6855
                     /transl_table=11
                     /Genetic_code="Bacteria, Archaea"
                     /created_by="Glimmer3"
                     /Glimmer_Reading_Frame="+1"
                     /Glimmer_score="1.90"
                     /label="orf00042"
     tRNA            complement(6863..6934)
                     /locus_tag="SPPG_10143"
                     /product="tRNA-Glu"
                     /db_xref="GeneID:27692851"
                     /label="tRNA-Glu"
     gene            complement(6863..6934)
                     /locus_tag="SPPG_10143"
                     /db_xref="GeneID:27692851"
                     /label="gene"
     mRNA            join(complement(8765..8862),complement(8112..8208),
                     complement(7758..7924),complement(7129..7699))
                     /locus_tag="SPPG_06373"
                     /product="60S ribosomal protein L7"
                     /transcript_id="XM_016754587.1"
                     /db_xref="GeneID:27689685"
                     /label="60S ribosomal protein L7 mRNA"
     gene            complement(7129..8862)
                     /locus_tag="SPPG_06373"
                     /db_xref="GeneID:27689685"
                     /label="gene"
     CDS             join(complement(8765..8775),complement(8112..8208),
                     complement(7758..7924),complement(7240..7699))
                     /locus_tag="SPPG_06373"
                     /codon_start=1
                     /product="60S ribosomal protein L7"
                     /protein_id="XP_016606732.1"
                     /db_xref="GeneID:27689685"
                     /translation="MSDAAKQYVPESVLKKRKTTEKVAAERAVAEAERRKAAAAKRKV
                     IFKRAEQYVKEYRAKERDEVRLKRQAKAHGNFYVPAEAPLAFVIRIKGIMKIPPKPRK
                     ILQLLRLTSINSGTFVRLTKATLQMLQWVGPYVAWGYPNLKSVRELVYKRGFAKVDKQ
                     RLPITDNAVIEKALGQFGIICVEDLIHEIVTVGPNFKQANAFLWPFHLSNPTGGYKGK
                     KATHFIEGGESGNREDKINALIQKML"
                     /label="60S ribosomal protein L7 CDS"
     ORF             complement(8536..8622)
                     /transl_table=11
                     /Genetic_code="Bacteria, Archaea"
                     /created_by="Glimmer3"
                     /Glimmer_Reading_Frame="-1"
                     /Glimmer_score="0.56"
                     /label="orf00048"
     ORF             complement(8878..8961)
                     /transl_table=11
                     /Genetic_code="Bacteria, Archaea"
                     /created_by="Glimmer3"
                     /Glimmer_Reading_Frame="-1"
                     /Glimmer_score="3.21"
                     /label="orf00050"
     ORF             9015..9071
                     /transl_table=11
                     /Genetic_code="Bacteria, Archaea"
                     /created_by="Glimmer3"
                     /Glimmer_Reading_Frame="+3"
                     /Glimmer_score="0.03"
                     /label="orf00052"
     ORF             9252..9305
                     /transl_table=11
                     /Genetic_code="Bacteria, Archaea"
                     /created_by="Glimmer3"
                     /Glimmer_Reading_Frame="+3"
                     /Glimmer_score="1.84"
                     /label="orf00055"
     ORF             complement(9259..9318)
                     /transl_table=11
                     /Genetic_code="Bacteria, Archaea"
                     /created_by="Glimmer3"
                     /Glimmer_Reading_Frame="-1"
                     /Glimmer_score="-1.14"
                     /label="orf00056"
     mRNA            join(complement(10403..10716),complement(9797..10330),
                     complement(9304..9731))
                     /locus_tag="SPPG_09363"
                     /product="uncharacterized protein"
                     /transcript_id="XM_016757522.1"
                     /db_xref="GeneID:27692488"
                     /label="uncharacterized protein mRNA"
     gene            complement(9304..10716)
                     /locus_tag="SPPG_09363"
                     /db_xref="GeneID:27692488"
                     /label="gene"
     ORF             complement(9393..9479)
                     /transl_table=11
                     /Genetic_code="Bacteria, Archaea"
                     /created_by="Glimmer3"
                     /Glimmer_Reading_Frame="-3"
                     /Glimmer_score="4.32"
                     /label="orf00057"
     ORF             complement(9489..9566)
                     /transl_table=11
                     /Genetic_code="Bacteria, Archaea"
                     /created_by="Glimmer3"
                     /Glimmer_Reading_Frame="-3"
                     /Glimmer_score="1.74"
                     /label="orf00059"
     CDS             join(complement(10403..10640),complement(9797..10330),
                     complement(9493..9731))
                     /locus_tag="SPPG_09363"
                     /codon_start=1
                     /product="uncharacterized protein"
                     /protein_id="XP_016606733.1"
                     /db_xref="GeneID:27692488"
                     /translation="MLGFNPARTTPDSFVTLLLPDGCIRQYPYRPSSTTARDLLGIVW
                     KDVEAFFVAEEMQERRKTRFDEDLRLAVVKSVGNGEIRTMEDLRVLSQAEVIIPPHAR
                     IARFLRPPPPPPSSPKSAQTPSQSSVSPHAVQLRVFHPAWTLRCSFRHTPGIPDNILT
                     QLASLFDSDDDPPPSCLHRAANGRPVFEIYGAPFLSTVQVKHLLRTRFKIENGSYLLH
                     EYRIISSDVAKSRMQVLGGIPMVRHEGPIEASLKDDLYYESRALQDNECPFLLSQQLS
                     KQSPPDAPLDFYYLLTQALPPLPQPKVQPLQPVQSTSVSWLSFAFGWITKGCYENLEE
                     EL"
                     /label="uncharacterized protein CDS"
     ORF             9567..9632
                     /transl_table=11
                     /Genetic_code="Bacteria, Archaea"
                     /created_by="Glimmer3"
                     /Glimmer_Reading_Frame="+3"
                     /Glimmer_score="3.74"
                     /label="orf00058"
     ORF             9666..9752
                     /transl_table=11
                     /Genetic_code="Bacteria, Archaea"
                     /created_by="Glimmer3"
                     /Glimmer_Reading_Frame="+3"
                     /Glimmer_score="2.83"
                     /label="orf00061"
     ORF             complement(9776..9841)
                     /transl_table=11
                     /Genetic_code="Bacteria, Archaea"
                     /created_by="Glimmer3"
                     /Glimmer_Reading_Frame="-2"
                     /Glimmer_score="1.41"
                     /label="orf00063"
     ORF             complement(10280..10408)
                     /transl_table=11
                     /Genetic_code="Bacteria, Archaea"
                     /created_by="Glimmer3"
                     /Glimmer_Reading_Frame="-2"
                     /Glimmer_score="2.72"
                     /label="orf00064"
     ORF             complement(10398..10475)
                     /transl_table=11
                     /Genetic_code="Bacteria, Archaea"
                     /created_by="Glimmer3"
                     /Glimmer_Reading_Frame="-3"
                     /Glimmer_score="0.33"
                     /label="orf00066"
     ORF             10612..10668
                     /transl_table=11
                     /Genetic_code="Bacteria, Archaea"
                     /created_by="Glimmer3"
                     /Glimmer_Reading_Frame="+1"
                     /Glimmer_score="2.64"
                     /label="orf00065"
     ORF             complement(10721..10918)
                     /transl_table=11
                     /Genetic_code="Bacteria, Archaea"
                     /created_by="Glimmer3"
                     /Glimmer_Reading_Frame="-2"
                     /Glimmer_score="1.49"
                     /label="orf00067"
     mRNA            complement(10854..11913)
                     /locus_tag="SPPG_09364"
                     /product="uncharacterized protein"
                     /transcript_id="XM_016757523.1"
                     /db_xref="GeneID:27692489"
                     /label="uncharacterized protein mRNA"
     gene            complement(10854..11913)
                     /locus_tag="SPPG_09364"
                     /db_xref="GeneID:27692489"
                     /label="gene"
     ORF             complement(10954..11151)
                     /transl_table=11
                     /Genetic_code="Bacteria, Archaea"
                     /created_by="Glimmer3"
                     /Glimmer_Reading_Frame="-1"
                     /Glimmer_score="4.41"
                     /label="orf00070"
     CDS             complement(11273..11626)
                     /locus_tag="SPPG_09364"
                     /codon_start=1
                     /product="uncharacterized protein"
                     /protein_id="XP_016606734.1"
                     /db_xref="GeneID:27692489"
                     /translation="MIWCFLPTLALTLFPTLAFSASGLPSPLSASSSLGSALDLTLLF
                     CRLVPVARFLVFFSLTSTSPSPFSCFFLDCLARFLVFVPLGGLFASVSLSMGLSSVSF
                     SPVLCTSCSDASNSA"
                     /label="uncharacterized protein CDS"
     ORF             complement(11511..11657)
                     /transl_table=11
                     /Genetic_code="Bacteria, Archaea"
                     /created_by="Glimmer3"
                     /Glimmer_Reading_Frame="-3"
                     /Glimmer_score="1.34"
                     /label="orf00072"
     ORF             complement(11661..11732)
                     /transl_table=11
                     /Genetic_code="Bacteria, Archaea"
                     /created_by="Glimmer3"
                     /Glimmer_Reading_Frame="-3"
                     /Glimmer_score="2.77"
                     /label="orf00074"
     ORF             complement(11815..11883)
                     /transl_table=11
                     /Genetic_code="Bacteria, Archaea"
                     /created_by="Glimmer3"
                     /Glimmer_Reading_Frame="-1"
                     /Glimmer_score="1.53"
                     /label="orf00073"
     ORF             complement(11930..12421)
                     /transl_table=11
                     /Genetic_code="Bacteria, Archaea"
                     /created_by="Glimmer3"
                     /Glimmer_Reading_Frame="-2"
                     /Glimmer_score="4.14"
                     /label="orf00077"
     ORF             complement(12563..12766)
                     /transl_table=11
                     /Genetic_code="Bacteria, Archaea"
                     /created_by="Glimmer3"
                     /Glimmer_Reading_Frame="-2"
                     /Glimmer_score="6.03"
                     /label="orf00079"
     ty3             12854..20413
                     /created_by="gfaure"
                     /label="Ty3"
     ORF             12854..20413
                     /transl_table=11
                     /Genetic_code="Bacteria, Archaea"
                     /created_by="Glimmer3"
                     /Glimmer_Reading_Frame="+2"
                     /Glimmer_score="2.99"
                     /label="orf00098"
     ty3             13301..13540
                     /created_by="gfaure"
                     /label="ty3 hit"
     cur_end         14011..14040
                     /created_by="gfaure"
                     /label="cur_end"
     ORF             complement(20854..21054)
                     /transl_table=11
                     /Genetic_code="Bacteria, Archaea"
                     /created_by="Glimmer3"
                     /Glimmer_Reading_Frame="-1"
                     /Glimmer_score="6.03"
                     /label="orf00100"
     ORF             complement(21038..21115)
                     /transl_table=11
                     /Genetic_code="Bacteria, Archaea"
                     /created_by="Glimmer3"
                     /Glimmer_Reading_Frame="-2"
                     /Glimmer_score="5.10"
                     /label="orf00102"
     ORF             complement(21066..21137)
                     /transl_table=11
                     /Genetic_code="Bacteria, Archaea"
                     /created_by="Glimmer3"
                     /Glimmer_Reading_Frame="-3"
                     /Glimmer_score="2.40"
                     /label="orf00101"
     CDS             21117..22724
                     /locus_tag="SPPG_09365"
                     /codon_start=1
                     /product="uncharacterized protein"
                     /protein_id="XP_016606735.1"
                     /db_xref="GeneID:27692490"
                     /translation="MPPKKKQKFDNRPTCLHSCNKTSFAKAFLPNGTYRQRLLDYIAI
                     IHQLADHASHALKFYLLSAPTFPTVNEDTIEAILYLLNKGEAWHPRKEAKKAWRDCLL
                     PYVQRYCQIIGFVHPNLRGEQQSVNYLTASMMTNLKVNVQEHFMQMLLRYINLRLDMK
                     GQKQQLPPKSNVRKDFFARLRYLKSIFLFDIVPESLDDLTAEESELLEEMWSFIPLSD
                     NQPLAYSVAVDPLAFFPAYCKLSGLYERHGFRQFSAIPLHRSLIQSHVQIDTIVLYQH
                     ILCITRREAETVEKVNLWLRVCNLRTKAFRSRRGMQFEGLIMTDGTSVSVYLKHPGAD
                     KYGKRGARKSAKSLEDEVKAQYMEKNLPACRAAENVIVIDPNKHDILYCQDNSGMTFR
                     YTTNQRAVETGSRRQQRQWQQMKKEAGVDLIESRIPSQKMMNLIDFMRYLLVRRADWD
                     RRKEFYSHPAHTRWKWHAFINRQKSESDLISNMRNKYGENFTIVMGDWSDASRTARFQ
                     TSSKTKGWRTLFKRNRINCFLLDEYKT"
                     /label="uncharacterized protein CDS"
     mRNA            <21117..>22724
                     /locus_tag="SPPG_09365"
                     /product="uncharacterized protein"
                     /transcript_id="XM_016757524.1"
                     /db_xref="GeneID:27692490"
                     /label="uncharacterized protein mRNA"
     gene            <21117..>22724
                     /locus_tag="SPPG_09365"
                     /db_xref="GeneID:27692490"
                     /label="gene"
     ORF             21117..22724
                     /transl_table=11
                     /Genetic_code="Bacteria, Archaea"
                     /created_by="Glimmer3"
                     /Glimmer_Reading_Frame="+3"
                     /Glimmer_score="2.96"
                     /label="orf00111"
     fz              21153..23000
                     /original_coord="NW_015971547:908419_910266:1"
                     /fz="1 18_638 97.33542319749216"
                     /label="fz"
     ORF             22944..23003
                     /transl_table=11
                     /Genetic_code="Bacteria, Archaea"
                     /created_by="Glimmer3"
                     /Glimmer_Reading_Frame="+3"
                     /Glimmer_score="6.49"
                     /label="orf00113"
     end             23063..23092
                     /original_coord="NW_015971547:910358_910329:1"
                     /label="end"
     ORF             complement(23338..23433)
                     /transl_table=11
                     /Genetic_code="Bacteria, Archaea"
                     /created_by="Glimmer3"
                     /Glimmer_Reading_Frame="-1"
                     /Glimmer_score="2.45"
                     /label="orf00114"
     ORF             complement(23397..23480)
                     /transl_table=11
                     /Genetic_code="Bacteria, Archaea"
                     /created_by="Glimmer3"
                     /Glimmer_Reading_Frame="-3"
                     /Glimmer_score="2.34"
                     /label="orf00115"
     ORF             complement(23484..23555)
                     /transl_table=11
                     /Genetic_code="Bacteria, Archaea"
                     /created_by="Glimmer3"
                     /Glimmer_Reading_Frame="-3"
                     /Glimmer_score="3.83"
                     /label="orf00116"
     ORF             23606..23701
                     /transl_table=11
                     /Genetic_code="Bacteria, Archaea"
                     /created_by="Glimmer3"
                     /Glimmer_Reading_Frame="+2"
                     /Glimmer_score="1.16"
                     /label="orf00117"
     ORF             23742..23813
                     /transl_table=11
                     /Genetic_code="Bacteria, Archaea"
                     /created_by="Glimmer3"
                     /Glimmer_Reading_Frame="+3"
                     /Glimmer_score="4.98"
                     /label="orf00118"
     ORF             23816..23935
                     /transl_table=11
                     /Genetic_code="Bacteria, Archaea"
                     /created_by="Glimmer3"
                     /Glimmer_Reading_Frame="+2"
                     /Glimmer_score="2.66"
                     /label="orf00119"
     ORF             complement(23944..24009)
                     /transl_table=11
                     /Genetic_code="Bacteria, Archaea"
                     /created_by="Glimmer3"
                     /Glimmer_Reading_Frame="-1"
                     /Glimmer_score="8.72"
                     /label="orf00121"
     ORF             24216..24272
                     /transl_table=11
                     /Genetic_code="Bacteria, Archaea"
                     /created_by="Glimmer3"
                     /Glimmer_Reading_Frame="+3"
                     /Glimmer_score="2.77"
                     /label="orf00122"
     ORF             complement(24358..24465)
                     /transl_table=11
                     /Genetic_code="Bacteria, Archaea"
                     /created_by="Glimmer3"
                     /Glimmer_Reading_Frame="-1"
                     /Glimmer_score="1.71"
                     /label="orf00123"
     ORF             complement(24592..24783)
                     /transl_table=11
                     /Genetic_code="Bacteria, Archaea"
                     /created_by="Glimmer3"
                     /Glimmer_Reading_Frame="-1"
                     /Glimmer_score="1.90"
                     /label="orf00124"
ORIGIN      
        1 gtgttcggga gctgcggaga tacgtccata ttcatgttaa ggtggtgaga cagacccggc
       61 ggatgaagtg cctgtggtgc gtgagttggt gacgttcgat tgtgctgagc tggtgcaagc
      121 tgctgtgata aggcggacgt gacttgctgt gatggcgttg tgaaggaggt tgctggcacg
      181 atgatgggtg tagaagtagg gtgcagattt tggttctgct gctgcgaatg gcgctgctca
      241 acctgttgct cgttgtccag ctgcatatcc tcggctgctt gtggtacagc cgggagcatg
      301 gatggcagca tatcatctgc tccatgcgat gggagatcat tgatcgcagg ctgatccaag
      361 atatccgaga agtccactcc actccatcga aacccttctc gaaatctttt caattccacc
      421 gcagcatatg agcccataga aaaggctgcc gcagacaaat ttcgtttcgc cagtatttgg
      481 ctgcctgcat tgtcctcgct tggttgagct gccaacaacg cactcagatc tgcatcgacg
      541 tttccggtac ccgcggggaa caagccaccc gcaccgccgc cgctattgat ttttcccaat
      601 atgtccatag gctttgtagt agaaactcct gtatgtagat caccagtggg ttgctgctga
      661 tcccacatgt cgtcctcctg atatgcggga gagaaaatcg gcaagggacg agcctgtggt
      721 ctttttcctt caactgttct ttcctccgca tgcacttgct cgtaatgccg aagcaggtcc
      781 tcatatgttg catggatttg accacaacaa ggaatatctt tttccgcgcc gcctcgctca
      841 ggaacggtca aaggtgagtt tgagcatttg cggtccaaag attctactct tcgaggtgaa
      901 atgggagaag ctgagagcgg aaaacgggga gacgaggaat acaatggtga cgttccatat
      961 gaaggcggaa aagagttggt ttgaggtgtt ccaggagtgg gaaaagcgga gttgggtgta
     1021 aggtgaaagt cgaatacgtc aaggtacgat ccgttgcgca ttgcgtcctt tttgatatac
     1081 aggtgggttc ctgtcgtaga tgtcgatgga ggcttaatgg ccaacggatt ggatgtggta
     1141 gggacaacgc ttagaccacc agcatcggaa gaaattacgg ccgaccttga cgaagaccct
     1201 tcattgctcg catccctatt ttgcgccgac atggccatca ggctagcgga cactacacag
     1261 ccgtgaaagt ttccggtcct cgggttctgt gcgtgcagca attcccttcg ggtagggatg
     1321 tattgccttg aaaaaaaagc actaaaaaag aagtgagact ttacaccagc aaagcaagga
     1381 gccccttagc aacatcagaa gctgtgccac aatatcttct gcacgttgct atggcgtgag
     1441 tggtcatcag atttggatag gagaggtcat gacccatcct gaacgaagaa attaaccaac
     1501 aagattggca ccccctcgcc gcacagcaaa ttggtgatac ttgggaggca tttaaaatac
     1561 gcaggataag cgattgtcta tggccttgga catcttgccc gtgaaccagc tgtggctcga
     1621 ctagtcacat agtgtggagg tgatggaaaa tggcactaag actcattatt atccggataa
     1681 tccggttaat catatcgcat aatcagaacc cccatctatc gctcaaagcg gtgtggcatg
     1741 catgtaatgt tttttttttt aaaactgtgg tgaggcgcaa gccaaaggtc tataaaacgc
     1801 tgctactact atgctgcaac gatcgcaggt atgcattatc tttgtatttt cccacgcgta
     1861 ttcccagtct acttctgatc taccttagta tctgaacatc ctccgactaa agaatttcgg
     1921 aaagtaggat ttctctcgtg tggtgggctt agttacccgg ttagaacaac cgtaatgtat
     1981 tgcatgtgta attgggccta gtcgtagttg gttggttgta aggaaggaat tacttggctt
     2041 ttccgaacca gttatcgctg gtttattccc tggtgtagta gctagtgcca tcacctcgac
     2101 actatctgat gagcagacaa tggcttgata tctcgaattg gcgggctaat aatgttgacc
     2161 agccctggaa taaatctctt tccatctcca tcggccatgc cagcgcgaaa acatagcaat
     2221 tgataaagat cattcaacgt taattacata ctattgtata atgataaaat atcagtagtg
     2281 acatctaact agtgtatata tctctatgaa gtctacgatt ctactgttca actcaagcac
     2341 tagcacctcc ggtgataatg ctaatcagcg ctgcaactgg agcaacaatg atagcaacag
     2401 ggaaaaacag agcatacagt gctagcatgg ttgccacatt caaaacatcg agaatttgat
     2461 cctggggtga tcgggcggaa tcagcacgaa ggcggagggg gcgagtgacc tggcgcttaa
     2521 gcttggcttg cgatacaatg cttttggtta cgtcgtcata gatagccagc acggttgcat
     2581 tgtaccaggt tgccacagct gactggacct gtcaaagcga atatggcctg taagactcat
     2641 ggtcgcaact gggatggcaa aaatacatgc aaacttacag aattgctgat agagtccgta
     2701 gtttgcttct tcaaaccttc agaccatgtc ttgattgaca ttgcctcggt tacggttgtc
     2761 aatgtcttca caatcccggc gttcttgatt cccaatacga aagcgtcctc gatggtgccc
     2821 ttcaaggctt cggttcgttt cgtcaactct cccgtctgag catccacaag agacttgaca
     2881 ttgacttttc ccgaaacatc gaccccggtg tgtgatttga ggtcgacgat agcagcatcg
     2941 acgatcttgg gtagcgtctc agctttcatg tgcgcggtta gtttggtgga catggtgttg
     3001 aggttggggc gaagagtcat ttgtgcaact ttctcgaaag caagttcgac tagggaggat
     3061 gctacggtgc taacaactcc ggcttgcaca ggagtaggag ccgtgatggt catcccaact
     3121 gcgaaagcgc tcacaatgat acgacgtagg tggaccatga tgtagggtat ttggtatatg
     3181 atgaggttgg tggatgtttg acttgatgaa tgtacaaagg gaactggggc aggttggtta
     3241 cttttataac cttttgtgaa ggcaaggacg aggtcgggat tcttcttttt tgtttgagtc
     3301 atgattgcga tttttttcag tcctccttct ttttcctctt cccctgggcg gcagtttgct
     3361 gctgccaagc atctccttcc ctttcccttt cagaagagcg taaagccgaa gcttcccgat
     3421 atgatacaag cttgaaagta ctaggaatag accgtggtga agaaaaatgg cttataaaaa
     3481 cttgataaaa tttcgagttt tttttttata ttttttgtcg accatccaaa ggaagtttgc
     3541 tgcctgcgct tacgcttgca ttttgacgtt tttcacactt tctttttggc tgcgtttaaa
     3601 cgagcgttaa aagccccatg aataatcacg tcgcccacct aagcacatgc cgtttatttt
     3661 tgcaacccac gcgcgactaa gtatgtccgg ggacggcgga cgtacgacat tatgatgcac
     3721 agcatttcaa aggactcgct gccacacaaa atgagcattg aaagtcatgg gaataaggat
     3781 gaattgcgga gcgcaatcgc cacttctcgg gatctcaagc aaatcttcat gacgtgcatt
     3841 cttgcaaatc agcaaacctt ccattaccgt gaacagaaaa gtaaggtgta cgccctttga
     3901 aggatttcca acaacaacat catcgccaat ccattacagg ctgagatcta ttatgcacag
     3961 attggagcta gtcaaggaga agaaggtgac aaaacgaagc ggtattgaaa cagggagcac
     4021 ttgttccata agaacaatca attcctctag cttgcaacag cagcagatct ctggccaggt
     4081 cgtctgaatc aaagagaagg tggacggcca cattaacgcc ggctattatg ggtacaaaaa
     4141 ctagccatca gtagtaggac tgcaaagtga atttccattt attcgcttac cgttcagttc
     4201 gctcatggct cctctctcgc tcacggcgtg ggcttctgct tctgcgtcgt tctttatcac
     4261 ggtcagatcg cgacccgcga cggtcatcgt aatcaccgcg agatgaccga cgttcgccgt
     4321 cacgatcgcc tcctcgagag ccgcgatagt ctccatgatc ccgttcacga tcgtaccgcc
     4381 tgaaaagtga atgtaatagg tcaaacctcg agaatgtgct tgtcccacag aaaaacatac
     4441 ccgcgatcac gatcccctcg gtcaggtcgg tctccataac cgccaccccc tccacccggt
     4501 cctggtcctc caggtccgcc aaaccgcctc ctgtccattc caccaccgcc gtaaccaaag
     4561 ccgcctcgtc gatcaccgta acctcctccg cccctggatc cacggaaacc accatgtccg
     4621 ccatagtctc cgccatatac accctggtat cctccagatg catacgatcc tccctcacga
     4681 ccactatggc gctgattaac gtcgggtcca ccgatacggg ttccacccaa tccaccacca
     4741 agacggcgtg gccgccatcc cttgacagtc cgcccacgtt ccacatccac cagaacccgc
     4801 ctgtcatcaa tcttcattcc atctccttcc ttgtaggctg ctttcatgtc cttttcgcgt
     4861 tcgtattcga tgaaggcgta tccgcgtgat tttcctgttt catcttgtac aatccgtaac
     4921 tgtcatagcg gttccgtaga agatccgaaa gtgccatgcg cgatcgtgtc cgaacgttcg
     4981 tccgaagaat ataggggaaa gggggaggga aaccaatacg tacccgaaaa aggtggaacc
     5041 aatattggcg taaagagtag gggtggttgc attcaatttc cataggtttg ggataatcgc
     5101 tccgcggact tacccgccaa aacgacaaaa cacaaaaaca cccacaagtc tcacaggcca
     5161 aacctgttac caatatctta ccgttttaat gggtccaaat acttcaaact ctcgcttcaa
     5221 ttccttttct gtcgtttcat atgactacag tagttatgtt agaggtgctg tatgaccaat
     5281 tgcaaattgc aatgccaaag cttttcaacc taccaaacgc gcaacgaaga gggtcttgta
     5341 cggatcgctc acgatatggt catccttact tggatcccat acctcaagtc ctttctggat
     5401 agcctctttc gccttttgct ccctctcttg ttgctaaaag aataatgaat atattagctc
     5461 ccaagcacga tcaaaacgat ccaagtcgcc ctagtatcat aaccagcaca caccagcctc
     5521 ttcttaatct ctgctcgagt ctccgttggc acataatccg catcgtatcc cttacatctt
     5581 tcgagaaaag cagcaacacc gctgatgacc ggtccccgcc gttgagcagg agaacgatca
     5641 aggggttcca gatgcgggag aggaggccgc ggcgcaaaga gttttaggag attcggcgga
     5701 agttgtgatg tcattggaac gattccgcct tggccaagac tgtggctctg agaagaaacg
     5761 atggcctttt cgctagtgga gcttggtgtt tgattgcgcg cagcctgggt ggttgggttg
     5821 acatagcaac gccttggcta ctgtaatgca ttcgagcctc acacagatct gaagcgttgc
     5881 aagttcctat ccacagtacc ccacattgca caatatggag gaacgagtac ggcaatatca
     5941 cgttgaagcg acatcttttg tctcagcagc agtactaccc ccaaaagctt tgaaggctat
     6001 gaatggacta cgtaaattca tccataaaaa ccaagactat cgtttctcgg acaaggaaaa
     6061 ggcaaaactc tttggtgcag tggaagcata ctttacgata ttcgatagaa actcagatag
     6121 gtaccacaac atcatccttg attttagtct ctcagttgat accttctcaa ccccgatata
     6181 aaacctcaga acgaacacaa acgaaagcga cgccaacaaa cctacctccc tccctcttat
     6241 cgaagacgcc ctcaaagtcc ccctattcac caccaaacaa aagtcaacta tgctgaaatg
     6301 gtatgacgaa ctccataaag aagagggtgg ccataacaca cagagccgtg aaactgacgg
     6361 aaccgcccga catccttgga gcgaagaaga tgattggggc aaccccgatg agtggggaac
     6421 agaggagcag agtgatgggg acggaattga gaagaaggac acagaaaagg agataccgca
     6481 ggtccaacaa gattcgaata ccaagatgaa actaaaaaat aagaagagat gacactgtac
     6541 tgcctttctc tttatccctg gattggtcgt tgtgaataca gcattatcag tgcaaaccta
     6601 gattccacaa cgcagaggga taatgtaaaa caaaatccgg acagttgcta ttgggttagc
     6661 agccacgaca aggcatatga ctaaccactt gcagtatatt tccttgactg tcagcgtacc
     6721 tttaccatga ctaaggaacc atcgcaaatc ttcgatgaat ctcatcaagc atgtgctaca
     6781 aggtttgttt tgttcttcct gtgcatcaaa agctggtata ccatatcaac catgcaaaaa
     6841 agcaaccaag catgacagca acttccgcat cggggaatcg aaccccggcc gccgcggtga
     6901 gagcgcggaa tcctaaccac tggaccaatg cggatgacca aatattgctc taatatttct
     6961 tgaatcccgt aaattttggc tatgcaccag attttactag tgtcgatgta ttcaccaaaa
     7021 tagtggttag aatttaccca agtgggtggc atataaagta taagccaaat atgtataatt
     7081 cacgactgtg cttgtccgtg aatgcaacga taccaattgt aggagcagta tcctttcgta
     7141 ttgaacattc attcaatttt gagccattca aagtacacag cgaagtctac tttacagtca
     7201 gctagatacg ctccgatccc cttgctatgt atggacagct taaagcatct tctggataag
     7261 agcgttgatc ttgtcctcac ggtttccgga ctcaccaccc tcaatgaagt gggtggcctt
     7321 ctttcccttg tagccaccag tggggttgga gaggtggaaa ggccacaaga aggcgttggc
     7381 ctgcttgaag ttgggtccaa cggtaacaat ttcgtggatc aagtcctcaa cgcaaatgat
     7441 gccaaactgg ccaagagcct tctcaatgac ggcgttgtcg gtgataggca atcgctgttt
     7501 gtcaaccttg gcgaaaccgc gcttgtagac gagctcacgg acggatttga ggttggggta
     7561 accccatgca acgtagggac caacccactg gagcatctga agggtggcct tggtgagacg
     7621 cacgaaggta ccagagttga tgctggtgag acggaggagc tgaaggatct tccggggctt
     7681 gggggggatc ttcatgatac taaatgggag tatgagcagg ctggctagca cccaccgcta
     7741 cgtacacgaa aacatacccc ttaatacgga tcacgaaggc aaggggagcc tcagcgggga
     7801 cgtagaagtt accgtgagcc ttagcctgac gcttaaggcg gacttcatcg cgctccttgg
     7861 cacggtactc cttgacgtac tgctcagcgc gcttgaaaat gaccttgcgc ttggcggcag
     7921 cagcctatta atcacaaaat aagatttaga tgaaattcat ctgatccacg gaatttcaaa
     7981 cagatatgca gaatgtcagt cccgaaagat ggtatttatg acaactacat ctccctttgg
     8041 gattcgttgg tcagggattt tttgtcatca cccattctgc acatcagtct tcaccacatc
     8101 tctgtacata ccttacggcg ttcagcctca gcaaccgcac gctcggcggc gaccttctca
     8161 gtggtcttgc gcttcttgag cacagactcg ggcacgtatt gcttggcgct gcagagagca
     8221 tacgtaaaga aaagacggaa tgtcaatgac cgaacatgcc actgattgat gtgttgactt
     8281 ttgtcccatc catgaggggg agcaaaaggt ttgcaccggg gaaccgagcc cagcgaccag
     8341 ttccaacgat tattttaact ggagtggtgg accacgcccg actaaaatcg gacgttgccc
     8401 aatcgatcac aaccagcaat tccccaagcg atagctagcg aagctccgcg aaggacgaaa
     8461 tagacgagaa acccgttaaa atgggctagc tacgagacgc aagcgtcgac agctctcgtc
     8521 tatcacacaa tgcatttaag gagaaagagt aatgaagact cttaactccc aaatcctcgc
     8581 ccaactgtct tcgaatgtaa gagaacagtc agtgcgagac aatatggcat gtggtccgac
     8641 ctgcggctaa aagagaagga agaaaacagg tgtagtggac aacgccttcc ttcaggcctc
     8701 ccttcttgca gtctacttgc tcccttcccc acttttccac caaaaacaat acacagatac
     8761 gtacgcgtca gacattctgg ctggacagat ggaccaaaac gacggagggg atcgttcaaa
     8821 tggccgtgtg agttgaaagg gaagagaaag caagactgga gcgtggtttg tcttttgtta
     8881 gtcgaccgtg gcttggctaa taatttttct tctcactgat ttgattggtc gatcgtaaaa
     8941 ccaagtataa ccacattgca tcctaattat cttacgtaaa aatctcaaag gcgagtaacc
     9001 ttctccatgc cctaatgtct tgcactaaaa tatgggtgat aaggaatgtc actcgtcaat
     9061 taataacatg agatatagct gactgatcca aagcaacata tgtcagggtg agatacagac
     9121 gtggccaagt gtgagcgagg gtaaaaggtg ctccctgtat tctgtatttg ctgggcagca
     9181 ttctattaaa ttaatgctct caaacctgtt ttgcatcaaa aggtgcggct aaattcagtc
     9241 actgacgaag catgatcttt aaacgctgct attccaaccg gatacttgct gcatcagctg
     9301 ggtaaagaag gatggcattc aaggttgcgt ataatctact gcgttcagcc ccgaggcctc
     9361 gtaggctatt cagttcacta ttactatcat cgctactgta caaagggagg tgcgacaatc
     9421 gccaccctaa ctaaaagtat aaaaaagaag aaccaattac ataagtacaa atctttcaca
     9481 actcccaact attcacagct cctcctccag attctcataa caccccttgg taatccaccc
     9541 aaatgcaaaa gacaaccaag agacacttgt tgattgcacg ggttgcaaag gctggacctt
     9601 tggttgcggg agtggtggta gggcctgtgt gaggagatag tagaaatcta gaggggcgtc
     9661 ggggggtgac tgcttggaca gttgttgaga aaggagaaag gggcattcat tgtcttgtag
     9721 tgctcttgat tctacagaca tcctatcagt gagaggcgtc gcacgcaagg ggaaactaag
     9781 attgtgcgca acgtaccata ataaaggtcg tctttgagag atgcctcaat gggtccctca
     9841 tgtcgtacca ttgggatgcc tcccaagact tgcatccgag atttcgccac atcgctggaa
     9901 ataatccgat actcatgtaa gagatacgat ccattctcaa tcttgaatcg cgttctaagc
     9961 aagtgtttaa cttggacggt tgacaagaag ggtgcgccgt agatctcgaa caccggtcgt
    10021 ccatttgctg cgcgatggag acacgatggt ggaggatcgt cgtcagagtc aaagaggcta
    10081 gcaagctgtg ttaatatatt atcggggatc ccgggggtat gtcgaaacga gcaacggaga
    10141 gtccacgctg gatggaatac gcggagctga acagcgtgag gtgaaacgga tgactgtgag
    10201 ggagtttggg cggatttagg cgatgacggt ggcggtgggg gtggacgtag aaatcgagcg
    10261 attcgtgcgt gtgggggtat tataacctca gcttgcgaga gaacccgcaa gtcttccata
    10321 gttctaattt ctgtacaaac atgaacattg atgggttagc ctttgtagga aaactcaaca
    10381 actcaacatt gaccacacta acctccattc ccaaccgatt tgaccacggc caatctcaaa
    10441 tcttcatcga atcttgtctt tctccgctcc tgcatctcct ccgcgacaaa gaacgcctcc
    10501 acgtctttcc atacgatgcc gagcaaatcg cgcgcggttg tagatgaggg gcgatatgga
    10561 tactgacgga tgcacccgtc tggaaggagg agggttacga acgaatcggg tgtggttctt
    10621 gccgggttga aaccgagcat ctggggggcc actggttgtg aaggatgagc aagtggaagg
    10681 agctgtcagg agttgcttgg gctgaggggg acatttaaat tcagcgccca acgcgcccga
    10741 ctaaaccaca gcgcgcacca gtggagtctt tgctgtataa ataacacaac aatctgataa
    10801 gatgatggac ggcatttagc gatgctttgt tgatgcatcg tagagatctc aatgaaatag
    10861 taatgtcgca accaatgtcg ccattgggtt tcgatgatcc attacgtccg aaaggcaacg
    10921 gttacgggga agctcatcgc atataaaaat agtctattct ttagatgtca agaagctttg
    10981 gcaaagcctt aatttacaaa tagcttccgt gttccatact tcatttgcct gcaaacttcc
    11041 ccacaaccca tcaaactcac attcaacact agctttgtga aaacctgagc acacagattc
    11101 tcttctcata tactcatcct ttgagcagcc tcgccgaata agaaggacca tcttgtcaac
    11161 agagtaaaac ctccatcttt gcacattcct cttccccaga tctcaccgaa gccatctgtt
    11221 cataccgagt gtctaaccac tgcctgacct tcgatccaaa aatgaccgtc gctcaagccg
    11281 aattcgaagc gtcggaacag cttgtgcaga gcacaggcga gaacgacact gaactcaacc
    11341 ccatcgaaag cgagactgaa gcgaacaatc cacctaacgg cacaaagacc aaaaagcgcg
    11401 ctaagcaatc gagaaagaaa caggagaatg gggacggtga tgtcgaggtc aaggaaaaaa
    11461 agactaaaaa gcgtgcaacg ggtaccaaac ggcagaacag cagagtcaaa tcaagggcgg
    11521 aacccaacga tgaagatgcg gataatggcg aaggcaaccc cgatgcagag aaggccaaag
    11581 tgggaaataa agtcagagcc aaggtaggta ggaaacacca tatcattaag aaccctcctc
    11641 agatctaaat aaatcactcc ctaaagccat tgtcccaaga agaacgcgat atcctcgagg
    11701 acatcatgga atctttgaaa ggtccagttc actgggagac catcgccaga aaattcaata
    11761 gccactttgg acgtacgccc gcccagttgg gccagttctg gcgaagccag acgtttaaaa
    11821 agagacatga agacagagaa caacaagaag aaagccctga ggacagttcg atgtaaccag
    11881 cacatgcgag caaatcgtgg acaatgattc agagatttgg gccatcgaat cataagacgg
    11941 ggccggtgga ctttggcact agtacataga ttccaaccaa tttaatcata attttactca
    12001 atttaggcac atgaatcaaa atgtgaacgt taagatactt tatataataa tgacacttta
    12061 catcattgtt ctcgaaacac tttgaaacac tttgaaacac tttgaaacac tccaatgcat
    12121 tgggcaaaca cttcaatagc agagcttctg cattcaaaca caacctaaac atgtctttct
    12181 gtaacgacga ggacgtcttc gagagatcgc gagtaagccc aaatcggacg cgggaagcac
    12241 gaatcgcgtg accaactcca ccgattgggt taccgcgacc gaaaaaaccg gttcggagaa
    12301 tggcaattgg cgcattagat ttcagcgtgc ctcgtacaac ctgtggaggc ccgagccagt
    12361 gcggaaaagg aagagatcgg taccgccacc aataaatcag ttgcggtgca gcgacaccca
    12421 ttagtttagt ttagtttaac agtttatcca agaatcttgt ataaaaagga tgtattcaat
    12481 aaaataagtc gggggcagaa gccgtagcga cacaaaatcc ccataactcg cttctcaact
    12541 ccaatcttag gttaacagga acctaacaga gcgcttcaac ggcctgatca cccgtaccga
    12601 agcctctaaa tcctgctcgg ttcacaacta accgactctc cttgcctctc gccctcaagt
    12661 cgctaccgac gcccaaagaa aggatttgga gactacgatt cctagtacgg acacccacac
    12721 aacctgctag gagacccaag ttgtctttac tgtagtctac caacaaaaaa tccgttacat
    12781 ggtggagaag cgcgacgaac cgccttcccc tctcaaattc agctgaaaac cttattcggt
    12841 cgtaccgaaa ctcttgcgca aaccgagatc cgctcaggta gctactcgga aaccttttct
    12901 ctcgtttcgg agacagaact tcacgaaacc gagaatgatg ccggtcgaac gctcaccaac
    12961 gcgaggccgc tcacctgtga tccagactcg tagtcagggt cctgcggagg acgtcgaagt
    13021 ccctcccgca acacgcccaa ggcgttcagg gaccacttcc gtcgaaccgg aagcccctaa
    13081 cttggccacg atggcctctg aagtggcagc gttaaaagaa gacattgccc gctcgactgc
    13141 tgcaacgcag ttggcaactc aaaaccttac ggaacagctt cataggcttt ccgaacgtca
    13201 gacagcggcg gatgagcgcc tcgcacgagc cttagaagcc ctagcgcatc gcccgctgcc
    13261 tgaacaacct cccatagcac gagctacaag agaacggtcc gcaaccccgt gggaaacggc
    13321 ggacacacca agggagcgta ccgaaccaag tttttcaggt gcggtgcctc caatccaagt
    13381 gccagcggcc ccgtgggcca gcgacaccaa ggtcgattcc ttgaaagcaa aggacgtacc
    13441 cgagtttacg ggcagaagaa accaagacgt tgaagaatgg cttaacaaag tccaacttct
    13501 tcaaaacgtt agcgcaacgt cggatgccag gatggtacag ctcctaccag ccatgatagc
    13561 cgagaaaacc cctgctgacg cttggtttta cactctggaa gcccaggaaa ctcgctcatg
    13621 gacctggaaa aggtggaaag aggaactgct tcgagagttc cgagatcccc taaccgagtc
    13681 caagcgcaaa accgaatatg tgcgctgcca tgcgaacccc aaagaatttc gcagctttct
    13741 cgcgttcatc gaccacaaaa ctcatctccg gcgcctcgct tatggcgacc gggcaaacat
    13801 agaatgtccc gctgaccagc atttcgacct aatagtcgaa caattgccca gcgacatcca
    13861 aatcatggtc aaatcctgta acgtcacgaa cctgaccaaa ttaaaagact tcctgcgcct
    13921 ttatttcggc tctgatgaca ccagaaaacg agacccttgc tacagcggtg ctgcagaagc
    13981 tcagaagaag tcacaaaaga ccggaaccga caaaggccct aagcagacgg ctccgcataa
    14041 aaccggaaac cccgaaaagg gtcgcgatgg tcctcagaag atggttccgg accccaacaa
    14101 ggaaccaccg gcaccctgca aattctgtca gaaaaagcat tggaatgttt tctgctggca
    14161 gaacccgaac cgaaaagatc ctgaagatgg aaagaaagga ccatatggag cacccatgcc
    14221 ctcaggttgg aaacccaaac aggaatcgaa gaaggcgtac atagtggagc tggactcgac
    14281 gtccgctacc accgagactc ttttttcggc ttcggaactg gaaagaacgg aagccgctaa
    14341 tcaaggattc cacaccatcg ggttctttca ttcacccaag cactcggaat caacaatttt
    14401 gatgaccgca cctctttcca aggtcacggt gaccaaggaa gaggaccccc gcacgcccac
    14461 gcagggctgg gaccgagtct gggacaacat agccatcatc tggggcaccc cgcaagtggc
    14521 tctgatgatg ggcaacaacc cccgcgcgct cagcttcttc gccaaagaac cgaagcgagg
    14581 cgccgggcac ctcgggaacg acccctacgc agtcgcgtgg agttcccacc acctctacat
    14641 cgctgccgca gccgaagctg acaaggatcg aatcctgcga aaggtccgag aagacggtac
    14701 ccctcgtttg attctccttg cctggataaa gctcgacgag cgcgagaaat tcttgatgtg
    14761 gagctctgaa gatcctgtta tctttgatgc gtacgccaac ctgcaactgg tggcatttct
    14821 cctgacaggc aatatcgttc gctcagacta ttattatcgt cgcggaaacc ccaaatttcg
    14881 gcacgttaaa gaccatccac gtctccaaag acacgaagag agcgaacgga cgcgtatagt
    14941 catgctggct atcgaacaag ttgctcgcca gaataaaaca acaaaaccac aaaacgacaa
    15001 aactagagaa cactttgaga gtgtgatcaa ggctacggaa gcaacaatta acgacatcgc
    15061 gccccatttc gagatcgcgg tgccttctat caacgccttc tactcagtag atttaggcga
    15121 tgtactcaaa agccagacta agacccaaac gcagccttgc tggacgctag ccgtcatcgc
    15181 gcagctctgg gcacctgtgg tactagacac aggggcctgc gagtctctga tttccgacac
    15241 gtaccaaggc cttctgttct ccgaaaccga tttgcaggat gcggaaacga tggctttcaa
    15301 cggcattggt ggacgtatct catctaccaa gacagtatgc ctcgaaactt ccctcagagg
    15361 ccgcggcgga gaatacctga ctttccgcgc ctactttcgg gtcatcgcgt acgggaaacc
    15421 tctcatcatc ctagccaacg acgttttggg acatttgaaa ctccaaacct tggttcagga
    15481 acccccgtta cccagtttcg cggtgacgct caagaatcca gacatcctta tcccctgctc
    15541 cataacggat gagctggaca ccgatcacat gcgcggcacg ccatacaaga ccaagcaggg
    15601 tgaattcatg aaggatgtgt caatgccacg gctgaccaaa gccaaagctc agaagtctag
    15661 attaaccatg ttaatcacgg gacagacgcg cgtggcagcc caaacttttc tcatcgaaaa
    15721 ccctcttgag gccaccgctg ctagctcaac ggtcccgtta ggcctcaaac tgtccaccgc
    15781 gacccataat tcggttgcgg accccgaaga gaacatttcc aaagaagaat ggcagacact
    15841 tcggaacaaa tggaacctcg actctacgga gagggctcca ggggccttcg aagcccaatt
    15901 aaaagacgcg gaacgtttcc acgtcgatct caagcgaccc aaacccgtgg tctgggccct
    15961 aatcaacatt ctacgacact tccatcaagc cttcagctat gagggtcatc tcatagggaa
    16021 ctacaccaag attccttatg cgcctcgatt tatctcggct ccgccacccc tttcgaggcc
    16081 acggtcgtac tctccgttgg agcggacagc cctcgagacg gagcgagaca ccatgatggg
    16141 gcttcagagg tggaaacgaa ccaccgaagt aaccttcgcc agcgatcctg ttatcattcg
    16201 ctatgcagac aaacccccgc gcgtagcctt cgactatcgc cgagccaacg actgcatggc
    16261 ctgggatcca tatccctttc ccatcatgct cgacatcctg aactggatcg tcgcagtccc
    16321 attccgatac atatcgggag gtgacgcaaa caaaggattc taccaaatcg ccatcaccga
    16381 tgcgtcggta cgcaaatggc tcgcgctcag actccatgac ggcatctacg aaccactctt
    16441 tatgcccttc ggacccaaga ctgccccctc gcacttctgt cgggtgatgg acgacacctt
    16501 gggtccctcc aaatggcgaa atatcaacaa cttcgtcgac gatatccaca cacgagtgga
    16561 gacagccgcg gaagccctag acgccatcgc ggactggctc gaccgctttt ccagagccaa
    16621 actcacccta agactcgaca agtgtcaatg gctctttcac cagctcacgg ccctcggttt
    16681 cgttgcctcc tctcagggtc tcgctaccga tccagacaag gtcgcaacca tagtcgattg
    16741 gccacaaccc aaattcatag gtgacctatg gtcattcgtg ggtctcctag ggttctacgc
    16801 ccaattcatt tctcgctacg cggaactcgt ccgacccctg caagacgcta tccaagaggg
    16861 cgttcgcgaa taccgagacc ttaaaaaggg tcgcgctgac ccgaagaaag gcgctgaaaa
    16921 gctcaattca ccatccatgc tcgacacggc ggtggcccct acaatcacag ccaccggagc
    16981 ccgatttgag gtttcgcaac atccgaaatc tagctcctca gacctaccgg cggtcaatct
    17041 acgccaatca tcgctggcgg acttacccat tgaccccttt tgtgtcggac gccttgctcg
    17101 caagcgcccc gaccaaggtc tgcgcagatt tatcgcgaag cgtgaagttt catggaccga
    17161 ttcccgaaac tctgccttcg cagccgccaa gcaggctctg acaacagctc cagtgctcgc
    17221 ggcacccaga aaagggttcc cctacaccct tcacagtgac gcttcctaca cagcgtttaa
    17281 tgtcacgctc gaacagttac agccggatgc ttctaaacgc ccgctgtgct accattcccg
    17341 aggcaccacc acctcggaaa agaaggcccc ccccgtcgaa ctcgaggccg gatgcctcat
    17401 ttggggcctc ggaaaactcc gcccatacct cgaaggcctg cctttcacgg tcattaccga
    17461 tcaccgagct cttttgtggc tcgccaaata caaaggcgag aaccgaaagc tcctccgctg
    17521 ggccctcgat cttagttact ggtccgaatg gatgacaatc gtacacaaac caggacgctt
    17581 ccacatagtc gctgatacac tttcgcggct acttggcgcg gaaactcttc tttgctctac
    17641 cgcgaccgaa atatgggtgt cggaacgcaa aggacgacgg ccgcgcaccc cgccagccgg
    17701 tcccgcaccc tcctcaacac tggcagatgc catctttcgt ttggcgttac agcccgcact
    17761 catcaccgcc atccgcgctg gcctcaccgg cccgctccac cccatcgccc aacaggcccg
    17821 cacccttcta tgggagacca gccccgacac gtacactacc gccgacacgc gctttcttca
    17881 ggactggcaa cgtgcagata acctgctgtg gcaccgtttt tcagtctccg aagacctttg
    17941 gcgcctttac gtgccccctg cttgcacccc tgaggtgcgc aagctttttc acgagggggg
    18001 aggacacttc ggattcgaaa gaacctacgc tagagctgca gcgcaagtct ggtggccgaa
    18061 aatggcacaa gatttcagaa aacactgcgc aggatgtgaa acctgtcaac gctcaaaaag
    18121 ggtaccgcaa ctgattccgg ggttgctgaa acccatacca ccagctccgg gacgctggac
    18181 agtcatcacg actgacttcg taaccaagct cccacttact tccagagggt acgacgcctt
    18241 ttggttaata gcatgtaaat gctcaaagag gatccacgta tggcccctca agagcactgc
    18301 gacagctatt caggtcgcgg aactctttat agagcgctac gtcccattgc acggcatccc
    18361 ggagaccatt atctcggacc gcgactccaa atttacgagt cgattttggc aggaggtctg
    18421 caaaaaccta aagattaatc aagagctcac cacagcctac caccctcaag gtgatggaca
    18481 atcagaaaga gacaacgcaa cggtcttgca ggtccttacc acaatggtca acacccgatt
    18541 agatgactgg gacacctttc ttccggttgc ggaattcatt atcaacgata cggtacacga
    18601 ggcgacaaaa atgacgcgat tcagaatgga cctaggctat gagccccaca atccactggc
    18661 ggacatcgtc gaaaggccgt cagaaaccag aaatgcagat gcggaggagc tctgtaaaca
    18721 cctcggcgac ctaaacatcc ttatccgaga tctgatgatc gaagcccagg attcgcagaa
    18781 aagatattac gatttatcgc gacgacattt ggagttccgg agaggagata aggtgcttct
    18841 gagcacgaaa aacctagcag ggtatgagtc caagatcgct ccgaaatggc tgggaccagt
    18901 cacggtgacc gactgtaacc ctctccgcga caactacgag ttaaaactgc cagacaagat
    18961 gagacgactt catccatggt ttcacatatc gaaattacgt ccgtaccaga agcctgtcga
    19021 cgccgaaact gaggaaaagg tcgcggaagc acaagcggag gattccgacg cttcagatgg
    19081 cgagtttgaa gtggaagcga tagtagacca tcgaaccagg cgcggaaaac gtcaatttcg
    19141 aatacgttgg tccggatacc caccccatga ggatacctgg gaaccagagg aagccctaac
    19201 agaggcttcc gaagccttag aagagtactg gagatccaga gctcccacta gcgcgctagt
    19261 agaggactct ttggtagtca gccttgcagg cgacgccccg gaagatacgg cttatgcttc
    19321 cgaccaccaa tgcttcgcgg tttatccgga cgatagctca cgtgataatc acgccctctc
    19381 accagaaaga aaaccagttt cgcgtggctt acctcaccag tcgagaacgc cacaccaagc
    19441 ctcccgatca cgcttacgcg cgtccgagct gtcaaaatca gccggcgacg accttaaaag
    19501 gacgcccctg cacgctcccc ctcttttttc ttcttcaacc gcccacgacc tacttccctt
    19561 acacactcac tctgcttcgc aaaccccttc tatcgacacc gaaactaaaa cttccatttc
    19621 taacacaatg aacaccgatc tcagaggaca agcaggagtg agcgtaccct ccacgtacat
    19681 gtccggctac ccttgggagg aagactcggg cgacttcgag gccgagggcg tgctggatcg
    19741 ccttggggtt gcgatcgcta cctgggttca ctcctgggtt catcagcttc ggaccaaccc
    19801 caacgcgccg ctgcagactc cagggcatga gttttggctg ggagtcgacg ctccgaaacc
    19861 ttacgcggtg ggccagcccc tcacaaacca catcgcggac ccctacagca aggccaccga
    19921 tggtggtgaa gcagcggtcg gaatagttgc tgacgcgaaa aaacccggaa aaagagggcg
    19981 cccagctccg tgcgccgctt ggctcgaccg cggggttccc caacacgagg cgggaagccg
    20041 aaaaacggct ccgttcaccg attggccgaa cgacgacgcc cacgagtttg cgtccgccgt
    20101 cattgaagca gctaggacgg tgctcctaag gacggcgaac gcagcggaag cctctgcaag
    20161 gctcaccaga ccccgacatc acgagcacgc ggagtaccat ttccgcgcga caaacctgaa
    20221 aagggccgcg gagaccttta cggccctcta cgtaaccaga actggccccg acgtgacccc
    20281 gggtaccatc gttcgtaccg caacagatca aatctggttt tgttgcaacg tcggtggccg
    20341 tgccagtatc atctgggtcg tgaaccaaga tgcagatgaa gcggacccca cagatccggt
    20401 accgacctgg taattgacgt cccaacaccc ccgctcggag cgccggtgcg ttggctcttc
    20461 aaagggggga tgtaacgacg aggacgtctt cgagagatcg cgagtaagcc caaatcggac
    20521 gcgggaagca cgaatcgcgt gaccaactcc accgattggg ttaccgcgac cgaaaaaacc
    20581 ggttcggaga atggcaattg gcgcattaga tttcagcgtg cctcgtacaa cctgtggagg
    20641 cccgagccag tgcggaaaag gaagagatcg gtaccgccac caataaatca gttgcggtgc
    20701 agcgacaccc attagtttag tttagtttaa cagtttatcc aagaatcttg tataaaaagg
    20761 atgtattcaa taaaataagt cgggggcaga agccgtagcg acacaaaatc cccataactc
    20821 gcttctcaac tccaatctta ggttaacagg aacctaacag agcgcttcaa cggcctgatc
    20881 acccgtaccg aagcctctaa atcctgctcg gttcacaact aaccgactct ccttgcctct
    20941 cgcccccaag tcgctaccga cgcccaaaga aaggattcgg agactatgat tcctagtacg
    21001 gccacccaca taacctgcta ggagacccaa gtcgtcttta ccgtagtcta ccaacaaaaa
    21061 atccgttaca tctgcccatt tcccaggctt tcatccattt ttctattcca atcatcatgc
    21121 caccaaagaa gaagcaaaaa ttcgacaatc gacctacctg tctgcattca tgcaacaaga
    21181 cttcctttgc aaaggctttc ttacctaatg ggacctaccg gcagcgtctt ctagattaca
    21241 tcgccatcat ccatcaactc gccgaccatg cttcccacgc gctgaaattc tatctccttt
    21301 cagcaccaac ctttcccacg gtaaatgaag atacaatcga agcgattctc tatcttctca
    21361 acaaggggga ggcttggcat ccaagaaagg aagcaaagaa ggcatggcgg gattgtttgc
    21421 tgccatatgt tcaacggtac tgccaaatca tcggctttgt tcacccaaat ctacgaggcg
    21481 agcagcaatc agtcaattac ctgacagcga gtatgatgac gaacctgaaa gtcaacgttc
    21541 aagagcattt catgcagatg ctccttcggt atatcaatct gcggcttgac atgaagggac
    21601 agaagcagca actgccacct aaaagcaatg tgcgaaagga tttctttgct cgtcttcgct
    21661 acttgaagtc aattttcctt tttgatattg tgcccgagtc actcgatgac ttgaccgctg
    21721 aagagagtga gcttctagaa gagatgtggt ccttcattcc cctttctgac aaccagccgc
    21781 tcgcatattc ggttgctgta gaccctcttg ccttctttcc tgcatactgc aaactctctg
    21841 ggctgtatga acgacatgga tttcgacagt tcagtgcaat ccctcttcat cggtctctca
    21901 tccaaagcca tgtgcaaatc gacaccatcg ttctctacca gcatatcctt tgcatcacac
    21961 gaagagaagc ggaaactgtc gaaaaggtca atttatggtt gcgcgtctgt aatctacgta
    22021 ccaaagcttt tcggtctcgc cgcggtatgc agtttgaagg cttgatcatg acggatggga
    22081 cctcggtgtc tgtataccta aagcacccag gagcagacaa gtatggaaag cgtggagcga
    22141 gaaagtcagc aaagagttta gaggacgaag ttaaagcgca atacatggag aaaaacttac
    22201 ctgcttgtcg agcagcagag aatgtcatcg ttatcgaccc aaacaagcac gatattctct
    22261 actgccaaga caacagtggt atgacatttc gctacaccac caaccagcga gccgtggaga
    22321 ctggaagccg tcgacagcaa aggcaatggc agcagatgaa gaaagaagct ggagttgacc
    22381 tcatagaatc acgaatacca agccagaaga tgatgaatct catagacttc atgcgttacc
    22441 ttcttgttcg ccgcgctgat tgggatcgtc gaaaggagtt ctactcccac cctgctcata
    22501 ctagatggaa atggcacgca ttcataaacc gtcagaagag cgaatcagac ctcatatcca
    22561 acatgcgcaa caagtacggc gaaaacttca ccattgtgat gggtgattgg agcgacgcca
[truncated: 678,470 more chars]
