# Supplementary material for: Fanzor is a eukaryotic programmable RNA-guided endonuclease
Source: Nature. 2023 Jun 28;620(7974):660–8. doi: 10.1038/s41586-023-06356-2 (PMC10432273; doi:10.1038/s41586-023-06356-2)
Supplement: Supplementary file 7 — Ghost Fz loci in S. punctatus. [file 41586_2023_6356_MOESM7_ESM.txt]

LOCUS       NW_015971553.2_-_ghost_(reversed)        1488 bp    DNA     linear   UNA 13-MAY-2023
DEFINITION  Spizellomyces punctatus DAOM BR117 chromosome Unknown
            supercont1.17, whole genome shotgun sequence.
ACCESSION   geneious|urn:local:
VERSION     geneious|urn:local:.:1rs-g96hokv:0
KEYWORDS    .
SOURCE      .
  ORGANISM  .
FEATURES             Location/Qualifiers
     ghost_fanzor    complement(1..>1488)
                     /created_by="gfaure"
                     /label="ghost"
     gene            35..289
                     /locus_tag="SPPG_07822"
                     /db_xref="GeneID:27691011"
                     /label="gene"
     mRNA            35..289
                     /locus_tag="SPPG_07822"
                     /product="uncharacterized protein"
                     /transcript_id="XM_016755974.1"
                     /db_xref="GeneID:27691011"
                     /label="uncharacterized protein mRNA"
     CDS             <50..83
                     /locus_tag="SPPG_07822"
                     /product="uncharacterized protein"
                     /protein_id="XP_016605046.1"
                     /db_xref="GeneID:27691011"
                     /Original_Translation="MKSFVVSILLLLLSCPWLCTAANKEEEKATALLKL
                     SHEIHGRIGVPMLYARQAPSGTSNPATVPPSTQQSPTPSSSPTPSQQSPSPDPPITTS
                     DAPAPSRTVSPPPITNAPPSETVVITRTGDNGAPTVIVTVTNRPSGQGNVNTRNPKAT
                     TSGVPAPDSEAGDTTKKSSSTSVIIGLSVGGAAIVIAGVGIFVFRKLGLKPSKRFRGR
                     LADLDAPGVSPTPTQPSSPSTSPVPGPQDRDKRFLHDTIHVSQSPSVTPFGAPVSAQP
                     QEAYVPYEYAYAPPYATAAAHSTAGYDAYAPGHGPYAAYQGYDTSSQPRY"
                     /codon_start=2
                     /label="uncharacterized protein CDS"
     misc_feature    49^50
                     /Original_Bases="TCTCACACTGAACTTTTCACCTCTTTTTCATTGTTGCCGTC
                     GTCCATCGCCCATCGCCCACCGTTGTCGTTGCCGTCGTCATTGGAATCATTAGTCTTA
                     TCGCTTTTGTGGACTCTGGAGCGGATGCAGATAGAGGCTCTTTGAGTCCATCATGAAG
                     TCATTCGTCGTTTCAATCCTCCTCCTCCTCTTGTCGTGCCCATGGTTATGCACCGCTG
                     CCAACAAAGAGGAGGAAAAGGCGACGGCCCTCTTGAAACTCTCCCACGAGATACACGG
                     GAGAATAGGGGTGCCCATGCTGTACGCACGTCAGGCTCCCTCTGGAACCAGTAACCCT
                     GCGACAGTCCCACCTTCCACTCAGCAATCCCCCACTCCATCCTCCTCCCCGACGCCGT
                     CCCAACAGTCTCCTTCACCCGACCCGCCAATCACCACGTCAGACGCTCCGGCACCGTC
                     TCGCACAGTCTCCCCGCCTCCCATCACCAATGCCCCGCCTTCAGAGACCGTCGTCATT
                     ACTCGAACAGGCGATAATGGCGCTCCAACCGTTATTGTCACCGTGACAAATAGGCCTA
                     GTGGGCAGGGAAACGTAAACACACGTAATCCAAAGGCAACGACCTCAGGCGTCCCCGC
                     TCCTGATAGCGAGGCAGGAGACACGACAAAAAAGAGCAGCAGCACGTCCGTCATTATT
                     GGTTTGTCGGTCGGTGGGGCTGCCATTGTCATTGCCGGTGTTGGCATTTTTGTCTTTC
                     GCAAATTGGGGCTTAAACCCTCGAAACGCTTTCGCGGTCGTCTGGCGGATCTGGACGC
                     ACCCGGGGTCAGCCCCACACCTACCCAACCTTCGTCCCCTTCCACCAGTCCCGTGCCC
                     GGCCCCCAGGACCGCGACAAACGCTTTCTTCACGACACGATTCACGTTTCCCAATCGC
                     CCAGTGTCACGCCCTTTGGCGCCCCTGTCTCGGCCCAGCCACAGGAAGCCTATGTACC
                     CTATGAATATGCTTATGCTCCGCCTTATGCAACCGCAGCCGCTCATTCTACGGCTGGG
                     TACGATGCCTATGCGCCTGGTCACGGGCCGTACGCTGCATATCA"
                     /label="TCTCACACTGAACTTTTCACCTCTTTTTCATTGTTGCCGTCGTCCATCGC
                     CCATCGCCCACCGTTGTCGTTGCCGTCGTCATTGGAATCATTAGTCTTATCGCTTTTG
                     TGGACTCTGGAGCGGATGCAGATAGAGGCTCTTTGAGTCCATCATGAAGTCATTCGTC
                     GTTTCAATCCTCCTCCTCCTCTTGTCGTGCCCATGGTTATGCACCGCTGCCAACAAAG
                     AGGAGGAAAAGGCGACGGCCCTCTTGAAACTCTCCCACGAGATACACGGGAGAATAGG
                     GGTGCCCATGCTGTACGCACGTCAGGCTCCCTCTGGAACCAGTAACCCTGCGACAGTC
                     CCACCTTCCACTCAGCAATCCCCCACTCCATCCTCCTCCCCGACGCCGTCCCAACAGT
                     CTCCTTCACCCGACCCGCCAATCACCACGTCAGACGCTCCGGCACCGTCTCGCACAGT
                     CTCCCCGCCTCCCATCACCAATGCCCCGCCTTCAGAGACCGTCGTCATTACTCGAACA
                     GGCGATAATGGCGCTCCAACCGTTATTGTCACCGTGACAAATAGGCCTAGTGGGCAGG
                     GAAACGTAAACACACGTAATCCAAAGGCAACGACCTCAGGCGTCCCCGCTCCTGATAG
                     CGAGGCAGGAGACACGACAAAAAAGAGCAGCAGCACGTCCGTCATTATTGGTTTGTCG
                     GTCGGTGGGGCTGCCATTGTCATTGCCGGTGTTGGCATTTTTGTCTTTCGCAAATTGG
                     GGCTTAAACCCTCGAAACGCTTTCGCGGTCGTCTGGCGGATCTGGACGCACCCGGGGT
                     CAGCCCCACACCTACCCAACCTTCGTCCCCTTCCACCAGTCCCGTGCCCGGCCCCCAG
                     GACCGCGACAAACGCTTTCTTCACGACACGATTCACGTTTCCCAATCGCCCAGTGTCA
                     CGCCCTTTGGCGCCCCTGTCTCGGCCCAGCCACAGGAAGCCTATGTACCCTATGAATA
                     TGCTTATGCTCCGCCTTATGCAACCGCAGCCGCTCATTCTACGGCTGGGTACGATGCC
                     TATGCGCCTGGTCACGGGCCGTACGCTGCATATCA"
                     /note="Geneious type: Editing History Deletion"
     end             complement(550..579)
                     /original_coord="NW_015971553:498928_498899:1"
                     /label="end"
     gene            828..>1488
                     /locus_tag="SPPG_07821"
                     /db_xref="GeneID:27691010"
                     /label="gene"
     mRNA            join(828..952,1013..1250,1330..>1488)
                     /locus_tag="SPPG_07821"
                     /product="exportin CRM1"
                     /transcript_id="XM_016755973.1"
                     /db_xref="GeneID:27691010"
                     /label="exportin CRM1 mRNA"
     ty3             1106..1158
                     /created_by="gfaure"
                     /label
     end             1128..1157
                     /original_coord="NW_015971553:498350_498321:-1"
                     /label="end"
     misc_feature    1488^1489
                     /Original_Bases="GTTGCTGGAGGTCTTTACGTGGCAGCTTTCTAAGAAGATGT
                     CTGAAGCCCGTGACATTGAGTGGCACAGACTAATGATCGGCACAGCTTTCTTATCTAG
                     CGGCACAGCGACTCTTTTAATGTGACTGTAAAAACTATCCCCTCGTGCCGGACAAACT
                     TCAACATTATTTGAAAAGGTCGCCCATAGGAAACGATCCATTGCTGATCGCATCCACG
                     CATCCGCTTTTTTTTTTTTTTCACAGCGTTCATCGGCGACGGGCCTGTCGTGCAGGCA
                     AAAATAAAACTGTGTGGACAGGGTCAAATAGGAACGAACGCCGAGTTTTTTCGACGCC
                     TACGGTGCATTTTGCCAGTCATCACCCCCTTCAACCGTACACTCCCGGACCTCACAGA
                     CTTTTGCTACGACACCACCTTTGACTGCGCTACTTGCTGACACTATGGAGGGAATTTT
                     GGACTTTGGGACGGACCTGGATATTGGTCTGTTTGACCGCGTGGTAAACACAATGTTC
                     CTCGGTGGACCAGAGGTACGAAAACTAGAGATCCGGGCGAACGAGCATGCCTCGACGC
                     ACCCATAGGTTGATATTGTGCTCAACCTTTCTTTTTCTTCTGTCTACTTGCAGCAAGC
                     TCAGGCGAACAT"
                     /label="GTTGCTGGAGGTCTTTACGTGGCAGCTTTCTAAGAAGATGTCTGAAGCCC
                     GTGACATTGAGTGGCACAGACTAATGATCGGCACAGCTTTCTTATCTAGCGGCACAGC
                     GACTCTTTTAATGTGACTGTAAAAACTATCCCCTCGTGCCGGACAAACTTCAACATTA
                     TTTGAAAAGGTCGCCCATAGGAAACGATCCATTGCTGATCGCATCCACGCATCCGCTT
                     TTTTTTTTTTTTCACAGCGTTCATCGGCGACGGGCCTGTCGTGCAGGCAAAAATAAAA
                     CTGTGTGGACAGGGTCAAATAGGAACGAACGCCGAGTTTTTTCGACGCCTACGGTGCA
                     TTTTGCCAGTCATCACCCCCTTCAACCGTACACTCCCGGACCTCACAGACTTTTGCTA
                     CGACACCACCTTTGACTGCGCTACTTGCTGACACTATGGAGGGAATTTTGGACTTTGG
                     GACGGACCTGGATATTGGTCTGTTTGACCGCGTGGTAAACACAATGTTCCTCGGTGGA
                     CCAGAGGTACGAAAACTAGAGATCCGGGCGAACGAGCATGCCTCGACGCACCCATAGG
                     TTGATATTGTGCTCAACCTTTCTTTTTCTTCTGTCTACTTGCAGCAAGCTCAGGCGAA
                     CAT"
                     /note="Geneious type: Editing History Deletion"
ORIGIN      
        1 gcatcttatt cacaatggaa tgaggatacg aacaaaaaag gagggaaatg ggctatgaca
       61 cgtcatcgca gccgagatat taaatgccga gatagagagg agccgagaga tttggaaatg
      121 ccgccagaaa aatggacact ttttattaac aacgttgatt gcatagagtt tgtatctgat
      181 cctttttttg tgacatgtag tatcgtttct gtgtgtatgt gtgtgtgtgt tgcgcgtgtg
      241 tatttggagc tggatagttt tactgataat atactgtcat ttttgcacac tacttacttt
      301 ttgatcctga ttatacaatg tctgatcgta aactatctac gcattgtcac atttcacttt
      361 taagctcact tgttccaaaa tggaatctag gatcattacc ctggcggacg ccatgtaagg
      421 gtaaacccat aaataaaggg gatcttcgtg cctcccatga gggtgttttg tttcccatta
      481 atccgtcgca tattcttagt actatgtcca gccaattttg tgcatcaaat ctttggaacg
      541 cattgaacat agtgtggagg tgattgaaaa tggcactagg acccattatt atccggatta
      601 atcctgttgg tcatatcaca taatcagcac cccctctatc actcagattg gtgtggcatg
      661 catgtaatgt ttttttttta aactgcggtg aggcacatgc caaaggtcta taaaaggggg
      721 gccttttgct gtctctcccc ttcctcacca gttcctcgac tctcaaacca tctgcgcaac
      781 tctcatcacg acccacatgg caagtctcat cgcaactcgg tccaatcatg agaatgcaga
      841 tgtggtggtg tcgaggacct cgcccacctg actacaacca actggaacca gcagcaacca
      901 ctcggaacca acaaagctgc tattatactg ccacatatgt tgagcttggt tggtatgtac
      961 caatggcatc atctcttttc attctgccat tctgtctgac atgcagcttt agtctccaag
     1021 ccttgtcact gaaaatcccc cagcttgtga cgctgcccag tcgattcgct cctggatgca
     1081 agagtctggc ttcaatgcca tcaagagttt attccctggt gtagtagcta gtcccagttt
     1141 ctgtcatctc tacactattc tacacaagtc tgagtcgagt cgcgcctgga atggtctttt
     1201 tcaatgagca tcttggtcag aatgtgatgg gaaagaactc tgcgcgttgg gttggtaaaa
     1261 atgtctgacg acgctcttca ttctgcgcaa aagtggatgg taaacatgtt ttactcgttc
     1321 ttgtgacagc ggcaggtgtc gctattcaca ccaatagctg aacgattgtg gttgtggggg
     1381 ctggccttta taccaatgta gttttcggtc gtcgggattg ttcagagttc cttgtttttt
     1441 cattgctaat ttcccctgtg cctcgaggtg agctggacag gaagttca
//
LOCUS       NW_015971537.108_-_ghost_(reversed)        1523 bp    DNA     linear   UNA 13-MAY-2023
DEFINITION  Spizellomyces punctatus DAOM BR117 chromosome Unknown supercont1.1,
            whole genome shotgun sequence.
ACCESSION   geneious|urn:local:
VERSION     geneious|urn:local:.:1rs-g96hokv:1
KEYWORDS    .
SOURCE      .
  ORGANISM  .
FEATURES             Location/Qualifiers
     ghost_fanzor    complement(<1..>1523)
                     /created_by="gfaure"
                     /label="ghost"
     misc_feature    
                     /Original_Bases="CCGTACTTGGATCGAAGTCCAATGCCAATGACTCCAGCGGG
                     TGGCTATTCCCCACTTGGACCTGTGGTTTTCTCACCTTACGGGGTGGATTCCGATGGT
                     GGCAAGCCTTGGAGCGGACCCGGTGGACCTAGATTCTCGCCATCGTACAGTCCGCAGA
                     GTCCTGGGTACAGTCCATCGTCACCTGGTTACTCGCCGACGTCGCCAAGCTTCTCGCC
                     CACCAGTCCGAGCTACAGTCCGACAAGTCCGAGCTACAGCCCAACGAGTCCGAGTTAC
                     TCACCGACCAGTCCGAGCTATAGCCCTACATCGCCCAGTTATAGTCCGACAAGCCCGA
                     GCTACTCGCCGACGTCACCCAGCTATTCGCCAACTAGCCCCAGTTACAGTCCGACAAG
                     TCCTAGTTATTCGCCGACTAGCCCGAGTTATAGTCCTACGTCGCCGAGTTACTCGCCA
                     ACGTCTCCAAGCTACAGCCCTACAAGCCCTAGTTACTCTCCTACCAGTCCAACGTATT
                     CGCCAACATCGCCGCAATACAGTCCAACGAGCCCGACGTATTCCCCAACGTCGCCCAA
                     TTACAGTCCCACTTCACCTCAGTACTCGCCAACGTCTCCCATGTACTCACCTACGAGT
                     CCGAGCTACAGCCCCACATCACCGCAATACTCGCCCACTTCACCGCAGTATTCGCCAA
                     CCTCGCCTCAATACTCTCCGACATCACCTCAATATAGCCCGACGTCGCCGCAATACTC
                     GCCGACGTCTCCACAATATTCCCCCACATCCCCAACATTCAGCCCAACCTCTCCAGGA
                     CCGGTCGCTGGCGGGGGGTATGCTCCAGCTGGTGCAAACCCTTCAACGGGCACTGGTA
                     GCAGTACA"
                     /label="CCGTACTTGGATCGAAGTCCAATGCCAATGACTCCAGCGGGTGGCTATTC
                     CCCACTTGGACCTGTGGTTTTCTCACCTTACGGGGTGGATTCCGATGGTGGCAAGCCT
                     TGGAGCGGACCCGGTGGACCTAGATTCTCGCCATCGTACAGTCCGCAGAGTCCTGGGT
                     ACAGTCCATCGTCACCTGGTTACTCGCCGACGTCGCCAAGCTTCTCGCCCACCAGTCC
                     GAGCTACAGTCCGACAAGTCCGAGCTACAGCCCAACGAGTCCGAGTTACTCACCGACC
                     AGTCCGAGCTATAGCCCTACATCGCCCAGTTATAGTCCGACAAGCCCGAGCTACTCGC
                     CGACGTCACCCAGCTATTCGCCAACTAGCCCCAGTTACAGTCCGACAAGTCCTAGTTA
                     TTCGCCGACTAGCCCGAGTTATAGTCCTACGTCGCCGAGTTACTCGCCAACGTCTCCA
                     AGCTACAGCCCTACAAGCCCTAGTTACTCTCCTACCAGTCCAACGTATTCGCCAACAT
                     CGCCGCAATACAGTCCAACGAGCCCGACGTATTCCCCAACGTCGCCCAATTACAGTCC
                     CACTTCACCTCAGTACTCGCCAACGTCTCCCATGTACTCACCTACGAGTCCGAGCTAC
                     AGCCCCACATCACCGCAATACTCGCCCACTTCACCGCAGTATTCGCCAACCTCGCCTC
                     AATACTCTCCGACATCACCTCAATATAGCCCGACGTCGCCGCAATACTCGCCGACGTC
                     TCCACAATATTCCCCCACATCCCCAACATTCAGCCCAACCTCTCCAGGACCGGTCGCT
                     GGCGGGGGGTATGCTCCAGCTGGTGCAAACCCTTCAACGGGCACTGGTAGCAGTACA"
                     /note="Geneious type: Editing History Deletion"
     end             complement(431..460)
                     /original_coord="NW_015971537:1010570_1010541:1"
                     /label="end"
     end             1135..1164
                     /original_coord="NW_015971537:1009866_1009837:-1"
                     /label="end"
     tRNA            complement(1230..1303)
                     /locus_tag="SPPG_10014"
                     /product="tRNA-Thr"
                     /db_xref="GeneID:27692722"
                     /label="tRNA-Thr"
     gene            complement(1230..1303)
                     /locus_tag="SPPG_10014"
                     /db_xref="GeneID:27692722"
                     /label="gene"
     mRNA            complement(1455..>1523)
                     /locus_tag="SPPG_00379"
                     /product="uncharacterized protein"
                     /transcript_id="XM_016748708.1"
                     /db_xref="GeneID:27684111"
                     /label="uncharacterized protein mRNA"
     gene            complement(1455..>1523)
                     /locus_tag="SPPG_00379"
                     /db_xref="GeneID:27684111"
                     /label="gene"
     misc_feature    1523^1524
                     /Original_Bases="GAACCACAGGAATAATCTCATCACTCTGTCGTTCTATACTG
                     GAGGTAACACGCATCCACATCGAGAGACGGAAGCTAGTCTACTTGCTAGTCAACTCCG
                     ACTATTAACCCTTATTATACCGATTTCCCCATCCGCGGGGAGTATCATCTTTGAACTC
                     ATCCCATTGTCGGGCTTTATATGTCTCAGCATCAAGAGCTTCATGGTCATTATCGTCA
                     GCTATTTTTGTTTCTGGTTCTTTGCTGGATATAGATAAAGGAGGTATAGTTAGCGAGG
                     TAGTGGAACAAGAGATATATATACTCCCTTACCCTCCACCACTGAGAAAGTTCCCGCG
                     CTCGATTTCCTTGTCAATATATTCTTCTACTGTCATTGTCGGCAAATTATGACCGGGC
                     CGGAATACTTGCTGACGGAGAGCTTCACGTTTGGATGTGATTACAAACGGTCGAAGGA
                     TCTGAGCGACAAAAAGTCAGTGTTGGGTAAATGTCCAAAGTTGAGCAGTCACAATGCG
                     CACCTTCCCATCTGAGGCTAATAACGGTCCTTGGTGGTTCATCCGTGGTGGGGGGGTT
                     CCTTCAATGATCGTGGTTTGATCTCTTGAATCGGGTCCTCGAAGTGTCCCCTTTGCTT
                     TTGCCATCTCCAACAATTTGCGCTCATCCTGAATGAGCTTAAGGTTTTCAGCCGTTCG
                     TTGTATAAACAAGTCGATAGTTGTTAAAATGATTTCGCGGTCTAATTCCTCATCGACA
                     TCTTCATCTTCATTAGGGGTTGCCTTGGCCTGATAGGAAAGCTGTTCATGGAGCTCCT
                     GAATCATGATACGCAAACGTCAAGTTACTCAGACTCGGAACAGTAGACGAGCTTGGAA
                     AGTACCGTTAGCTTTTCCTTTGTGGCTTTCTCCCGCTTATATCGTGCAATTTTTTCCA
                     TTCTTTTCCTTTCGGGGTCCG"
                     /label="GAACCACAGGAATAATCTCATCACTCTGTCGTTCTATACTGGAGGTAACA
                     CGCATCCACATCGAGAGACGGAAGCTAGTCTACTTGCTAGTCAACTCCGACTATTAAC
                     CCTTATTATACCGATTTCCCCATCCGCGGGGAGTATCATCTTTGAACTCATCCCATTG
                     TCGGGCTTTATATGTCTCAGCATCAAGAGCTTCATGGTCATTATCGTCAGCTATTTTT
                     GTTTCTGGTTCTTTGCTGGATATAGATAAAGGAGGTATAGTTAGCGAGGTAGTGGAAC
                     AAGAGATATATATACTCCCTTACCCTCCACCACTGAGAAAGTTCCCGCGCTCGATTTC
                     CTTGTCAATATATTCTTCTACTGTCATTGTCGGCAAATTATGACCGGGCCGGAATACT
                     TGCTGACGGAGAGCTTCACGTTTGGATGTGATTACAAACGGTCGAAGGATCTGAGCGA
                     CAAAAAGTCAGTGTTGGGTAAATGTCCAAAGTTGAGCAGTCACAATGCGCACCTTCCC
                     ATCTGAGGCTAATAACGGTCCTTGGTGGTTCATCCGTGGTGGGGGGGTTCCTTCAATG
                     ATCGTGGTTTGATCTCTTGAATCGGGTCCTCGAAGTGTCCCCTTTGCTTTTGCCATCT
                     CCAACAATTTGCGCTCATCCTGAATGAGCTTAAGGTTTTCAGCCGTTCGTTGTATAAA
                     CAAGTCGATAGTTGTTAAAATGATTTCGCGGTCTAATTCCTCATCGACATCTTCATCT
                     TCATTAGGGGTTGCCTTGGCCTGATAGGAAAGCTGTTCATGGAGCTCCTGAATCATGA
                     TACGCAAACGTCAAGTTACTCAGACTCGGAACAGTAGACGAGCTTGGAAAGTACCGTT
                     AGCTTTTCCTTTGTGGCTTTCTCCCGCTTATATCGTGCAATTTTTTCCATTCTTTTCC
                     TTTCGGGGTCCG"
                     /note="Geneious type: Editing History Deletion"
ORIGIN      
        1 tccaagccaa atggcgctgc gtacagcccc agtggctcgt catagacttc aattggaaag
       61 gtgtgaggtg aggattccgg ggttctgtat atatttgtat ctgatttgct caatatgctg
      121 tatgatgaac atctgtagca aaaacatcac atgcggttat gagtttagac gacgatcatc
      181 gtgcatatga ttctgggatg taacataggc cattgtcgga ggtagatgtc gtactttttt
      241 acatatgaga tgaatgtgtt ggcctttgga cataaggcga agaaaacgca aaaaaaaaca
      301 agaatatctg gcggggtcgt ccgggttatg tttagtatgc ctatcccatt ttgcactctc
      361 tttgcgatat ttttgtattt gtacagagta agaaatatac atggcctgaa tgccaacaac
      421 catccataca tagtgtggag gtgattgaaa atggcactag gactcattat tatccggatt
      481 aatccggtta atcatatcgc ataatcagaa cccccatcta tcgctcagat tggtgtggca
      541 tgctaatgtt ttttttttaa actgcagtga ggcgcatgcc aaaggtctat aaaaggggac
      601 ctgctccctc ttccctgttt cctctttatc cctcgactcg caagcatctg tgcaacgctc
      661 attgcgaccc acacaacctc atcgcgactc ggtcaaccat gagaacgccg atgtggtggt
      721 gtcgaggacc tcgaccgccc gacagcaaca gtgatcagaa ccagtggcaa ccaatcggat
      781 ccgataacaa aaactactat tatgctgcca cattagttga gcttggttgg tatgtaccaa
      841 tggcatcatc tcttttcatg ttattctgtc actaacatgc atgtatagtc tccaagtctt
      901 gtcactgaac atcctctggc ttgtgacgct gcccagtcga ttcgctcctg gatgcaagag
      961 tcgggcttca atgccatcaa gagttccaga tcaaggccta gtagggaccg cgtgtggtgg
     1021 tgggcaatta tccggttaga accaaccgtt acgtattgcg tgtataattg cctagtagta
     1081 gcttagttag cttttccgaa cctgttgtcg ccggtttatt ccctggtgta gtagctagtg
     1141 ccagttcctg tcacctctac actagcaaag aacacgccgc ctgttgatgt tggcaccggg
     1201 agtaaaatga ataactctaa accagttgat gcctcctccg cgattcgaac gcgggacctt
     1261 ctgcttacta ggcagacgct ctaaccaact gagccaagga ggcgttgata aaccacaaac
     1321 cacatgtgat tctcgatgaa aaaccagatt gaaaaaccaa ttgaatgtgt aagccacccc
     1381 cattgcatgg tccctctata atattcaagt catgcaccag gtagggcttt atcggatgac
     1441 aaagtatcaa caaatagcgc ttgtagtttt ccttcggata aactttgaag cctaagacgc
     1501 gtttattagg tgtcgcatcg ttg
//
LOCUS       NW_015971539.88_-_ghost_(reversed)        1605 bp    DNA     linear   UNA 13-MAY-2023
DEFINITION  Spizellomyces punctatus DAOM BR117 chromosome Unknown supercont1.3,
            whole genome shotgun sequence.
ACCESSION   geneious|urn:local:
VERSION     geneious|urn:local:.:1rs-g96hokv:2
KEYWORDS    .
SOURCE      .
  ORGANISM  .
FEATURES             Location/Qualifiers
     ghost_fanzor    complement(<1..>1605)
                     /created_by="gfaure"
                     /label="ghost"
     misc_feature    
                     /Original_Bases="GTGTCCCACTCCTCTTTGGTTTCTAGCAAGGCTTGGTCATC
                     ATTCTTCGCAAGGGTTTTCGCCAAAGAAGCCGGCGAAAATGTCAAAAAGGGGGACGTC
                     ATATCCAGCTCGGGTATACCCAAGAACGACTGTGGTGGAGAGGATGTCGTCGTATCTG
                     GTAAACCTGGTAAACCTGTCATCGGTGACGTGAAATAATATATTCCCATCAGTATGAA
                     GACAAATACTGTCCATGTTTTAACATTCTGTTTTACCTTCGGCAGCTTCAGCAGCCTT
                     GCCATTCTTGTCCTTATTGTTGACCCAGTTTACCAATACGTCCTGGACAGTCGGCCGG
                     GGATGGCGTCCAGTTGCCCGTCGACCCCGTTTGAGATGTTTCTGTAACATGAATCCAA
                     AAACGCTCTTCTGTAGGTTTTTTTTTTTATGTCGATGAGCCTATCACCCTTGTCTCAA
                     CCCCCAAGCATTCAAAATAACGCGCAAGGAGAGACAAAGTGCTCCTGTGGACTCATGC
                     GCAGCAAATCTACGCTACAACAAAAGATGACAGCAGATAACTCCTTTTTAATGTGACG
                     ATGACGATGACAAACAAGGAATACAATGGTTTACATTCAAACACAAAGGAACAAAACG
                     GAAATGTCCAAAAGACAAAGGTGCTGTCAAAAGCAACAGGACAATGAACGCGCTGGCG
                     TGAACCTCCCGACCGCCTTCCTCAAAAACCAAAGACTGAACACAGCCAAAAAAAAAAA
                     AAAGAGATAAGCGGTTTTGTTCATTGCGTAAGTAGGAGGTTGAACTGATTTGTCCACA
                     TACGACATGATATATACTCAAAGAGGAAAAAAAGGAGAAAGGAAGCATCTGCGCCCAA
                     AAGCCATGCCATGGATGTCCCTTCAACTCCCTCTCCTTTTCGTTGGTTTTTTTTTTTG
                     TGATTTGGACAGACTGCCGAATTGACAGCGTTTCTGCATGCTGTGATGGTTGGGATTT
                     TCCCGGATTATGATTAT"
                     /label="GTGTCCCACTCCTCTTTGGTTTCTAGCAAGGCTTGGTCATCATTCTTCGC
                     AAGGGTTTTCGCCAAAGAAGCCGGCGAAAATGTCAAAAAGGGGGACGTCATATCCAGC
                     TCGGGTATACCCAAGAACGACTGTGGTGGAGAGGATGTCGTCGTATCTGGTAAACCTG
                     GTAAACCTGTCATCGGTGACGTGAAATAATATATTCCCATCAGTATGAAGACAAATAC
                     TGTCCATGTTTTAACATTCTGTTTTACCTTCGGCAGCTTCAGCAGCCTTGCCATTCTT
                     GTCCTTATTGTTGACCCAGTTTACCAATACGTCCTGGACAGTCGGCCGGGGATGGCGT
                     CCAGTTGCCCGTCGACCCCGTTTGAGATGTTTCTGTAACATGAATCCAAAAACGCTCT
                     TCTGTAGGTTTTTTTTTTTATGTCGATGAGCCTATCACCCTTGTCTCAACCCCCAAGC
                     ATTCAAAATAACGCGCAAGGAGAGACAAAGTGCTCCTGTGGACTCATGCGCAGCAAAT
                     CTACGCTACAACAAAAGATGACAGCAGATAACTCCTTTTTAATGTGACGATGACGATG
                     ACAAACAAGGAATACAATGGTTTACATTCAAACACAAAGGAACAAAACGGAAATGTCC
                     AAAAGACAAAGGTGCTGTCAAAAGCAACAGGACAATGAACGCGCTGGCGTGAACCTCC
                     CGACCGCCTTCCTCAAAAACCAAAGACTGAACACAGCCAAAAAAAAAAAAAAGAGATA
                     AGCGGTTTTGTTCATTGCGTAAGTAGGAGGTTGAACTGATTTGTCCACATACGACATG
                     ATATATACTCAAAGAGGAAAAAAAGGAGAAAGGAAGCATCTGCGCCCAAAAGCCATGC
                     CATGGATGTCCCTTCAACTCCCTCTCCTTTTCGTTGGTTTTTTTTTTTGTGATTTGGA
                     CAGACTGCCGAATTGACAGCGTTTCTGCATGCTGTGATGGTTGGGATTTTCCCGGATT
                     ATGATTAT"
                     /note="Geneious type: Editing History Deletion"
     end             complement(440..469)
                     /original_coord="NW_015971539:1262719_1262690:1"
                     /label="end"
     end             1205..1234
                     /original_coord="NW_015971539:1261954_1261925:-1"
                     /label="end"
     CDS             complement(1455..>1605)
                     /locus_tag="SPPG_02175"
                     /product="uncharacterized protein"
                     /protein_id="XP_016611153.1"
                     /db_xref="GeneID:27685782"
                     /Original_Translation="MTDGSFSMESERSASHMRADKRPGVLDPLKMRSTK
                     HRTSYSSASSSSSTTSSVEHHLHESAETDAGGECDFGESMLPSCISPALYPAEHYTSL
                     TTLNRSLTQSVLRFDQLTTSYINLRNQLRNILDSVEEQERQYEAYIEEIGQLRFERKF
                     LREVVELSSFRERKQSNASDKSINSTGANKRWSSPMNTDNGDGWGKNARRWTVGGAHS
                     LGACGAFHSLPTSPRLSITSSTFLPHVDDENRVTVDDLASRKIQREAFAAMLQTIRET
                     FLVGAGFASTIGPFQGLEVDSDETDRSSCRSPCSSPGTPVTLLNPSVPSSPSHIRPTP
                     LPSYPSNEKHVETIHARISHLTNLIGQLAPSVEALRESLEDVIAGPALAYRAWVREAE
                     IEREMLRVECEGLREAREGSKKVVDMRGVSEASVGLISSALESLWVEQGDDDHEEWES
                     ESVYWSCDEGDDER"
                     /codon_start=2
                     /label="uncharacterized protein CDS"
     gene            complement(<1455..>1605)
                     /locus_tag="SPPG_02175"
                     /db_xref="GeneID:27685782"
                     /label="gene"
     mRNA            complement(<1455..>1605)
                     /locus_tag="SPPG_02175"
                     /product="uncharacterized protein"
                     /transcript_id="XM_016750472.1"
                     /db_xref="GeneID:27685782"
                     /label="uncharacterized protein mRNA"
     misc_feature    1605^1606
                     /Original_Bases="ACTTTTTTAGAGCCCTCTCGAGCTTCTCGCAAACCCTCACA
                     TTCGACTCGAAGCATTTCCCGTTCAATCTCTGCTTCACGGACCCACGCACGATACGCC
                     AATGCGGGGCCTGCAATGACGTCCTCAAGACTTTCGCGAAGGGCTTCAACAGAAGGTG
                     CGAGCTGTCCAATAAGGTTTGTGAGATGAGATATTCGTGCGTGTATGGTTTCTACATG
                     TTTTTCGTTGGAAGGGTACGAAGGGAGTGGGGTGGGGCGGATGTGGCTTGGTGACGAC
                     GGAACACTAGGGTTGAGGAGAGTGACGGGGGTGCCGGGGGAAGAGCAAGGGGAACGAC
                     AGCTGGAGCGATCCGTCTCATCAGAGTCCACTTCCAAGCCTTGAAATGGCCCAATGGT
                     CGAAGCGAATCCCGCGCCCACCAGAAACGTTTCACGTATAGTTTGAAGCATGGCAGCA
                     AAGGCTTCCCGTTGAATTTTCCGCGACGCTAGGTCATCTACCGTTACGCGATTCTCGT
                     CGTCAACGTGCGGGAGGAAGGTTGAACTTGTTATTGAGAGACGCGGGCTAGTTGGCAA
                     ACTGTGGAAAGCACCACATGCTCCTAATGAATGTGCGCCTCCCACCGTCCATCGTCGT
                     GCGTTTTTTCCCCAGCCATCACCATTATCTGTGTTCATGGGTGAGCTCCATCGCTTGT
                     TTGCCCCGGTGCTGTTTATACTTTTGTCCGATGCATTCGACTGCTTACGCTCCCTGAA
                     CGAAGACAGCTCAACCACTTCCCTCAAAAACTTGCGTTCAAAGCGCAGCTGCCCTATT
                     TCTTCAATATAAGCTTCATATTGTCGTTCCTGCTCTTCGACACTGTCCAGGATGTTCC
                     GCAACTGGTTTCGAAGGTTGATGTATGATGTTGTGAGTTGGTCAAATCGGAGAACGGA
                     TTGGGTAAGAGAGCGATTTAATGTGGTTAGCGATGTGTAGTGCTCAGCTGGATACAGC
                     GCAGG"
                     /label="ACTTTTTTAGAGCCCTCTCGAGCTTCTCGCAAACCCTCACATTCGACTCG
                     AAGCATTTCCCGTTCAATCTCTGCTTCACGGACCCACGCACGATACGCCAATGCGGGG
                     CCTGCAATGACGTCCTCAAGACTTTCGCGAAGGGCTTCAACAGAAGGTGCGAGCTGTC
                     CAATAAGGTTTGTGAGATGAGATATTCGTGCGTGTATGGTTTCTACATGTTTTTCGTT
                     GGAAGGGTACGAAGGGAGTGGGGTGGGGCGGATGTGGCTTGGTGACGACGGAACACTA
                     GGGTTGAGGAGAGTGACGGGGGTGCCGGGGGAAGAGCAAGGGGAACGACAGCTGGAGC
                     GATCCGTCTCATCAGAGTCCACTTCCAAGCCTTGAAATGGCCCAATGGTCGAAGCGAA
                     TCCCGCGCCCACCAGAAACGTTTCACGTATAGTTTGAAGCATGGCAGCAAAGGCTTCC
                     CGTTGAATTTTCCGCGACGCTAGGTCATCTACCGTTACGCGATTCTCGTCGTCAACGT
                     GCGGGAGGAAGGTTGAACTTGTTATTGAGAGACGCGGGCTAGTTGGCAAACTGTGGAA
                     AGCACCACATGCTCCTAATGAATGTGCGCCTCCCACCGTCCATCGTCGTGCGTTTTTT
                     CCCCAGCCATCACCATTATCTGTGTTCATGGGTGAGCTCCATCGCTTGTTTGCCCCGG
                     TGCTGTTTATACTTTTGTCCGATGCATTCGACTGCTTACGCTCCCTGAACGAAGACAG
                     CTCAACCACTTCCCTCAAAAACTTGCGTTCAAAGCGCAGCTGCCCTATTTCTTCAATA
                     TAAGCTTCATATTGTCGTTCCTGCTCTTCGACACTGTCCAGGATGTTCCGCAACTGGT
                     TTCGAAGGTTGATGTATGATGTTGTGAGTTGGTCAAATCGGAGAACGGATTGGGTAAG
                     AGAGCGATTTAATGTGGTTAGCGATGTGTAGTGCTCAGCTGGATACAGCGCAGG"
                     /note="Geneious type: Editing History Deletion"
ORIGIN      
        1 attctgtttt ggtttgtcca aacattgagt tcgtgcgggg gcatttccac agcacactcg
       61 gagatgcttg tagcgcgtac ccccttgcaa gggctgtccg cgcgttgagg gatttcatca
      121 gtgcgtggtc aaacgatgat gccactttgt taccattggg actattggag ggcggaactc
      181 tttttcccaa attcctgaat tcggagcgat cctccgtaca ttggaaagga cgatgcatgc
      241 aaccaaaaca tgattactga gcgagatcag ggcgtaaaca acaaaatgac agcatgattc
      301 agttgcattt ttgttcgcat tcaatggcat accgcaggcg acattgaacg acttgtaaat
      361 gtcctttgtc aacaattgtc agaaataggt ctcgaaaacc gtaaactggg tccacatatg
      421 catgtaatga atgcatcaat agtgtggagc tgacagtaaa tggcactagt atccattatc
      481 atccggatca atccggttaa ttatattgca taatcagaac ccccatcgct gaaagcgtcc
      541 tgctaatgtt ctccaaactg cggtgtggca tgctaatgta atgttttttt ttcttttcag
      601 ctggacccca ttttgccaca ctcaaggtct ataaaagggg acctgccctc tcttccctct
      661 ttcctcttta cccatcctcg actctcaaac catctgccca acgctcatcg cgacccattg
      721 caacctcata gcgacccaca ttgcaacctc attgcgactc ggtcaaccat gagcatgcag
      781 atgtggtggt gccgaggacc tcgaccgccc gacagcaacc gtgatcagaa ccagcggcaa
      841 ccaatcggat ccgataacaa aacctactat tatgctgcca cattagttga gcttggttgg
      901 tatgtaccaa tggcatcatc tcttttcata ttattctgtc gctgacatgc atttttttgt
      961 agtctccaag ccttgtcact gaacatcctc tggcttgtga cgctgcccag tcgattcgct
     1021 cctggatgca agagtctggc ttcaatgcca tcaagagttc cagatcaagg cctagtaggg
     1081 accgtgtgtg gtggtgggca attatccggt taaaaccaac cgttacgtat tgcgtgtata
     1141 attgcctagt agtagcttag cttttccgaa ccagttgtcg ctggtttatt ccctggtgta
     1201 gtagctagtg ccagtttctg tcacctctac actacttatg atcaagtaga accaattttt
     1261 atggtaaaac attcgagatg aacgttctgc cacctctcga caccggacta tttattttaa
     1321 ttgcacgttt tgacaagaca atgtgacaat catagataaa agtaaaaagc gcacatcccc
     1381 tatggagatg cagactatga aagagatacc aaaaacaaaa gttacataga ggtggccccc
     1441 atttgtgggg agatttaccg ttcatcgtca ccctcatcac acgaccagta caccgattct
     1501 gattcccatt cttcgtgatc atcatcacct tgctcaaccc acaaggactc tagcgcagac
     1561 gaaatcaggc caactgatgc ttcactcact cctctcatat ccaca
//
LOCUS       NW_015971539.88_-_ghost_(reversed)        1427 bp    DNA     linear   UNA 13-MAY-2023
DEFINITION  Spizellomyces punctatus DAOM BR117 chromosome Unknown supercont1.3,
            whole genome shotgun sequence.
ACCESSION   geneious|urn:local:
VERSION     geneious|urn:local:.:1rs-g96hokv:3
KEYWORDS    .
SOURCE      .
  ORGANISM  .
FEATURES             Location/Qualifiers
     ghost_fanzor    complement(<1..>1427)
                     /created_by="gfaure"
                     /label="ghost"
     misc_feature    
                     /Original_Bases="CCTCGCTGTCCACCAACACCAGCTGGGGTAATGCAGTATCG
                     TTGCACCGTTGAAAAGACTGTTCCATAAGGCAGGGAAGGTGTGAGGGTCGTCACATCT
                     ACAACGAGGACGCTGTTTTGGCGAGTCATTGAGATTACAGCTGGTCTGCCCTACCGGG
                     TAAAAAGCACCATTACCTGTATTCGTGTTGGACGACATGTTGATCTTCAATGGCCACC
                     GTCAACATATTTCCATCTGAAAACACAAAAACTTTAGAAAACTCGCTTCTTGGAATGT
                     TATCCTAGGATGTGCATACATACACATGGGAGCTTTCACATGGATTTTATACGTAACC
                     CTCCTACGTACCCATCGCCCATGTCGATCCTGCCCCCATTTCTCAATTTTGAGATCTA
                     AAAGTAACAAGTCAAAAAAATAGGTTTTAGTGCATGCATGATGGACACGTTTATATAC
                     CACATTTACGAACCGGTACATCCCCTCCGCTCACAAACGCTTTCGATGACCTCTGACC
                     CTCCTTCACCAAATATTGCACCCGCCGCCTCGTTGGCTCCAATCCGGTAAACGGCATC
                     AAGTACGCATCGTCCGGGGTGGGTTTGGCAGGCACAGGTGAGGGATCGGGTTGGGATG
                     GGGTCTTGGTCGGATGATATGGGAATGGTCGGGTTTTGGGTTATAGTTTTTGTGTTTG
                     TCTGGATTTTGTCGTCTATATTTGTGTCCCACTCCTCTTTGGTTTCTAGCAAGGCTTG
                     GTCATCATTCTTCGCAAGGGTTTTCGCCAAAGAAGCCGGCGAAAATGTCAAAAAGGGG
                     GACGTCATATCCAGCTCGGGTATACCCAAGAACGACTGTGGTGGAGAGGATGTCGTCG
                     TATCTGGTAAACCTGGTAAACCTGTCATCGGTGACGTGAAATAATATATTCCCATCAG
                     TATGAAGACAAATACTGTCCATGTTTTAACATTCTGTTTTACCTTCGGCAGCTTCAGC
                     AGCCTTGCCATTCTTGTCCTTATTGTTGACCCAGTTTACCAATACGTCCTGGACAGTC
                     GGCCGGGGATGGCGTCCAGTTGCCCGTCGACCCCGTTTGAGATGTTTCTGTAACATGA
                     ATCCAAAAACGCTCTTCTGTAGGTTTTTTTTTTTATGTCGATGAGCCTATCACCCTTG
                     TCTCAACCCCCAAGCATTCAAAATAACGCGCAAGGAGAGACAAAGTGCTCCTGTGGAC
                     TCATGCGCAGCAAATCTACGCTACAACAAAAGATGACAGCAGATAACTCCTTTTTAAT
                     GTGACGATGACGATGACAAACAAGGAATACAATGGTTTACATTCAAACACAAAGGAAC
                     AAAACGGAAATGTCCAAAAGACAAAGGTGCTGTCAAAAGCAACAGGACAATGAACGCG
                     CTGGCGTGAACCTCCCGACCGCCTTCCTCAAAAACCAAAGACTGAACACAGCCAAAAA
                     AAAAAAAAAGAGATAAGCGGTTTTGTTCATTGCGTAAGTAGGAGGTTGAACTGATTTG
                     TCCACATACGACATGATATATACTCAAAGAGGAAAAAAAGGAGAAAGGAAGCATCTGC
                     GCCCAAAAGCCATGCCATGGATGTCCCTTCAACTCCCTCTCCTTTTCGTTGGTTTTTT
                     TTTTTGTGATTTGGACAGACTGCCGAATTGACAGCGTTTCTGCATGCTGTGATGGTTG
                     GGATTTTCCCGGATTATGATTATATTCTGTTTTGGTTTGTCCAAACATTGAGTTCGTG
                     CGGGGGCATTTCCACAGCACACTCGGAGATGCTTGTAGCGCGTACCCCCTTGCAAGGG
                     CTGTCCGCGCGTTGAGGGATTTCATCAGTGCGTGGTCAAACGATGATGCCACTTTGTT
                     ACCATTGGGACTATTGGAGGGCGGAACTCTTTTTCCCAAATTCCTGAATTCGGAGCGA
                     TCCTCCGTACATTGGAAAGGACGATGCATGCAACCAAAACATGA"
                     /label="CCTCGCTGTCCACCAACACCAGCTGGGGTAATGCAGTATCGTTGCACCGT
                     TGAAAAGACTGTTCCATAAGGCAGGGAAGGTGTGAGGGTCGTCACATCTACAACGAGG
                     ACGCTGTTTTGGCGAGTCATTGAGATTACAGCTGGTCTGCCCTACCGGGTAAAAAGCA
                     CCATTACCTGTATTCGTGTTGGACGACATGTTGATCTTCAATGGCCACCGTCAACATA
                     TTTCCATCTGAAAACACAAAAACTTTAGAAAACTCGCTTCTTGGAATGTTATCCTAGG
                     ATGTGCATACATACACATGGGAGCTTTCACATGGATTTTATACGTAACCCTCCTACGT
                     ACCCATCGCCCATGTCGATCCTGCCCCCATTTCTCAATTTTGAGATCTAAAAGTAACA
                     AGTCAAAAAAATAGGTTTTAGTGCATGCATGATGGACACGTTTATATACCACATTTAC
                     GAACCGGTACATCCCCTCCGCTCACAAACGCTTTCGATGACCTCTGACCCTCCTTCAC
                     CAAATATTGCACCCGCCGCCTCGTTGGCTCCAATCCGGTAAACGGCATCAAGTACGCA
                     TCGTCCGGGGTGGGTTTGGCAGGCACAGGTGAGGGATCGGGTTGGGATGGGGTCTTGG
                     TCGGATGATATGGGAATGGTCGGGTTTTGGGTTATAGTTTTTGTGTTTGTCTGGATTT
                     TGTCGTCTATATTTGTGTCCCACTCCTCTTTGGTTTCTAGCAAGGCTTGGTCATCATT
                     CTTCGCAAGGGTTTTCGCCAAAGAAGCCGGCGAAAATGTCAAAAAGGGGGACGTCATA
                     TCCAGCTCGGGTATACCCAAGAACGACTGTGGTGGAGAGGATGTCGTCGTATCTGGTA
                     AACCTGGTAAACCTGTCATCGGTGACGTGAAATAATATATTCCCATCAGTATGAAGAC
                     AAATACTGTCCATGTTTTAACATTCTGTTTTACCTTCGGCAGCTTCAGCAGCCTTGCC
                     ATTCTTGTCCTTATTGTTGACCCAGTTTACCAATACGTCCTGGACAGTCGGCCGGGGA
                     TGGCGTCCAGTTGCCCGTCGACCCCGTTTGAGATGTTTCTGTAACATGAATCCAAAAA
                     CGCTCTTCTGTAGGTTTTTTTTTTTATGTCGATGAGCCTATCACCCTTGTCTCAACCC
                     CCAAGCATTCAAAATAACGCGCAAGGAGAGACAAAGTGCTCCTGTGGACTCATGCGCA
                     GCAAATCTACGCTACAACAAAAGATGACAGCAGATAACTCCTTTTTAATGTGACGATG
                     ACGATGACAAACAAGGAATACAATGGTTTACATTCAAACACAAAGGAACAAAACGGAA
                     ATGTCCAAAAGACAAAGGTGCTGTCAAAAGCAACAGGACAATGAACGCGCTGGCGTGA
                     ACCTCCCGACCGCCTTCCTCAAAAACCAAAGACTGAACACAGCCAAAAAAAAAAAAAA
                     GAGATAAGCGGTTTTGTTCATTGCGTAAGTAGGAGGTTGAACTGATTTGTCCACATAC
                     GACATGATATATACTCAAAGAGGAAAAAAAGGAGAAAGGAAGCATCTGCGCCCAAAAG
                     CCATGCCATGGATGTCCCTTCAACTCCCTCTCCTTTTCGTTGGTTTTTTTTTTTGTGA
                     TTTGGACAGACTGCCGAATTGACAGCGTTTCTGCATGCTGTGATGGTTGGGATTTTCC
                     CGGATTATGATTATATTCTGTTTTGGTTTGTCCAAACATTGAGTTCGTGCGGGGGCAT
                     TTCCACAGCACACTCGGAGATGCTTGTAGCGCGTACCCCCTTGCAAGGGCTGTCCGCG
                     CGTTGAGGGATTTCATCAGTGCGTGGTCAAACGATGATGCCACTTTGTTACCATTGGG
                     ACTATTGGAGGGCGGAACTCTTTTTCCCAAATTCCTGAATTCGGAGCGATCCTCCGTA
                     CATTGGAAAGGACGATGCATGCAACCAAAACATGA"
                     /note="Geneious type: Editing History Deletion"
     end             complement(187..216)
                     /original_coord="NW_015971539:1225207_1225178:1"
                     /label="end"
     end             952..981
                     /original_coord="NW_015971539:1224442_1224413:-1"
                     /label="end"
     CDS             complement(1202..>1427)
                     /codon_start=2
                     /locus_tag="SPPG_02162"
                     /product="uncharacterized protein"
                     /protein_id="XP_016611137.1"
                     /db_xref="GeneID:27685771"
                     /Original_Translation="MMTDGSFSMESERSASHMRADKRPGVLDPLKMRST
                     KHRTSYSSASSSSSTTSSVEHHLHESAETDAGGECDFGESMLPSCISPALYPAEHYTS
                     LTTLNRSLTQSVLRFDQLTTSYINLRNQLRNILDSVEEQERQYEAYIEEIGQLRFERK
                     FLREVVELSSFRERKQSNASDKSINSTGANKRWSSPMNTDNGDGWGKNARRWTVGGAH
                     SLGACGAFHSLPTSPRLSITSSTFLPHVDDENRVTVDDLASRKIQREAFAAMLQTIRE
                     TFLVGAGFASTIGPFQGLEVDSDETDRSSCRSPCSSPGTPVTLLNPSVPSSPSHIRPT
                     PLPSYPSNEKHVETIHARISHLTNLIGQLAPSVEALRESLEDVIAGPALAYRAWVREA
                     EIEREMLRVECEGLREAREGSKKVVDMRGVSEASVGLISSALESLWVEQGDDDHEEWE
                     SESVYWSCDEGDDER"
                     /label="uncharacterized protein CDS"
     misc_feature    1427^1428
                     /Original_Bases="TCACGGACCCACGCACGATACGCCAATGCGGGGCCTGCAAT
                     GACGTCCTCAAGACTTTCGCGAAGGGCTTCAACAGAAGGTGCGAGCTGTCCAATAAGG
                     TTTGTGAGATGAGATATTCGTGCGTGTATGGTTTCTACATGTTTTTCGTTGGAAGGGT
                     ACGAAGGGAGTGGGGTGGGGCGGATGTGGCTTGGTGACGACGGAACACTAGGGTTGAG
                     GAGAGTGACGGGGGTGCCGGGGGAAGAGCAAGGGGAACGACAGCTGGAGCGATCCGTC
                     TCATCAGAGTCCACTTCCAAGCCTTGAAATGGCCCAATGGTCGAAGCGAATCCCGCGC
                     CCACCAGAAACGTTTCACGTATAGTTTGAAGCATGGCAGCAAAGGCTTCCCGTTGAAT
                     TTTCCGCGACGCTAGGTCATCTACCGTTACGCGATTCTCGTCGTCAACGTGCGGGAGG
                     AAGGTTGAACTTGTTATTGAGAGACGCGGGCTAGTTGGCAAACTGTGGAAAGCACCAC
                     ATGCTCCTAATGAATGTGCGCCTCCCACCGTCCATCGTCGTGCGTTTTTTCCCCAGCC
                     ATCACCATTATCTGTGTTCATGGGTGAGCTCCATCGCTTGTTTGCCCCG"
                     /label="TCACGGACCCACGCACGATACGCCAATGCGGGGCCTGCAATGACGTCCTC
                     AAGACTTTCGCGAAGGGCTTCAACAGAAGGTGCGAGCTGTCCAATAAGGTTTGTGAGA
                     TGAGATATTCGTGCGTGTATGGTTTCTACATGTTTTTCGTTGGAAGGGTACGAAGGGA
                     GTGGGGTGGGGCGGATGTGGCTTGGTGACGACGGAACACTAGGGTTGAGGAGAGTGAC
                     GGGGGTGCCGGGGGAAGAGCAAGGGGAACGACAGCTGGAGCGATCCGTCTCATCAGAG
                     TCCACTTCCAAGCCTTGAAATGGCCCAATGGTCGAAGCGAATCCCGCGCCCACCAGAA
                     ACGTTTCACGTATAGTTTGAAGCATGGCAGCAAAGGCTTCCCGTTGAATTTTCCGCGA
                     CGCTAGGTCATCTACCGTTACGCGATTCTCGTCGTCAACGTGCGGGAGGAAGGTTGAA
                     CTTGTTATTGAGAGACGCGGGCTAGTTGGCAAACTGTGGAAAGCACCACATGCTCCTA
                     ATGAATGTGCGCCTCCCACCGTCCATCGTCGTGCGTTTTTTCCCCAGCCATCACCATT
                     ATCTGTGTTCATGGGTGAGCTCCATCGCTTGTTTGCCCCG"
                     /note="Geneious type: Editing History Deletion"
ORIGIN      
        1 ttactgagcg agatcagggc gtaaacaaca aaatgacagc atgattcagt tgcatttttg
       61 ttcgcattca atggcatacc gcaggcgaca ttgaacgact tgtaaatgtc ctttgtcaac
      121 aattgtcaga aataggtctc gaaaaccgta aactgggtcc acatatgcat gtaatgaatg
      181 catcaatagt gtggagctga cagtaaatgg cactagtatc cattatcatc cggatcaatc
      241 cggttaatta tattgcataa tcagaacccc catcgctgaa agcgtcctgc taatgttctc
      301 caaactgcgg tgtggcatgc taatgtaatg tttttttttc ttttcagctg gaccccattt
      361 tgccacactc aaggtctata aaaggggacc tgccctctct tccctctttc ctctttaccc
      421 atcctcgact ctcaaaccat ctgcccaacg ctcatcgcga cccattgcaa cctcatagcg
      481 acccacattg caacctcatt gcgactcggt caaccatgag catgcagatg tggtggtgcc
      541 gaggacctcg accgcccgac agcaaccgtg atcagaacca gcggcaacca atcggatccg
      601 ataacaaaac ctactattat gctgccacat tagttgagct tggttggtat gtaccaatgg
      661 catcatctct tttcatatta ttctgtcgct gacatgcatt tttttgtagt ctccaagcct
      721 tgtcactgaa catcctctgg cttgtgacgc tgcccagtcg attcgctcct ggatgcaaga
      781 gtctggcttc aatgccatca agagttccag atcaaggcct agtagggacc gtgtgtggtg
      841 gtgggcaatt atccggttaa aaccaaccgt tacgtattgc gtgtataatt gcctagtagt
      901 agcttagctt ttccgaacca gttgtcgctg gtttattccc tggtgtagta gctagtgcca
      961 gtttctgtca cctctacact acttatgatc aagtagaacc aatttttatg gtaaaacatt
     1021 cgagatgaac gttctgccac ctctcgacac cggactattt attttaattg cacgttttga
     1081 caagacaatg tgacaatcat agataaaagt aaaaagcgca catcccctat ggagatgcag
     1141 actatgaaag agataccaaa aacaaaagtt acatagaggt ggcccccatt tgtggggaga
     1201 tttaccgttc atcgtcaccc tcatcacacg accagtacac cgattctgat tcccattctt
     1261 cgtgatcatc atcaccttgc tcaacccaca aggactctag cgcagacgaa atcaggccaa
     1321 ctgatgcttc actcactcct ctcatatcca caactttttt agagccctct cgagcttctc
     1381 gcaaaccctc acattcgact cgaagcattt cccgttcaat ctctgct
//
LOCUS       NW_015971548.30_-_ghost        1605 bp    DNA     linear   UNA 13-MAY-2023
DEFINITION  Spizellomyces punctatus DAOM BR117 chromosome Unknown
            supercont1.12, whole genome shotgun sequence.
ACCESSION   geneious|urn:local:
VERSION     geneious|urn:local:.:1rs-g96hokv:4
KEYWORDS    .
SOURCE      .
  ORGANISM  .
FEATURES             Location/Qualifiers
     ghost_fanzor    <1..>1605
                     /created_by="gfaure"
                     /label="ghost"
     misc_feature    
                     /Original_Bases="TATGCCCGAACCGTCTTCACGTCGTCTGTGGGTTTTTGCAA
                     TTAGTTTTTTCTGGAGCGGCATTGATTGAGAGGAAATGTCTATTGACCCAGATCTTGA
                     AAGGAGTCGGCCAAATGAATCAGTGGTTCTTATATTAATTACAGGCACCTTGTTTCGC
                     TATGCGAACTCATGACGAATTGAGAGGACATCATTTAGCGTTATGCTTACCATAGTTA
                     TGAGGATTTCGGAGGCTATGTTGCCCATGATGATGGGGAAAGTGCTGATTACATTAAG
                     GCCCATCATGATTTAGAATGAGATGAAGAGAGAGACGATAGTCCTTTCACATCAACTT
                     ACCTAAAACATGTCCAATCGACCTGAATATAGAAATTTTACCTTCATCATGCCTTTGT
                     CTTCAGTGGGGTCAATACTTGTTGACGCCCCAACACTGCATTTACCAACCCTTCGCCG
                     CCTCCAAAGCATATATGGCCCTATTACCTATCCCAACAAGAGATTGTCTAGTCGTTCC
                     TGAGACTGCCCGCCTTGTACCGGGACATCGCTCCTCGGCCAGTCGCTGGCGTAAATAG
                     ACAATCTGGTTCGCTCGAGTGGCACTCAAATGTTCATGACCCGAGATGAGGCGGTCGT
                     ACTCTTAGGATAATTGGCACGCCCTCGGTTTTGGGGAATCACCAGAGTTTCTCTATTT
                     TGGGAAATATCCAGTTTCCTTGGGTCTGGGGACTCTCCAACAACAGCTGAGGCGCTCT
                     CCGGTAGCTCGAAGGGCCTACTTGATACCGCGAAAATCGATAGGAACGATCCGAGTAC
                     TACTGTAATTAACATATCTTACACTGTGGTTTTGAAACGAGGAGTTAACTCGACGCAG
                     TACAATCTTTCTCCATGGCACTTAAAATCCTCATCCATCTTCGGGTGTAACTAGGCCG
                     TTTCTAAAACTGTCCAACCAT"
                     /label="TATGCCCGAACCGTCTTCACGTCGTCTGTGGGTTTTTGCAATTAGTTTTT
                     TCTGGAGCGGCATTGATTGAGAGGAAATGTCTATTGACCCAGATCTTGAAAGGAGTCG
                     GCCAAATGAATCAGTGGTTCTTATATTAATTACAGGCACCTTGTTTCGCTATGCGAAC
                     TCATGACGAATTGAGAGGACATCATTTAGCGTTATGCTTACCATAGTTATGAGGATTT
                     CGGAGGCTATGTTGCCCATGATGATGGGGAAAGTGCTGATTACATTAAGGCCCATCAT
                     GATTTAGAATGAGATGAAGAGAGAGACGATAGTCCTTTCACATCAACTTACCTAAAAC
                     ATGTCCAATCGACCTGAATATAGAAATTTTACCTTCATCATGCCTTTGTCTTCAGTGG
                     GGTCAATACTTGTTGACGCCCCAACACTGCATTTACCAACCCTTCGCCGCCTCCAAAG
                     CATATATGGCCCTATTACCTATCCCAACAAGAGATTGTCTAGTCGTTCCTGAGACTGC
                     CCGCCTTGTACCGGGACATCGCTCCTCGGCCAGTCGCTGGCGTAAATAGACAATCTGG
                     TTCGCTCGAGTGGCACTCAAATGTTCATGACCCGAGATGAGGCGGTCGTACTCTTAGG
                     ATAATTGGCACGCCCTCGGTTTTGGGGAATCACCAGAGTTTCTCTATTTTGGGAAATA
                     TCCAGTTTCCTTGGGTCTGGGGACTCTCCAACAACAGCTGAGGCGCTCTCCGGTAGCT
                     CGAAGGGCCTACTTGATACCGCGAAAATCGATAGGAACGATCCGAGTACTACTGTAAT
                     TAACATATCTTACACTGTGGTTTTGAAACGAGGAGTTAACTCGACGCAGTACAATCTT
                     TCTCCATGGCACTTAAAATCCTCATCCATCTTCGGGTGTAACTAGGCCGTTTCTAAAA
                     CTGTCCAACCAT"
                     /note="Geneious type: Editing History Deletion"
     tRNA            185..255
                     /locus_tag="SPPG_10148"
                     /product="tRNA-Gly"
                     /db_xref="GeneID:27692856"
                     /label="tRNA-Gly"
     gene            185..255
                     /locus_tag="SPPG_10148"
                     /db_xref="GeneID:27692856"
                     /label="gene"
     end             complement(395..423)
                     /original_coord="NW_015971548:26974_26946:-1"
                     /label="end"
     gene            688..>1605
                     /locus_tag="SPPG_09368"
                     /db_xref="GeneID:27692493"
                     /label="gene"
     mRNA            join(688..819,883..>1605)
                     /locus_tag="SPPG_09368"
                     /product="uncharacterized protein"
                     /transcript_id="XM_016757527.1"
                     /db_xref="GeneID:27692493"
                     /label="uncharacterized protein mRNA"
     mRNA            join(688..819,883..>1605)
                     /locus_tag="SPPG_09368"
                     /product="hypothetical protein, variant"
                     /transcript_id="XM_016757528.1"
                     /db_xref="GeneID:27692493"
                     /label="hypothetical protein, variant mRNA"
     end             1131..1160
                     /original_coord="NW_015971548:27711_27682:1"
                     /label="end"
     CDS             1238..>1605
                     /locus_tag="SPPG_09368"
                     /codon_start=1
                     /product="uncharacterized protein"
                     /protein_id="XP_016606042.1"
                     /db_xref="GeneID:27692493"
                     /Original_Translation="MVDQYHVAKCAEQVVGFRLLVLCIPPLAQRTLTNK
                     LTQAMATRARCPANHRFFHSPSMAQSTQRGYKSASGSCRVSPPSHQAIREGLNIYSKV
                     RAGEHSKASFTGGHSLRSRTAVGLYQYCQFRLWHLGVY"
                     /label="uncharacterized protein CDS"
     CDS             1238..>1605
                     /locus_tag="SPPG_09368"
                     /codon_start=1
                     /product="hypothetical protein, variant"
                     /protein_id="XP_016606041.1"
                     /db_xref="GeneID:27692493"
                     /Original_Translation="MVDQYHVAKCAEQVVGFRLLVLCIPPLAQRTLTNK
                     LTQAMATRARCPANHRFFHSPSMAQSTQRGYKSASGSCRVSPPSHQAIREGLNIYSKV
                     RAGEHSKASFTGGHSLRSRTAVGLYQYCQFRLWHLGVY"
                     /label="hypothetical protein, variant CDS"
     misc_feature    1605^1606
                     /Original_Bases="CCGACTTTGGCACTTGGGTGTCTACTGAGGGAGTTCGGCAG
                     CCTACGGGATCTTACGGTTTGTCTTGACCTGCCAAGAGTAGTCCACCGAGCGATCACC
                     TTCCCGGTCAATAGGTGTCTCAGGGTATCGTCGGAGTTCCCAGCTTGGGGGGGAACTT
                     GCTGGGGCCTTGTTATGCCGGAACCGCGCAGAGTCGTCGATGAATGGGCGGATGGGTA
                     CTGCTCTGAGTGTATTGTGTTTGGGTTGTGCCAATAGTGACACCAGGTATCTATCGGG
                     GTCTTCACTCTGTGGGGACTTGCTGGGGCTTGCGTGGCACGGGAGGCAACTTGTTGCA
                     TGGTCGCAGACGGTTCCATTTGGGATGCGTTTTTCGTGTTTCAAATGTTTGCGTGTTT
                     TCCTCACCCTCACTTTTTTTAGCTTTCTTTTTGATAGATTCGACCACGACCACGATAA
                     CGACACGCCGAGAACAACGCGGTAAAGTCTGGTATACGGTCTTTAGTTTAGAGAAGAT
                     GTTATATGCTGTAAACAATAAAATTCCTCCAACTGTTCTAAAAACTATACTTTATCGC
                     GGTATTTGATGTATTTGGTTGCCACGGCTTTCGCTGAATACGTACGATATTCCATAGT
                     TTTATCTCGCTTGGTCTTTATCTATGGCTACGATGCTGATGTATAACATCGGTTGTGC
                     TGTCTTGTCCTGTCCTCCCTTCTGTTGTCCTTAAACTGCACACCGTCTGAGTATCTAC
                     TGCGCGTATAACGACGGGTTAGGAGCCTTGCTGCGATCAGACGACAGCTGAGAGTCAT
                     TTACAAGTAACGACATCACTCGCGGAAAAGGGACAATCGCTTCTCAACTCGTTTTGCG
                     CATTGCACATCCACTCTGTTCCCACATTTGCATTGAGTGCCTTTGACTTGCGGGTAGG
                     GTGGCTGGGGGGAGAGCATTAGTGTAGCGTCTTGGCCGTGCATTCTCGAGCGAGATAC
                     TCGCTGCCATTCTGCCTTGCTTCGGTGCCTAGTGCATGCACCTCCACCGACAGGGATG
                     CTACGTCCTGCACCCGTGCTTCCCTCTGTTACCGCGTTTATGTGAGTTAAGGGCACGC
                     CCTATCTACATAAGGCATGAATACCACTGAAAATGACACTGATACGAGGAGTTAACTC
                     GACGCACTACAATTATATATTATTTAACCATTTGCAATGCCATCAGAAATG"
                     /label="CCGACTTTGGCACTTGGGTGTCTACTGAGGGAGTTCGGCAGCCTACGGGA
                     TCTTACGGTTTGTCTTGACCTGCCAAGAGTAGTCCACCGAGCGATCACCTTCCCGGTC
                     AATAGGTGTCTCAGGGTATCGTCGGAGTTCCCAGCTTGGGGGGGAACTTGCTGGGGCC
                     TTGTTATGCCGGAACCGCGCAGAGTCGTCGATGAATGGGCGGATGGGTACTGCTCTGA
                     GTGTATTGTGTTTGGGTTGTGCCAATAGTGACACCAGGTATCTATCGGGGTCTTCACT
                     CTGTGGGGACTTGCTGGGGCTTGCGTGGCACGGGAGGCAACTTGTTGCATGGTCGCAG
                     ACGGTTCCATTTGGGATGCGTTTTTCGTGTTTCAAATGTTTGCGTGTTTTCCTCACCC
                     TCACTTTTTTTAGCTTTCTTTTTGATAGATTCGACCACGACCACGATAACGACACGCC
                     GAGAACAACGCGGTAAAGTCTGGTATACGGTCTTTAGTTTAGAGAAGATGTTATATGC
                     TGTAAACAATAAAATTCCTCCAACTGTTCTAAAAACTATACTTTATCGCGGTATTTGA
                     TGTATTTGGTTGCCACGGCTTTCGCTGAATACGTACGATATTCCATAGTTTTATCTCG
                     CTTGGTCTTTATCTATGGCTACGATGCTGATGTATAACATCGGTTGTGCTGTCTTGTC
                     CTGTCCTCCCTTCTGTTGTCCTTAAACTGCACACCGTCTGAGTATCTACTGCGCGTAT
                     AACGACGGGTTAGGAGCCTTGCTGCGATCAGACGACAGCTGAGAGTCATTTACAAGTA
                     ACGACATCACTCGCGGAAAAGGGACAATCGCTTCTCAACTCGTTTTGCGCATTGCACA
                     TCCACTCTGTTCCCACATTTGCATTGAGTGCCTTTGACTTGCGGGTAGGGTGGCTGGG
                     GGGAGAGCATTAGTGTAGCGTCTTGGCCGTGCATTCTCGAGCGAGATACTCGCTGCCA
                     TTCTGCCTTGCTTCGGTGCCTAGTGCATGCACCTCCACCGACAGGGATGCTACGTCCT
                     GCACCCGTGCTTCCCTCTGTTACCGCGTTTATGTGAGTTAAGGGCACGCCCTATCTAC
                     ATAAGGCATGAATACCACTGAAAATGACACTGATACGAGGAGTTAACTCGACGCACTA
                     CAATTATATATTATTTAACCATTTGCAATGCCATCAGAAATG"
                     /note="Geneious type: Editing History Deletion"
ORIGIN      
        1 tttgccgatt tcaactggat cacacgaacg tagtccccca atccaacgcc ttcaggagtc
       61 cacttgccct aaacatgctg cgtcttcacg ttggaagggg gtcttttaca tacatatccc
      121 cctcagccct caactgttct aaattgttat tgttatgaga agactctgca tattctcagc
      181 acaagcattg gtggtttagt ggtataatta ccgcctgcca cgcggtagac ccgagttcga
      241 ttctcggcca atgcactggc agtccccatc gggtactttt gcgagagagc gctggcatta
      301 ctttttgcat ggttgaccca gaattacaaa cgttcgctcg caaatgaaac aaacccccga
      361 ggagtaaccg caattctaaa atggctgcag tacatagtgt ggaggcgatt gaaaatggca
      421 ctaagaccca ttattatccg gataatccgg ttaatcatat cgcataatca gcacccccat
      481 ctattgctca aagcggtgag gcatgtattg taatgttttt tttttaaact gcggtgaggc
      541 gcatgccgaa ggtctataaa aggggacctg ctccctcttc cctgtttcct ctttatccct
      601 cgactcgcaa gcatctgcgc aatgctcatt gcgacccaca ttgcaacctc atagcgaccc
      661 acacaacctc atcgcgactc ggtcaatcat gagaacgctg atgtggtggt gtcgaggacc
      721 tcgaccgccc gacagtaaca gtgatcagaa ccagtggcaa ccaatcggat ccgataacaa
      781 aaactactat tatgctgcca cattagttga gcttggttgg tatgtaccaa tggcatcatc
      841 tcttttcata ttattctgtc gctgacatgc atttttttgt agtctccaag ccttgtcact
      901 gaacatcctc tggcttgtga cgctgcccag tcgatttgct cctggatgca agagtctggc
      961 ttcaatgcca tcaagagttc cagatcaagg cctagtaggt ccggacgcgt gtggtggtgg
     1021 gcaattatcc ggttagaacc aatcgttacg tattgcgtgt ataattgcct attagtagtt
     1081 agttaacttt tccgaaccgg ttgtcgccgg tttattccct ggtgtagtag ctagtgccag
     1141 tttctgtcac ctctacacta gctattgatg gttgaatggc gatcacacca agttgatcat
     1201 gctccttccg gcgaattgat gccgatacat tgtatgcatg gtggaccaat atcatgtggc
     1261 aaagtgcgca gagcaagtgg ttggctttcg actgctagtc ttgtgcattc ctccacttgc
     1321 gcagcggact ttgacgaata agctgacgca agcaatggct acacgtgctc ggtgcccagc
     1381 caatcatcga tttttccatt ctcccagtat ggcgcagtca actcaacgcg gctataaaag
     1441 tgcgtctggt tcgtgtcgcg tttctccccc atctcaccaa gcgatccgcg aaggtctcaa
     1501 catttactct aaggtgaggg cgggagaaca tagcaaggct tccttcacag ggggacattc
     1561 gctgcggtcc cggacagcag ttggactcta tcagtattgt caatt
//
LOCUS       NW_015971549.28_-_ghost        1605 bp    DNA     linear   UNA 13-MAY-2023
DEFINITION  Spizellomyces punctatus DAOM BR117 chromosome Unknown
            supercont1.13, whole genome shotgun sequence.
ACCESSION   geneious|urn:local:
VERSION     geneious|urn:local:.:1rs-g96hokv:5
KEYWORDS    .
SOURCE      .
  ORGANISM  .
FEATURES             Location/Qualifiers
     ghost_fanzor    <1..>1605
                     /created_by="gfaure"
                     /label="ghost"
     misc_feature    
                     /Original_Bases="CGTAAACACAGAATAAATGATTTCGAGAGAATATAAAGGCG
                     TTGCGTAGGGAAGGCCATATTCCCGGTGTTGACCCTATCTGCACTCTGTATAGACGAA
                     GAGACAAAATGGTGACGTGAGACTCGGCTATTCGCCAGTGTTCCCCACACACAGGATG
                     CCTGCATGCGCTTCACACTCGAATCCCCTTCCAAACCCGTTTCCATTACTACCCACCT
                     CAACTCTGGCTTCTTCACCAACGCCTTTGCTACCTCGTTTACAGCGCTCGTAGCAGCC
                     GCGAGATGTTCATAGGCAGGCGGTGCAGAGCACCCGGCATTCATTCGCTCCAAAAGTG
                     GCTGCCATGCCGTGAGCAGTCTAGCAGAATAATCCTCGTTGTCTTCAGGAGTCGTCGA
                     CATGCTTGATGCCAAAAACACAACGCCTTATCGTCCTAACCAAATGCCAGCAAACTAA
                     AGCAAGACGAGAAGGATAAAAATGACTCAAAATACTGGAATTAAAAAAACAGAAACCC
                     GTTTAAAAACTTAAACTTCTCAGCGTCCCTTCCTTCCTTACAAATCTCAACTTCCGAA
                     TCCGCACCCTTAGTGTCACTGTGCCACTAATGATTTTGAAATATATCCATATATGGTG
                     ATCATGTCGGCTTAGAAGCTTTCAAATCCAATTCTGCGCCATTTGGCTATGGGGATTA
                     GGCTTTTCACCAAACTGCTCGAGGATCTGA"
                     /label="CGTAAACACAGAATAAATGATTTCGAGAGAATATAAAGGCGTTGCGTAGG
                     GAAGGCCATATTCCCGGTGTTGACCCTATCTGCACTCTGTATAGACGAAGAGACAAAA
                     TGGTGACGTGAGACTCGGCTATTCGCCAGTGTTCCCCACACACAGGATGCCTGCATGC
                     GCTTCACACTCGAATCCCCTTCCAAACCCGTTTCCATTACTACCCACCTCAACTCTGG
                     CTTCTTCACCAACGCCTTTGCTACCTCGTTTACAGCGCTCGTAGCAGCCGCGAGATGT
                     TCATAGGCAGGCGGTGCAGAGCACCCGGCATTCATTCGCTCCAAAAGTGGCTGCCATG
                     CCGTGAGCAGTCTAGCAGAATAATCCTCGTTGTCTTCAGGAGTCGTCGACATGCTTGA
                     TGCCAAAAACACAACGCCTTATCGTCCTAACCAAATGCCAGCAAACTAAAGCAAGACG
                     AGAAGGATAAAAATGACTCAAAATACTGGAATTAAAAAAACAGAAACCCGTTTAAAAA
                     CTTAAACTTCTCAGCGTCCCTTCCTTCCTTACAAATCTCAACTTCCGAATCCGCACCC
                     TTAGTGTCACTGTGCCACTAATGATTTTGAAATATATCCATATATGGTGATCATGTCG
                     GCTTAGAAGCTTTCAAATCCAATTCTGCGCCATTTGGCTATGGGGATTAGGCTTTTCA
                     CCAAACTGCTCGAGGATCTGA"
                     /note="Geneious type: Editing History Deletion"
     end             complement(485..513)
                     /original_coord="NW_015971549:376254_376226:-1"
                     /label="end"
     CDS             join(813..943,1003..1114)
                     /locus_tag="SPPG_09412"
                     /codon_start=1
                     /product="uncharacterized protein"
                     /protein_id="XP_016605900.1"
                     /db_xref="GeneID:27692537"
                     /translation="MRTLMWWCRGPRPPDSNSDQNQRQPIGSDNKTYYYAATLVELGC
                     LQVLSLNILWLVTLPSRFAPGCKVWLQCHQEFQIKA"
                     /label="uncharacterized protein CDS"
     gene            <813..>1114
                     /locus_tag="SPPG_09412"
                     /db_xref="GeneID:27692537"
                     /label="gene"
     mRNA            join(<813..943,1003..>1114)
                     /locus_tag="SPPG_09412"
                     /product="uncharacterized protein"
                     /transcript_id="XM_016757575.1"
                     /db_xref="GeneID:27692537"
                     /label="uncharacterized protein mRNA"
     end             1246..1275
                     /original_coord="NW_015971549:377016_376987:1"
                     /label="end"
     CDS             join(1441..1525,1586..>1605)
                     /locus_tag="SPPG_06856"
                     /codon_start=1
                     /product="uncharacterized protein"
                     /protein_id="XP_016605901.1"
                     /db_xref="GeneID:27690129"
                     /Original_Translation="MHSFVGRARQTVLRQGSAVTGTVIATRRAQVLLCV
                     NNVAKSTFFHTHFPQRTSATSEESLDIPPGVTPTFHNAYNSLNDALNWSKTTPASLRL
                     LSYNIKTSADAQLFQTALKRWRKARQPQNRTDNALFLDILFKIGAYETILEMLCDRPG
                     YRVLPDFQHISELMAGFRNVAVKGEGSEEEVIAVLDNVYKTFALFLYYSIPPTAEIYS
                     AVITSGVYCGLPEGWRRSEVTAKEQISLGLPFEKEAVYALAHGYILSGDFDGALTILK
                     HLGGADTIGLFFQFHSLASKGDIQGAIQVLEKLAAADQVNVANVVGSAHWKSLNEVVE
                     ALLPQLSEVEKKTVLALAENANVKLSSA"
                     /label="uncharacterized protein CDS"
     gene            <1441..>1605
                     /locus_tag="SPPG_06856"
                     /db_xref="GeneID:27690129"
                     /label="gene"
     mRNA            join(<1441..1525,1586..>1605)
                     /locus_tag="SPPG_06856"
                     /product="uncharacterized protein"
                     /transcript_id="XM_016755051.1"
                     /db_xref="GeneID:27690129"
                     /label="uncharacterized protein mRNA"
     misc_feature    1605^1606
                     /Original_Bases="AACAATGTCGCCAAATCCACGTTTTTCCACACCCATTTCCC
                     CCAGCGTACCTCCGCAACTTCCGAAGAATCCCTCGATATTCCTCCAGGCGTCACACCC
                     ACCTTTCACAACGCATACAACTCCCTGAACGATGCACTCAACTGGTCGAAAACTACTC
                     CAGCAAGCCTCCGTCTTCTTTCCTACAATATCAAAACTTCCGCTGACGCTCAGCTGTT
                     TCAAACTGCACTAAAGAGATGGCGTAAAGCGCGGCAACCACAAAATCGCACGGATAAT
                     GCCTTGTTTTTGGACATTCTATTCAAAATTGGGGCGTATGAGACGATTTTGGAGATGC
                     TTTGTGATCGGCCTGGATATAGGGTTTTACCTGATTTCCAGCATATCAGCGAGCTGAT
                     GGCTGGCTTCAGGAATGTGGCTGTGAAAGGAGAAGGCAGTGAGGAGGAGGTGATCGCG
                     GTCTTGGACAATGTGTACAAGACTTTTGCCTTATTTCTGTACTACAGTATTCCTCCGA
                     "
                     /label="AACAATGTCGCCAAATCCACGTTTTTCCACACCCATTTCCCCCAGCGTAC
                     CTCCGCAACTTCCGAAGAATCCCTCGATATTCCTCCAGGCGTCACACCCACCTTTCAC
                     AACGCATACAACTCCCTGAACGATGCACTCAACTGGTCGAAAACTACTCCAGCAAGCC
                     TCCGTCTTCTTTCCTACAATATCAAAACTTCCGCTGACGCTCAGCTGTTTCAAACTGC
                     ACTAAAGAGATGGCGTAAAGCGCGGCAACCACAAAATCGCACGGATAATGCCTTGTTT
                     TTGGACATTCTATTCAAAATTGGGGCGTATGAGACGATTTTGGAGATGCTTTGTGATC
                     GGCCTGGATATAGGGTTTTACCTGATTTCCAGCATATCAGCGAGCTGATGGCTGGCTT
                     CAGGAATGTGGCTGTGAAAGGAGAAGGCAGTGAGGAGGAGGTGATCGCGGTCTTGGAC
                     AATGTGTACAAGACTTTTGCCTTATTTCTGTACTACAGTATTCCTCCGA"
                     /note="Geneious type: Editing History Deletion"
ORIGIN      
        1 cgacaaggcg catggatgaa aagttgggat ttcctgcatt gagcaagaag aggaaatgcc
       61 atgtgcaatt gccgttgaat atagaagacg gagttagtat ctgtggaagc aaaagacgat
      121 ttgggttttg gatgttaggt tgccagccgg tatccaccat acaccaacga cgagttgagg
      181 ttttccactt tctctgtcaa acgtacatgc tggcagtgga actctacatg gtttccacct
      241 aagcgcaatg catcgacttt ttgtagtgga aagctattca tgccccaaga ccttgtttgg
      301 cgtgcctctg gatagctttc cgatcacctt cgaaatccct gatgcctgca ggattcgtaa
      361 atgccagatg aggcgcacag gtctaataaa ggcaaccagc gtcccgaatg ccatgttgcc
      421 tgaaattcag aaggatcatg acagtaaccc acaggtccaa cttggaggac tgatgcctgc
      481 ctcatagtgt ggaggtgatt gaaaatggca ctaagaccca ttattatccg gataatccgg
      541 ttaatcatat cgcataatca gcacccccat ctatcgctcg aagcggtgag gcatgctaat
      601 gtaatgttct ccaaactgcg gtgtggcatg aatgtaatgt ttttttttct ttttcaaact
      661 gtgatgaggc gcatgctgaa ggtctataaa agggggactt ttccctcttt cctctttatc
      721 catcctcgac tcgcaagcat ctgcccaacg ctcatcgcga cccattgcaa cctcatagcg
      781 acccacacaa cctcatcgcg actcggtcaa ccatgagaac gctgatgtgg tggtgtcgag
      841 gacctcgacc gcccgacagc aacagtgatc agaaccagcg gcaaccaatc ggatccgata
      901 acaaaaccta ctattatgct gccacattag ttgagcttgg ttggtatgta ccaatggcat
      961 catctctttt catgttattc tgtcactaac atgcatgtat agtctccaag tcttgtcact
     1021 gaacatcctc tggcttgtga cgctgcccag tcgattcgct cctggatgca aagtctggct
     1081 tcaatgccat caagagttcc agatcaaggc ctagtaggga ccgcgtgtgg tggtgggcaa
     1141 ttatccggtt agaacaaccg ttacgtattg cgtgtataat tgcctattag tagttagtta
     1201 acttttccga accggttgtc gccggtttat tccctggtgt agtagctagt gccagtttct
     1261 gtcacctctc cactaaaaag gcctaaataa tcgatgctgc atgcatgtgt tactcattag
     1321 atacaaaaaa ggcttaatga gaatcacatg atttctatag caaccagcgg aaattgaaag
     1381 gtgaacagat gcaagaccgt cgccgagcag gtcggcgttt gaccttacaa aactagaaag
     1441 atgcatagct ttgtgggccg ggcacgacag acggtgttgc ggcaaggctc agcagtgact
     1501 ggaactgtca tagctacaag acgcggtatg gattttgctg ttgatggttg tttgttttta
     1561 tagcgttctc aaagacgaaa cacagcccaa gttcttcttt gcgta
//
LOCUS       NW_015971548.30_-_ghost_(reversed)        1523 bp    DNA     linear   UNA 13-MAY-2023
DEFINITION  Spizellomyces punctatus DAOM BR117 chromosome Unknown
            supercont1.12, whole genome shotgun sequence.
ACCESSION   geneious|urn:local:
VERSION     geneious|urn:local:.:1rs-g96hokv:6
KEYWORDS    .
SOURCE      .
  ORGANISM  .
FEATURES             Location/Qualifiers
     ghost_fanzor    complement(<1..>1523)
                     /created_by="gfaure"
                     /label="ghost"
     misc_feature    
                     /Original_Bases="AATCAACTTGGTATCCAAACGCGCGGGGATGTCAAACGAGT
                     AAGCCTCAAAGTTCTTTCTCGCGCATCCTTTTTGTCGATACATGGTTGAGGGGTTGTA
                     TTTTTCGTAAGAATCGGATATATGGCGTTCAGTTTGGATGCAGGTGGCCACTGTTCGT
                     AAAGCTCAGCTCTTTGTGTCGACCCGTATTTGTGAATGAAGTAATAATAGAAAAGAAT
                     GGTGTGTGTGTGTGGGGGGGGGGGGGGAAAGTAGTAGCAATCGTTTTATATGCTTTAT
                     ATGCTTTTGTAACTCCTCATTCTGACGACAAGGTGATGGGTCTTTTAGGAAAATTTTC
                     CACACCACAGACACTGGTAATTCACATGGGACAAAGTTCAAATATTCCCATTTATTCG
                     TTTCCACGAGGAGCAAAGACGGCCATATTGCTTGATACCAACATTACTTTTCATGCTT
                     TATTCAATGGTGTCTTGTCGTTTGTTTCGTGAAGCCCATTTCGTCGATAACCATCTCT
                     TGGCATCACGTTCATAGGCTCCATATGTCTCTGCAAACTCTGCATTCAGCCGTTCTTG
                     CTTGAGATGCAACGATGTGATGCAATGAAGTATTGTACCCGACAATCAAGTTGCATGA
                     ATGACATTGTGTCAGGAAAATGATGCATATGCAAACCACAACGGTGACAGACACTCTG
                     CATTAACGACACGCATTGCACGTTTTCAACTCGACACTAATTGTGATTCAAAGACCGC
                     ATGCATGGCGTTGGAATTTGGGAATTGCAGAATTTGCTTTTCATTTCTTTTCTTGCCT
                     GTATCCCCACTTTGGAAAATGAAGAAAGACCCTTGTTCTTCTTTCTTTCTTTCTCCTC
                     CACATTTCTTTGCACGTCAGAATCGCCACGCGGGCGTCTTGCTCCACCCCTATTCAGG
                     CATACCATCTTTCGGATCTTCTCCTTCCCCTTTGTAGATGACTCGAGATACATTTCAA
                     ATCCTTCTCGTTGCATCGTCTCAATAAGAAACGCCCATTTTGTAATTCTCCGCATTTC
                     CTTGACTTGGTATGCTTCACCATGTTGCAGAGCGACATTGGTTTCAATCTCTTTTACA
                     AGACCATCTCGCAGCACTTGGAAAGTCAACCCTGAATGTATTACAGGTTAAGAACTGC
                     GTATAGATTCCCTAATATAAGCCCTTCTTTGCCACCTAACGGCGAGTCATTCACATAA
                     AACATTATGGAAATAGTAGG"
                     /label="AATCAACTTGGTATCCAAACGCGCGGGGATGTCAAACGAGTAAGCCTCAA
                     AGTTCTTTCTCGCGCATCCTTTTTGTCGATACATGGTTGAGGGGTTGTATTTTTCGTA
                     AGAATCGGATATATGGCGTTCAGTTTGGATGCAGGTGGCCACTGTTCGTAAAGCTCAG
                     CTCTTTGTGTCGACCCGTATTTGTGAATGAAGTAATAATAGAAAAGAATGGTGTGTGT
                     GTGTGGGGGGGGGGGGGGAAAGTAGTAGCAATCGTTTTATATGCTTTATATGCTTTTG
                     TAACTCCTCATTCTGACGACAAGGTGATGGGTCTTTTAGGAAAATTTTCCACACCACA
                     GACACTGGTAATTCACATGGGACAAAGTTCAAATATTCCCATTTATTCGTTTCCACGA
                     GGAGCAAAGACGGCCATATTGCTTGATACCAACATTACTTTTCATGCTTTATTCAATG
                     GTGTCTTGTCGTTTGTTTCGTGAAGCCCATTTCGTCGATAACCATCTCTTGGCATCAC
                     GTTCATAGGCTCCATATGTCTCTGCAAACTCTGCATTCAGCCGTTCTTGCTTGAGATG
                     CAACGATGTGATGCAATGAAGTATTGTACCCGACAATCAAGTTGCATGAATGACATTG
                     TGTCAGGAAAATGATGCATATGCAAACCACAACGGTGACAGACACTCTGCATTAACGA
                     CACGCATTGCACGTTTTCAACTCGACACTAATTGTGATTCAAAGACCGCATGCATGGC
                     GTTGGAATTTGGGAATTGCAGAATTTGCTTTTCATTTCTTTTCTTGCCTGTATCCCCA
                     CTTTGGAAAATGAAGAAAGACCCTTGTTCTTCTTTCTTTCTTTCTCCTCCACATTTCT
                     TTGCACGTCAGAATCGCCACGCGGGCGTCTTGCTCCACCCCTATTCAGGCATACCATC
                     TTTCGGATCTTCTCCTTCCCCTTTGTAGATGACTCGAGATACATTTCAAATCCTTCTC
                     GTTGCATCGTCTCAATAAGAAACGCCCATTTTGTAATTCTCCGCATTTCCTTGACTTG
                     GTATGCTTCACCATGTTGCAGAGCGACATTGGTTTCAATCTCTTTTACAAGACCATCT
                     CGCAGCACTTGGAAAGTCAACCCTGAATGTATTACAGGTTAAGAACTGCGTATAGATT
                     CCCTAATATAAGCCCTTCTTTGCCACCTAACGGCGAGTCATTCACATAAAACATTATG
                     GAAATAGTAGG"
                     /note="Geneious type: Editing History Deletion"
     end             complement(313..342)
                     /original_coord="NW_015971548:67530_67501:1"
                     /label="end"
     end             1039..1068
                     /original_coord="NW_015971548:66804_66775:-1"
                     /label="end"
     misc_feature    1523^1524
                     /Original_Bases="TAATAAGTCGATACGAGTTGTAGTGGTACAGTCGTATCGAT
                     GTATTCACTGGGCAAGCTGAGCACTGGTTCAATTTCAATTATACTTCCATAGGACATA
                     AACTGCATCTTCTGTATTTTTCAGGTCTTCTACCAAGTGCGTTGCACGCATGCGTTCA
                     CACTAGTTAACATATATGGCTAGTATTTAGTCTGCCCACCCACCGTGCACGTTTGCAT
                     GCATTCGACCTGCTTGACTAATTGCCTGCCCATACGAGAATGTGTTGTATGCTGTTCA
                     AAATGGAGATGAATGATTGAAATCTGATTCTTTCTCGATCGATTTGCACGCCAGAATT
                     GCTACGAGCCTCCACACAGAGTTTCCTTTGGCTTCGCCCTATTCAGGCATAGTTCATC
                     ATCTTTCGGTTCTCTGCATCTTTGATGCTTTAGAATTCCCACAACTCGCATGGTGAAC
                     GCGGTATGCCATTCATAGTTTTTTTTTTACACTTGCACTTTACTTGATGAGGATAATG
                     CTGATGCATATCAAGCATTCACAGTAAGAATTGCGGTGTCGTTCCTGCTGTTCCGAGT
                     AACTAATTCGCAAATACGAGATCATCGCGCTGCGATCTGATAGTAGCTGAGCGTCATG
                     TATCGCAAACGACATCACTCTAGGGATAAGGGGAAATCCCTTCTGTCTTTGTTTTGCG
                     GATTGTATATCTATTTTGCTCGCACTTTTGCAACGGGTGCGTTGGCGGGAATGCATTT
                     ATGTAGAGGATTGGCCATCAGCATTCTCGAGCCGGAGATACCTTTTTTACTCTCGTCC
                     ATAGTACTTCCGTTTGGATGTTTGTA"
                     /label="TAATAAGTCGATACGAGTTGTAGTGGTACAGTCGTATCGATGTATTCACT
                     GGGCAAGCTGAGCACTGGTTCAATTTCAATTATACTTCCATAGGACATAAACTGCATC
                     TTCTGTATTTTTCAGGTCTTCTACCAAGTGCGTTGCACGCATGCGTTCACACTAGTTA
                     ACATATATGGCTAGTATTTAGTCTGCCCACCCACCGTGCACGTTTGCATGCATTCGAC
                     CTGCTTGACTAATTGCCTGCCCATACGAGAATGTGTTGTATGCTGTTCAAAATGGAGA
                     TGAATGATTGAAATCTGATTCTTTCTCGATCGATTTGCACGCCAGAATTGCTACGAGC
                     CTCCACACAGAGTTTCCTTTGGCTTCGCCCTATTCAGGCATAGTTCATCATCTTTCGG
                     TTCTCTGCATCTTTGATGCTTTAGAATTCCCACAACTCGCATGGTGAACGCGGTATGC
                     CATTCATAGTTTTTTTTTTACACTTGCACTTTACTTGATGAGGATAATGCTGATGCAT
                     ATCAAGCATTCACAGTAAGAATTGCGGTGTCGTTCCTGCTGTTCCGAGTAACTAATTC
                     GCAAATACGAGATCATCGCGCTGCGATCTGATAGTAGCTGAGCGTCATGTATCGCAAA
                     CGACATCACTCTAGGGATAAGGGGAAATCCCTTCTGTCTTTGTTTTGCGGATTGTATA
                     TCTATTTTGCTCGCACTTTTGCAACGGGTGCGTTGGCGGGAATGCATTTATGTAGAGG
                     ATTGGCCATCAGCATTCTCGAGCCGGAGATACCTTTTTTACTCTCGTCCATAGTACTT
                     CCGTTTGGATGTTTGTA"
                     /note="Geneious type: Editing History Deletion"
ORIGIN      
        1 aaggatcgac tttggtgaac tgaaaattca gacccgccga tggtgctcca aaggccacca
       61 caaaagttca tattccacct taggcagcat gctctctgaa agcaagcgtg ggagaaacca
      121 ttattattgc ccaattcatt cggcaggtca gacacgcgtg tactacgtct ccttacataa
      181 acatacgatc agggattcga ctccacgtga ctacacgtat cgaatatcca aagcatattg
      241 gggtactccc cactatggtg gactggcgtg atcccacatg accaaacgcg tcgataaatg
      301 attcaacata catagtgtag aggcgattga aaatggcact aggacccatt attatccgga
      361 ttaatccggt taatcatatc gcataatcag aacccccctc tatcgctcag attggtgtgg
      421 catgtattgt aatgtttttt ttttaaactg cggtgaggcg catgccaaag gtctataaaa
      481 ggggggcctt ttccctctta cctctttacc catcctcgac tcgaagcatc tgtgcaacgc
      541 tcattgcgac ccacattgca acctcatagc aacccacaca acctcatcgc gactcagtca
      601 accatgagaa cgctgatgtg gtggtgtcga ggacctcgac cgcccgacag caaccgtgat
      661 cagaaccagt ggcaaccaat cggatccaat aacaaaacct actattatgc tgccacattt
      721 gttgagcttg gttggtatgt actgattgca tcattttatt tcttgtcatc aggtcatctt
      781 ctgacctgca gtttttttct ctagtctcca agccttgcca ctgaacatcc tccagcttgc
      841 gagtctcccc aatgttgcga agactctggc ttcaatgcca tcaagagttc cagatcaagg
      901 cctagtaggg accgcatgtg gtggtgggca gttatccggt tagaaccaac cgttacgtat
      961 tgcgtgtata attgcctagt agtagcttag ttagcttttc cgaaccggtt gtcgccggtt
     1021 tattccctgg tgtagtagct agtgccattt tctgtcacct ctacactatc ataaactagt
     1081 ttaacatgct ttaaaaatgt agaaaaacag gcgtggtatt ttctatgcat cggatcataa
     1141 tttctgcata tgtagtctgt aacataccca gcaatatttg tgaaaatagt ctaaaggaaa
     1201 tcggtctaag tgtcggccgt gtccaattaa gatttggggg gttatacttg atttatggac
     1261 gcgtctgatc atgtgggagc aagcgggcat gaggagctgt ggagcaaatg gtggagctgt
     1321 ggagcgccgt ttcgttaaac ccctcaaaat actgtatccg caagttcatt cccgttcatc
     1381 atttatcgac gcgtttggtc atgtacccga acattgcagt gcgggtgtca accagatttg
     1441 atgatatggc ctactggaat agttgaatga ttgcaaccat aatacacctg tgtagttcag
     1501 tcccgctgca atgcttgaac gat
//
LOCUS       NW_015971542.59_-_ghost        1444 bp    DNA     linear   UNA 13-MAY-2023
DEFINITION  Spizellomyces punctatus DAOM BR117 chromosome Unknown supercont1.6,
            whole genome shotgun sequence.
ACCESSION   geneious|urn:local:
VERSION     geneious|urn:local:.:1rs-g96hokv:7
KEYWORDS    .
SOURCE      .
  ORGANISM  .
FEATURES             Location/Qualifiers
     ghost_fanzor    <1..>1444
                     /created_by="gfaure"
                     /label="ghost"
     misc_feature    
                     /Original_Bases="AGCCCCCCCCCCCCNNNNNNNNNNNNNNNNNNNNNNNNNNN
                     NNNNNNNNNNNNNNNNNNNNNNNNNNNNNNNNNNNNNNNNNNNNNNNNNNNNNNNNNN
                     NNNNNNNNNNNNNNNCCCCCCCCCCCCCCCCCCCCCCTATCGTCATGCGGTCAACATT
                     CCTGATACTTCTTGTAAACTAACCGGGCTGAACCACCTAACGATTTGTGCCTTCCGAT
                     TGGGACAACTCACATGCATGAAGCATGAATGTTTTACTTTTTTTTCCGGTTTTGCTCG
                     AAATCTCTGCAGGCAGGTTGTTATTTGACAGCCTATTACTTGGCGAGTCAGGCGAACG
                     TCCACATTGCGCATGGCTTGACCCCTTTTTTCTTTTTGCTGAGTCGGCCGACAGCATG
                     GTACCATTGGTCATAATGTTTGTTTAATGATAATCATTCTCATGTCTAAGGCGTGATG
                     GAACATTGTCATCTGGTGAGGCAGGATGAGGAACGATACCAGAGTGAGCCCACCGTGC
                     GTGCAATGCACTTGAACAAAAGACCT"
                     /label="AGCCCCCCCCCCCCNNNNNNNNNNNNNNNNNNNNNNNNNNNNNNNNNNNN
                     NNNNNNNNNNNNNNNNNNNNNNNNNNNNNNNNNNNNNNNNNNNNNNNNNNNNNNNNNN
                     NNNNNNCCCCCCCCCCCCCCCCCCCCCCTATCGTCATGCGGTCAACATTCCTGATACT
                     TCTTGTAAACTAACCGGGCTGAACCACCTAACGATTTGTGCCTTCCGATTGGGACAAC
                     TCACATGCATGAAGCATGAATGTTTTACTTTTTTTTCCGGTTTTGCTCGAAATCTCTG
                     CAGGCAGGTTGTTATTTGACAGCCTATTACTTGGCGAGTCAGGCGAACGTCCACATTG
                     CGCATGGCTTGACCCCTTTTTTCTTTTTGCTGAGTCGGCCGACAGCATGGTACCATTG
                     GTCATAATGTTTGTTTAATGATAATCATTCTCATGTCTAAGGCGTGATGGAACATTGT
                     CATCTGGTGAGGCAGGATGAGGAACGATACCAGAGTGAGCCCACCGTGCGTGCAATGC
                     ACTTGAACAAAAGACCT"
                     /note="Geneious type: Editing History Deletion"
     end             complement(362..391)
                     /original_coord="NW_015971542:127491_127462:-1"
                     /label="end"
     end             1088..1117
                     /original_coord="NW_015971542:128217_128188:1"
                     /label="end"
     CDS             1437..>1444
                     /locus_tag="SPPG_03741"
                     /codon_start=1
                     /product="uncharacterized protein"
                     /protein_id="XP_016608653.1"
                     /db_xref="GeneID:27687234"
                     /Original_Translation="MDIAEVRDKVFGYLSYVELKRLATTCRTWKTSSDY
                     AAEKLQCILSFEGRKALTLYLSRTNYNEGGEWKHYIPQTPVKVDWNFLSVHIKFPNGR
                     EITGIKFPNGREITGPKFEILRTYPYVSLRMGGEEVGNISVILEDSFRLRWKRWNMHD
                     LTIAAPGKAFYSPELTAVYDECPKDGKTMDVLISPGDNRYINLLASGSMEVMDRLSSY
                     HNLLNLVSHLELMKASDDAIRRRKTQAVEDLMRPNDRLGAAIRRYLQCDVGSAVDVYD
                     TLSKWRTSGLNTMN"
                     /label="uncharacterized protein CDS"
     misc_feature    1444^1445
                     /Original_Bases="AGCCGAGGTTCGGGACAAGGTATTTGGGTACCTTTCTTATG
                     TAGAACTCAAGCGCCTAGCTACGACTTGCAGAACATGGAAGACCTCCTCTGATTACGC
                     TGCTGAAAAATTGCAGTGCATCCTTTCTTTTGAAGGACGCAAAGCATTGACTCTGTAT
                     CTGTCCCGCACAAACTACAATGAGGGAGGCGAATGGAAACATTACATTCCGCAAACCC
                     CTGTAAAGGTAGATTGGAACTTTTTGTCAGTGCACATCAAGTTTCCCAATGGACGGGA
                     GATCACTGGCATCAAGTTTCCCAATGGGCGGGAGATCACTGGACCGAAATTCGAGATC
                     CTTCGGACTTATCCGTATGTCAGCCTGCGCATGGGCGGTGAAGAAGTCGGTAACATAT
                     CTGTCATTTTGGAAGACAGCTTTCGCTTGCGCTGGAAAAGATGGAACATGCACGACCT
                     AACTATCGCGGCCCCTGGTAAAGCATTCTACTCGCCCGAATTGACAGCTGTTTACGAC
                     GAATGCCCAAAAGACGGCAAGACCATGGATGTTCTCATCAGTCCGGGAGACAACCGGT
                     ACATCAATCTCCTCGCTAGTGGATCGATGGAGGTGATGGACAGGCTTTCCAGTTACCA
                     TAATTTGTTGAATTTGGTCAGCCACTTGGAGCTCATGAAAGCCTCGGACGATGCCATT
                     CGGCGCCGGAAGACGCAAGCAGTAGAAGACCTCATGAGGCCTAATGATCGCTTGGGTG
                     CCGCGATACGTCGATACTTGCAGTGTGACGTTGGAAGTGCAGTAGATGTCTATGATAC
                     GTTGTCTAAATGGAGGACTTCGGGATTAAACACCATGAATTGAACAAATGCGTGTAGT
                     CATGGTAACGATTACCACATCATTGAGCTGCTGTTGAGTTAGTGGTTCAGCTGTAAGT
                     CATGGTAACGATTACCACGGCATTGAGCTGCAGTTGAGTTGTTCTGTTGATTTGTCAA
                     AAAAACCCAAGTTGCTCAAATTACTAGACAAGTATCCCGACAAACCATTGGTTCTCCT
                     TGAGTAGGCATCCCCGTGTCACCACGGAATACGTCGGATGCAACAAGGAATTTTCAAA
                     GTAACCCGATACTGGTCACTTGAAACTGGTCTGGACGTTTGTGCAGGAGTGAACAAAG
                     AGTGTCGAAATCACCATCAACCGCGTCGATGGTGCGCAAAGAAATCTTCCTCGTTTGT
                     GGCGGATAGTAAGAGCGTCTGTAGTGAGATTGTTTACCATTGATCTCGTCTATTTCA"
                     /label="AGCCGAGGTTCGGGACAAGGTATTTGGGTACCTTTCTTATGTAGAACTCA
                     AGCGCCTAGCTACGACTTGCAGAACATGGAAGACCTCCTCTGATTACGCTGCTGAAAA
                     ATTGCAGTGCATCCTTTCTTTTGAAGGACGCAAAGCATTGACTCTGTATCTGTCCCGC
                     ACAAACTACAATGAGGGAGGCGAATGGAAACATTACATTCCGCAAACCCCTGTAAAGG
                     TAGATTGGAACTTTTTGTCAGTGCACATCAAGTTTCCCAATGGACGGGAGATCACTGG
                     CATCAAGTTTCCCAATGGGCGGGAGATCACTGGACCGAAATTCGAGATCCTTCGGACT
                     TATCCGTATGTCAGCCTGCGCATGGGCGGTGAAGAAGTCGGTAACATATCTGTCATTT
                     TGGAAGACAGCTTTCGCTTGCGCTGGAAAAGATGGAACATGCACGACCTAACTATCGC
                     GGCCCCTGGTAAAGCATTCTACTCGCCCGAATTGACAGCTGTTTACGACGAATGCCCA
                     AAAGACGGCAAGACCATGGATGTTCTCATCAGTCCGGGAGACAACCGGTACATCAATC
                     TCCTCGCTAGTGGATCGATGGAGGTGATGGACAGGCTTTCCAGTTACCATAATTTGTT
                     GAATTTGGTCAGCCACTTGGAGCTCATGAAAGCCTCGGACGATGCCATTCGGCGCCGG
                     AAGACGCAAGCAGTAGAAGACCTCATGAGGCCTAATGATCGCTTGGGTGCCGCGATAC
                     GTCGATACTTGCAGTGTGACGTTGGAAGTGCAGTAGATGTCTATGATACGTTGTCTAA
                     ATGGAGGACTTCGGGATTAAACACCATGAATTGAACAAATGCGTGTAGTCATGGTAAC
                     GATTACCACATCATTGAGCTGCTGTTGAGTTAGTGGTTCAGCTGTAAGTCATGGTAAC
                     GATTACCACGGCATTGAGCTGCAGTTGAGTTGTTCTGTTGATTTGTCAAAAAAACCCA
                     AGTTGCTCAAATTACTAGACAAGTATCCCGACAAACCATTGGTTCTCCTTGAGTAGGC
                     ATCCCCGTGTCACCACGGAATACGTCGGATGCAACAAGGAATTTTCAAAGTAACCCGA
                     TACTGGTCACTTGAAACTGGTCTGGACGTTTGTGCAGGAGTGAACAAAGAGTGTCGAA
                     ATCACCATCAACCGCGTCGATGGTGCGCAAAGAAATCTTCCTCGTTTGTGGCGGATAG
                     TAAGAGCGTCTGTAGTGAGATTGTTTACCATTGATCTCGTCTATTTCA"
                     /note="Geneious type: Editing History Deletion"
ORIGIN      
        1 gaaaaataat aacacaaaac gcaaatacag aagatgcgga agttatattc cgtggatgca
       61 cttctctata tcctatatta tgtgtatgcc ccggtcaaaa gtcttttatt ttcaccacat
      121 gtagccagga tttttaaacc actttgagat caaacatggg aaattgccac atataactgc
      181 ccaatgtgta cacctacata cttgactttt gttgattata tatagcagag atatagggaa
      241 agaaaggcag cgggccaggg tatttgcgat gtgtgtatgg tggcatcctg attcaacacg
      301 ctcaccgtcg tgtcagtcct gcatttagtc acgtgagtac ttgctgtcaa cgagtgcatc
      361 atagtgtgga ggcgattgaa aatggcacta ggacccgtta ttatccggat gaatccggtt
      421 aatcatatcg cataatcaga acccccctct atcgctcaga ttggtgtggc atgtattgta
      481 atgttttttt ttaaactgcg gtgaggcgca tgccagaggt ctatagaagg ggggcctttt
      541 ccctctttcc tctttaccca tccttgactc gaagcatctg tgcagcgctc attgcgaccc
      601 acattgcaac ctcatagcga ctcacacaac ctcatcgcga ctcggccaac catgagaacg
      661 ccgatgtggt ggtgtcgagg accttgaccg cccgacagca accatgacca gaaccagtgg
      721 caaccaatcg gatctgataa caaaacctac tattatgctg ccacattagt tgagcttggc
      781 tggtatgtat cgatggcatt tcttgcattt cttgtcattg ggtcatcttc tgacatgcag
      841 tttttttctc tagtctccaa gccttgtcac tgaacatcct ccaccttgcg agtctcccca
      901 atgttgcgaa gactctggct tcaatgccat caagagttct ggatcaaggc ctagtaggga
      961 ccgcatgtgg tggtgggcag ttatccggtt agaaccaacc gttacgtatt gcgtgtataa
     1021 ttgcgtagta gtagcttagt tagcttttcc gaaccggttg tcgccggttt attccctggt
     1081 gtagtagcta gtgccatttt ctgtcacctc tacactaaga tacaagtact caagcaaaac
     1141 aaactcgcat ttactcagat caacaaatgt gtttcatatg gaaccgtttc aaattccata
     1201 atggatgtct aatgtcggaa tgttctatct gttcgagaaa ctgcaccttg gagagctagt
     1261 atgttactcg gatgatgatg atgaaattga aagagctttc tctgagattg cttagtttct
     1321 ccacatcgag cggaactttc taatgctacg tcatggccta aaccagcagg tgcatgcgtg
     1381 gttatggcaa ccggtaattt gtatccgctg ggtgagcttc taaacctggc gagacaatgg
     1441 acat
//
LOCUS       NW_015971539.83_-_ghost_(reversed)        1444 bp    DNA     linear   UNA 13-MAY-2023
DEFINITION  Spizellomyces punctatus DAOM BR117 chromosome Unknown supercont1.3,
            whole genome shotgun sequence.
ACCESSION   geneious|urn:local:
VERSION     geneious|urn:local:.:1rs-g96hokv:8
KEYWORDS    .
SOURCE      .
  ORGANISM  .
FEATURES             Location/Qualifiers
     gene            <1..116
                     /locus_tag="SPPG_01860"
                     /db_xref="GeneID:27685496"
                     /label="gene"
     ghost_fanzor    complement(<1..>1444)
                     /created_by="gfaure"
                     /label="ghost"
     mRNA            <1..116
                     /locus_tag="SPPG_01860"
                     /product="uncharacterized protein"
                     /transcript_id="XM_016750172.1"
                     /db_xref="GeneID:27685496"
                     /label="uncharacterized protein mRNA"
     misc_feature    
                     /Original_Bases="AAAAGGACGAGGTTTAAAGCTTGTGTATATTGTCAAAAGAT
                     ATTTATTTCTCCAAATTGTAGACTCTCCTTTAATGATCCTCGGTACTGGAGCGCGAAC
                     CTACATTCATTTTTCAACTGTTGAGGAGGTGTTGGATGAAAGGGAATGCGGTGCTGCA
                     TGCAACTTATCGTTGACAACATCCCAGAAGGAATATCGTTTCCTTGCTTCCACATCAA
                     CTGACTACACAATGTAAGATTTGAAACCTTTACGCTGCAAGCACCAAAGATCAGCTGC
                     TAACATGTGCCATTGCAGATGGATTGCGGCTCTACGTGACTCTTTTGCTCTACGCAAC
                     TCAACCACACCAGTAGTCAGTAGGACCTCAACTCTCAGCCGCTCCCTTTCGCAGTCCA
                     AAGGACATGGCGACAATTTCCGCTCTCGCAAATTTGGCTTTCCTGTAAGAAGCCACAC
                     CGTGGATTCCATCATGAGTGCAGGAGTACCTCCTTCCTTGAAAGGGGAACACGCAAAT
                     GACAGTGAGCAGGAAACAGAAAATGTAACTTCAGCTCCCCAGGATACTGTCCAACTGC
                     AAGAGACAGTGCCAGCTACTGGCGGATTGAAGTTGAGCAAACGACCTTCTCTCGTCGG
                     TCGTAAGCGTACTGGAGTCCGTTTTGCGGAAGCACCAGACTCTGGAATCAAGCATGCC
                     CCCGTTGCATACCCTCCACCGATTCCACCCAAAAATGATGTTGCGGACGATGGGCCAG
                     TCAACTCTCTCAGTCGAAAAATAAGCTCGTTCCTTCGAGGCGGATCAGGTGCTGACTC
                     TCGGGAAAAGGCACCAGCAGCCATGGACGAAGTACTCTCCCCTCGGCCTCCGAGTCCA
                     GAAAGAGACAGAGGCGACCGTCCCCGCCGATCTGGAACTCTCCCCCGGCTATTTACAA
                     AACTTTCCAACAGCGGTGACGCGCCAGAGGATGACGGTCGCGGTCGTTCTTCCAGCCG
                     TCCGCACAGTGCGCATCCTGACACCCGGCCACGCAGTCGGAGTAGGAGCTTAACGCGA
                     CTATTGACATTGGTTCCCTCCGTACGAATGCCAAGGAGTCAAAGCCTGGCTTCCATGT
                     TCAGAAAGCATGCAGACGACGCAGTCGTCCACGAAGAAATCCGGGTTTGATGACTTTT
                     CGTGCTGCGTGATGGGTGCAGGGAGGGGGGTGGTGCGTGCCTTAGACTATTTAAACGA
                     CCAATATTCATGGATGGGGCCATCTGTTTTATGCATGATCGGCGTGCTGGACACGTC"
                     /label="AAAAGGACGAGGTTTAAAGCTTGTGTATATTGTCAAAAGATATTTATTTC
                     TCCAAATTGTAGACTCTCCTTTAATGATCCTCGGTACTGGAGCGCGAACCTACATTCA
                     TTTTTCAACTGTTGAGGAGGTGTTGGATGAAAGGGAATGCGGTGCTGCATGCAACTTA
                     TCGTTGACAACATCCCAGAAGGAATATCGTTTCCTTGCTTCCACATCAACTGACTACA
                     CAATGTAAGATTTGAAACCTTTACGCTGCAAGCACCAAAGATCAGCTGCTAACATGTG
                     CCATTGCAGATGGATTGCGGCTCTACGTGACTCTTTTGCTCTACGCAACTCAACCACA
                     CCAGTAGTCAGTAGGACCTCAACTCTCAGCCGCTCCCTTTCGCAGTCCAAAGGACATG
                     GCGACAATTTCCGCTCTCGCAAATTTGGCTTTCCTGTAAGAAGCCACACCGTGGATTC
                     CATCATGAGTGCAGGAGTACCTCCTTCCTTGAAAGGGGAACACGCAAATGACAGTGAG
                     CAGGAAACAGAAAATGTAACTTCAGCTCCCCAGGATACTGTCCAACTGCAAGAGACAG
                     TGCCAGCTACTGGCGGATTGAAGTTGAGCAAACGACCTTCTCTCGTCGGTCGTAAGCG
                     TACTGGAGTCCGTTTTGCGGAAGCACCAGACTCTGGAATCAAGCATGCCCCCGTTGCA
                     TACCCTCCACCGATTCCACCCAAAAATGATGTTGCGGACGATGGGCCAGTCAACTCTC
                     TCAGTCGAAAAATAAGCTCGTTCCTTCGAGGCGGATCAGGTGCTGACTCTCGGGAAAA
                     GGCACCAGCAGCCATGGACGAAGTACTCTCCCCTCGGCCTCCGAGTCCAGAAAGAGAC
                     AGAGGCGACCGTCCCCGCCGATCTGGAACTCTCCCCCGGCTATTTACAAAACTTTCCA
                     ACAGCGGTGACGCGCCAGAGGATGACGGTCGCGGTCGTTCTTCCAGCCGTCCGCACAG
                     TGCGCATCCTGACACCCGGCCACGCAGTCGGAGTAGGAGCTTAACGCGACTATTGACA
                     TTGGTTCCCTCCGTACGAATGCCAAGGAGTCAAAGCCTGGCTTCCATGTTCAGAAAGC
                     ATGCAGACGACGCAGTCGTCCACGAAGAAATCCGGGTTTGATGACTTTTCGTGCTGCG
                     TGATGGGTGCAGGGAGGGGGGTGGTGCGTGCCTTAGACTATTTAAACGACCAATATTC
                     ATGGATGGGGCCATCTGTTTTATGCATGATCGGCGTGCTGGACACGTC"
                     /note="Geneious type: Editing History Deletion"
     end             complement(340..369)
                     /original_coord="NW_015971539:492692_492663:1"
                     /label="end"
     end             1054..1083
                     /original_coord="NW_015971539:491978_491949:-1"
                     /label="end"
     CDS             1113..>1444
                     /locus_tag="SPPG_01859"
                     /codon_start=1
                     /product="uncharacterized protein"
                     /protein_id="XP_016610817.1"
                     /db_xref="GeneID:27685495"
                     /Original_Translation="MKNPPPMTMSFSLEISLLILLLLALIGASVQYIRL
                     TPLCRNTITSIQHKIHIVQTHHVRYHPVRHAFKYPLFYFRVKLGEDFNVPWWLAGWER
                     GLFAVREGDYLGGGDGRKQGFGLGLKQRVLELLASMGISTSDIGSIELVTTPRVLGYA
                     FNPLSVYFCYSSTTPSNVHAVILEVNNTFGERHVYVCCEKNRVKSAPGYDYSHSIDRS
                     FHVSPFNNRSGNYEAHFKHPDKTLDVLLNIKNYTDASLAGLSKPLWFTARVWGDAYAL
                     DARTCAYLLVTYPVTAFLTFPRILRQAWILAYRKRMKIYQRPSPMRVPKDGRGMVWKR
                     LNNFQTFCRRTVFDHFHIQAEGHSTSLIVYEQGRPSYTTLHGGAGSPPIKVHVTSPAF
                     YTTLVLEGDDVGRGLGHSFVRGDWTCTKGDLERFLGMLLSKEGNREGRQPMSAEPREC
                     PKTKKVISPFSYPGFAHMHQPSRPQRLSIRWKLWMGSLSIRLEQSLFILVANFTIDPY
                     SVEERIFAYAMDEQAEKVAHSVEPASDNSESTLIGEIDDGADIQRKELDRFQALATAF
                     RKSVGSAITVN"
                     /label="uncharacterized protein CDS"
     misc_feature    1444^1445
                     /Original_Bases="GCAAGGGTTTGGGTTAGGTTTGAAACAGCGTGTGCTTGAGT
                     TATTGGCAAGTATGGTGAGTCAAAGAAAAGGCTCAAGTATGTTTATGAGTATTTTAGT
                     AACTCCTTTGATAGGGAATCTCAACCTCGGATATCGGGTCTATCGAACTAGTAACAAC
                     ACCGCGTGTGTTGGGCTATGCATTTAATCCCCTTAGCGTTTACTTTTGTTATTCCTCC
                     ACCACCCCGTCAAATGTCCACGCAGTCATCTTGGAGGTGAACAATACGTTTGGTGAAC
                     GCCATGTGTACGTTTGCTGTGAAAAGAACCGTGTGAAGAGTGCCCCTGGGTAAGGAAG
                     AGGTGCCGTAACCTCTAATTATCAAATGTGCTCATATTCTCTGTCCATTGGCAGATAT
                     GATTATAGTCACTCGATAGATCGATCCTTTCATGTCTCTCCTTTTAATAACCGTAGTG
                     GCAATTATGAAGCCCATTTCAAGCACCCAGACAAGACACTCGACGTCCTACTCAACAT
                     CAAAAATTACACGGATGCATCTTTGG"
                     /label="GCAAGGGTTTGGGTTAGGTTTGAAACAGCGTGTGCTTGAGTTATTGGCAA
                     GTATGGTGAGTCAAAGAAAAGGCTCAAGTATGTTTATGAGTATTTTAGTAACTCCTTT
                     GATAGGGAATCTCAACCTCGGATATCGGGTCTATCGAACTAGTAACAACACCGCGTGT
                     GTTGGGCTATGCATTTAATCCCCTTAGCGTTTACTTTTGTTATTCCTCCACCACCCCG
                     TCAAATGTCCACGCAGTCATCTTGGAGGTGAACAATACGTTTGGTGAACGCCATGTGT
                     ACGTTTGCTGTGAAAAGAACCGTGTGAAGAGTGCCCCTGGGTAAGGAAGAGGTGCCGT
                     AACCTCTAATTATCAAATGTGCTCATATTCTCTGTCCATTGGCAGATATGATTATAGT
                     CACTCGATAGATCGATCCTTTCATGTCTCTCCTTTTAATAACCGTAGTGGCAATTATG
                     AAGCCCATTTCAAGCACCCAGACAAGACACTCGACGTCCTACTCAACATCAAAAATTA
                     CACGGATGCATCTTTGG"
                     /note="Geneious type: Editing History Deletion"
ORIGIN      
        1 caattcaata tctagagatg gcattctagg aggggtggat ttacatcata ttgctagttt
       61 ctcatgtctg tattctactt ttttatttct taatattcga atacacaagc tgtacatttg
      121 atgcctttcc aggtctactt tactagtaac ttgcgagaga gtcagactta cccaacaaaa
      181 ccctttattt tgacctttga aattttatgc acaatcaacg catcatcaag ggagaattcg
      241 ttacttcatg cacgaataat gtatgtgttg cggtgtggaa aagccccaaa cataaatcac
      301 atttaacaga taattcctgc ttatgcagat cgtgtaacat agtgttgagg cgattgaaaa
      361 tggcactagg acccattatt atccggatta atccggttaa tcatatcgca taatcagaac
      421 ccccctctat cgctcagatt ggtgtggcat gtattgtaat gttttttttt tttaaactgc
      481 ggtgaggcgc atgccaaagg tctataaaag gggggccttt tccctctttc ctctttaccc
      541 atcctcgact cgaagcatct gcgcaacgct cattgcgacc cacacaacct catcgcgact
      601 cggtcaacca tgagaacgcc gatgtggtgg tgtcgaggac ctcgaccgcc cgacagcaac
      661 cgtgatcaga accagcagca accaatcgga tccgataaca aaacctacta ttatactgcc
      721 acattagttg agcttggttg gtatgtatcg atggcatttc ttgcatttct tgtcatcggg
      781 tcacctcgct gacatgcagt tttttttagt ctccaagcct tgtcactgaa aatccaccag
      841 cttgtgacgc tgcccagtcg attcgctcct ggatgcaaga gtctggcttc aatgccatca
      901 agagttctgg atcaaggctt agtagggacc atgtgtggtg gtgggcagtt atccggttag
      961 aacaaccgtt acgtattgcg tgtataattg cctagtagtg gttagatagc ttttccgaac
     1021 cggttgtcgc cggtttattc cctggtgtag tagctagtgc cagtttctgt cacctctaca
     1081 ctaatataag tccttattta ggacccagga ccatgaagaa tcctccccca atgacaatgt
     1141 cattctcact agagatctcg ttgctcattc ttcttcttct tgctctcatt ggtgcttctg
     1201 tccaatacat acgtctaacg ccactgtgca gaaacactat caccagcata caacacaaga
     1261 tccacattgt acaaacccat cacgtccgat accatcccgt tcggcatgca ttcaagtacc
     1321 cacttttcta ctttcgagtc aaattgggtg aggatttcaa tgtaccctgg tggttagctg
     1381 ggtgggagag agggcttttt gcggtgcgag aaggcgacta tctaggcggt ggggatggca
     1441 ggaa
//
LOCUS       NW_015971537.106_-_ghost        1444 bp    DNA     linear   UNA 13-MAY-2023
DEFINITION  Spizellomyces punctatus DAOM BR117 chromosome Unknown supercont1.1,
            whole genome shotgun sequence.
ACCESSION   geneious|urn:local:
VERSION     geneious|urn:local:.:1rs-g96hokv:9
KEYWORDS    .
SOURCE      .
  ORGANISM  .
FEATURES             Location/Qualifiers
     ghost_fanzor    <1..>1444
                     /created_by="gfaure"
                     /label="ghost"
     misc_feature    
                     /Original_Bases="CTTTATTGACAATTTCAAAGTCGTGGACCTCAATTTCGGCC
                     CATGGAATGTCATCATCGATAAATTCTGCGTACTAGCCTTGCTTCAGTGTACGGTTAC
                     ATTTATGTATGTTTAGGTACTTACTTCCATAGAAGGAACCGCTAATTGATCCAGAGTA
                     TACAATGCTTCATCTCGATGGTGGTATTCAACTGGAACCGTACCCTCCGATTCATCCA
                     CCCCCTTCATTTTGTCATCCTCCTCTGACGACGCCGATGACAATGACGATACCGAAAC
                     ACTGTCTTCATCAGCCACAAGATGAACCCCTTCCCACTCCGTATCGCTCATGCTGTCT
                     ACCAAATCAATCACCTAGCCAGTCATTAACAACAGGAACCTCTCGATAATGCGTTCAC
                     AACCTTACCTCCATTATTGTCATGTACAGAAACAAGAAGAAGGTCAAGGCAGTGATAA
                     ATGTTGGAAGCTTTTTATACAGAAAGTAAGCTACTCTGTGTAAATAAATCACTTACTG
                     ATCATGGACGTGTAAGCACATTCCAACCATCAGCACCACGTGACATTGGGCATTAGAA
                     CAGTTGGATATGGGAAACGCACCAGGGTTTATTAAACAATGCGTATGGA"
                     /label="CTTTATTGACAATTTCAAAGTCGTGGACCTCAATTTCGGCCCATGGAATG
                     TCATCATCGATAAATTCTGCGTACTAGCCTTGCTTCAGTGTACGGTTACATTTATGTA
                     TGTTTAGGTACTTACTTCCATAGAAGGAACCGCTAATTGATCCAGAGTATACAATGCT
                     TCATCTCGATGGTGGTATTCAACTGGAACCGTACCCTCCGATTCATCCACCCCCTTCA
                     TTTTGTCATCCTCCTCTGACGACGCCGATGACAATGACGATACCGAAACACTGTCTTC
                     ATCAGCCACAAGATGAACCCCTTCCCACTCCGTATCGCTCATGCTGTCTACCAAATCA
                     ATCACCTAGCCAGTCATTAACAACAGGAACCTCTCGATAATGCGTTCACAACCTTACC
                     TCCATTATTGTCATGTACAGAAACAAGAAGAAGGTCAAGGCAGTGATAAATGTTGGAA
                     GCTTTTTATACAGAAAGTAAGCTACTCTGTGTAAATAAATCACTTACTGATCATGGAC
                     GTGTAAGCACATTCCAACCATCAGCACCACGTGACATTGGGCATTAGAACAGTTGGAT
                     ATGGGAAACGCACCAGGGTTTATTAAACAATGCGTATGGA"
                     /note="Geneious type: Editing History Deletion"
     end             complement(364..393)
                     /original_coord="NW_015971537:745646_745617:-1"
                     /label="end"
     gene            480..1413
                     /locus_tag="SPPG_08830"
                     /db_xref="GeneID:27691955"
                     /label="gene"
     mRNA            join(480..762,831..1413)
                     /locus_tag="SPPG_08830"
                     /product="uncharacterized protein"
                     /transcript_id="XM_016756970.1"
                     /db_xref="GeneID:27691955"
                     /label="uncharacterized protein mRNA"
     CDS             join(632..762,831..1017)
                     /locus_tag="SPPG_08830"
                     /codon_start=1
                     /product="uncharacterized protein"
                     /protein_id="XP_016612604.1"
                     /db_xref="GeneID:27691955"
                     /translation="MRTPMWWCRGPRPPDSNRDQNQRQPIGSDNKTYYYTATLVELGC
                     LQAFVTENPPACDAAQSIRSWMQESGFNAIKSSGSRPSRDRVWWWAIIRLEQPLRIAC
                     IIA"
                     /label="uncharacterized protein CDS"
     end             1077..1106
                     /original_coord="NW_015971537:746359_746330:1"
                     /label="end"
     misc_feature    1444^1445
                     /Original_Bases="GGGGTCGGGATGAAGGGCACGCCGGCTTGGGGAGTACGGGA
                     CGGACGACAAAAGGATATCAACAAACGAACTGCTGCCTTTGGCAAGTCCTGTCCGCTA
                     GAGGGCTCTGAAGCCACCTACGTCCCTGTTGTACATGGATGCACCGTAAGAGATGGAG
                     AGGTAACACAATGGATTCCGTCCCTTCGCTCTTCATAACAGTCCGCTCCGAGCTGTAC
                     CGTATATTTGCGAATCCGTCAAATCCGTGCATCCAGGTCCCATCGCATTGGCCAATTG
                     GAATCCCCGTCGCGTTAAGATATCGTTAATGGGTGACGCGAGTTGCACCGTTTCATTG
                     GCACGATCGTGCTCCAGCAGGATGAAATTTGGGAACATCTTGCCTGCATCCAGCGCCT
                     GTTCTAAATTGACTAAAACTTGCGCAGAGTCTGCTTCTGTATCTGTGTAGTCATATGT
                     GGCATCTCTTGGAGAGAGGTTCCATAGCACTGCACGGTAATCGAGTTGGGTCAGGACT
                     GTGCGGACTCGATCATCAATGTCCCCAAAAGGCGGGCTGTAACGCGCAAACAAAGGAT
                     TAGTTGCACTGTCGGTCAATAACGCATATTATGTAGCGTACCGAAATAATCTGGGCCG
                     GATATTTAAAGCTTTTGTGATGGCCAATTCCGTCCAAAGCAGATCCGCAATGAGCATT
                     TCGGTGGTCATGTTGGACGCTGGAAAATGACTCCAGGTATGCGATGCAATTGTATGAC
                     CCTCCGCATAAGCTCGCTGCAGGATTCTCGGGTACTGCACGACATGAGATCCTAAAAT
                     TCCTCACAATCAGAACGCGTTCCCAATACGATCCTCAAATGTCACATCTCACCAATCA
                     CAAAGAACGTCGCTGTCAGGTTTTTGCTTTTCAGAAAATCCAGCAACTGCGCTGTGTA
                     TTCGCTTGGTCCGTCGTCAAATGTCAACCCAATCGTATTGTTATATTGTGGGGAACAA
                     CTCGATATGTCGGTGCCTTCATTGCCATCACGCAAACAATTTCGGACTGTACCCGCAA
                     CAGTTTGCTTTTCACTAATAACAAGATTAGCTCATTCATTCATTATGTCACGAAAGCA
                     ATGTGTTCATCTTACCAGCTCCACCAGCAACTACAGCCATCTGCATTAGTACATGGCT
                     TATTAACGAATGCATTCGACAATGGCCACCCGGCTGCACAGCTGAATCTCCGAATGTC
                     TGGTTTAACCCCATAAGGCGCTACAAGGGACAGATTGACAAGTGCTGTCCATGACGGT
                     TTTGGTGGAGGCGGAGTATTCAACATGGGCCAGTCAGCTCTGAGAACAAGAGTTTATA
                     CCTTGCGGTCATCTTCATTACACAAG"
                     /label="GGGGTCGGGATGAAGGGCACGCCGGCTTGGGGAGTACGGGACGGACGACA
                     AAAGGATATCAACAAACGAACTGCTGCCTTTGGCAAGTCCTGTCCGCTAGAGGGCTCT
                     GAAGCCACCTACGTCCCTGTTGTACATGGATGCACCGTAAGAGATGGAGAGGTAACAC
                     AATGGATTCCGTCCCTTCGCTCTTCATAACAGTCCGCTCCGAGCTGTACCGTATATTT
                     GCGAATCCGTCAAATCCGTGCATCCAGGTCCCATCGCATTGGCCAATTGGAATCCCCG
                     TCGCGTTAAGATATCGTTAATGGGTGACGCGAGTTGCACCGTTTCATTGGCACGATCG
                     TGCTCCAGCAGGATGAAATTTGGGAACATCTTGCCTGCATCCAGCGCCTGTTCTAAAT
                     TGACTAAAACTTGCGCAGAGTCTGCTTCTGTATCTGTGTAGTCATATGTGGCATCTCT
                     TGGAGAGAGGTTCCATAGCACTGCACGGTAATCGAGTTGGGTCAGGACTGTGCGGACT
                     CGATCATCAATGTCCCCAAAAGGCGGGCTGTAACGCGCAAACAAAGGATTAGTTGCAC
                     TGTCGGTCAATAACGCATATTATGTAGCGTACCGAAATAATCTGGGCCGGATATTTAA
                     AGCTTTTGTGATGGCCAATTCCGTCCAAAGCAGATCCGCAATGAGCATTTCGGTGGTC
                     ATGTTGGACGCTGGAAAATGACTCCAGGTATGCGATGCAATTGTATGACCCTCCGCAT
                     AAGCTCGCTGCAGGATTCTCGGGTACTGCACGACATGAGATCCTAAAATTCCTCACAA
                     TCAGAACGCGTTCCCAATACGATCCTCAAATGTCACATCTCACCAATCACAAAGAACG
                     TCGCTGTCAGGTTTTTGCTTTTCAGAAAATCCAGCAACTGCGCTGTGTATTCGCTTGG
                     TCCGTCGTCAAATGTCAACCCAATCGTATTGTTATATTGTGGGGAACAACTCGATATG
                     TCGGTGCCTTCATTGCCATCACGCAAACAATTTCGGACTGTACCCGCAACAGTTTGCT
                     TTTCACTAATAACAAGATTAGCTCATTCATTCATTATGTCACGAAAGCAATGTGTTCA
                     TCTTACCAGCTCCACCAGCAACTACAGCCATCTGCATTAGTACATGGCTTATTAACGA
                     ATGCATTCGACAATGGCCACCCGGCTGCACAGCTGAATCTCCGAATGTCTGGTTTAAC
                     CCCATAAGGCGCTACAAGGGACAGATTGACAAGTGCTGTCCATGACGGTTTTGGTGGA
                     GGCGGAGTATTCAACATGGGCCAGTCAGCTCTGAGAACAAGAGTTTATACCTTGCGGT
                     CATCTTCATTACACAAG"
                     /note="Geneious type: Editing History Deletion"
ORIGIN      
        1 tgctgataat gaaacatgta tctccctcta atcctaaggg ctgattttct ctaggggtat
       61 ttgttgtata aacgggatca tgggctcgtt gtgtgcacat gtaagttcag gtggaaggga
      121 tgggatacac tgttgaagac gcctttggtt gggagtttgt ggattggtat tcgatcattc
      181 gagtaggatt ttgaaaacag gtgacgttga cacttgaaag atcaattgag aaatccgcga
      241 atggatgagt tagttaagaa tttgctggaa cactttcgat aattagtgta ctttcatagt
      301 gaatggacga actaggataa taaagaacct atatcagaaa cgactgcgct catccgagat
      361 acatagtgtg gaggcgattg aaaagggcac taggacccat tattatccgg attaatccgg
      421 ttaatcatat cgcataatca gaacccccct ctatcgctca gattggtgtg gcatgtattg
      481 taatgttttt tttttaaact gcggtgaggc gcatgccaaa ggtctataaa agggggacct
      541 cttccctctt tcctctttac ccatcctcga ctcgaagcat ctgcgcaacg ctcattgcga
      601 cccacacaac ctcatcgcga ctcggtcaac catgagaacg ccgatgtggt ggtgtcgagg
      661 acctcgaccg cccgacagca accgtgatca gaaccagcgg caaccaattg gatccgataa
      721 caaaacctac tattatactg ccacattagt tgagcttggt tggtatgtat cgatggcatt
      781 tcttgcattt cttgtcatcg ggtcacctcg ctgacatgca gtttttttag tctccaagcc
      841 tttgtcactg aaaatccacc agcttgtgac gctgcccagt cgattcgctc ctggatgcaa
      901 gagtctggct tcaatgccat caagagttct ggatcaaggc ctagtaggga ccgcgtgtgg
      961 tggtgggcaa ttatccggtt agaacaaccg ttacgtattg cgtgtataat tgcctagtag
     1021 tagcttagtt agcttttccg aaccggttgt cgccggttca ctccctggtg tagtagctag
     1081 tgccagtttc tgtcacctct acactaatct tgaatgctta gccgatgtgg agatccccag
     1141 ggttttcgtg tcctgttcat ctggtaatcc ccgccaactc aatcctgcac attctccgat
     1201 tctcctcgtc cggtgtccga cgatattatc tccaggtagt ttgtactgta tcccgttgcg
     1261 tgacccttca tacatggctg acgggtaaca cggccggcgt tggaacaaat aaccaaaatt
     1321 tctattcttg attggacgat aatacataca cagaattgca ttctagttgt ggcatctatt
     1381 atacagacat acatcattca aacttctatt aaaatcatgg tgggcgcgaa aggtcggggg
     1441 gggg
//
LOCUS       NW_015971547.35_-_ghost_(reversed)        1427 bp    DNA     linear   UNA 13-MAY-2023
DEFINITION  Spizellomyces punctatus DAOM BR117 chromosome Unknown
            supercont1.11, whole genome shotgun sequence.
ACCESSION   geneious|urn:local:
VERSION     geneious|urn:local:.:1rs-g96hokv:10
KEYWORDS    .
SOURCE      .
  ORGANISM  .
FEATURES             Location/Qualifiers
     ghost_fanzor    complement(<1..>1427)
                     /created_by="gfaure"
                     /label="ghost"
     misc_feature    
                     /Original_Bases="TTTTGCTGAAGTTTTCTGTCTCGAATAAACGTTTTCTCCCT
                     CTACTAGTAATAAAGAAACTGGCTGGGTTGCGATTGCCTTATTGCCTTGGACCATACC
                     TGCGGAGAAGTACGCTTGGAATTTGCCAGAGATCATCTCGCCTCGAGATCTCGGTTAG
                     AGACAGTTCATTGATGGCCTATTTGTGTATTGATGTACTCTGCTTTTCAAGAAGTTGG
                     CTATTTGAAAACCTGGCAGCTTCATTCGTCCCTCATGTATTGTTGTCAAGAAGACATG
                     GGCTGCAGGCGCAACGGTGCTTTTATGTGCCGAAACTGTATAGTTCCTCCCCAGGATC
                     CTCTCAGGGAACTGATACCTCCTACGCTTGTGCCTCGCACTCGTAATCCTTTTTTTTC
                     AGCGAAACTTTCTTCCAACAAAGCTTGACAAGATTCCAAGCGACATTGGCATCTTGGG
                     ATACACGCAATGTCCCCCTTTGACCACAAGTGTCATAACCAAACGGACCAAGTTGGTT
                     CATTTTCAAGGAAACTTGATCAACATTTTACGCTGTGATGGTCCTTTCCCGGAGCGTA
                     TAGTAAATGAAGAGAGCTGTCATCAATTTCCCATAAGAGTGCTAACCAGAGCATCCGT
                     AGTTGCTGAGAGAGATCAAAACAGCTGTTGTTTTACATAGGCGCTGCAACAGAGCTAC
                     ATCAGGACGATCCCGCGGGGATGGCTATAGCCAGCGATTCGCAGGGAAACCAGGTGGG
                     GTTGAATCAGCAACTTTGTAATTTTGTGAAGCAAATCTATCATACTTCATCTACCGAT
                     CGAAAGTCTTATGAATTATTTCCGAATCATTTCCCAAGGAGGACCACTTTTATGCGTC
                     CATTATACTC"
                     /label="TTTTGCTGAAGTTTTCTGTCTCGAATAAACGTTTTCTCCCTCTACTAGTA
                     ATAAAGAAACTGGCTGGGTTGCGATTGCCTTATTGCCTTGGACCATACCTGCGGAGAA
                     GTACGCTTGGAATTTGCCAGAGATCATCTCGCCTCGAGATCTCGGTTAGAGACAGTTC
                     ATTGATGGCCTATTTGTGTATTGATGTACTCTGCTTTTCAAGAAGTTGGCTATTTGAA
                     AACCTGGCAGCTTCATTCGTCCCTCATGTATTGTTGTCAAGAAGACATGGGCTGCAGG
                     CGCAACGGTGCTTTTATGTGCCGAAACTGTATAGTTCCTCCCCAGGATCCTCTCAGGG
                     AACTGATACCTCCTACGCTTGTGCCTCGCACTCGTAATCCTTTTTTTTCAGCGAAACT
                     TTCTTCCAACAAAGCTTGACAAGATTCCAAGCGACATTGGCATCTTGGGATACACGCA
                     ATGTCCCCCTTTGACCACAAGTGTCATAACCAAACGGACCAAGTTGGTTCATTTTCAA
                     GGAAACTTGATCAACATTTTACGCTGTGATGGTCCTTTCCCGGAGCGTATAGTAAATG
                     AAGAGAGCTGTCATCAATTTCCCATAAGAGTGCTAACCAGAGCATCCGTAGTTGCTGA
                     GAGAGATCAAAACAGCTGTTGTTTTACATAGGCGCTGCAACAGAGCTACATCAGGACG
                     ATCCCGCGGGGATGGCTATAGCCAGCGATTCGCAGGGAAACCAGGTGGGGTTGAATCA
                     GCAACTTTGTAATTTTGTGAAGCAAATCTATCATACTTCATCTACCGATCGAAAGTCT
                     TATGAATTATTTCCGAATCATTTCCCAAGGAGGACCACTTTTATGCGTCCATTATACT
                     C"
                     /note="Geneious type: Editing History Deletion"
     end             complement(239..268)
                     /original_coord="NW_015971547:37150_37121:1"
                     /label="end"
     end             952..981
                     /original_coord="NW_015971547:36437_36408:-1"
                     /label="end"
     gene            complement(1318..>1427)
                     /locus_tag="SPPG_06059"
                     /db_xref="GeneID:27689392"
                     /label="gene"
     mRNA            complement(1318..>1427)
                     /locus_tag="SPPG_06059"
                     /product="uncharacterized protein"
                     /transcript_id="XM_016754265.1"
                     /db_xref="GeneID:27689392"
                     /label="uncharacterized protein mRNA"
     CDS             complement(1325..>1427)
                     /codon_start=2
                     /locus_tag="SPPG_06059"
                     /product="uncharacterized protein"
                     /protein_id="XP_016606390.1"
                     /db_xref="GeneID:27689392"
                     /Original_Translation="MLFGSRLLISSSHKMSAPRRHWFRLLVISLITITP
                     AILLCVALSFTYVTTTSAEWAKQAVFSGVIYQGDNMRGPLKNCILLTDPSRLACSGPL
                     CSVASRDSPPFCVQARWAKNFCIAACVLVSLGVLGILVLTVIKLVHLKRDFKHGGRRI
                     RKTHPALAFLAFLVTILNVFSILCLLAALLVGGNAFLNLQPPNGNFATDLVIPDSTVA
                     WLPGKGMTFGLVAWILGVLGISAGTVVFDMPKSQNEWGLLPPKDPHERQIDIIVEEDE
                     LEHHRDSIDVA"
                     /label="uncharacterized protein CDS"
     misc_feature    1427^1428
                     /Original_Bases="TCATTCTGAGATTTTGGCATATCAAATACCACAGTTCCCGC
                     CGAGATACCCAATACTCCAAGGATCCAGGCCACCAACCCAAACGTCATCCCTTTTCCA
                     GGTAGCCAGGCTACGGTTGAATCGGGTATCACCAGATCGGTTGCAAAGTTCCCGTTTG
                     GTGGCTGGAGATTGAGAAAAGCGTTGCCGCCGACAAGAAGGGCAGCCAGGAGGCATAA
                     AATACTGAAAACGTTGAGGATTGTAACCAGGAAGGCGAGAAAAGCCAACGCAGGGTGA
                     GTTTTTCGAATTCGACGACCACCGTGTTTGAAATCCCGCTTCAAGTGGACTAATTTGA
                     TAACAGTCAAGACCAAAATCCCTAGTACGCCGAGGCTAACAAGCACGCAGGCCGCAAT
                     GCAGAAATTCTTTGCCCATCGTGCCTGCACACAGAATGGGGGGGAATCCCTCGACGCG
                     ACAGAGCACAAGGGGCCCGAGCAGGCAAGTCGACTCGGATCCGTCAGCAGTATACAGT
                     TTTTTAAGGGGCCGCGCCTTGATGAGAAAAGAGACCAGCGTTAACGGAAAACAAGGAC
                     GGAGCATACGTTCTACGCGAATAATCCCAACCCCGCCCGCGGACGAAAT"
                     /label="TCATTCTGAGATTTTGGCATATCAAATACCACAGTTCCCGCCGAGATACC
                     CAATACTCCAAGGATCCAGGCCACCAACCCAAACGTCATCCCTTTTCCAGGTAGCCAG
                     GCTACGGTTGAATCGGGTATCACCAGATCGGTTGCAAAGTTCCCGTTTGGTGGCTGGA
                     GATTGAGAAAAGCGTTGCCGCCGACAAGAAGGGCAGCCAGGAGGCATAAAATACTGAA
                     AACGTTGAGGATTGTAACCAGGAAGGCGAGAAAAGCCAACGCAGGGTGAGTTTTTCGA
                     ATTCGACGACCACCGTGTTTGAAATCCCGCTTCAAGTGGACTAATTTGATAACAGTCA
                     AGACCAAAATCCCTAGTACGCCGAGGCTAACAAGCACGCAGGCCGCAATGCAGAAATT
                     CTTTGCCCATCGTGCCTGCACACAGAATGGGGGGGAATCCCTCGACGCGACAGAGCAC
                     AAGGGGCCCGAGCAGGCAAGTCGACTCGGATCCGTCAGCAGTATACAGTTTTTTAAGG
                     GGCCGCGCCTTGATGAGAAAAGAGACCAGCGTTAACGGAAAACAAGGACGGAGCATAC
                     GTTCTACGCGAATAATCCCAACCCCGCCCGCGGACGAAAT"
                     /note="Geneious type: Editing History Deletion"
ORIGIN      
        1 cattcaccgc ctcgcctact ctacttaaga cgcactggtt tactcttgca gcgcttacac
       61 gatacagtgt atcaagctcg cgattgtgaa ggcgaccgat tatcgtcaat atcatctact
      121 aaccacggat tcaactttat caacttgact actgcctgga tccaaggcaa cctcctcggt
      181 tgctttcact ttgttattat aactctcgat gcaataacta atatcctttc cgttagcata
      241 gtgtggaggc gattgaaaat ggcactagga cccattatta tccggattaa tccggttaat
      301 catatcgcat aatcagaacc cccctctatc gctcagattg gtgtggcatg tattgtaatg
      361 tttttttttt aaactgcggt gaggcgcatg ccaaaggtct ataaaagggg gaccttttcc
      421 ctctttcctc tttacccatc ctcgagtcga agcatctgcg caacgctcat tgcgacccac
      481 acaacctcat cgcgactcgg tcaaccatga gaacgccgat gtggtggtgt cgaggacctc
      541 gaccgcccga cagcaaccgt gatcagaacc agcggcaacc aatcggatcc gataacaaaa
      601 cctactatta tactgccaca ttagttgagc ttggttggta tgtatcgatg gcatttcttg
      661 catttcttgt catcgggtca cctcgctgac atgcagtttt tttagtctcc aagcctttgt
      721 cactgaaaat ccaccagctt gtgatgctgc ccagtcgatt cgctcctgga tgcaagagtc
      781 tggcttcaat gccatcaaga gttctggatc aaggcctagt agggaccgtg tgtggtggtg
      841 ggcaattatc cggttagaac aaccgttacg tattgcgtgt ataattgcct agtagttagt
      901 tagttagctt ttccgagcca gtttacgctg gttcactccc tggtgtagta gctagtgcca
      961 gtttctgtca cctctacact aagtaaaact tgtcgattac tgtgccactt actgtctccc
     1021 atttattttt actttgatct tacctagcat gagaatattc agaacttgaa aggatcaagt
     1081 ttattgatgc tatgtatctc aaactatggg tgacatcgcc atcctaccat cgcagccggt
     1141 tcacataatt ctcagtgcat ataactggta attggcagca gtatgctgtg tcctcccaat
     1201 actagggtgt ctcagaaacc ggtgatggga gacggcctga ggtttggaat ctacagtttt
     1261 atctcttttc tctgaaatta ttcttataga gacattttat agtgaaaggt tgtatttggc
     1321 ggcattatgc aacatcgatg ctgtcacgat ggtgttctag ctcatcttcc tcaacgataa
     1381 tgtcaatttg tctttcatgg gggtcttttg gaggcaacag tccccat
//
LOCUS       NW_015971544.51_-_partial_ghost        3059 bp    DNA     linear   UNA 13-MAY-2023
DEFINITION  Spizellomyces punctatus DAOM BR117 chromosome Unknown supercont1.8,
            whole genome shotgun sequence.
ACCESSION   geneious|urn:local:
VERSION     geneious|urn:local:.:1rs-g96hokv:11
KEYWORDS    .
SOURCE      .
  ORGANISM  .
FEATURES             Location/Qualifiers
     partial_ghost   1..>3059
                     /created_by="gfaure"
                     /label="partial ghost"
     end             complement(1059..1088)
                     /original_coord="NW_015971544:538652_538623:-1"
                     /label="end"
ORIGIN      
        1 ctggcacttg taatatagcc gttggcacaa tcgaaatgac tctgtgtttg gcgacccgcg
       61 catgtcactt aggtgcgatt gtaaatacca taacgtctat cattcgggaa gggagatgag
      121 atgcctttca tacaaattcg cgtatagctc tgccacataa ctacatacca acagagctgc
      181 atgggtggat tttcgacatc gctttaataa aaagttttcc agtgcgaccg actcggtacg
      241 acggctgatt agcaaatgac tgaagggata agtagcatta atattattca catatatgtt
      301 catttgttac atactgtccg tatcctctag ctagtgacag attggatcca cacgtaaacc
      361 caacttttgg gatggaaata ggagaatacc aaccataact gaggtaaata aaaatccaac
      421 tcttcctcat caaattcctc cagccgttca catatatagt gttgtattcc aacgctttct
      481 ggatatctcg atatatacaa gagagccaac cgggaattaa agaactcgct ttgaaacagc
      541 cgtaatagca agctacttgt ctgctgcttg ccactattac tgttagacat gctgtggatg
      601 tgagtttcaa ggtgcaaagg agggcgagaa taggacgagg tgtcgttgct cgcagtttgt
      661 aaaccccgct gatcgttgat acagtgacgt tgagagctca ctgacgagca atggcaacgc
      721 gcgcaaaaga aagctcggta gcccctattg atgcttacgc ttgtgccctc taacgtatcc
      781 catcgcccgt cagaagggag gaaatccggt ggttgaacac agcgttgggt aacttgcgaa
      841 gcggtccaca tcttgccttg tgcacgtgat aatgtggcat tgttcacata ggcctcccta
      901 cctggacttt cggcagaagg tattgtgtaa ataatactgc agtgatgaca acaacagcgc
      961 tgttaatagg ggtagctcta cattgacgga taggagaaag ctctgcaccg tggtgggtag
     1021 cctctagttg agctcacaat ggggttgaat atatcttata gtgtagaggt gacagaaact
     1081 ggcactagct actacaccag ggaataaacc ggcgacaacc ggttcggaaa agctaactaa
     1141 ctaagctact actaggcaat tatacacgca atacgtaacg gttggtttta accggataac
     1201 tgcccaccac cacacgcggt cgccttgatc cagaactctt gatggcattg aagccagact
     1261 cttgcatcca ggagcgaatc gactgggcag cgtcacaagc tggaggattt tcagtgacaa
     1321 ggcttggaga ctaaaactgc atgtcagaag atgacctgat gacaagaaat gcaagaaatg
     1381 ccatcgatac ataccaacca agctcaacta atgtggcagc ataatagtag gttttgttat
     1441 cggatccgat tggttgccac tggttctgat cacggttgct gtcgggcggt cgaggtcttc
     1501 ggcaccacca catctgcatg ctcatgggtg accgagttgc aatgaggttg caatgtgggt
     1561 cgcaatgagc atttgtgcag atggagagtc aaggatgggt aaagaggaaa gagggaagag
     1621 gcagcaaaag gccccctttt atagaccttc ggcatgcgcc tcaccgcagt ttaaaaaaaa
     1681 aacattacat gcatgccaca ctgcagtttg gagaacatta gcatgcatcc ttaccgcttt
     1741 gagcgataga tgggggtgct gattatgcga tatgattaac cagattatcc ggataataat
     1801 gggtcttagt gccattttca cccgcgcaaa aggccatatt tacatgaaaa aggtttgtgt
     1861 gaatacacaa tgaattgtgg tgtgctacga ttgtgagagc ctgaacaaag aactggagca
     1921 gtgtattctc ttgtcatcag atttagacat aggccaactg tccaatttcg cctcgggtat
     1981 caacaagttt atattccgtt gcagatccac ttctatttac accttttaca aggaaggcac
     2041 ggaacaaaac gtatacaggt gaatgaatat gatgtgtaag actttaacgc tcgcaaaccc
     2101 catggtcttg tccagacaac tgcgggcgca ctgctggaga ttaatcaagg aacaaccgtg
     2161 ctcgtcgcac ggaaattctc cacaggtgta gtgccaccaa tggtattacc atcgctcata
     2221 agagcgagtc ctatccggaa agcaggcaaa cttggtccat atatacgccg gcacacaaca
     2281 ctcagtccaa cttgtttacg tgtattcctc cccgtgtata gggatggtcc aacgaccaaa
     2341 tattgcaccg cgagatactg accagacgat gcgtcgagtt attgaacgga acgggttgat
     2401 ctcctccttc catacctgcg caatccacac catctgctgg taaagggata gaaattgggg
     2461 tagttgtcaa tgtcctcaag gtctcaaaaa actgcgcggc gtcatcggca aatctcgaac
     2521 aatagacgtg gtccagccga cgaaaccgtt cactcacgga ccacgtctct actggaaaat
     2581 ccggtaataa gcttttcaaa acatctgggc tcttggtctc gccgttggaa atctcctctc
     2641 caggtatagg aatcatcgta atttgctgac cacggacggg tattttgcct ccggcagatg
     2701 gagactctac aatggggagt acggcggtct gccttgtagt agaggcatcc tttatagctg
     2761 cagctgcgat tagaacctcg caagtactgc cgcggactac ctcaccgccc cccacccctt
     2821 ccccctgttg attacaggga aaagacatgt tttgttcgac cagttgccca gcgtcatcct
     2881 taacattggt agactggtga gatcttggca ctaatttggt catcgccagt ccatcgctta
     2941 catcgaggga gccgtccacc ttttccaccg gtatcttcac actagcattt gagcatctcc
     3001 gtttgctgct tcgctcctct ccgggctgtt cacttgaatc ccgctgccgt ttatatgaa
//
LOCUS       NW_015971538.93_-_ghost        1427 bp    DNA     linear   UNA 13-MAY-2023
DEFINITION  Spizellomyces punctatus DAOM BR117 chromosome Unknown supercont1.2,
            whole genome shotgun sequence.
ACCESSION   geneious|urn:local:
VERSION     geneious|urn:local:.:1rs-g96hokv:12
KEYWORDS    .
SOURCE      .
  ORGANISM  .
FEATURES             Location/Qualifiers
     ghost_fanzor    <1..>1427
                     /created_by="gfaure"
                     /label="ghost"
     misc_feature    
                     /Original_Bases="AAGTGCCTGTGCCGACAAAAAGAGTGCAAATGACATTCATT
                     GTCAGACATGAGACACTTTACGTCGGTCGCTGGCATAGGCACACCTTATATGTAGCCG
                     ATATTGTTGATGATGCTCCACAAAGGCGAAAAGGTGATACCGTCGTTTGTCAAAAGAG
                     TCCTCAAAGGCTGTTGTTAAATGCGGCGCTAAACGAGCGGTGGGAGTAAATCGCGGGA
                     ATGGGTAGAATGCGAGGTTGATTGCCAAAACAAGTTGAAACCCGAATTCTCCTAGTTC
                     CTCTCTTTTGTGTGTCTTGTATGGAAAGACCCAATGTACCCTGCCACTACACACACCG
                     TACGTAGACTAGTAGAACAAGAGTTGCCTTGCAAAGTGATGCTGATGATGAAGAAAAC
                     CTCAAAATACGAAATGCAGCCCAACCAAGAAAAAAAACCAGCCAGGCCAAAATCAAAA
                     GGACGAGGGCGGGAGGGGGGAAAAGCCGTGTGGATTTCTCCTGTTGATATGGGGACAA
                     CAACAGAAACTCTATTCAGAAGGGAGTTGTATCCATAACTCAAGCAAGTGGGCGCGAC
                     CTTCTATATATGGTAACAATATATACAAACTCGACGTGAGGCGCAGGGT"
                     /label="AAGTGCCTGTGCCGACAAAAAGAGTGCAAATGACATTCATTGTCAGACAT
                     GAGACACTTTACGTCGGTCGCTGGCATAGGCACACCTTATATGTAGCCGATATTGTTG
                     ATGATGCTCCACAAAGGCGAAAAGGTGATACCGTCGTTTGTCAAAAGAGTCCTCAAAG
                     GCTGTTGTTAAATGCGGCGCTAAACGAGCGGTGGGAGTAAATCGCGGGAATGGGTAGA
                     ATGCGAGGTTGATTGCCAAAACAAGTTGAAACCCGAATTCTCCTAGTTCCTCTCTTTT
                     GTGTGTCTTGTATGGAAAGACCCAATGTACCCTGCCACTACACACACCGTACGTAGAC
                     TAGTAGAACAAGAGTTGCCTTGCAAAGTGATGCTGATGATGAAGAAAACCTCAAAATA
                     CGAAATGCAGCCCAACCAAGAAAAAAAACCAGCCAGGCCAAAATCAAAAGGACGAGGG
                     CGGGAGGGGGGAAAAGCCGTGTGGATTTCTCCTGTTGATATGGGGACAACAACAGAAA
                     CTCTATTCAGAAGGGAGTTGTATCCATAACTCAAGCAAGTGGGCGCGACCTTCTATAT
                     ATGGTAACAATATATACAAACTCGACGTGAGGCGCAGGGT"
                     /note="Geneious type: Editing History Deletion"
     end             complement(447..476)
                     /original_coord="NW_015971538:370670_370641:-1"
                     /label="end"
     end             1160..1189
                     /original_coord="NW_015971538:371383_371354:1"
                     /label="end"
     misc_feature    1427^1428
                     /Original_Bases="GGTTGACCACATATGTGAGGAAAAGGGCTGCCAAACTCTAT
                     ACCTTTTGGTGCGCACAGTATGCCAATTCAAAAGACATTGGCCTGGCCTGCGGCTACT
                     GCGCGCACGTGGCAAGGTCGCGTTCGGCTTACATACGCGTGGCCTACTTACAAGACCG
                     CTGGATCGTCAAGTTGGCATGTCTTTGACCGCAACATACTGACCAGTTACCCAGGGCC
                     GCATGCCGCCCCGCAGCGCATCGTTCAACACGACCGACCATACTCAGGGTCTCACACC
                     ACCCCGTAGCGCATCTTTTACCATGCTCGACCAGCTTGGTAAAAAAGGGGAAGCGACA
                     ATGATGGCGATTCCACGAGATGTACGCATCAAGTATCCCATTCGACCGGCTGCCAATG
                     CGGCAGAAGGTGTTCTCAAGACTGCTGTCATGGGAGATGACGGGGCGGATGAGCGAAC
                     GAGAAGCTTCCAAGTGAGTTTTGGTTATGTGGAAACTCTAGTTAATCTAGACCTCCTC
                     ACCTCTTTGCATAACGTAGATAAAGGCAAAACTCCTTGCGGCCCTTACAGTCCTCATC
                     ATATACGTCATGTTCTGGTCTCGCCTTGCATTGGCCATCCCTCTTCCACCGTCCCAAA
                     TCCTATCACTGTTCCTTCCAGTCCTATTGGGTGGTTTGGTCCGACCATTGACACCTTA
                     CCCACTGCTTGCCATGCTGCTAACGGGTCTAGTTCTCCGCAACCTCCTTCCTAATTGG
                     GTTGGAAACCCACCACATCAAATCGCAAAAGCATTCTTTTCTTTTGCTCTATCAACGG
                     TAGTTTCAAGAGCTGGATTGGCAATTTCATTATCGACATTTATCTCTCATGTACGTGC
                     CACGCTGGCTGTCGGAGTTCTACCTGTGATTGTCGAAGCAGGATGGTTGAGCATACTT
                     TCACATGGAGTGTTTGGTTTACCCTGGGAATGGGCTTTCATACTTGGGACGGGCGTCG
                     CTAGTGTGAGCCCTGGTGTCGTTGTTCCCCTGCTGTTGGGTCTTGTAGACGGGGGTGA
                     TGCTCGATGGAAATCAAATAGGACTGTCAGGATTCTGTTGGCGGCGACTGGAGTGGAT
                     GTTTTAATTGCGACAACCGCATTTGGAGTTGCTGTTGCGGTTGTGGAAGGTGTGCTAG
                     AGGGGCGTGGCATTGGGCGATGGTGGGTCGTGAGAGGGCTCTTGGAGGTGG"
                     /label="GGTTGACCACATATGTGAGGAAAAGGGCTGCCAAACTCTATACCTTTTGG
                     TGCGCACAGTATGCCAATTCAAAAGACATTGGCCTGGCCTGCGGCTACTGCGCGCACG
                     TGGCAAGGTCGCGTTCGGCTTACATACGCGTGGCCTACTTACAAGACCGCTGGATCGT
                     CAAGTTGGCATGTCTTTGACCGCAACATACTGACCAGTTACCCAGGGCCGCATGCCGC
                     CCCGCAGCGCATCGTTCAACACGACCGACCATACTCAGGGTCTCACACCACCCCGTAG
                     CGCATCTTTTACCATGCTCGACCAGCTTGGTAAAAAAGGGGAAGCGACAATGATGGCG
                     ATTCCACGAGATGTACGCATCAAGTATCCCATTCGACCGGCTGCCAATGCGGCAGAAG
                     GTGTTCTCAAGACTGCTGTCATGGGAGATGACGGGGCGGATGAGCGAACGAGAAGCTT
                     CCAAGTGAGTTTTGGTTATGTGGAAACTCTAGTTAATCTAGACCTCCTCACCTCTTTG
                     CATAACGTAGATAAAGGCAAAACTCCTTGCGGCCCTTACAGTCCTCATCATATACGTC
                     ATGTTCTGGTCTCGCCTTGCATTGGCCATCCCTCTTCCACCGTCCCAAATCCTATCAC
                     TGTTCCTTCCAGTCCTATTGGGTGGTTTGGTCCGACCATTGACACCTTACCCACTGCT
                     TGCCATGCTGCTAACGGGTCTAGTTCTCCGCAACCTCCTTCCTAATTGGGTTGGAAAC
                     CCACCACATCAAATCGCAAAAGCATTCTTTTCTTTTGCTCTATCAACGGTAGTTTCAA
                     GAGCTGGATTGGCAATTTCATTATCGACATTTATCTCTCATGTACGTGCCACGCTGGC
                     TGTCGGAGTTCTACCTGTGATTGTCGAAGCAGGATGGTTGAGCATACTTTCACATGGA
                     GTGTTTGGTTTACCCTGGGAATGGGCTTTCATACTTGGGACGGGCGTCGCTAGTGTGA
                     GCCCTGGTGTCGTTGTTCCCCTGCTGTTGGGTCTTGTAGACGGGGGTGATGCTCGATG
                     GAAATCAAATAGGACTGTCAGGATTCTGTTGGCGGCGACTGGAGTGGATGTTTTAATT
                     GCGACAACCGCATTTGGAGTTGCTGTTGCGGTTGTGGAAGGTGTGCTAGAGGGGCGTG
                     GCATTGGGCGATGGTGGGTCGTGAGAGGGCTCTTGGAGGTGG"
                     /note="Geneious type: Editing History Deletion"
ORIGIN      
        1 caagctgcaa ccaaaagagg cgcgtcacgg actgtgtgaa gaactttatg gtaattcagg
       61 gtgtgtttac cattgccgcc tgtaaggtta tcggcgaatg attggattga ttacgtaaga
      121 caactgggat atgactttgc aagctccagt tgccattgca gcaaccgaac aagcagagtg
      181 caactgcagc aggatatggg gccggcgact cttttttttg cttgcaaagt ccactgcccc
      241 ccatctggac agtcaaaacg aatgccatca tttgcggtga gccaataagc aaaagaaagg
      301 gcggggagcc cgagtcactt ggacgcgtta agaaggttaa agtttcattg agcaatattc
      361 ccgctgtgac actgcattat gccacggtat tggagaaata ttttgacatt gaaaaaaaag
      421 gatataccct gcctatcccc agaacatagt gtggaggcga ttgaaaatgg cactaggacg
      481 cattattatc cggattaatc cggttaatca tatcgcataa tcagaacccc cctctatcgc
      541 tcagattggt gtggcatgta ttgtaatgtt ttttttttaa actgcggtga ggcgcatgcc
      601 aaaggtctat aaaagggggg ccttttccct ctttcctctt tacccatcct cgactcgaag
      661 catctgcgca acgctcattg cgacccacac aacctcatcg cgactcggtc aaccatgaga
      721 acgctgatgt ggtggtgtcg aggacctcga ccgcccgaca gcaaccgtga tcagaaccag
      781 cggcaaccaa tcggatccga taacaaagcc tactattata ctgccacatt agttgagctt
      841 ggttggtatg tattgatggc atttcttgca tttcttgtca tcgggtcacc tcgctgacat
      901 gcaagttttt tttagtctcc aagccttgtc actgaaaatc caccagcttg tgacgctgcc
      961 cagtcgattc gctcctggat gcaagagtct ggcttcaatg ccatcaagag ttctggatca
     1021 aggcctagta gggaccacgt gtagtggtgg gcagttatcc ggttagaaca accgttacgt
     1081 attgcgtgta taattgccta gtagtagtta gttacctttt ccgaaccggt tgtcgccggt
     1141 ttattccctg gtgtagtagc tagtgccagt ttctgtcacc tctacactaa acaatgtaca
     1201 gacggaaaac agaaacaaaa attgtacatg aaaaacgtac atatatgaga gatagcatga
     1261 acaagcaacc gagtcacggc caagatatgg tgccgacggg taaagataaa atgttggcaa
     1321 cctcacaaaa actacacaag tagtcgatca aaccaaagtg tggccgcacc ctcttgaaaa
     1381 gaatacattg atgcctaaac gcagttgcaa accatgaacc actggaa
//
LOCUS       NW_015971545.46_-_ghost        1681 bp    DNA     linear   UNA 13-MAY-2023
DEFINITION  Spizellomyces punctatus DAOM BR117 chromosome Unknown supercont1.9,
            whole genome shotgun sequence.
ACCESSION   geneious|urn:local:
VERSION     geneious|urn:local:.:1rs-g96hokv:13
KEYWORDS    .
SOURCE      .
  ORGANISM  .
FEATURES             Location/Qualifiers
     ghost_fanzor    <1..>1681
                     /created_by="gfaure"
                     /label="ghost"
     misc_feature    
                     /Original_Bases="AGCTCTCATCAGACGCACAGAGTTTCTGATTCATCCTCATC
                     ATTCAAGTTTCCGTTCGACATGCAGAGTCAACCCGCATCGGATCCATCGTGAACGTCA
                     TGGTAGCGAGTAACAACCATACTGGGTTGGACTCGGCCATCACATACAAAGCATCCTC
                     CACCATGTTACCAACAAATTGCCATCATGGGACAGGGGCATCCGCACCGCCGACTACC
                     CTCAGCGCACATCAAGCGCAAAGTGGGTATACCTGCACACGAAAATGGAAGACCTTTC
                     CATGTTTTGCCGCTCCTCCCGGCTCCATGATTTCATATATAGTCATTTTTTTTGCTCC
                     TCCTAATCTGACCGATTCTATACAGAATCATAGATGGAGTACTGTAGTATAGTGTTGT
                     ATCAAGTAGACAATATGCTATGGCTGTGTACATTGTAGTATAATTAGAGAAATTGTTA
                     TTCTGTTGAATATACTGGAACATCGAGTTTTCCTTCAATCAAACCATGCTGAATATCT
                     TACTTCGCCAGCGATCCTGGTTGATTAGAATGGATGATATAAAAGTCCTCCGAAGATT
                     TCATCTGGGGAATTAGCTCAAATGGTAGAGCGCTCGCTTAGCATGCGAGAGGCACGGG
                     GATCGATACCCCGATTCTCCATCCATATCTCGTAGGCAACACGTTTAGGCAACACGTT
                     TTTTTGAATTCTTTCATCTAAGGTTGTCACTCCTTGAAATTTGTTGCGCTACCAACCA
                     GCCAGTCGTTCTTTGTTCATGGCTT"
                     /label="AGCTCTCATCAGACGCACAGAGTTTCTGATTCATCCTCATCATTCAAGTT
                     TCCGTTCGACATGCAGAGTCAACCCGCATCGGATCCATCGTGAACGTCATGGTAGCGA
                     GTAACAACCATACTGGGTTGGACTCGGCCATCACATACAAAGCATCCTCCACCATGTT
                     ACCAACAAATTGCCATCATGGGACAGGGGCATCCGCACCGCCGACTACCCTCAGCGCA
                     CATCAAGCGCAAAGTGGGTATACCTGCACACGAAAATGGAAGACCTTTCCATGTTTTG
                     CCGCTCCTCCCGGCTCCATGATTTCATATATAGTCATTTTTTTTGCTCCTCCTAATCT
                     GACCGATTCTATACAGAATCATAGATGGAGTACTGTAGTATAGTGTTGTATCAAGTAG
                     ACAATATGCTATGGCTGTGTACATTGTAGTATAATTAGAGAAATTGTTATTCTGTTGA
                     ATATACTGGAACATCGAGTTTTCCTTCAATCAAACCATGCTGAATATCTTACTTCGCC
                     AGCGATCCTGGTTGATTAGAATGGATGATATAAAAGTCCTCCGAAGATTTCATCTGGG
                     GAATTAGCTCAAATGGTAGAGCGCTCGCTTAGCATGCGAGAGGCACGGGGATCGATAC
                     CCCGATTCTCCATCCATATCTCGTAGGCAACACGTTTAGGCAACACGTTTTTTTGAAT
                     TCTTTCATCTAAGGTTGTCACTCCTTGAAATTTGTTGCGCTACCAACCAGCCAGTCGT
                     TCTTTGTTCATGGCTT"
                     /note="Geneious type: Editing History Deletion"
     end             complement(463..492)
                     /original_coord="NW_015971545:821090_821061:-1"
                     /label="end"
     end             1174..1203
                     /original_coord="NW_015971545:821801_821772:1"
                     /label="end"
     gene            1473..1545
                     /locus_tag="SPPG_10122"
                     /db_xref="GeneID:27692830"
                     /label="gene"
     tRNA            1473..1545
                     /locus_tag="SPPG_10122"
                     /product="tRNA-Ala"
                     /db_xref="GeneID:27692830"
                     /label="tRNA-Ala"
     misc_feature    1681^1682
                     /Original_Bases="ATGCTGCATCAGTACTTGAAAATCAGTAATGCGATTTCAAT
                     GAGATGATCACAGAACGACAGGCCAATGATCAGTACATGAATAGGTTTTTACTGTTAC
                     CGTAGATTCATCTCATCTGGTCGCATCCATTCTCTTCATCAACAAATATCCTGTTTCA
                     AAGTCGACATCGTATATATTTGACTCTTAACTGTGTACATATACAAAAACTACAGAAA
                     GCCTCCATGATCACGGAAGAAATAGATACAAGGAAGCCATATTTCATACAGGGTGCAG
                     GCTTTTCAACAAAACTATATGTGGGATATGCAGAAAATGATCAGATATTCTCGACCGT
                     TCCTAGACTTGTAACCACTGGCTGGACGGGTTGCGCCGTCGCTTGGTTGGAGGGGCCT
                     TGTGCTTGAACGGGTGTTGACTGAGTGGGAGCGGCTTGAGTTGGTGTTGACTGAGCGG
                     GAGCCGCTTGAGTGGGAGCCGCATGAGTGGGAGCCGCATGAGTGGGAGCCGCATGAGT
                     GGGAGCTGCTTGGGTGGGAGCCGCTTGAGTGGGAGCCGCATGAGTGGGAGCCGCATGA
                     GTGGGAGCCGCATGAGTGGGAGCTGCTTGGGTGGGAGCTGCTTGGGTGGGAGCGGCTT
                     GAGTGGGAGCTGCTTGAGCGGGAGCCGCATGAGTGGCAGCCGCATGAGTGGGAGCGGC
                     TTGGGTGGGAGCTGCTTGAGTGGGAGCCGCATGAGTGGGAGCGGGTTGCGCCGCTCGA
                     ACTGGTGCTGTTACTCCAGAAGGTCCGGGTTCAGCAGCAGGAGGTAACGGGACAGGTT
                     CCGGAAGTTTTGACGGAGCAACTGGTTGTCCGACAATTGGCTGGTCCCGATGCGCATC
                     TTTCATCTCCTCCGCCATCA"
                     /label="ATGCTGCATCAGTACTTGAAAATCAGTAATGCGATTTCAATGAGATGATC
                     ACAGAACGACAGGCCAATGATCAGTACATGAATAGGTTTTTACTGTTACCGTAGATTC
                     ATCTCATCTGGTCGCATCCATTCTCTTCATCAACAAATATCCTGTTTCAAAGTCGACA
                     TCGTATATATTTGACTCTTAACTGTGTACATATACAAAAACTACAGAAAGCCTCCATG
                     ATCACGGAAGAAATAGATACAAGGAAGCCATATTTCATACAGGGTGCAGGCTTTTCAA
                     CAAAACTATATGTGGGATATGCAGAAAATGATCAGATATTCTCGACCGTTCCTAGACT
                     TGTAACCACTGGCTGGACGGGTTGCGCCGTCGCTTGGTTGGAGGGGCCTTGTGCTTGA
                     ACGGGTGTTGACTGAGTGGGAGCGGCTTGAGTTGGTGTTGACTGAGCGGGAGCCGCTT
                     GAGTGGGAGCCGCATGAGTGGGAGCCGCATGAGTGGGAGCCGCATGAGTGGGAGCTGC
                     TTGGGTGGGAGCCGCTTGAGTGGGAGCCGCATGAGTGGGAGCCGCATGAGTGGGAGCC
                     GCATGAGTGGGAGCTGCTTGGGTGGGAGCTGCTTGGGTGGGAGCGGCTTGAGTGGGAG
                     CTGCTTGAGCGGGAGCCGCATGAGTGGCAGCCGCATGAGTGGGAGCGGCTTGGGTGGG
                     AGCTGCTTGAGTGGGAGCCGCATGAGTGGGAGCGGGTTGCGCCGCTCGAACTGGTGCT
                     GTTACTCCAGAAGGTCCGGGTTCAGCAGCAGGAGGTAACGGGACAGGTTCCGGAAGTT
                     TTGACGGAGCAACTGGTTGTCCGACAATTGGCTGGTCCCGATGCGCATCTTTCATCTC
                     CTCCGCCATCA"
                     /note="Geneious type: Editing History Deletion"
ORIGIN      
        1 tgtgagtgcg gaataggctt gtccattggc gcatgtataa gaagctgcca ctgctcgtgt
       61 gtaggcgttt tgaacagcaa tcaccgatcc tatgttcgac tacgtagatg cttgtgctgt
      121 aaactgtcgt ttccgaaatg aagacactcc ctttgcacca tgggttatca attgtggcat
      181 tgggctgtga atggacaagt ggttggatcg gttcttaggc caaatattta ttctgatatg
      241 tagccagctc ttggtggcta ttttcagcat gacatacttt tgggcggacg acattttcat
      301 catgatcggg tcaggtccgc ttgttgctca ggtccaggtc ttcctgtaaa gattgctgta
      361 ttaaaaagac gcacaatata gccatataat cgccagaaca aacgagattc tgtgtacggt
      421 atctgttcca taatggataa tagccgagtt ccggccaatt catagtgtgg aggcgattga
      481 aaatggcact aggacccatt attatccgga ttaatccggt taatcatatc gcataatcag
      541 aacccccctc tatcgctcag attggtgtgg catgtattgt aatgtttttt tttaaactgc
      601 ggtgaggcgc atgccaaagg tctataaaag gggggccttt tccctctttc ctctttaccc
      661 atcctcgact cgaagcatct gcgcaacgct cattgcgacc cacacaacct cattgcgact
      721 cggccaacca tgagaacgcc gatgtggtgg tgtcgaggac ctcgaccgcc cgacagcaac
      781 cgtgatcaga accagcggca accaatcaga tccgataaca aaacctacta ttatactgcc
      841 acattagttg agcttggttg gtatgtatcg atggcatttc ttgcatttct tgtcatcggg
      901 tcacctcgct gacatgcagt tttttttagt ctccaagcct tgtcactgaa aatccaccag
      961 cttgtgacgc tgcccagtcg attcgctcct ggatgcaaga gtctggcttc aatgccatca
     1021 agagttctgg atcaaggctt agtagggacc atgtgtggtg gtgggcagtt atccggttag
     1081 aacaaccatt acgtattgca tgtataattg cctagtagta gttagatagc ttttccgaac
     1141 cggttgtcgc cggtttattc cctggtgtag tagctagtgc cagtttctgt cacctctaca
     1201 ctatagatgt ttgattaact tgcagagacc actagcactg gacgcatagt atttacgcac
     1261 cagctgaatc ttatctgcgg tacaatttga tctcatactg ttgataccaa gtcattggat
     1321 gtattctgga gaatgggata ccactcatct gagatcatgg ttgttgaatg ttctcgtttg
     1381 ctgctttccc gtaattgaca caccttgttc aaggagtgac aatcgagagc taattgaatt
     1441 gataaaaatg cgcgtttgtt tatatttcat caggggaatt agctcaaatg gcagagcgct
     1501 cgcttagcat gcgagaggca cggggatcga taccccgatt ctccacttca tgacgttctt
     1561 ccaaagagaa ttttttttgc acggttatat cggacgttct ctggagtcga acctagctgg
     1621 taggataata tagttgacta tcacgaagta cagttgataa ttcagttgtc attacttacg
     1681 g
//
LOCUS       NW_015971548.30_-_ghost        1630 bp    DNA     linear   UNA 13-MAY-2023
DEFINITION  Spizellomyces punctatus DAOM BR117 chromosome Unknown
            supercont1.12, whole genome shotgun sequence.
ACCESSION   geneious|urn:local:
VERSION     geneious|urn:local:.:1rs-g96hokv:14
KEYWORDS    .
SOURCE      .
  ORGANISM  .
FEATURES             Location/Qualifiers
     ghost_fanzor    <1..>1630
                     /created_by="gfaure"
                     /label="ghost"
     misc_feature    
                     /Original_Bases="TGGGACAATTGGGTAAATCTCTGGCTGTGGAAGGGGAGATG
                     ACCTCAACCAAACACAATCAATATTTGATATACAGTCTTGGGTGAGTCTGACCGACAG
                     CCTGACAACAAAAAGTATCAACACTTACTACAAACTACTGAGCAGGAGAATGAGCTGG
                     ATTTGAAATAGCAGAACATACTCAAGAAGACTGTTGAACATATCAGATCGGGCAGAAT
                     TTTACACAGATATCTTTATCGATTTGTTCGTTCAGATGTTGATATTTACTTTCTTCTC
                     TCCTTCGATACAGCCAAAGGCCAAATGAGGATTGCTTTCATCTCAGACTTACAAGTCA
                     TCCATCATCTGCGTTTTGCTTCAATGAGCGAATGGACGGAATACCACATATGATTAGT
                     CATTTGAATTCACACCGCTGTGTTTTGTCCGTGGCTCATCTAGCTTGTGGCACAGCAA
                     ACCCAGATTTTAAAACACTCTTCTTGCTTTGGGCTGGTCAAAACTCCGCTCCACTTGC
                     ACCTCTACTTACTCAACAATCATGTCGGATCGTTTCCTCTCACTCACACACCTAAGGC
                     TCCGCTACCCAGACGGTCTACCGATATCTGTGGTTGATGCTGTGCAAGCTGTTGATAA
                     GCTGCTAAACAGCGAATGGTTTACTGATACATTCGCTGTCAACCGCCCAAATAGTGAG
                     ATTTTGGACGCTGTAAAAGACCTAAGAGTCTACATCTGCGATACAGCAACCTACAATG
                     CAGGGGTCCTCGCTGCCACGCACACATTACCTGACGTTATGGTCACCGATGAGATGGG
                     CTGGTTTGATGCCCGACTTGATGATGAGACCATATACCTTAATGCGGAGGTTTGTAAA
                     AA"
                     /label="TGGGACAATTGGGTAAATCTCTGGCTGTGGAAGGGGAGATGACCTCAACC
                     AAACACAATCAATATTTGATATACAGTCTTGGGTGAGTCTGACCGACAGCCTGACAAC
                     AAAAAGTATCAACACTTACTACAAACTACTGAGCAGGAGAATGAGCTGGATTTGAAAT
                     AGCAGAACATACTCAAGAAGACTGTTGAACATATCAGATCGGGCAGAATTTTACACAG
                     ATATCTTTATCGATTTGTTCGTTCAGATGTTGATATTTACTTTCTTCTCTCCTTCGAT
                     ACAGCCAAAGGCCAAATGAGGATTGCTTTCATCTCAGACTTACAAGTCATCCATCATC
                     TGCGTTTTGCTTCAATGAGCGAATGGACGGAATACCACATATGATTAGTCATTTGAAT
                     TCACACCGCTGTGTTTTGTCCGTGGCTCATCTAGCTTGTGGCACAGCAAACCCAGATT
                     TTAAAACACTCTTCTTGCTTTGGGCTGGTCAAAACTCCGCTCCACTTGCACCTCTACT
                     TACTCAACAATCATGTCGGATCGTTTCCTCTCACTCACACACCTAAGGCTCCGCTACC
                     CAGACGGTCTACCGATATCTGTGGTTGATGCTGTGCAAGCTGTTGATAAGCTGCTAAA
                     CAGCGAATGGTTTACTGATACATTCGCTGTCAACCGCCCAAATAGTGAGATTTTGGAC
                     GCTGTAAAAGACCTAAGAGTCTACATCTGCGATACAGCAACCTACAATGCAGGGGTCC
                     TCGCTGCCACGCACACATTACCTGACGTTATGGTCACCGATGAGATGGGCTGGTTTGA
                     TGCCCGACTTGATGATGAGACCATATACCTTAATGCGGAGGTTTGTAAAAA"
                     /note="Geneious type: Editing History Deletion"
     gene            <1..1068
                     /locus_tag="SPPG_06413"
                     /db_xref="GeneID:27689721"
                     /label="gene"
     CDS             49..348
                     /locus_tag="SPPG_06413"
                     /codon_start=1
                     /product="uncharacterized protein"
                     /protein_id="XP_016606035.1"
                     /db_xref="GeneID:27689721"
                     /Original_Translation="MSDRFLSLTHLRLRYPDGLPISVVDAVQAVDKLLN
                     SEWFTDTFAVNRPNSEILDAVKDLRVYICDTATYNAGVLAATHTLPDVMVTDEMGWFD
                     ARLDDETIYLNAEYFTPRPYNSRGILPVLAMVTVVHELQHFLHYNFNVPSPIHPIPSM
                     RTKDPVESGHEWEIRNLGGVLGRASFDKTPKTVRFLLHSVEAIENGTRTHYYPD"
                     /label="uncharacterized protein CDS"
     mRNA            join(49..695,765..1068)
                     /locus_tag="SPPG_06413"
                     /product="uncharacterized protein"
                     /transcript_id="XM_016754625.1"
                     /db_xref="GeneID:27689721"
                     /label="uncharacterized protein mRNA"
     end             complement(297..326)
                     /original_coord="NW_015971548:1514_1485:-1"
                     /label="end"
     end             1009..1038
                     /original_coord="NW_015971548:2226_2197:1"
                     /label="end"
     gene            complement(1444..>1630)
                     /locus_tag="SPPG_06414"
                     /db_xref="GeneID:27689722"
                     /label="gene"
     mRNA            complement(1444..>1630)
                     /locus_tag="SPPG_06414"
                     /product="Ni2+-Co2+ transporter (NiCoT) family transition
                     metal uptake transporter"
                     /transcript_id="XM_016754626.1"
                     /db_xref="GeneID:27689722"
                     /label="Ni2+-Co2+ transporter (NiCoT) family transition
                     metal uptake transporter mRNA"
     CDS             complement(1458..>1630)
                     /locus_tag="SPPG_06414"
                     /product="Ni2+-Co2+ transporter (NiCoT) family transition
                     metal uptake transporter"
                     /protein_id="XP_016606036.1"
                     /db_xref="GeneID:27689722"
                     /Original_Translation="MEPAPAMEVSHDEKDQKSRFHALFRVLPRPVVRKA
                     TFIIVALAVANALIWVAAFICYRPYPTAQATLLLAWTLGLRHAVDADHIAAIDNVTRK
                     LSQDDNGRTYPCTVGFWFALGHSTIVIVATVVLAVTARGLSDSGWGITGTIVSATFLF
                     LIAACNIVVLVGIIRNMKRMRNGGNLAHVENDEILKTGGFLGRFFRPVFKFINAPWKM
                     YPLGILFGIGFDTATEITLLGISATQAGTGIPLGLVLFLPALFTAGMTFIDTLDGIVM
                     LATYRYAMVNPALKLYYNFVITLLSVLVAIFVGTIEVLSIIAEKYDMTGGFWDAIRKV
                     DEEFGIVGYVVITTFVVVTLVAIVVYRLGTYSSERILVVPPSLEEGTIVDSDQYSHVG
                     RSAPSAIIEHEELAVAKHR"
                     /codon_start=3
                     /label="Ni2+-Co2+ transporter (NiCoT) family transition
                     metal uptake transporter CDS"
     misc_feature    1630^1631
                     /Original_Bases="CCAATGTGACGACAACAAATGTGGTAATCACCACATAGCCC
                     ACAATGCCAAACTCCTCATCAACCTTCCGGATAGCGTCCCAAAACCCACCTGTCATAT
                     CGTATTTTTCGGCAATGATCGACAACACTTCGATTGTACCAACAAAAATTGCTACAAG
                     CACTGATAGCAGTGTGATAACAAAATTGTAGTACAGCTTGAGCGCCGGATTGACCATG
                     GCGTAGCGGTATGTCGCAAGCTACATTGAGGGTAGAACTGCGTCAGATCCATAGAAGA
                     TCATGATACACATAACATGTTGCGGCCGCTACCATTACTATTCCGTCCAGTGTATCGA
                     TGAATGTCATTCCCGCAGTGAATAGCGCAGGCAAGAAAAGAACCAAACCGAGGGGTAT
                     CCCCGTGCCAGCTTGCGTTGCACTTATGCCAAGGAGAGTGATTTCAGTAGCCGTGTCG
                     AAGCCAATGCCGCTATTGCGTCCAGATTTAGCTGTGGTGGAAGTTCCCATTTTTGGAA
                     TTGCTCTAGCAGCGCGTACAATAAAATACCCAACGGATACATCTTCCATGGCGCTGAG
                     GAAGCAAGTCAGAGCGATCTAGATGCGCCCGCATGCATACTTTGGGCCGCTTACCGTT
                     AATAAACTTGAAGACTGGACGGAAGAACCTTCCTAGAAATCCGCCCGTCTTCAAGATC
                     TCATCATTTTCCACGTGTGCAAGGTTTCTGCATAGCAGAACAGGTCAGCAATGTGCTA
                     ACGTAGGACGC"
                     /label="CCAATGTGACGACAACAAATGTGGTAATCACCACATAGCCCACAATGCCA
                     AACTCCTCATCAACCTTCCGGATAGCGTCCCAAAACCCACCTGTCATATCGTATTTTT
                     CGGCAATGATCGACAACACTTCGATTGTACCAACAAAAATTGCTACAAGCACTGATAG
                     CAGTGTGATAACAAAATTGTAGTACAGCTTGAGCGCCGGATTGACCATGGCGTAGCGG
                     TATGTCGCAAGCTACATTGAGGGTAGAACTGCGTCAGATCCATAGAAGATCATGATAC
                     ACATAACATGTTGCGGCCGCTACCATTACTATTCCGTCCAGTGTATCGATGAATGTCA
                     TTCCCGCAGTGAATAGCGCAGGCAAGAAAAGAACCAAACCGAGGGGTATCCCCGTGCC
                     AGCTTGCGTTGCACTTATGCCAAGGAGAGTGATTTCAGTAGCCGTGTCGAAGCCAATG
                     CCGCTATTGCGTCCAGATTTAGCTGTGGTGGAAGTTCCCATTTTTGGAATTGCTCTAG
                     CAGCGCGTACAATAAAATACCCAACGGATACATCTTCCATGGCGCTGAGGAAGCAAGT
                     CAGAGCGATCTAGATGCGCCCGCATGCATACTTTGGGCCGCTTACCGTTAATAAACTT
                     GAAGACTGGACGGAAGAACCTTCCTAGAAATCCGCCCGTCTTCAAGATCTCATCATTT
                     TCCACGTGTGCAAGGTTTCTGCATAGCAGAACAGGTCAGCAATGTGCTAACGTAGGAC
                     GC"
                     /note="Geneious type: Editing History Deletion"
ORIGIN      
        1 gatcaccatt aataatgcat atgtatacat tctcaacagt atacatagta ttttactccc
       61 agaccctata attcgagggg tatcctccct gtattggcca tggtgactgt cgtgcacgag
      121 ttgcagcact ttttgcacta caattttaac gtgcctagtc ccatccatcc gatcccttcg
      181 atgaggacca aagatcctgt cgagtcagga catgagtggg aaatccgtaa ccttgggggg
      241 gtattaggga gagcctcttt tgacaaaacc cccaaaacgg tgagattttt gttacatagt
      301 gtggaggcga ttgaaaatgg cactaggacc cattattatc cggattaatc cggttaatca
      361 tatcgcataa tcagaacccc cctctatcgt tcagattggt gtggcatgta ttgtaatgtt
      421 ttttttttaa actgcggtga ggcgcatgcc aaaggtctat aaaagggagg ccttttccct
      481 ctttcctctt tacccatcct cgactcgaag catctgtgca acgctcattg cgacccacac
      541 aacctcatcg cgactcggtc aaccatgaga atgccgatgt ggtggtgtcg aggacctcga
      601 ccgcccgaca gcaaccatga tcagaaccag cggcaaccaa tcggatccga taacaaaacc
      661 tactattata ctgccacatt agttgagctt ggttggtatg tattgatggc atttcttgca
      721 tttcttgtca tcgggtcacc tcgctgacat gcagtttttt ttagtctcca agccttgtca
      781 ctgaaaatcc accagcttgt gacgctgccc agtcgattcg ctcctggatg caagagtctg
      841 gcttcaatgc catcaagagt tctggatcaa ggcttagtag ggaccatgtg tggtggtggg
      901 cagttatccg gttagaacaa ccgttacgta ttgcgtgtat aattgcctag tagtagttag
      961 atagcttttc cgaaccggtt gtcgccggtt tattccctgg tgtagtagct agtgccagtt
     1021 tctgtcacct ctacactaac aagctagtga taacttttga tgtcctaact tgttgcaaaa
     1081 gatatctttc tgggagcggg tcggtttcct tacactccca gattgcgaga cactgggccc
     1141 gccggcctta gaaagcggag cggtgcggac acatgctgcc gtgagcgttt gggtggaatt
     1201 cagccgcaac cattgccgac gccaagagaa gtcgtacccg accgcaagcc acgcgcgtaa
     1261 ggtgatgaca caaatatgtg tcaagagaac tacgttaggt ttgattccct gcttgctcat
     1321 tgaggcaggg atacgtaggc agcgagtcct gggactccca ggattcgtcc aaccttttta
     1381 cttttttttt ttttttgtcg taaagcgtta tggatcggtt gggacatcgt gacacaatgc
     1441 agatcccatg tctcatctca tctatgtttc gctacagcga gctcctcatg ctctataatt
     1501 gcagatggtg ccgaccttcc aacatggcta tactgatcac tatcgacaat cgtgccctct
     1561 tctagtgaag gggggacgac tagaattctc tcactagaat acgtacccaa gcgatatact
     1621 acaatagcta
//
LOCUS       NW_015971544.58_-_ghost_(reversed)        1444 bp    DNA     linear   UNA 13-MAY-2023
DEFINITION  Spizellomyces punctatus DAOM BR117 chromosome Unknown supercont1.8,
            whole genome shotgun sequence.
ACCESSION   geneious|urn:local:
VERSION     geneious|urn:local:.:1rs-g96hokv:15
KEYWORDS    .
SOURCE      .
  ORGANISM  .
FEATURES             Location/Qualifiers
     ghost_fanzor    complement(<1..>1444)
                     /created_by="gfaure"
                     /label="ghost"
     misc_feature    
                     /Original_Bases="CTATATGTGAGTAGTATTGCACTTCTGTAACCGAACGAGGA
                     TTTCAGCTCACCCGCCGTAGTTATGGTCATGAGTTTCTTGAGGGAACATACCTCTACC
                     ACGTCACACGTAAAGACCACCGCCACAACTTTTCGCCGTATTTCTACCACATGTACCT
                     CTCTTCCCATGAACCGGCATCTGCTGTGTTGAACGGCCCCTTAATCTCAAGAATCATT
                     TCAATCCTCTCGTTTGCCCCACAGCTTGGCCTAGTAACGGTAGTCGGGGCCGTCCTCG
                     CGAAAGATGTCGTATTCGCAACCTTTGCGCAGACATTTGCTTTTGTTATGTTGAACAA
                     AGTTTGTACCTCTCAGGTGTGATGGTGGATCGACTGTTCTTGTGGATCCTACTCCGTG
                     TGCTGATCATTTTCCTATGTAGTATTTTATGTGGTACCTCTGTTTTCTACCCATTATT
                     TTGCCTAGCAGCCGCCTTGTGGCAGATCAATGGAAACTCGGTATTGGACTCTTGTCTC
                     TTTGGGTTGCGGGTCAGGTCGGCATATGGGTGCAGTCGACTCAACGCAAGAGCTGATT
                     GCTCATACACGTTTTACAGGCTCTCTGGCTATCCCAAGCATTTCGCCTGGAGCACCTC
                     GGGCACAATACGTTTCGGGAGCTCTGGGCAGCTAGTGCTATATTCTATCTTGTTAATG
                     CCGGAATATTGGCGTGCATGATCAAGGCGCATGCATTTGAACCGATTTTTGCGAAAGG
                     GAATGTTCGACAGGTTTTCAACGAGCCTGTTCTAAGCACTTCGGGTACGGATCTCATC
                     ACGTCGGAAGAACCCGCATCTTCAGCGACCAGTGCAGATCTATCACAACCAAGACCGC
                     ACACCATCACGTACTCTCATGGAGGCTTTCTCCTAGAAGAACGATTATTGGGGGAAGG
                     GGCAATTGAGTTTGTTGTGAAGAAGGCAAATCCGGGTTGGAGTGTCCTGGACGTGGTC
                     CTTTTAGCCACATGCTCAGGTATTTTAATTATCGTGGTAGGTTCCATGGTGCTGGATA
                     GATCGCCATTCTTTTTTGCTTAACCTTTCAAACAGTACCTGCTTGGGGGCTCCCTCAG
                     CCGCTGGCAGTTTTCCCTACCATTTGCTCTGATACTCGTAGTTTGGGTGTTGACCAGA
                     CTGTTGAGTGTCCACCGAGGTAATCTACTATCGCCCTGCCAATGCCCACATGCTACTC
                     ATAAAGTCAAGCTTATAGAATCACTTCTCATCATTCGCACTCTGGGTATACAAATTG"
                     /label="CTATATGTGAGTAGTATTGCACTTCTGTAACCGAACGAGGATTTCAGCTC
                     ACCCGCCGTAGTTATGGTCATGAGTTTCTTGAGGGAACATACCTCTACCACGTCACAC
                     GTAAAGACCACCGCCACAACTTTTCGCCGTATTTCTACCACATGTACCTCTCTTCCCA
                     TGAACCGGCATCTGCTGTGTTGAACGGCCCCTTAATCTCAAGAATCATTTCAATCCTC
                     TCGTTTGCCCCACAGCTTGGCCTAGTAACGGTAGTCGGGGCCGTCCTCGCGAAAGATG
                     TCGTATTCGCAACCTTTGCGCAGACATTTGCTTTTGTTATGTTGAACAAAGTTTGTAC
                     CTCTCAGGTGTGATGGTGGATCGACTGTTCTTGTGGATCCTACTCCGTGTGCTGATCA
                     TTTTCCTATGTAGTATTTTATGTGGTACCTCTGTTTTCTACCCATTATTTTGCCTAGC
                     AGCCGCCTTGTGGCAGATCAATGGAAACTCGGTATTGGACTCTTGTCTCTTTGGGTTG
                     CGGGTCAGGTCGGCATATGGGTGCAGTCGACTCAACGCAAGAGCTGATTGCTCATACA
                     CGTTTTACAGGCTCTCTGGCTATCCCAAGCATTTCGCCTGGAGCACCTCGGGCACAAT
                     ACGTTTCGGGAGCTCTGGGCAGCTAGTGCTATATTCTATCTTGTTAATGCCGGAATAT
                     TGGCGTGCATGATCAAGGCGCATGCATTTGAACCGATTTTTGCGAAAGGGAATGTTCG
                     ACAGGTTTTCAACGAGCCTGTTCTAAGCACTTCGGGTACGGATCTCATCACGTCGGAA
                     GAACCCGCATCTTCAGCGACCAGTGCAGATCTATCACAACCAAGACCGCACACCATCA
                     CGTACTCTCATGGAGGCTTTCTCCTAGAAGAACGATTATTGGGGGAAGGGGCAATTGA
                     GTTTGTTGTGAAGAAGGCAAATCCGGGTTGGAGTGTCCTGGACGTGGTCCTTTTAGCC
                     ACATGCTCAGGTATTTTAATTATCGTGGTAGGTTCCATGGTGCTGGATAGATCGCCAT
                     TCTTTTTTGCTTAACCTTTCAAACAGTACCTGCTTGGGGGCTCCCTCAGCCGCTGGCA
                     GTTTTCCCTACCATTTGCTCTGATACTCGTAGTTTGGGTGTTGACCAGACTGTTGAGT
                     GTCCACCGAGGTAATCTACTATCGCCCTGCCAATGCCCACATGCTACTCATAAAGTCA
                     AGCTTATAGAATCACTTCTCATCATTCGCACTCTGGGTATACAAATTG"
                     /note="Geneious type: Editing History Deletion"
     end             complement(322..351)
                     /original_coord="NW_015971544:1299672_1299643:1"
                     /label="end"
     end             1054..1083
                     /original_coord="NW_015971544:1298940_1298911:-1"
                     /label="end"
     misc_feature    1444^1445
                     /Original_Bases="TCGATTTTTGGTAGCGTCCATTCCTTCGAATCTCACGAGCA
                     TTGAGAATCCGCCAGGCTCGAGGGGCTGAGTGCTGGAATCACTCGGGTCGCGTTTGCT
                     CGGATCATGGGTGACTTTTACCACGTCTCGATATGCTAGAAATAGTGAATGAGCTTAA
                     TTCGTGTTCGAAAACATGCCCACAGCAGACGACCCACCTTCTCCTTGACCGCCCATAT
                     ACTCCGCCTCAATCTCCAATAAATCCAGCCATCGTACAAACTTGTACAGATGTTCCGC
                     CTTATCCCGTCCGAACGGAAGGACTCCTTTTCCAATCGGATGTGTGACCATGAGCAGA
                     TCCGAGCATAAAAACAAATGCATAACTTTTGCAGTGCGGTGGTCCACAACGTCCGCGT
                     TGAGGACTAGTTTACGTGTGTGTTTGATGAGGGTTGGAGGACAATTTTTCGTTTGTTC
                     GAATGCTTCGAAAAGACCGGTTGCCTCTTCTTCTTTGCGTTTCTTTTCGTTCACGGAT
                     GCAGCGAGTTCATTCATGGCCTCCCA"
                     /label="TCGATTTTTGGTAGCGTCCATTCCTTCGAATCTCACGAGCATTGAGAATC
                     CGCCAGGCTCGAGGGGCTGAGTGCTGGAATCACTCGGGTCGCGTTTGCTCGGATCATG
                     GGTGACTTTTACCACGTCTCGATATGCTAGAAATAGTGAATGAGCTTAATTCGTGTTC
                     GAAAACATGCCCACAGCAGACGACCCACCTTCTCCTTGACCGCCCATATACTCCGCCT
                     CAATCTCCAATAAATCCAGCCATCGTACAAACTTGTACAGATGTTCCGCCTTATCCCG
                     TCCGAACGGAAGGACTCCTTTTCCAATCGGATGTGTGACCATGAGCAGATCCGAGCAT
                     AAAAACAAATGCATAACTTTTGCAGTGCGGTGGTCCACAACGTCCGCGTTGAGGACTA
                     GTTTACGTGTGTGTTTGATGAGGGTTGGAGGACAATTTTTCGTTTGTTCGAATGCTTC
                     GAAAAGACCGGTTGCCTCTTCTTCTTTGCGTTTCTTTTCGTTCACGGATGCAGCGAGT
                     TCATTCATGGCCTCCCA"
                     /note="Geneious type: Editing History Deletion"
ORIGIN      
        1 agacccgcaa tagacttggt cagaccactg cgcgcttcat tcctctctcc aatatcgcgg
       61 acctgatcat caacgaagcc atcacactat tgactgtgag atattactta gcggttgtgg
      121 cgaaaggaga ggatcagttg gcggtggtgt ttgaggtact gctagaacct cacagcaaac
      181 gtcggttata taaggttgaa cagtttctct ctactttcag aatttactcc ctcgactaga
      241 tattgtgaaa agggtatata gcagaggcag agctgtgctc tttacagaat aagtacttac
      301 aacaggaaaa cctggaatac atagtgtgga ggtgattgaa aatggcacta ggacccatta
      361 ttatccggat taatccggtt aatcatatcg cataatcaga acccccctct atcgctcaga
      421 ttggtgtggc atgcatgtaa tgtttttttt ttttaaactg cggtgaggcg catgccaaag
      481 gtctataaaa ggggggcctt ttccctcttt cctctttacc catcctcgac tcgaagcatc
      541 tgcacaaacg ctcattgcga cccacattgc aacctcatag cggcccacat tgcaacctca
      601 tcgcgactcg gtcaaccatg agaacgccga tgtggtggtg tcgaggacct cgaccgcccg
      661 acagcaaccg tgatcagaac cagcggcaac caatcggatc cgataacaaa acctactatt
      721 atgctgccac attagttgag cttggttggt atgtattgat ggcatttctt gcatttcttg
      781 tcatcgggtc atcttctgac atgcagtttt tttctctagt ctccaagcct tgtcactgaa
      841 catcctccag cttgtgagcc tccccaatgt tgcgaagact ctggcttcaa tgccatcaag
      901 agttctggat caaggcctag tagggaccgt gtgtggtggt gggcaattat ccggttagaa
      961 ccaaccatta cgtattgcgt gtataattgc ctagtagtag ctgagttagc ttttccgaac
     1021 cagttgtcgc tggtttattc cctggtgtag tagctagtgc cagtttctgt cacctctaca
     1081 ctaagtattt acgcatgttg aaagacttcc ccattctgtt cacatcggaa aacccagcgg
     1141 atcccgtcag gagggctcca aaaattataa tgtcaattgg agcatgtttc tactacataa
     1201 gaacctgact aagactagcc ctatacgaag attaaggtcc tgtaaacacc aaggtcgcct
     1261 ttcaaccacc agcaaccata aaacccttcc aaaggcgtaa agcaccagcc aaaataatgc
     1321 ggcggatttt ctcggcagga ggcctcatcc cctacatccc ctacagaaga cttcatgtcc
     1381 catcttttct cctcgtctct tgattctttt tgatctccga ctggatcgcc attaagaaat
     1441 cttt
//
LOCUS       NW_015971544.56_-_ghost        1444 bp    DNA     linear   UNA 13-MAY-2023
DEFINITION  Spizellomyces punctatus DAOM BR117 chromosome Unknown supercont1.8,
            whole genome shotgun sequence.
ACCESSION   geneious|urn:local:
VERSION     geneious|urn:local:.:1rs-g96hokv:16
KEYWORDS    .
SOURCE      .
  ORGANISM  .
FEATURES             Location/Qualifiers
     ghost_fanzor    <1..>1444
                     /created_by="gfaure"
                     /label="ghost"
     misc_feature    
                     /Original_Bases="ATGATTCCACCTTCCAAAAAGGCTGGCCGGAACGAAATACC
                     AATGGCAAACTGACTTGCATGTCCACGATATTGCAAATCTGCCAGAATGGATTCTAGA
                     CAATATTTTGGCAACAATGGCAAAAGACAAGCAACATTTTCTTGAATCAAGTGGATGG
                     CTTTCACCGCCGACCCTGCTAAACAACCACGAAATTGAAAACAAAGTGGTCGCTCTGT
                     TGAAAAAAAAAAGTGAATGGTGGCAAGACTGCTTTAGCCTGTCCAAACCAGATGAGAA
                     CAATATCGTTTGTATTGCGGCAACAGCGCCGTATAATGCAAGTTGTGTGTGGCGGACG
                     ACATGTTAAGAACAGTAATCATCCATTTTTTAGTCAACAACGGCGGCATTCTGAAATT
                     CATCTGTCGTTCTGGCAGAGATTCTGAGGGAAACCCGTTTCTCCGGCATATTTCCACT
                     CATGTCTTTTCTGATGAAATCCAGAATAATTGGCTAATTGCGTGTGGAAGTGAAAAGG
                     GTGCGAGCGATTATTTCCAATGGTTT"
                     /label="ATGATTCCACCTTCCAAAAAGGCTGGCCGGAACGAAATACCAATGGCAAA
                     CTGACTTGCATGTCCACGATATTGCAAATCTGCCAGAATGGATTCTAGACAATATTTT
                     GGCAACAATGGCAAAAGACAAGCAACATTTTCTTGAATCAAGTGGATGGCTTTCACCG
                     CCGACCCTGCTAAACAACCACGAAATTGAAAACAAAGTGGTCGCTCTGTTGAAAAAAA
                     AAAGTGAATGGTGGCAAGACTGCTTTAGCCTGTCCAAACCAGATGAGAACAATATCGT
                     TTGTATTGCGGCAACAGCGCCGTATAATGCAAGTTGTGTGTGGCGGACGACATGTTAA
                     GAACAGTAATCATCCATTTTTTAGTCAACAACGGCGGCATTCTGAAATTCATCTGTCG
                     TTCTGGCAGAGATTCTGAGGGAAACCCGTTTCTCCGGCATATTTCCACTCATGTCTTT
                     TCTGATGAAATCCAGAATAATTGGCTAATTGCGTGTGGAAGTGAAAAGGGTGCGAGCG
                     ATTATTTCCAATGGTTT"
                     /note="Geneious type: Editing History Deletion"
     end             complement(362..391)
                     /original_coord="NW_015971544:1113784_1113755:-1"
                     /label="end"
     end             1120..1149
                     /original_coord="NW_015971544:1114542_1114513:1"
                     /label="end"
     misc_feature    1444^1445
                     /Original_Bases="GAATGACTCTAGTACCAGAATCTCCCCCTCAGTGTTGCCTA
                     TGCGACCCTGACGACGAGGGAGCGCCAATATTTGTCTGTCCATCCGGCCCCTTCCAAC
                     TAGGTAAATATTGCTTTGAGAAATTCAGGTTCAAAAAGCAAGTGCTCGATATTCTACC
                     GGGCTAAAATGAGAAAAAATCTGTAGAACAATTGGACTAGAGTATCCTCGACATGTAA
                     CCACTTGCGAACAGGTTTCAAAGCCATCGAGTCCAGCCTTACTGAATGGCAGCCTTGA
                     ATCCGATCCCCGGGCAAACATAAAAAAACAGCCTTACTGAGCATACAGGATTCAAAGT
                     TTGTGGTATTCGCGATTAGAAAGGAGATGAGGATACCCATCAACTACATAAAAGATGG
                     TGGAATACATCAAAATCATTTTGACGAGGAAAACTGGTCATGGCCTCTTTGACCTCTT
                     CGATGTTCTAGAAGTACGTAGTGTGAGATTGTGGACCATGTTTGGCACTCTTCAGGAC
                     ACTCTCATTAGTCTGGACTGGGTTGTCGAAGGTGATGACGCCAAGTGGTCATGTTGTG
                     CCATATTGATGGCATTCATATTGGAAAGACCAGCACATGCAACAAGCCATAATTGTCA
                     GATATAATAATAAATTCGGGAAATCCTCTTGGAGAACCCGATCTAGGTAAATAATTTC
                     GCTAGTTGAATTTGTTTTGGGAGGAAATCTCACAGACTATATTATCAAAGGCAGATAT
                     CCTTCTTTCGATGCTGCTATCAAGCTCATAGTCTGGATGCCCTCTATGTGCAGGATTT
                     ACTAGATATCCTAGTCGCTTCTTGCTGTAGACGCCGATGAACAGGCACCAACCGAACC
                     ATAACCCAAAATCCCCTTCCATCTGTTGACGTCGGTATATTGGGCACCACAAAACTAG
                     CCATTATTTCCCTATGGATTTTGCATATTCTACTGAACTGAACAAATGGACAAATCAC
                     AAATTAATTAAAAAAGGTCCACACATTTCGTCGATATAAAGCCTCCTTTACGCCTAGA
                     TGCCATTGTGTCGCACCTTGCCGTCCTCAATGTGGATCAAGAGATGCTTCCGTCGTCT
                     ATCATCAGTGATGACCACAGAACCTTTATTGCTCCTGATATGATGGAACGAGTATACA
                     TGAAAGTAACTGGATTTTCCCAAAAAGATCCCGCCAAGCTACTAGTAATAGGTGGGGG
                     GATGGCCCTTGTAAATATGACGAAACCTGTTTCTGTTCCAGCCGTCCTTTGATGCCT"
                     /label="GAATGACTCTAGTACCAGAATCTCCCCCTCAGTGTTGCCTATGCGACCCT
                     GACGACGAGGGAGCGCCAATATTTGTCTGTCCATCCGGCCCCTTCCAACTAGGTAAAT
                     ATTGCTTTGAGAAATTCAGGTTCAAAAAGCAAGTGCTCGATATTCTACCGGGCTAAAA
                     TGAGAAAAAATCTGTAGAACAATTGGACTAGAGTATCCTCGACATGTAACCACTTGCG
                     AACAGGTTTCAAAGCCATCGAGTCCAGCCTTACTGAATGGCAGCCTTGAATCCGATCC
                     CCGGGCAAACATAAAAAAACAGCCTTACTGAGCATACAGGATTCAAAGTTTGTGGTAT
                     TCGCGATTAGAAAGGAGATGAGGATACCCATCAACTACATAAAAGATGGTGGAATACA
                     TCAAAATCATTTTGACGAGGAAAACTGGTCATGGCCTCTTTGACCTCTTCGATGTTCT
                     AGAAGTACGTAGTGTGAGATTGTGGACCATGTTTGGCACTCTTCAGGACACTCTCATT
                     AGTCTGGACTGGGTTGTCGAAGGTGATGACGCCAAGTGGTCATGTTGTGCCATATTGA
                     TGGCATTCATATTGGAAAGACCAGCACATGCAACAAGCCATAATTGTCAGATATAATA
                     ATAAATTCGGGAAATCCTCTTGGAGAACCCGATCTAGGTAAATAATTTCGCTAGTTGA
                     ATTTGTTTTGGGAGGAAATCTCACAGACTATATTATCAAAGGCAGATATCCTTCTTTC
                     GATGCTGCTATCAAGCTCATAGTCTGGATGCCCTCTATGTGCAGGATTTACTAGATAT
                     CCTAGTCGCTTCTTGCTGTAGACGCCGATGAACAGGCACCAACCGAACCATAACCCAA
                     AATCCCCTTCCATCTGTTGACGTCGGTATATTGGGCACCACAAAACTAGCCATTATTT
                     CCCTATGGATTTTGCATATTCTACTGAACTGAACAAATGGACAAATCACAAATTAATT
                     AAAAAAGGTCCACACATTTCGTCGATATAAAGCCTCCTTTACGCCTAGATGCCATTGT
                     GTCGCACCTTGCCGTCCTCAATGTGGATCAAGAGATGCTTCCGTCGTCTATCATCAGT
                     GATGACCACAGAACCTTTATTGCTCCTGATATGATGGAACGAGTATACATGAAAGTAA
                     CTGGATTTTCCCAAAAAGATCCCGCCAAGCTACTAGTAATAGGTGGGGGGATGGCCCT
                     TGTAAATATGACGAAACCTGTTTCTGTTCCAGCCGTCCTTTGATGCCT"
                     /note="Geneious type: Editing History Deletion"
ORIGIN      
        1 gtatcctgac tatgtgaaat acgatttgat gttggttacg atgaaaacaa cttggcgtgt
       61 tgaaacaaag gtagaggaga ccgcctgcgg gaattacgtt ttgcaacatc ctgcggaaac
      121 atattgcagt caatcgcaaa gcaattgaag catgccttga gtcctcttta aaagaatatg
      181 tctttgagac tttcacaatt tgggaatacc aaaacataag ataggaataa cttgtcaaga
      241 tcgacatgta tccttacttt tatgattcgc ttggcagctc aaccgattta tacctcgaga
      301 gactaactac ttcacaacgc gtaggaacag aacatggagc tgcattcaag tacaacctac
      361 atagtgtgga ggcgattgaa aagggcacta ggacccatta ttatccggat taatccggtt
      421 aatcatatcg cataatcaga acccccctct atcgctcaga ttggtgtggc atgtattgta
      481 atgttttttt ttaaactgcg gtgaggcgca tgccaaaggt ctataaaagg ggagcctttt
      541 ccctctttcc tctttaccca tcctcgactc gaagcatctg cgcaacgctc attgcgaccc
      601 acattgcaac ctcatagcga cccacattgc aacctcatag cgacccacac aacctcatcg
      661 cgactcggtc aaccatgaga acgccgatgt ggtggtgtcg aggacctcga ccgcccgaca
      721 gcaaccgtga tcagaaccag cggcaaccaa tcggatccga taacaaaacc tactattata
      781 ctgccacatt agttgagctt ggttggtatg tatcgatggc atttcttgga tttcttgtca
      841 tcgggtcacc tcgctgacat gcagtttttt ttagtctcca agccttgtca ctgaaaatcc
      901 accagcttgt gacgctgccc agtcgattcg ctcctggttg caagagtctg gcttcaatgc
      961 catcaagagt tctggatcaa ggcctagtag ggaccgcgtg tggtggtggg cagttatccg
     1021 gttagaacaa ccgttacgta ttgcgtgtat aattgcctag tagtagttag ttaggttttc
     1081 cgaaccggtt gtcgcgcggt ttattccctg gtgtagtagc tagtgccagt ttctgtcacc
     1141 tctacactaa gaaaactata ccaagagcta gtttcaattt catcacccaa tatgcagatg
     1201 gcgggcgaga gttgaataaa agaattcaag acatgtgggt acaaataccc catcaatcgt
     1261 taactttcaa tagcagtaac gtcagttctg agtgactaca ttacattgac tttcaaagca
     1321 gtatgttccc tttctaatct aaaatccatc ctggtcgtat tgaacgtcgt tcgcacccta
     1381 atcagttgca tcagcaaccc acaacttttc gttgtcaaac ctcgcatgtc tagaatcatg
     1441 tcta
//
LOCUS       NW_015971552.18_-_ghost_fanzor        1630 bp    DNA     linear   UNA 13-MAY-2023
DEFINITION  Spizellomyces punctatus DAOM BR117 chromosome Unknown
            supercont1.16, whole genome shotgun sequence.
ACCESSION   geneious|urn:local:
VERSION     geneious|urn:local:.:1rs-g96hokv:17
KEYWORDS    .
SOURCE      .
  ORGANISM  .
FEATURES             Location/Qualifiers
     ghost_fanzor    <1..>1630
                     /created_by="gfaure"
                     /label="ghost fanzor"
     misc_feature    
                     /Original_Bases="TTCGAATTAGAGATGTTGATCACTCTAGTATGATCCAGTGC
                     ACTATTAGAATTCCATAATGACATCGGTGACAGCAGCACTGACAGGAACAACCATGGA
                     AAATCGGGAGTGACAAGGCAGTTTCCTTGTCGGGTGAGATGCACAAGGGGATGCTAGG
                     CTCTGCAATAGTTGACATGCTGTGTTAGAATTGAACAAACGTGCGCAGCTTGACGCGT
                     TGGACGCGTTTGGTCATCACCCTTTCCAACTTGTGTTATCCATATCTCCTTTCATACC
                     CGCCATCTTTGACTTTTGTGTCTTATTCTCCAACGTTAATATCGTACTTGTATGAAAG
                     TTTACCACAACAAATGGCTGACCGCATAACATTAGCATACACAAGCCTCTTCATCGCT
                     CTGGTAAGATACAATGTCTTCCTCAACGCCCTGCTGTCGAGAATTGACAGACTTGCTT
                     GCGGATTGTGATATAAATGAACAGGTCTTTCTGACATTTTCTATTCTCGGCGGTCTAA
                     CGGTGCCGTTTCTCCGGTAGGTTAGAGGTCCCACAATCGCAAGGTTCAAGCACAATCC
                     ACTAATGTCACAGTTTTTTACCTAGTTCGATGCCCTGGGCTAAATCCGCTGATGCACT
                     GGTAGCCATCTGGGGTTACTGTCCCCGAATTTCAGAAGACGTGCCCAGTCCAGCGAGA
                     TTCTGCCATCCTCTGCAACGACCGTGCGCGGCAGATGAACATCAATTGGCGGGTAAAC
                     TTGAGCTCGAATACTTGTGATGTTCAACTCGACAGTGTCTTGGCAAGCAAGGTCACAT
                     CTTAACACCAAATTTCATTACAGAGGACCGCTCAACGATGCTCGCCCAATTACTGATG
                     CATATCTTTGCATGGTTTTTCACATGTCTCGCACTAGTCTGTGCAATTCTTAAGCGAC
                     CATTTCGAGTTCCGGCCAATCTGAGTTTTCTGGCCTCTGTACTTGCAATGTAGGTTCA
                     TGCTGCTATTCTGCTCGCAATCATGCATTTCACCACCGTTATTCACAGAATTGGCCTC
                     GCAATTGGAGCTTCATTCACTGTCACCACCATCGAGAGGATTTCCAACGCAGGAGATC
                     CTACCGCCCGATACGGTGCGGCGGTTTTCCTAAGTGGCTTTGCCGTTTTATTTCTATT
                     GATCGGATCCGCTATGTA"
                     /label="TTCGAATTAGAGATGTTGATCACTCTAGTATGATCCAGTGCACTATTAGA
                     ATTCCATAATGACATCGGTGACAGCAGCACTGACAGGAACAACCATGGAAAATCGGGA
                     GTGACAAGGCAGTTTCCTTGTCGGGTGAGATGCACAAGGGGATGCTAGGCTCTGCAAT
                     AGTTGACATGCTGTGTTAGAATTGAACAAACGTGCGCAGCTTGACGCGTTGGACGCGT
                     TTGGTCATCACCCTTTCCAACTTGTGTTATCCATATCTCCTTTCATACCCGCCATCTT
                     TGACTTTTGTGTCTTATTCTCCAACGTTAATATCGTACTTGTATGAAAGTTTACCACA
                     ACAAATGGCTGACCGCATAACATTAGCATACACAAGCCTCTTCATCGCTCTGGTAAGA
                     TACAATGTCTTCCTCAACGCCCTGCTGTCGAGAATTGACAGACTTGCTTGCGGATTGT
                     GATATAAATGAACAGGTCTTTCTGACATTTTCTATTCTCGGCGGTCTAACGGTGCCGT
                     TTCTCCGGTAGGTTAGAGGTCCCACAATCGCAAGGTTCAAGCACAATCCACTAATGTC
                     ACAGTTTTTTACCTAGTTCGATGCCCTGGGCTAAATCCGCTGATGCACTGGTAGCCAT
                     CTGGGGTTACTGTCCCCGAATTTCAGAAGACGTGCCCAGTCCAGCGAGATTCTGCCAT
                     CCTCTGCAACGACCGTGCGCGGCAGATGAACATCAATTGGCGGGTAAACTTGAGCTCG
                     AATACTTGTGATGTTCAACTCGACAGTGTCTTGGCAAGCAAGGTCACATCTTAACACC
                     AAATTTCATTACAGAGGACCGCTCAACGATGCTCGCCCAATTACTGATGCATATCTTT
                     GCATGGTTTTTCACATGTCTCGCACTAGTCTGTGCAATTCTTAAGCGACCATTTCGAG
                     TTCCGGCCAATCTGAGTTTTCTGGCCTCTGTACTTGCAATGTAGGTTCATGCTGCTAT
                     TCTGCTCGCAATCATGCATTTCACCACCGTTATTCACAGAATTGGCCTCGCAATTGGA
                     GCTTCATTCACTGTCACCACCATCGAGAGGATTTCCAACGCAGGAGATCCTACCGCCC
                     GATACGGTGCGGCGGTTTTCCTAAGTGGCTTTGCCGTTTTATTTCTATTGATCGGATC
                     CGCTATGTA"
                     /note="Geneious type: Editing History Deletion"
     end             complement(478..507)
                     /original_coord="NW_015971552:154516_154487:-1"
                     /label="end"
     end             1224..1253
                     /original_coord="NW_015971552:155262_155233:1"
                     /label="end"
     CDS             complement(1525..>1630)
                     /codon_start=1
                     /locus_tag="SPPG_07485"
                     /product="uncharacterized protein"
                     /protein_id="XP_016605131.1"
                     /db_xref="GeneID:27690699"
                     /Original_Translation="MAPSDDFDLFTHVPIGLVTLWTNWMNGLTSTLSAY
                     TNVPASATFFHSSLTAMSRIASTYLPESMVSTLSSLPHLETSELCMIFVPVACYWIYS
                     TLLYVLSWLQITSVELHRIPTDQKMRPPNRITVRHVIQKVAIQHIIQCIVAYALAVGT
                     RPADMATRPIEHPLLLVAKICVAAVLLDSYQYWMHRWMHTNRFLYRHFHSVHHELTVL
                     YAYGALYNHPLEGFIMDTVGSGVPSLILDMHPWTSTIFFSLATLKTVDDHCGYALPWD
                     PFQRFFRNNAVYHDIHHWGKGRMYNFSQPFFTFWDVWMGTDYEIEMKKKARAKALATP
                     ETSTSPRAIKTSTSVKLSVSANAPKRVTVSKPQLSSGLRGDSGQSVHPPSPSNSSSDW
                     SIADSALGSSCEESDASSGASAGMESDADEGVCVRVRFAPDRRREGVCGR"
                     /label="uncharacterized protein CDS"
     misc_feature    1630^1631
                     /Original_Bases="GCATCAGATTCCTCGCAACTACTTCCAAGTGCGGAATCCGC
                     GATCGACCAGTCTGACGACGAGTTCGATGGACTAGGAGGGTGGACAGACTGGCCACTG
                     TCCCCACGTAAACCCGAAGATAGTTGAGGTTTACTGACTGTAACCCGTTTAGGTGCAT
                     TTGCTGACACTGAGAGTTTCACGGACGTTGACGTCTTTATCGCCCGAGGGGATGTGGA
                     CGTCTCAGGGGTGGCTAGAGCTTTTGCCCGCGCCTTCTTCTTCATTTCAATCTCGTAG
                     TCCGTACCCATCCAGACATCCCAGAATGTGAAGAAAGGCTAGTAGCGCCAAAATCATC
                     ATCAGCACAACATTCACATCATTTTGCCTGGCTATGAAGTCTGCCTAGTATAGCCGGC
                     ATTACAACACTCACCTGGCTGAAATTGTACATTCTACCCTTCCCCCAATGATGAATAT
                     CGTGATAAACTGCATTGTTCCGAAAGAATCTCTGAAAGGGATCCCACGGCAAGGCATA
                     GCCACAGTGATCATCCACAGTCTTCAGCGTGGCCAGCGAAAAGAAGATTGTGCTGGTC
                     CACGGATGCATATCGAGGATGAGAGAAGGTACCCCACTTCCAACAGTATCCATGATGA
                     ATCCTTCAAGCGGGTGATTGTAGAGTGCTCCATAAGCGTAAAGGACCGTTAACTCATG
                     ATGAACGGAATGGAAGTGGCGATACAGGAAGCGATTTGTATGCATCCAGCGGTGCATC
                     CAATACTACGGAAACGAAAACACTTTGGTTTAGAAACGAATCCGGAGCTGAGCGCAAT
                     TGTGTTATGTCATTGGTCATAAACCTACCTGGTAACTGTCCAACAGCACGGCCGCGAC
                     ACATATCTTTGCCACAAGCAACAATGGGTGCTCTATTGGCCTTGTGGCCATGTCTGCA
                     GGTCTTGTTCCCACTGCCAGTGCATACGCTACAATACATTGAATGATGTGTTGAATAG
                     CCACTTTTTGAATTACGTGTCTCACAGTGATTCGATTGGGTGGGCGCATCTTTTGATC
                     CGTTGGAATACGGTGGAGTTCAACGGAGGTGATTTGGAGCCATGAGAGAACGTAAAGG
                     AGCGTGGAGTAGATCCAATA"
                     /label="GCATCAGATTCCTCGCAACTACTTCCAAGTGCGGAATCCGCGATCGACCA
                     GTCTGACGACGAGTTCGATGGACTAGGAGGGTGGACAGACTGGCCACTGTCCCCACGT
                     AAACCCGAAGATAGTTGAGGTTTACTGACTGTAACCCGTTTAGGTGCATTTGCTGACA
                     CTGAGAGTTTCACGGACGTTGACGTCTTTATCGCCCGAGGGGATGTGGACGTCTCAGG
                     GGTGGCTAGAGCTTTTGCCCGCGCCTTCTTCTTCATTTCAATCTCGTAGTCCGTACCC
                     ATCCAGACATCCCAGAATGTGAAGAAAGGCTAGTAGCGCCAAAATCATCATCAGCACA
                     ACATTCACATCATTTTGCCTGGCTATGAAGTCTGCCTAGTATAGCCGGCATTACAACA
                     CTCACCTGGCTGAAATTGTACATTCTACCCTTCCCCCAATGATGAATATCGTGATAAA
                     CTGCATTGTTCCGAAAGAATCTCTGAAAGGGATCCCACGGCAAGGCATAGCCACAGTG
                     ATCATCCACAGTCTTCAGCGTGGCCAGCGAAAAGAAGATTGTGCTGGTCCACGGATGC
                     ATATCGAGGATGAGAGAAGGTACCCCACTTCCAACAGTATCCATGATGAATCCTTCAA
                     GCGGGTGATTGTAGAGTGCTCCATAAGCGTAAAGGACCGTTAACTCATGATGAACGGA
                     ATGGAAGTGGCGATACAGGAAGCGATTTGTATGCATCCAGCGGTGCATCCAATACTAC
                     GGAAACGAAAACACTTTGGTTTAGAAACGAATCCGGAGCTGAGCGCAATTGTGTTATG
                     TCATTGGTCATAAACCTACCTGGTAACTGTCCAACAGCACGGCCGCGACACATATCTT
                     TGCCACAAGCAACAATGGGTGCTCTATTGGCCTTGTGGCCATGTCTGCAGGTCTTGTT
                     CCCACTGCCAGTGCATACGCTACAATACATTGAATGATGTGTTGAATAGCCACTTTTT
                     GAATTACGTGTCTCACAGTGATTCGATTGGGTGGGCGCATCTTTTGATCCGTTGGAAT
                     ACGGTGGAGTTCAACGGAGGTGATTTGGAGCCATGAGAGAACGTAAAGGAGCGTGGAG
                     TAGATCCAATA"
                     /note="Geneious type: Editing History Deletion"
ORIGIN      
        1 cctctgcgaa ttccaatttg caaagaaggt ggtacatgaa aaaatagtcg tcaaaaaatg
       61 aattgtgggg aaggagcagt agcgggatgt ctttcagaca cttgaagaca atagtggatg
      121 ggcgtgcgtg tgtcatgcgg aactagtaat gggaccttgt caatttcctg gctctatcgt
      181 tggaaagtgg aaattaggcg gtgtttggtg ccgaaggaca gcggaaatgt agcagtacaa
      241 gactgtaaag accttatttt agtaattgct cgagtatttc aagcttttgc tttttctttg
      301 gcggcatgat gatatctgta tctgtggggg aaaaagatga aagcctggga aaatgggcac
      361 gacaacttat ataggatctt ttggatcaaa tcatagttca tgagtctaaa tcgagtaaaa
      421 ttatgattaa attggttgga atctatgtac tagtgccaat acccattggc tcattcatag
      481 tgtgaaggcg attgaaaatg gcactaggac tcattattat ccggattaat ccggttaatc
      541 atatcgcata atcagaaccc ccctctatcg ctcagattgg tgtggcatgc agcggtgtgg
      601 catgcatgta atgttttttt tttttaaact gcggtgaggc gcatgccaaa ggtctataaa
      661 agggggacct gctccctctt ccctctttcc tctttaccca tcctcgactc acaagcatct
      721 gcgcaacgct cattgcgacc cacattgcaa cctcatagtg acccacacaa cctcatcgcg
      781 actcggtcaa ccatgagaat gctgatatgg tggtgtcgag gacctcgacc gcccgacagc
      841 aacaggaatc agaaccagct gcaactaatc ggatccgttg acaaagctgc tattatgctg
      901 ccacatttgt tgagcttggt tggtatgtat tgatggcatc tttgcatttc ttgtcatcgg
      961 gtcatcttat gacatgcatt tttttgtagt ctccaagcac ttgtcactga acatcctcca
     1021 gcttgtgagt ctccccaatg ttgcgaagac tctggcttca atgccatcaa gagttctgga
     1081 tcaaggccta gtagggaccg cgtgtggtgg tgggcaatta tccggttaga accaaccgtt
     1141 acgtattgcg tgtataattg cctagtagta gttagttagc tgttccgaac cggttgtcgc
     1201 cggtttattc cctgttgttg cagctagtgc cagtttctgt cacctctaca ctatcggcaa
     1261 ttgcattgct gttgacctca caacgcaaga atcgtagaaa acccaatttt tggatggtga
     1321 atccagtttc tattagaact acagtgtatc gtaacctatt atcgtgtaac agaagaaagt
     1381 aaaatgcata caagaaaaca aatgcccaaa acgttgctta tgcgaaactc cagcctatcg
     1441 atcaacaaat gtcaacagac gtcgtcttcc agctcataaa ttctcagatt tctgattcca
     1501 tccatattat ccctaagtac caattcatct tccacacact ccttcgcgcc tccggtcagg
     1561 tgcaaaacga acgcgaacac aaacgccttc atccgcatca ctctccattc ctgcagaagc
     1621 tcctgatgac
//
LOCUS       NW_015971539.83_-_ghost_(reversed)        1598 bp    DNA     linear   UNA 13-MAY-2023
DEFINITION  Spizellomyces punctatus DAOM BR117 chromosome Unknown supercont1.3,
            whole genome shotgun sequence.
ACCESSION   geneious|urn:local:
VERSION     geneious|urn:local:.:1rs-g96hokv:18
KEYWORDS    .
SOURCE      .
  ORGANISM  .
FEATURES             Location/Qualifiers
     ghost_fanzor    complement(<1..>1598)
                     /created_by="gfaure"
                     /label="ghost"
     misc_feature    
                     /Original_Bases="TCCGTCTGCGATTTTTCTTTCTGCCTGTGGGTTGGGGAGCT
                     ACAGACAGCTGTAATGATGCTTGATTTCCAGCATGCTTCAGGTCGGTACTGGACAGTA
                     TGGACGAGACAACATTGGTCTGACAACATTCACTCTCAGTGTGAGAGGTTGCCCTGGC
                     GAGCCCACTCGCACTAAGAGAAGGAGCTGGGGCCATCGGAATCCGTTCCGGGTCTTTG
                     TCGGAAGGTTCCACTGGCATTTCGGTTGCTTCTGGGCCAAGTGGTTCAAGGATTCCCT
                     CATGCAGCGCATTTCCTACCGCATCGGATTAGCCGCCTGTCCCTTGAGCTTTTTCACG
                     GAAGGGAGTAAAATCACCTCTTGTCGCTAGAATGTGCTTGATTTCGTGGCATAGACTG
                     ATCTGGTTGGCCACATATCCTCGGTCATCAATCTCTTTTTCGAATGCCAACTTGTTCA
                     TGGTTAGATGCCACTTTGGCTCAATATCAGATAAGTACAGGGGGTCGTACCATTTCTG
                     AGCCATCGATTTTGGCCGGGTGGACAGGGAGACCGCATATTTGCCTGGCCTTGGCATC
                     CGTGACATTGAAGAACCCACAAGATTTACACCTTGTGCCTACACTTTCCAAACTCGTT
                     TTCCGCTCATTCAAGATTGAACTACGCGTCGCCAGATCTTCCCCACTAGCATCTTTCA
                     CCAATGAAAGAGTCTTGCACACCAGAGCCAAACAGTTTTCGCAAGGGAAGAGTGTGGT
                     AGCGCACCTGGCGCTGCAACCAGAGTGAGAAGAGTCCACCAGTACATAGCATCAGAAT
                     GCGTCTTACAACTCACCAGAAAAGCTCACCATGACTATCGAAATTTGACAATCTCCGC
                     ACCTGAATTGACGGTGCGGCAGTAGAGCAC"
                     /label="TCCGTCTGCGATTTTTCTTTCTGCCTGTGGGTTGGGGAGCTACAGACAGC
                     TGTAATGATGCTTGATTTCCAGCATGCTTCAGGTCGGTACTGGACAGTATGGACGAGA
                     CAACATTGGTCTGACAACATTCACTCTCAGTGTGAGAGGTTGCCCTGGCGAGCCCACT
                     CGCACTAAGAGAAGGAGCTGGGGCCATCGGAATCCGTTCCGGGTCTTTGTCGGAAGGT
                     TCCACTGGCATTTCGGTTGCTTCTGGGCCAAGTGGTTCAAGGATTCCCTCATGCAGCG
                     CATTTCCTACCGCATCGGATTAGCCGCCTGTCCCTTGAGCTTTTTCACGGAAGGGAGT
                     AAAATCACCTCTTGTCGCTAGAATGTGCTTGATTTCGTGGCATAGACTGATCTGGTTG
                     GCCACATATCCTCGGTCATCAATCTCTTTTTCGAATGCCAACTTGTTCATGGTTAGAT
                     GCCACTTTGGCTCAATATCAGATAAGTACAGGGGGTCGTACCATTTCTGAGCCATCGA
                     TTTTGGCCGGGTGGACAGGGAGACCGCATATTTGCCTGGCCTTGGCATCCGTGACATT
                     GAAGAACCCACAAGATTTACACCTTGTGCCTACACTTTCCAAACTCGTTTTCCGCTCA
                     TTCAAGATTGAACTACGCGTCGCCAGATCTTCCCCACTAGCATCTTTCACCAATGAAA
                     GAGTCTTGCACACCAGAGCCAAACAGTTTTCGCAAGGGAAGAGTGTGGTAGCGCACCT
                     GGCGCTGCAACCAGAGTGAGAAGAGTCCACCAGTACATAGCATCAGAATGCGTCTTAC
                     AACTCACCAGAAAAGCTCACCATGACTATCGAAATTTGACAATCTCCGCACCTGAATT
                     GACGGTGCGGCAGTAGAGCAC"
                     /note="Geneious type: Editing History Deletion"
     end             complement(442..471)
                     /original_coord="NW_015971539:535496_535467:1"
                     /label="end"
     end             1176..1205
                     /original_coord="NW_015971539:534762_534733:-1"
                     /label="end"
     misc_feature    1598^1599
                     /Original_Bases="CGCATCTCTGCTGTTAAAGCTCTCAGAAACTCAACAGCTGC
                     TGCAGTATGTTCCACTTTTAAAGTCAACCGTAGAACTCTATTTCGGTGGAAAAAACAA
                     TGGGAAGAAACCCACGACCTTCGTCCACTGAAGAAGAAGGGACCTGACTTCAAGCTTA
                     CCGAAGACGATCAACTTCGTCTTCTATCAGAGTTTAGAAAGAATCCTGGATTGACAAA
                     CCTGCAAGCTGCTCGTTTGTTCGACAACAGGATCAGTCCAAGGACTGTTTCACAGTAC
                     TTGAAAAGAGCGAAGTTCACGCGCAAGTTATTCAGTGACGAACAAGAGACCTATTCTT
                     CGGAGGAATCCTTCCAGCTTGTCAAGGATTATTGCGCATTAATGAGAACCATCCCAAT
                     GTCGCGGCGAGTCTACATGGATGAGAGCTTTATATATGACAACGAGGCTCCGGGACGA
                     GGTCGTAGCGTACAGGGATGCCCTATATCACGGGAGCGTTCCAGGCATGGAAAGCGAT
                     GGACAATATATCTTGCGATCAGGGAAGACGGATTGGTTCATCCACCGATCGTTGACGC
                     AGAAGCGGCTAATGACCTAAACTTCTACCATTATGTATGGCAAAATTTGGTTCCGAAT
                     TTACGCCCGAATGAAGTGGTCATCTGGGATCGTTCGGGTAAAGCGGGACGTTGTGTGA
                     ACCCTTCAAAGCAGCACTTCAATCCTGGCGTTCGACGACTTATAGAAGACAAAGGATG
                     CCAAGTTGTCTTCTTACCCCCACGAGGAGAAATGTATAATCCGGTCGAACTGGTATTT
                     GGAACTCTGAAGACGCATCTGCGGAATCTGTACACTACGAGTGTAGCTTGCTCGGAAC
                     AACGTCCCCGAACGGAGGCCGAATTGATCAGAGACTTGCAATCTGCTGCTAGTAGGAT
                     AGGTCGTGAACAATTTGAAGGTTATTTTCGAGAGCGAGGCACTGAGAGGGCTTTCAGA
                     GCAGTGTATCCACATATCAGTTTGTAGTGTAT"
                     /label="CGCATCTCTGCTGTTAAAGCTCTCAGAAACTCAACAGCTGCTGCAGTATG
                     TTCCACTTTTAAAGTCAACCGTAGAACTCTATTTCGGTGGAAAAAACAATGGGAAGAA
                     ACCCACGACCTTCGTCCACTGAAGAAGAAGGGACCTGACTTCAAGCTTACCGAAGACG
                     ATCAACTTCGTCTTCTATCAGAGTTTAGAAAGAATCCTGGATTGACAAACCTGCAAGC
                     TGCTCGTTTGTTCGACAACAGGATCAGTCCAAGGACTGTTTCACAGTACTTGAAAAGA
                     GCGAAGTTCACGCGCAAGTTATTCAGTGACGAACAAGAGACCTATTCTTCGGAGGAAT
                     CCTTCCAGCTTGTCAAGGATTATTGCGCATTAATGAGAACCATCCCAATGTCGCGGCG
                     AGTCTACATGGATGAGAGCTTTATATATGACAACGAGGCTCCGGGACGAGGTCGTAGC
                     GTACAGGGATGCCCTATATCACGGGAGCGTTCCAGGCATGGAAAGCGATGGACAATAT
                     ATCTTGCGATCAGGGAAGACGGATTGGTTCATCCACCGATCGTTGACGCAGAAGCGGC
                     TAATGACCTAAACTTCTACCATTATGTATGGCAAAATTTGGTTCCGAATTTACGCCCG
                     AATGAAGTGGTCATCTGGGATCGTTCGGGTAAAGCGGGACGTTGTGTGAACCCTTCAA
                     AGCAGCACTTCAATCCTGGCGTTCGACGACTTATAGAAGACAAAGGATGCCAAGTTGT
                     CTTCTTACCCCCACGAGGAGAAATGTATAATCCGGTCGAACTGGTATTTGGAACTCTG
                     AAGACGCATCTGCGGAATCTGTACACTACGAGTGTAGCTTGCTCGGAACAACGTCCCC
                     GAACGGAGGCCGAATTGATCAGAGACTTGCAATCTGCTGCTAGTAGGATAGGTCGTGA
                     ACAATTTGAAGGTTATTTTCGAGAGCGAGGCACTGAGAGGGCTTTCAGAGCAGTGTAT
                     CCACATATCAGTTTGTAGTGTAT"
                     /note="Geneious type: Editing History Deletion"
ORIGIN      
        1 acagagttgg gacacaggaa ctgtttttta gcgggcaaga tcattaggca taatggtgtg
       61 ggcgggcggg agcacatatc aagatgccag ccactacaat atcacgtgac taatagccga
      121 cttggtaccc attgttttgt ccgatacttc tgccgatcta catccagtgc atagcggcag
      181 acacgatcct taataattta tatgcccttc caaccatctt gcagttttga agcgctgatt
      241 gcctgaccat aatgcctggc atttttgtta caaacacaag ctgtctcctc aaattgtaat
      301 atcctgaaga agaagcaaac tacgttggaa acccgaatgc aagctattgc gatattaaag
      361 aaactcgggt tagaaattcg tagcacgtct gtttaacgac cgtaaatatt tcatgcgtac
      421 ccgtacttac ctcagagcac atagtgtgga ggcgagtgaa aatggcacta ggacccatta
      481 ttatccggat taatccggtt aatcatatcg cacccccatc tattgctcaa agcagtgtgg
      541 catgtattgt aatgtttttt tttttaaact gcggtgaggc acatgccgaa ggtctataaa
      601 aggggacctg ctccctcttc cctctttcct ctttatccct caactcacaa gcatctgcgc
      661 aacgctcatt gcgacccacg ttgcaacctc atagcgaccc acattgcaac ctcatcgtga
      721 ctcggtcaac catgagaacg ccgatgtggt ggtgtcgagg acctcgaccg cccgacagca
      781 accgtgatca gaaccagcgg caaccgatcg gatccgatac caaaacctac tattatgctg
      841 ccacattagt tgagcttggt tggtatgtat caatggcatt tcttgcattt cttgtcatcg
      901 ggtcatcttc tgacatgcag tttttttctc tagtctccaa gccttgtcac tgaacatccc
      961 ccagcttgtg acgctgccca gtcgattcgc tcctggatgc aagagtgtgg cttcaatgcc
     1021 atcaagagtt ccagatcaag gcctagtagg gaccgcgtgt ggtggtgggc aattatccgg
     1081 ttagaaccaa ctgttacgta ttgcgtgtat aattgcctag tagtagctta gcttttccga
     1141 accggttgtc gccggtttat tccctggtgt agtagctagt gccagtttct gtcacctcta
     1201 cactaacaag ccaagaacgc aaactcattt ttaatgcgta ttttcttgtc cgtggtgcgt
     1261 tcgatccatg ccttgaattc cttgaatttg gaaaggatag tctctgcttc cttgtttgag
     1321 atgcagtaag taacgccgta cctagaggtg tgctcatttt taattaaata ataagtgtgc
     1381 aggatatgga taatgtcact ggttgtatcc aacctcaatg gttcaattgt ttcggaatgc
     1441 tgaaagtggc actttcacat ttagtctatg aactccccat ccacttcgag tcacaattga
     1501 ggagattcat tttctttccc gtctcgatgg tcgaaaacag ttcactttcg aaagaactta
     1561 tccagcatac tcgcaataag cataggagcc tagagacc
//
LOCUS       NW_015971538.100_-_ghost        1444 bp    DNA     linear   UNA 13-MAY-2023
DEFINITION  Spizellomyces punctatus DAOM BR117 chromosome Unknown supercont1.2,
            whole genome shotgun sequence.
ACCESSION   geneious|urn:local:
VERSION     geneious|urn:local:.:1rs-g96hokv:19
KEYWORDS    .
SOURCE      .
  ORGANISM  .
FEATURES             Location/Qualifiers
     ghost_fanzor    <1..>1444
                     /created_by="gfaure"
                     /label="ghost"
     misc_feature    
                     /Original_Bases="GCGCCCTCTGCGATACCCCCTTGCGCATCCAATTCTTTCCG
                     CCATTTTGACACAATTTCCTCGTTGTGAATTTTGGAGGTCCAGTTGGGCTTATTCCGA
                     AGCGCGTTGGACAGTGATATGAGTGACAGCTCGAGAAGGGTCTTGGGCGGATCCCCTG
                     AACCGTAGTCGTCAAAGTACTGCTTTTCCTGACCATCTGTGGTATAGAACGGACTTGG
                     GATCCCCGATAGATCGGAGTTGTCGGCAGGGATATTGGCTGCCATTTTAGAGATCGTC
                     CTGATGGACAGGTAAACCAAGGCGAAGCACGATGAACCGCTTCCACGTGTCGCTGCTT
                     ATGTCACCGTGCAACTTTAATTCCGTGTTTGTTTCCATCAAAGCTTACTTTTAGAGTA
                     TGCAATACACGTATGATGAGCGATCACAGAGATAGCCTACGTATCAAGTAGAACTACA
                     GTCCGAACTGATGCT"
                     /label="GCGCCCTCTGCGATACCCCCTTGCGCATCCAATTCTTTCCGCCATTTTGA
                     CACAATTTCCTCGTTGTGAATTTTGGAGGTCCAGTTGGGCTTATTCCGAAGCGCGTTG
                     GACAGTGATATGAGTGACAGCTCGAGAAGGGTCTTGGGCGGATCCCCTGAACCGTAGT
                     CGTCAAAGTACTGCTTTTCCTGACCATCTGTGGTATAGAACGGACTTGGGATCCCCGA
                     TAGATCGGAGTTGTCGGCAGGGATATTGGCTGCCATTTTAGAGATCGTCCTGATGGAC
                     AGGTAAACCAAGGCGAAGCACGATGAACCGCTTCCACGTGTCGCTGCTTATGTCACCG
                     TGCAACTTTAATTCCGTGTTTGTTTCCATCAAAGCTTACTTTTAGAGTATGCAATACA
                     CGTATGATGAGCGATCACAGAGATAGCCTACGTATCAAGTAGAACTACAGTCCGAACT
                     GATGCT"
                     /note="Geneious type: Editing History Deletion"
     end             complement(348..377)
                     /original_coord="NW_015971538:1368940_1368911:-1"
                     /label="end"
     end             1065..1095
                     /original_coord="NW_015971538:1369658_1369628:1"
                     /label="end"
     misc_feature    1444^1445
                     /Original_Bases="AAAAAAGCTGGATGGTGCCGATTTTTGAAATTCCAACTGAC
                     AAAATAAAGACATGGTTTTTGTGAAATATACCTGTGTTACTGTTATTCGGAGGATGGC
                     TCCAGAGCGGTGTTCGTCTGTTCGGGTGGTTAACAGCTAAATTGCTGCTCGGCTGAGG
                     CTTTGTTGTTTTGATGTCGTCCATGCCCGACGAGGAAGGGCGCTTATGGGTGAGGAAA
                     TTGGCGCCAAGAGGAATGGAGAACTTGAAGATGATCATCGTCCTTGATGGTCTCTGTC
                     TATAAAAGCACTACCCAATCTCTGTCCCATTCTATCATTCGCAACTTTTACTCGCTCT
                     TGCAACTTTCTCTTTAACTTTCCTTTTCGGATCATACCCCATCTGAATCCTGCTTTCT
                     GCTCGTCAAATACCAGCTTTTGTTCTGTTTCAAGCTTGTTATACCTTGTCAACTACTC
                     GTTATCTGGACCTATCAATACCATTTCATACCCACTTTCGTATTCTTGTTCAGCATAA
                     CCTGAACGAATCCCGTACATCTTGGATATCTGCTTTACGATCCGAACTCTACATCACC
                     GCTACCTTGTGGTGACATCCAGTGCACTATATTCCTGCCTAAAACTTTTGAGATACCT
                     TTCGGATTTACTTATACCAGAACGTAAAAGTTCACTTACATCGCGAAGAAAACCGTAA
                     CAAAAGCTTTTAAAAAACATCAAGAAAATGGCCAACGTTGCTCCTACCCTCGCTAGTG
                     CTGATGCCTCTGTGATGTAAGTTTTGCAATTGTAGACCTTACCTTGCATGGGCATTTA
                     TTAATCTTTTCTTTCCTAGTATGCCTCTGGCAACCGCCACTGGCTTCACAGCCAGTTT
                     GACCGTTACTGACCCCGACAGTAACATCCAGGAAGCTACCGTTTCCGTCAGCGGAGGT
                     TACACGGCCGGTGATCAGCTCTTCTTCACCGGTACTCTTCCTGTGGGAATGACCGCCG
                     GCAACTCCAACGGATTGGCAGCGGATTCTACCAACGCAGATGGAGTGTTGAAATTCGC
                     TGGCTCTTTAACTCCAGCGGATTATCAGACTATTTTGCAGACGATTACTCTCAAATCG
                     TCCAGCAAAGACTGTGCTCCGAGAACTGTCACAATTACGGCCACAGATGTCCCTGGCG
                     CGGTTTCTGCTGCGACCACCACAACATTCGACATCAGCGGTGCTCCTTCTATTTGCTA
                     TGTTGCTGGAAATACACTGTGAGTGATTAGGACATCCTTTGATTATACATAGGGAAAT
                     GCTGTGAAATAACATCCTTTTACTTTCAACAGTATTGGAGATAACAATGCTGCGGGCG
                     TCACTCCAATTTCTGGCGCTACTCTCTACGATGACACTGCCTTGAAGTCAGTCAGCAT
                     CGCCATCACCGAAGTCGACGCTGGCGACTTACTCTCAGTCGACCTTACAGGCATTGCG
                     GACCTCACTGTTGGCACCGGCTATGACAGTACGACAAGAACTTTGACGATCACACCTG
                     TCGCACCGGCCACTACGGTTGCATATTCGACTTTCCAATCGGCACTGCGCGGATTGAA
                     ATTCAGCAGCACGGGTGCCCTCGGTACTAGGACCTTGACTGTGACTGCCACCGATGCC
                     AACGATTTGGTGCA"
                     /label="AAAAAAGCTGGATGGTGCCGATTTTTGAAATTCCAACTGACAAAATAAAG
                     ACATGGTTTTTGTGAAATATACCTGTGTTACTGTTATTCGGAGGATGGCTCCAGAGCG
                     GTGTTCGTCTGTTCGGGTGGTTAACAGCTAAATTGCTGCTCGGCTGAGGCTTTGTTGT
                     TTTGATGTCGTCCATGCCCGACGAGGAAGGGCGCTTATGGGTGAGGAAATTGGCGCCA
                     AGAGGAATGGAGAACTTGAAGATGATCATCGTCCTTGATGGTCTCTGTCTATAAAAGC
                     ACTACCCAATCTCTGTCCCATTCTATCATTCGCAACTTTTACTCGCTCTTGCAACTTT
                     CTCTTTAACTTTCCTTTTCGGATCATACCCCATCTGAATCCTGCTTTCTGCTCGTCAA
                     ATACCAGCTTTTGTTCTGTTTCAAGCTTGTTATACCTTGTCAACTACTCGTTATCTGG
                     ACCTATCAATACCATTTCATACCCACTTTCGTATTCTTGTTCAGCATAACCTGAACGA
                     ATCCCGTACATCTTGGATATCTGCTTTACGATCCGAACTCTACATCACCGCTACCTTG
                     TGGTGACATCCAGTGCACTATATTCCTGCCTAAAACTTTTGAGATACCTTTCGGATTT
                     ACTTATACCAGAACGTAAAAGTTCACTTACATCGCGAAGAAAACCGTAACAAAAGCTT
                     TTAAAAAACATCAAGAAAATGGCCAACGTTGCTCCTACCCTCGCTAGTGCTGATGCCT
                     CTGTGATGTAAGTTTTGCAATTGTAGACCTTACCTTGCATGGGCATTTATTAATCTTT
                     TCTTTCCTAGTATGCCTCTGGCAACCGCCACTGGCTTCACAGCCAGTTTGACCGTTAC
                     TGACCCCGACAGTAACATCCAGGAAGCTACCGTTTCCGTCAGCGGAGGTTACACGGCC
                     GGTGATCAGCTCTTCTTCACCGGTACTCTTCCTGTGGGAATGACCGCCGGCAACTCCA
                     ACGGATTGGCAGCGGATTCTACCAACGCAGATGGAGTGTTGAAATTCGCTGGCTCTTT
                     AACTCCAGCGGATTATCAGACTATTTTGCAGACGATTACTCTCAAATCGTCCAGCAAA
                     GACTGTGCTCCGAGAACTGTCACAATTACGGCCACAGATGTCCCTGGCGCGGTTTCTG
                     CTGCGACCACCACAACATTCGACATCAGCGGTGCTCCTTCTATTTGCTATGTTGCTGG
                     AAATACACTGTGAGTGATTAGGACATCCTTTGATTATACATAGGGAAATGCTGTGAAA
                     TAACATCCTTTTACTTTCAACAGTATTGGAGATAACAATGCTGCGGGCGTCACTCCAA
                     TTTCTGGCGCTACTCTCTACGATGACACTGCCTTGAAGTCAGTCAGCATCGCCATCAC
                     CGAAGTCGACGCTGGCGACTTACTCTCAGTCGACCTTACAGGCATTGCGGACCTCACT
                     GTTGGCACCGGCTATGACAGTACGACAAGAACTTTGACGATCACACCTGTCGCACCGG
                     CCACTACGGTTGCATATTCGACTTTCCAATCGGCACTGCGCGGATTGAAATTCAGCAG
                     CACGGGTGCCCTCGGTACTAGGACCTTGACTGTGACTGCCACCGATGCCAACGATTTG
                     GTGCA"
                     /note="Geneious type: Editing History Deletion"
ORIGIN      
        1 tttcacggag tagcgatggc aactttatac ttttatgctg cttgggatca ttgaaagtgc
       61 aattaaacat ttgatgtcag cttgtcaact tgctactcta tgtacatgcc acctgttgaa
      121 agaagttgac cgtttcatgc ttggctagct taactttctt acggttactt tgaggtaact
      181 tgatatgagg atttttgtgc ttggccaatt cttctgctgt acagtactgt acagtaagtg
      241 cataaaatga ccgcgcacca cgtgaccgca catgacagtt ccctgggtga gtggagctgt
      301 cacgtgtagt cacatggggg tcccagtata cctgcaaatg ctgtacatag tgtagaggtg
      361 attgaaaatg gcactaggac ccattattat ccggctcaat ccggttaatc atatcgcata
      421 atcagaaccc ccatccatcg ctcagattgg tgtggcatgc taatgttttt tttttaaact
      481 gcggtgaggc gcatgccaaa ggtctacaaa aggggagtct tctgtctctt ccctctttcc
      541 tcttcctctt tacccatcct cgactctcaa agcatctgca caactctcat tgcgacccac
      601 attgcaacct catcgcgact cggtcaacca tgagaacgcc gatgtggtgg tgtcgaggac
      661 ctcgaccgcc cgacagcaac cgtgaccaga accagtggca accaatcgga tctgataaca
      721 aaacctacta ttatgctgcc acattagttg agcttggttg gtatgtattg atggcatttc
      781 ttgcatttct tgtcatcggg tcatcttctg acatgcagtt tttttctcta gtctccaagc
      841 cttgtcactg aacatcctcc agcttgcgag tctccccaat gttgcgaaga ctctggcttc
      901 aatgccatca agagttctgg atcaaggcct agtagggacc gtgtgtggtg gtgggcaatt
      961 atccggttag aaccaaccgt tacgaattgc gtgtataatt gcctagtagt acttagttag
     1021 cttttccgaa ccggttgtcg ccggtttatt ccctggtgta gtagctagtg ccagtttctg
     1081 tcacctaata cactaacttt ttgagtgaga tttgttgact attgccagtg acgagttagc
     1141 taaaaacaag acttgaaagc caagatggta gtaacttggc aagcatcaag gcttccatgt
     1201 cttttaagaa gtagttggaa ataattgcgt tttcttggct tgtttggatt caccggaccc
     1261 aaatactact tctgtattcg gagcgaccgg acgttcaaca aaatcgaccc ttccgaaaat
     1321 atcgcgaccc tgaagaccaa ggtatgctta tttgtgatta taaataaagc atagagtttt
     1381 gtttatttag actctttaag tttagccaaa aacagtgaca gacattgcta ccttggcatc
     1441 tccg
//
LOCUS       NW_015971537.108_-_ghost_(reversed)        1523 bp    DNA     linear   UNA 13-MAY-2023
DEFINITION  Spizellomyces punctatus DAOM BR117 chromosome Unknown supercont1.1,
            whole genome shotgun sequence.
ACCESSION   geneious|urn:local:
VERSION     geneious|urn:local:.:1rs-g96hokv:20
KEYWORDS    .
SOURCE      .
  ORGANISM  .
FEATURES             Location/Qualifiers
     gene            complement(<1..167)
                     /locus_tag="SPPG_00377"
                     /db_xref="GeneID:27684109"
                     /label="gene"
     ghost_fanzor    complement(<1..>1523)
                     /created_by="gfaure"
                     /label="ghost"
     misc_feature    
                     /Original_Bases="GTCCTCAAAATCGTAGTCCTCTTGTATCTTTTTTGCAGCAC
                     TCTTCTTTTTGCGAGGTTGCTGCTGAAAGATATTGATAGACATATTACTACCCAGTTG
                     CTTAAACGACCAAGGAACTATAAGACAGTGGTAATTTTTAACTTACTCCGTTCTCGTC
                     TTCTCCATCCTCCTCGCTATCAGAACCAGCTGAACCAGTGTCGGTTTTAGGCATGTCT
                     CCGCCCGAGGAGGACGATGCACCGCCATGCAGAGCCGCAACCAGCTGCGCATAGTCGA
                     AGACGTTTGCCTCTGGGTTTTCCTTGTTGAAAGGTATTTTTATTCGTATTGCTTTCTG
                     GAAATTATGTTCTTCCTCGGGCATGTCGCCATGACCAGTGCCCATGCGTGGGAACGAC
                     ATGGCGCAATTGCACACTTGGAAGATGAGGGATGGTCGTTCGACAATGGGTACAGTTG
                     GTTTGTCTGCATTGTGCAAGTCAATGTCAAAGAGTAAGAAAAGAGCAATGTAAGTATG
                     TGTAAAAGTTATGTGTGTGTGTAAGTGTGTCAGTAAAAGTGTCGTATATAGCTTTTCC
                     TACGCGGTTTTCCGCTCTCGTTTTTGTTTTTTTTCCTAATGGATATTTTGGTCCTTTG
                     GGGACGCCAATGTAAAAGATAAAATACACGCCCCCGTCGTGTAAATTCCATCTTTTCC
                     AATAGGTAGAAGCCTCCTTCCAAGCTAAATCCCATGTGTGGATAACGTACCTAAATAG
                     AACAGGTGAATTGCCGTCGCGTCTCAAAGATGAAAGGAAAACGACGACGACGAGAAAG
                     CGGTTCAACGAGGGTCCGTTTGAACAGTCAGCCTAAAATCGCCTCTAGTTTGGGCGGT
                     GGGGCGCAGTCTCTCTCTCCAAAGTAGCCGTTGTTAAGTTTGAACCGCCCCCAACCAC
                     CAAAAAAAGCTGAACGGGGGAATGAG"
                     /label="GTCCTCAAAATCGTAGTCCTCTTGTATCTTTTTTGCAGCACTCTTCTTTT
                     TGCGAGGTTGCTGCTGAAAGATATTGATAGACATATTACTACCCAGTTGCTTAAACGA
                     CCAAGGAACTATAAGACAGTGGTAATTTTTAACTTACTCCGTTCTCGTCTTCTCCATC
                     CTCCTCGCTATCAGAACCAGCTGAACCAGTGTCGGTTTTAGGCATGTCTCCGCCCGAG
                     GAGGACGATGCACCGCCATGCAGAGCCGCAACCAGCTGCGCATAGTCGAAGACGTTTG
                     CCTCTGGGTTTTCCTTGTTGAAAGGTATTTTTATTCGTATTGCTTTCTGGAAATTATG
                     TTCTTCCTCGGGCATGTCGCCATGACCAGTGCCCATGCGTGGGAACGACATGGCGCAA
                     TTGCACACTTGGAAGATGAGGGATGGTCGTTCGACAATGGGTACAGTTGGTTTGTCTG
                     CATTGTGCAAGTCAATGTCAAAGAGTAAGAAAAGAGCAATGTAAGTATGTGTAAAAGT
                     TATGTGTGTGTGTAAGTGTGTCAGTAAAAGTGTCGTATATAGCTTTTCCTACGCGGTT
                     TTCCGCTCTCGTTTTTGTTTTTTTTCCTAATGGATATTTTGGTCCTTTGGGGACGCCA
                     ATGTAAAAGATAAAATACACGCCCCCGTCGTGTAAATTCCATCTTTTCCAATAGGTAG
                     AAGCCTCCTTCCAAGCTAAATCCCATGTGTGGATAACGTACCTAAATAGAACAGGTGA
                     ATTGCCGTCGCGTCTCAAAGATGAAAGGAAAACGACGACGACGAGAAAGCGGTTCAAC
                     GAGGGTCCGTTTGAACAGTCAGCCTAAAATCGCCTCTAGTTTGGGCGGTGGGGCGCAG
                     TCTCTCTCTCCAAAGTAGCCGTTGTTAAGTTTGAACCGCCCCCAACCACCAAAAAAAG
                     CTGAACGGGGGAATGAG"
                     /note="Geneious type: Editing History Deletion"
     mRNA            complement(<1..167)
                     /locus_tag="SPPG_00377"
                     /product="uncharacterized protein"
                     /transcript_id="XM_016748706.1"
                     /db_xref="GeneID:27684109"
                     /label="uncharacterized protein mRNA"
     mRNA            complement(74..167)
                     /locus_tag="SPPG_00377"
                     /product="hypothetical protein, variant"
                     /transcript_id="XM_016748705.1"
                     /db_xref="GeneID:27684109"
                     /label="hypothetical protein, variant mRNA"
     end             complement(380..409)
                     /original_coord="NW_015971537:1002918_1002889:1"
                     /label="end"
     end             1110..1139
                     /original_coord="NW_015971537:1002188_1002159:-1"
                     /label="end"
     misc_feature    1523^1524
                     /Original_Bases="AAGATAAACAAAACCCAACTATTATATATGCAAAAAACGTG
                     ATTCCCCCCTTGTTTATGTGTTGATCCGTTCAATTTTAGGACATGTCTCCGACGGCGG
                     CAAGGGCCTCCTTCTTTGTACTCTGCTCTCGCAATGTGTCCTGTTTCCATGCTTCAAA
                     TGCGCTCTTGTCTACAATGCCGACTTCTCGGAAATGACGGAACATGTTGGGTAAGAGT
                     TCTGCAACGATTTTTGGCATCGTTAGAAGTTTGAAAAACGAGTTGCTGGCAATATAAA
                     GCTTCAACCAACCAGTAGGGAATCCAATATTGCCACAGTACGCTTGAATAGCAAACAA
                     TACATCCACTTTCTTAGACCCATCCACGTATGGATCAAACAACGGCTTGAGCGATGTC
                     AACATCTCCTTTTGCTTTTGCACGGAATCGGGAGTGGGTTCTACTGGTTTGTTGGGGC
                     CGTTCGCGAATACTGTTTGCGATGCAATGTGTGACAAAACACCTATTGTCAAGATTCG
                     CACGAATTCCGGCGACGCGCGCACTTTATCATTGCTCGGCTCCTACAATTACGAAACA
                     TCCACTCGTTAAATTTACCATTTCAAATGAGCAGGTCAATGTACTGCTTTGTTTACCT
                     TCAACCAAGCCGCCACAGATTCCACATTATCCTTTCCTAATCTCCATTTTAACCCCTT
                     CAATGTTTCAAGCTCCGGGGCCAAAATGAAAAGCCCATTCGCATCCAGCCAATCTGCC
                     AGAATCTCATCAGTACGCTTTTCCTTTGGCCACCATTCTTTGAGATCGACAGCGTCCT
                     TTGTGACGATATCAACTAGGGCGTTATCGCCATCCAAAGATTTGATATCTTTGAGTGT
                     CTCAGCCAACAGCCGCGCGCCGGGGGGTTTCATGGATGATATTGAGAGGAGAGGAGCG
                     GATAGCTCAAGGACGGTTTGCAGATTTA"
                     /label="AAGATAAACAAAACCCAACTATTATATATGCAAAAAACGTGATTCCCCCC
                     TTGTTTATGTGTTGATCCGTTCAATTTTAGGACATGTCTCCGACGGCGGCAAGGGCCT
                     CCTTCTTTGTACTCTGCTCTCGCAATGTGTCCTGTTTCCATGCTTCAAATGCGCTCTT
                     GTCTACAATGCCGACTTCTCGGAAATGACGGAACATGTTGGGTAAGAGTTCTGCAACG
                     ATTTTTGGCATCGTTAGAAGTTTGAAAAACGAGTTGCTGGCAATATAAAGCTTCAACC
                     AACCAGTAGGGAATCCAATATTGCCACAGTACGCTTGAATAGCAAACAATACATCCAC
                     TTTCTTAGACCCATCCACGTATGGATCAAACAACGGCTTGAGCGATGTCAACATCTCC
                     TTTTGCTTTTGCACGGAATCGGGAGTGGGTTCTACTGGTTTGTTGGGGCCGTTCGCGA
                     ATACTGTTTGCGATGCAATGTGTGACAAAACACCTATTGTCAAGATTCGCACGAATTC
                     CGGCGACGCGCGCACTTTATCATTGCTCGGCTCCTACAATTACGAAACATCCACTCGT
                     TAAATTTACCATTTCAAATGAGCAGGTCAATGTACTGCTTTGTTTACCTTCAACCAAG
                     CCGCCACAGATTCCACATTATCCTTTCCTAATCTCCATTTTAACCCCTTCAATGTTTC
                     AAGCTCCGGGGCCAAAATGAAAAGCCCATTCGCATCCAGCCAATCTGCCAGAATCTCA
                     TCAGTACGCTTTTCCTTTGGCCACCATTCTTTGAGATCGACAGCGTCCTTTGTGACGA
                     TATCAACTAGGGCGTTATCGCCATCCAAAGATTTGATATCTTTGAGTGTCTCAGCCAA
                     CAGCCGCGCGCCGGGGGGTTTCATGGATGATATTGAGAGGAGAGGAGCGGATAGCTCA
                     AGGACGGTTTGCAGATTTA"
                     /note="Geneious type: Editing History Deletion"
ORIGIN      
        1 tgtgtgtttc ctttttgaat gtgtgtgtac aaaagagaaa gcgggggagc catatgataa
       61 tgtatgtaat tactttaaag gcaaaaggaa aagcaagtca agaccccaaa cacagctgat
      121 gatgaagatg atgatgatga tgatgaatga tctctccatt ttaaaggaaa aaaaagaacg
      181 gtatcgacac acacacacac tgcacacact ttggttgcta tggccctttt agcatgtggt
      241 ttgactcccc acacagctga tcacgttggg aattggagag gcggataaag tcgtagtgag
      301 ttcaccacaa aagcaaacca tgcgtgtcgt aaaaggcaga attgaaattg gatgggctgg
      361 attacataag cacatcacat agtgtggagg cgattgaaaa tggcactagg actcattatt
      421 atccggatga atccggttaa tcatatcgca taatgagaac ccccatctat cgctcagatt
      481 ggtgtggcat gctaatgttt tttttttaaa ctgcggtgag gcgcatgcca aaggtctata
      541 aaaggggagc cttctgtctc ttccctcttt cctctttacc catcctcgac tctcaaagca
      601 tctgcatctg cacaactctc attgcgaccc acattgcaac ctcatcgcga ctcggtcaac
      661 catgagaacg ccgatgtggt ggtgtcgagg acctcgaccg cccgacagca accgtgacca
      721 gaaccagtgg caaccaatcg gatctgataa caaaacctac tattatgctg ccacattagt
      781 tgagcttggt tggtatgtat cgatggcatt tcttgcattt cttgtcatcg ggtcatcttc
      841 tgacatgcag tttttttctc tagtctccaa gccttgtcac tgaacatcct ctggcttgtg
      901 acgctgccca gtcgattcgc tcctggatgc aagagtctgg cttcaatgcc atcaagagtt
      961 ctggatcaag gcctagtagg gaccgcgtgt ggtggagggc aattatccgg ttagaaccaa
     1021 ccgttacgta ttgcgtgtat aattgcctag tagtagctta gttagctttt ccaaaccggt
     1081 tgtcgccggt ttattccctg gtgtagtagc tagtgccatt ttctgtcacc tctacactac
     1141 acaacatgaa caattacaca atactgggct gcgtataaag tattccagct cttgcatcta
     1201 atgctgctgc acatcttcaa cggcaaacat ttgaaacaat gacaaagaat tcttttcgac
     1261 tgtaaaacag cgcttccccg caaaaccgca catcgtcatc acaaaggtgc aatgggactc
     1321 gcagtattgg aataatccat ataccataaa aacaaggtag aacgaaacga gcacaatttg
     1381 atgaaacgat tttccaaatg gatatattaa ctagatctcc tcaaacaaaa aacaaaagaa
     1441 aaaaagaaac agccatatgc gatgccttct gcacaccttg atgccatcca tccgtgcaga
     1501 aaaagaaatc cggcagaaat gga
//
LOCUS       NW_015971548.32_-_ghost        1444 bp    DNA     linear   UNA 13-MAY-2023
DEFINITION  Spizellomyces punctatus DAOM BR117 chromosome Unknown
            supercont1.12, whole genome shotgun sequence.
ACCESSION   geneious|urn:local:
VERSION     geneious|urn:local:.:1rs-g96hokv:21
KEYWORDS    .
SOURCE      .
  ORGANISM  .
FEATURES             Location/Qualifiers
     ghost_fanzor    <1..>1444
                     /created_by="gfaure"
                     /label="ghost"
     misc_feature    
                     /Original_Bases="TTCGATATCAGTTTTGGCGACTTCATGATCCCGCCGCAAGG
                     CATAGTACATGGAGCGGTACTTCTCTGTTTCCTACCTCATCAGCGTTAGTTTTCCACC
                     TTTTACGTACTTATCCAGTAGGTCAGGCGTGTGCAATTACCTGTTTTAAGCCCTTTGA
                     GCGCTTCTCATTTTGCTCCTCCATTTCCTGTACAACTTTAAGGCGGAGGATTTCCAAA
                     TCTCTGCATATCACATATGTGGATCAGGACCCCTTTTTGCATGACTGTAGCGGGCACA
                     TCAACTAACTTTGGTTGTGGAGCTTTGGAACGGAATTCTTCTAGCTCCCGGGATTTAG
                     CGTTAAGTTGTGATTTAAAGAGTGATGTTGATTCGCTTATTTGAGCCTCTAAAGCTGT
                     CTACTCTCCAATTTTGTTAGTTAGTTAACCGCAAATTCTCGTGAATGGGTGCTCAGAA
                     TGTGATAGCACAACCTTCTCCTTAACCGAGAGATCATATTCTCGACTGAGGGTCTCAT
                     ATCGCTCTTGAAGGCGCTCATGGCCG"
                     /label="TTCGATATCAGTTTTGGCGACTTCATGATCCCGCCGCAAGGCATAGTACA
                     TGGAGCGGTACTTCTCTGTTTCCTACCTCATCAGCGTTAGTTTTCCACCTTTTACGTA
                     CTTATCCAGTAGGTCAGGCGTGTGCAATTACCTGTTTTAAGCCCTTTGAGCGCTTCTC
                     ATTTTGCTCCTCCATTTCCTGTACAACTTTAAGGCGGAGGATTTCCAAATCTCTGCAT
                     ATCACATATGTGGATCAGGACCCCTTTTTGCATGACTGTAGCGGGCACATCAACTAAC
                     TTTGGTTGTGGAGCTTTGGAACGGAATTCTTCTAGCTCCCGGGATTTAGCGTTAAGTT
                     GTGATTTAAAGAGTGATGTTGATTCGCTTATTTGAGCCTCTAAAGCTGTCTACTCTCC
                     AATTTTGTTAGTTAGTTAACCGCAAATTCTCGTGAATGGGTGCTCAGAATGTGATAGC
                     ACAACCTTCTCCTTAACCGAGAGATCATATTCTCGACTGAGGGTCTCATATCGCTCTT
                     GAAGGCGCTCATGGCCG"
                     /note="Geneious type: Editing History Deletion"
     end             complement(445..474)
                     /original_coord="NW_015971548:415364_415335:-1"
                     /label="end"
     end             1148..1178
                     /original_coord="NW_015971548:416068_416038:1"
                     /label="end"
     CDS             complement(1272..>1444)
                     /locus_tag="SPPG_06541"
                     /product="uncharacterized protein"
                     /protein_id="XP_016606174.1"
                     /db_xref="GeneID:27689835"
                     /Original_Translation="MSTLACSKEQNETTSKSQVSNVDEAVAEGIAKLPE
                     HKQMANAAQAELTAQCMQRHAKELEARTAAVTGGVIPKDSAAAVAQSAADRAKHIADD
                     MQAIALHTESPAHKKKTPVAQAIELKIHAQDQMSQEMRDSIHSRVFKAEEGSEASKLM
                     SEAQKMLHEVLSARQAKRKAEGLPERDDPVMKEIKEAIAKKELARELMSREMKQKGRV
                     DKDSPASKLMSEADRMLRHIAEVHGGKNLDTGPEKAIIESLARIALHEDNLPVPSEGA
                     REAIADVNQMKEGEKKKIRDALAKLTHEEVEELPKKEQVKIALEKKAKAAELMSQEMK
                     QKGRVDPKRYGDEAAILQSEADSILQPREE"
                     /codon_start=3
                     /label="uncharacterized protein CDS"
     gene            complement(<1272..>1444)
                     /locus_tag="SPPG_06541"
                     /db_xref="GeneID:27689835"
                     /label="gene"
     mRNA            complement(<1272..>1444)
                     /locus_tag="SPPG_06541"
                     /product="uncharacterized protein"
                     /transcript_id="XM_016754743.1"
                     /db_xref="GeneID:27689835"
                     /label="uncharacterized protein mRNA"
     misc_feature    1444^1445
                     /Original_Bases="CCTCGACTTCTTCATGCGTTAATTTTGCAAGAGCATCTCTG
                     ATCTTTTTCTTTTCGCCTTCTTTCATTTGATTGACATCAGCGATCGCCTCTCTAGCAC
                     CCTCCGATGGAACTGGAAGATTGTCTTCATGCAAGGCAATCCGCGCAAGGGACTCAAT
                     AATGGCTTTCTCGGGTCCGGTGTCAAGATTTTTGCCACCATGGACCTCGGCAATGTGC
                     CTTAACATTCGGTCAGCTTCGCTCATGAGCTTGGAAGCAGGGGAATCTTTGTCGACGC
                     GGCCCTTTTGTTTCATTTCGCGGGACATTAGCTCACGGGCCAACTCCTTCTTGGCAAT
                     TGCCTCTTTGATCTCTTTCATGACGGGATCGTCTCGCTCTGGGAGTCCCTCAGCCTTT
                     CTCTTCGCCTGTCTCGCACTCAATACTTCATGCAACATTTTTTGCGCTTCGCTCATAA
                     GCTTCGAAGCTTCGCTTCCTTCCTCCGCTTTGAAAACTCTGCTGTGAATTGAGTCGCG
                     CATCTCTTGTGACATTTGATCCTGAGCATGGATCTTCAACTCTATGGCTTGGGCGACA
                     GGGGTCTTCTTCTTATGAGCTGGTGATTCCGTGTGAAGAGCAATAGCCTGTATTGGGC
                     ACGTCAGAATCTGCAATGAAAGGTGCTCCGGTATGGAGTACAGCGAACCTATGATCT"
                     /label="CCTCGACTTCTTCATGCGTTAATTTTGCAAGAGCATCTCTGATCTTTTTC
                     TTTTCGCCTTCTTTCATTTGATTGACATCAGCGATCGCCTCTCTAGCACCCTCCGATG
                     GAACTGGAAGATTGTCTTCATGCAAGGCAATCCGCGCAAGGGACTCAATAATGGCTTT
                     CTCGGGTCCGGTGTCAAGATTTTTGCCACCATGGACCTCGGCAATGTGCCTTAACATT
                     CGGTCAGCTTCGCTCATGAGCTTGGAAGCAGGGGAATCTTTGTCGACGCGGCCCTTTT
                     GTTTCATTTCGCGGGACATTAGCTCACGGGCCAACTCCTTCTTGGCAATTGCCTCTTT
                     GATCTCTTTCATGACGGGATCGTCTCGCTCTGGGAGTCCCTCAGCCTTTCTCTTCGCC
                     TGTCTCGCACTCAATACTTCATGCAACATTTTTTGCGCTTCGCTCATAAGCTTCGAAG
                     CTTCGCTTCCTTCCTCCGCTTTGAAAACTCTGCTGTGAATTGAGTCGCGCATCTCTTG
                     TGACATTTGATCCTGAGCATGGATCTTCAACTCTATGGCTTGGGCGACAGGGGTCTTC
                     TTCTTATGAGCTGGTGATTCCGTGTGAAGAGCAATAGCCTGTATTGGGCACGTCAGAA
                     TCTGCAATGAAAGGTGCTCCGGTATGGAGTACAGCGAACCTATGATCT"
                     /note="Geneious type: Editing History Deletion"
ORIGIN      
        1 tttttaagct gtaatggcga cgttgttcaa tttggttccc gaaacatagt tggctctttc
       61 tgtgacctta cgtgttcaaa attgtcttta tatgcctcat tttctttctt gagagtctcc
      121 acaagtgata aagcaacttt gagcttttca agtactgctt cttgcgtttc cgccatattt
      181 cttgttgtta aaccgaaccc tggctggtgc agcgtgaagc tgctgcgcac acataacgca
      241 gcgacgcgtt cgttgattac ataatatcga ggtgagggct catcctgcga tcaatactca
      301 tgcaacacca ggagctctcc cattagtgag catcagtacg tctccataag acttcgaaca
      361 tactgcttga actaccatct atagcaagaa cgttcgtttg gtgatggggg gaaagatgca
      421 catttggagt ttgagatcac tacatagtgt ggaggcgatt gaaaatggca ctaggaccca
      481 ttattatccg gattaatccg gttaatcata tcgcataatc agaacccccc tctatcgctc
      541 ttggtgtggc atgcatgtaa tgtttttttt taaaattgcg atgtggtgca tgccaaaggt
      601 ctataaaagg ggggcctttt ccctctttcc tctttaccca tcctcgactc tcaaagcatc
      661 tgcacaaatg ctcattgcga cccacattgc aactcattgc gactcggtca accatgagaa
      721 tgccgatgtg gtggtgtcga ggacctcgac cacccaacag caaccgtgat cagaaccagt
      781 ggcaaccaat cggatccgat aacagaacct actattacgc tgccacatta gttgagcttg
      841 gttggtatgt atcgatggca tttcttgcat ttcttgtcat cgggtcatct tctgacatgc
      901 agtttttttc tctagtctcc aagccttgtc actgaagatc ctccagctta cgagtctccc
      961 caatattgtg aagactctgg cttcaatgcc atcaagagtt ctggatcaag gcctagtagg
     1021 gactgcgtgt ggtggtgggc agttatccgg ttagaacaac cgttacgtat tgcgtgtata
     1081 attgcctagt agtagttagt tagcttttcc gaaccagttg tcgccggttt attccctggt
     1141 gtagtagcta gtgccagttt ctgtcaccta atacactatg tatttcacct gtacagggat
     1201 gcagagaata cgcatcatca tatgggcacg ggacacaaac gagaattctc ggctactgct
     1261 acagtctagc gctattcctc tctgggctgc agaatggaat ctgcctcact ttgcaaaatg
     1321 gccgcttcat ctccataacg ctttggatca accctaccct tctgcttcat ctcttgggac
     1381 atcaactcag ctgctttggc tttcttttca agcgcaattt tgacctgttc cttctttggt
     1441 agct
//
LOCUS       NW_015971544.55_-_ghost        1444 bp    DNA     linear   UNA 13-MAY-2023
DEFINITION  Spizellomyces punctatus DAOM BR117 chromosome Unknown supercont1.8,
            whole genome shotgun sequence.
ACCESSION   geneious|urn:local:
VERSION     geneious|urn:local:.:1rs-g96hokv:22
KEYWORDS    .
SOURCE      .
  ORGANISM  .
FEATURES             Location/Qualifiers
     ghost_fanzor    <1..>1444
                     /created_by="gfaure"
                     /label="ghost"
     misc_feature    
                     /Original_Bases="TTCGCATTCAGAGAGCGATTCACGATGGCCCAGCACGGACC
                     TCAATACGCAAGACGATCACAATTCCAATTCCCGCGGACCGGTACAGTTTCCCAGCCG
                     TATTGTTCTGAAACCTACGGACAATCCCCTCGCAGCGCATCTGGCTAACCTGATGAAC
                     TCAAATCACACCATATCACCGCATACTCAAAGTGAGGATATCGAACATCTAGCATTTC
                     GTGCGCATCCTGGAAAGAACACAGCTAAGGAGAATGGACTGGTTCCTGCTGGTGGTCC
                     TGGAAGTTCTCAGACTGCATCGAAACGCTCATGGCGAAGTCGCAATGTCATGAAAATC
                     AAACTTCCTCCGGGGGTGGTTGTTCCCCAGGCGTTGATATCTCCTGGGCTCACTGAGA
                     GGATGTTGGAAGCTGGCTTACACCCGCAAACTGGAGCGCCCTTATCTGAAGGTTGTCA
                     GCGAGAGACGAGATGGAGGAAGGCAACATCAGTGAAGAGTGACGGGGCAGCTGAAGCT
                     GACGAACGACGACGCAATACAGGCAT"
                     /label="TTCGCATTCAGAGAGCGATTCACGATGGCCCAGCACGGACCTCAATACGC
                     AAGACGATCACAATTCCAATTCCCGCGGACCGGTACAGTTTCCCAGCCGTATTGTTCT
                     GAAACCTACGGACAATCCCCTCGCAGCGCATCTGGCTAACCTGATGAACTCAAATCAC
                     ACCATATCACCGCATACTCAAAGTGAGGATATCGAACATCTAGCATTTCGTGCGCATC
                     CTGGAAAGAACACAGCTAAGGAGAATGGACTGGTTCCTGCTGGTGGTCCTGGAAGTTC
                     TCAGACTGCATCGAAACGCTCATGGCGAAGTCGCAATGTCATGAAAATCAAACTTCCT
                     CCGGGGGTGGTTGTTCCCCAGGCGTTGATATCTCCTGGGCTCACTGAGAGGATGTTGG
                     AAGCTGGCTTACACCCGCAAACTGGAGCGCCCTTATCTGAAGGTTGTCAGCGAGAGAC
                     GAGATGGAGGAAGGCAACATCAGTGAAGAGTGACGGGGCAGCTGAAGCTGACGAACGA
                     CGACGCAATACAGGCAT"
                     /note="Geneious type: Editing History Deletion"
     end             complement(363..391)
                     /original_coord="NW_015971544:890328_890300:-1"
                     /label="end"
     end             1070..1099
                     /original_coord="NW_015971544:891036_891007:1"
                     /label="end"
     gene            1151..>1444
                     /locus_tag="SPPG_05170"
                     /db_xref="GeneID:27688566"
                     /label="gene"
     mRNA            1151..>1444
                     /locus_tag="SPPG_05170"
                     /product="uncharacterized protein"
                     /transcript_id="XM_016753395.1"
                     /db_xref="GeneID:27688566"
                     /label="uncharacterized protein mRNA"
     CDS             1256..>1444
                     /locus_tag="SPPG_05170"
                     /codon_start=1
                     /product="uncharacterized protein"
                     /protein_id="XP_016607834.1"
                     /db_xref="GeneID:27688566"
                     /Original_Translation="MLYFRSIRASRPAAHLLGKRCLMTASGRGRATTTP
                     NHSSHAARRVMGLSSHLRSTDLPNSGGVATMATSSSSSGQVEVRHQKMQSVRLFLLNR
                     PKSLNVLNRSMVNNIVPQLQVWEESNLCKVIVLTSVEGRAFCAGGDVKALITGALSGK
                     PEDLAEALKFFEEEYQLNHLIGTLKKPFISIMNGITMGGGVGLSVHAPFRIATENTLF
                     AMPETGIGLFPDVGGSFFLPRLDGELGTFLGLTGWRLKGEEVFQAGIATHFIPSARLP
                     SLMSRLAELETDELDVINGILEEFVGDIEPSKWNTWSLGGQIGNAIDRCFKFNTIEEI
                     ISALENENTPWAGEVLEELKKMSPTSLKVTLQQLRNGRKLDLASCFRMEYNMAREFLD
                     TPDFYEGVRAKLIDKPPRTPKWQPPWEEMSQLSPSIVQRYFTPAAPSPRSVPKNSRIP
                     SEKLRFLTSLTYHDYPHRTLSGLPSVHDIYRVVIGEGRRGQSLAAPQTKEEVVEWLEQ
                     NWGAYDSGVIGSERQMLPQIVTIEGGFGRGKAGLREKVLSVLDRYVEEVSKPGVQKRL
                     EWKGPK"
                     /label="uncharacterized protein CDS"
     misc_feature    1444^1445
                     /Original_Bases="GCAACGGTATGCTCAGGTGCGGATGTTTCCTGTGAGGGATC
                     TGGTGCTAATAGATTGAACTATGGACAGATGGCAACTTCTTCAAGCTCCTCAGGACAG
                     GTCGAGGTCCGACACCAGAAGATGCAGTCTGTGCGACTGTTCCTGCTGAATCGTCCTA
                     AGAGCTTGAATGTCCTCAACCGAAGCATGGTGAACAACATCGTGCCTCAACTTCAGGT
                     GCTCAAGCTACTGTTGCAAGCATGTGGTTTTCAAGTCCTAATTCCTTGATTAGGTGTG
                     GGAAGAATCAAACCTGTGCAAAGTCATTGTGTTGACGAGCGTGGAAGGACGGGCGTTT
                     TGTGCAGGTGGCGATGTCAAGGCTCTAATTACGGGTGCTTTGTCGGGGAAACCTGAGG
                     ATCTGGCAGAGGCGCTCAAGTTTTTTGAGGAGGAGTATCAATTGAACCATCTGATTGG
                     AACATTGAAGAAGCCGTTCATTAGTATCATGAATGGGATTACAAGTGGGTTTTGTGGA
                     GAGTTTGTCATTTGTTGCAAAGACACCAATTTATGATTTGCGCTCAACAGTGGGCGGA
                     GGTGTTGGGTTATCGGTTCACGCACCTTTCCGAATTGCTACCGAGAACACTTTGTTTG
                     CGATGCCAGAAACTGGCATTGGGTTGTTCCCAGATGTCGGTGGTAGTTTCTTTTTGCC
                     GAGGTTGGATGGAGAGCTGGGCACATTTTTGGGATTGACGGGGTGGAGGTTGAAGGGG
                     GAGGAAGTATTGTGAGTACTTTTTTGACCACGTTCTGGGAATTTGGAAGTGTGGCGTA
                     GATTGACCGTGGATTTGCTTGTGTGGAAAAAGTCAGGCTGGCATTGCAACGCATTTTA
                     TTCCCTCTGCACGATTGCCATCTCTCATGTCTCGTCTTGCCGAATTGGAGACAGATGA
                     GCTGGATGTAATCAATGGTATCCTGGAGGAATTTGTTGGTAAGTTGTGGCAGCTATTC
                     TTTGGATGCTATAGGCGTGGAATTCAAAGATTCTTTTTTTCTGTATCAAAGGCGACAT
                     CGAACCTTCAAAATGGAATACATGGAGCCTAGGCGGACAGATTGGAAATGCCATTGAC
                     CGGTCAGTTGTAGCTGAGCCGATCTGCTAATAATGTTATCATTGACGATGTCAACAGA
                     TGTTTCAAATTCAACACCATCGAGGAAATCATTTCTGCCTTAGAAAACGAGGCATGTA
                     TCCTCCCTGACTGATAAATATTTGATTCTACTGTCTAATGTCACGATCGACTATTTA"
                     /label="GCAACGGTATGCTCAGGTGCGGATGTTTCCTGTGAGGGATCTGGTGCTAA
                     TAGATTGAACTATGGACAGATGGCAACTTCTTCAAGCTCCTCAGGACAGGTCGAGGTC
                     CGACACCAGAAGATGCAGTCTGTGCGACTGTTCCTGCTGAATCGTCCTAAGAGCTTGA
                     ATGTCCTCAACCGAAGCATGGTGAACAACATCGTGCCTCAACTTCAGGTGCTCAAGCT
                     ACTGTTGCAAGCATGTGGTTTTCAAGTCCTAATTCCTTGATTAGGTGTGGGAAGAATC
                     AAACCTGTGCAAAGTCATTGTGTTGACGAGCGTGGAAGGACGGGCGTTTTGTGCAGGT
                     GGCGATGTCAAGGCTCTAATTACGGGTGCTTTGTCGGGGAAACCTGAGGATCTGGCAG
                     AGGCGCTCAAGTTTTTTGAGGAGGAGTATCAATTGAACCATCTGATTGGAACATTGAA
                     GAAGCCGTTCATTAGTATCATGAATGGGATTACAAGTGGGTTTTGTGGAGAGTTTGTC
                     ATTTGTTGCAAAGACACCAATTTATGATTTGCGCTCAACAGTGGGCGGAGGTGTTGGG
                     TTATCGGTTCACGCACCTTTCCGAATTGCTACCGAGAACACTTTGTTTGCGATGCCAG
                     AAACTGGCATTGGGTTGTTCCCAGATGTCGGTGGTAGTTTCTTTTTGCCGAGGTTGGA
                     TGGAGAGCTGGGCACATTTTTGGGATTGACGGGGTGGAGGTTGAAGGGGGAGGAAGTA
                     TTGTGAGTACTTTTTTGACCACGTTCTGGGAATTTGGAAGTGTGGCGTAGATTGACCG
                     TGGATTTGCTTGTGTGGAAAAAGTCAGGCTGGCATTGCAACGCATTTTATTCCCTCTG
                     CACGATTGCCATCTCTCATGTCTCGTCTTGCCGAATTGGAGACAGATGAGCTGGATGT
                     AATCAATGGTATCCTGGAGGAATTTGTTGGTAAGTTGTGGCAGCTATTCTTTGGATGC
                     TATAGGCGTGGAATTCAAAGATTCTTTTTTTCTGTATCAAAGGCGACATCGAACCTTC
                     AAAATGGAATACATGGAGCCTAGGCGGACAGATTGGAAATGCCATTGACCGGTCAGTT
                     GTAGCTGAGCCGATCTGCTAATAATGTTATCATTGACGATGTCAACAGATGTTTCAAA
                     TTCAACACCATCGAGGAAATCATTTCTGCCTTAGAAAACGAGGCATGTATCCTCCCTG
                     ACTGATAAATATTTGATTCTACTGTCTAATGTCACGATCGACTATTTA"
                     /note="Geneious type: Editing History Deletion"
ORIGIN      
        1 agtacgaacc atgtcaacag gtggattgtc tcgcatggct ctcgatagcc aacagcatcc
       61 cggtcggcga ccctctcact cctcacagcc cgtcctttcc cagcctccat ctcaacgacc
      121 acccttaccg ggcgacgtcc gattgaagca tcgtcgccca tcatcccgaa gtactgttag
      181 cgaggaccga gtatcaattg atcgacatcg cgtcagaggc agacgagtgt cttcgagcgc
      241 gagccagcat gaaggaataa tactcgagga acctggaagc agcttttgac gagaaggctc
      301 tatgggattc aatagtagtt agtttgtagt gacagtcgac aaaaaccgca caggctaata
      361 catagtgtgg aggtgattga aaatggcact acatacatac agaggaccca ttattatccg
      421 gattaatccg gttaatcata tcgcataatc agaaccccca tctattgctc aaagcggtgt
      481 ggcatgcata taatgttttt ttttaaactg cggtgaggtg catgccaaag gtctataaaa
      541 ggggggcctt ttgctccctc ttccctcttt cctctttacc catcctcgac tctctaacca
      601 tctgcgcaac tctcatcgcg actcggtcca atcatgagaa tgcagatgtg gtggtgtcaa
      661 ggacctcgac cgcccgacag caaccgtgat cagaaccagc ggcaaccaat cggatcccat
      721 aacaaaacct actattatgc tgccacatta gttgagcttg gttggtatgt atcgatggca
      781 tttcttgcat ttcttgtcat cgggtcatct tctgacatgc agtttttttc tctagtctcc
      841 aagccttgtc actgaaaatc ctacagcttg cgagtctccc caatgttgcg aagactctgg
      901 cttcaatgcc atcaagagtt ctggatcaag gcctagtagg gaccgcgtgt ggtggtgggc
      961 agttatccgg ttagaaccaa ccgttacgta ttgcgtgtat aattgtctag tagtagctta
     1021 gttagctttt ccgaaccggt tgtcgctggt ttattccctg gtgtagtagc tagtgccagt
     1081 ttctgtcacc tctacactat tacatgaagc atgatttaat tgccattacc atggcaacaa
     1141 tgtgacaaag tgaaatccag caattgtgag tttggttggc cagtagtaga atccgcagat
     1201 cccgtcgcgc aagcttgaga acgacggttt ttgccatcgc ctttgttgcc tttcaatgtt
     1261 atattttagg agcatcagag caagtcggcc ggccgctcat ttactcggca aacgttgtct
     1321 catgactgct tccggtcgcg gccgggcaac gactacaccc aatcacagct cacacgccgc
     1381 ccgacgggtg atgggtttgt cgagccatct gagatccact gacttgccaa attcaggggg
     1441 agta
//
LOCUS       NW_015971543.3_-_ghost        1536 bp    DNA     linear   UNA 13-MAY-2023
DEFINITION  Spizellomyces punctatus DAOM BR117 chromosome Unknown supercont1.7,
            whole genome shotgun sequence.
ACCESSION   geneious|urn:local:
VERSION     geneious|urn:local:.:1rs-g96hokv:23
KEYWORDS    .
SOURCE      .
  ORGANISM  .
FEATURES             Location/Qualifiers
     gene            <1..191
                     /locus_tag="SPPG_04352"
                     /db_xref="GeneID:27687804"
                     /label="gene"
     ghost_fanzor    <1..>1536
                     /created_by="gfaure"
                     /label="ghost"
     mRNA            <1..191
                     /locus_tag="SPPG_04352"
                     /product="uncharacterized protein"
                     /transcript_id="XM_016752591.1"
                     /db_xref="GeneID:27687804"
                     /label="uncharacterized protein mRNA"
     misc_feature    
                     /Original_Bases="CAACTCTCCGCTCGTCTTTGGCGCAATGCCATCACTACACA
                     GCGGCTTCGCCGTCTTGATTATGCTCTTTGCCATACATTTTTCCCGCCGCCTCGGAGG
                     CGTGCTCGTAATATACATGTGCTGGCAATGGTGGGCGACAATGTATCTACGACATCAC
                     TACATGGTCGATCTATTCGTCGGTGCACTGTACTCTACTGCAACATATTTCCTCGCAA
                     GACGATATCTGGTTCGGGCATCTGCGGGAATGGGGTTGGTTAGCCTTGCAAATGACTA
                     CAAACTACTGGATGTGGTGGTGATGGGGGATATGATGGAGGCGAAGGGTAATGTCGGA
                     TCGGATGGGTCGTGGACAGAAACAATATTAAAGAGTCGGAGAGCGGGGGAGAGGGATT
                     CATTGGTACAAAGTACAGTCCCTCTGGAGGGTGTACTAATTGATGGGAGAGGGGAGCT
                     ATAGCATTGGTGATGATTTTCTTTTACTTGTCTTTTTTTTTAATGTTCACTACTGGAG
                     CTTTTTTCTCTTTCATATTTTTC"
                     /label="CAACTCTCCGCTCGTCTTTGGCGCAATGCCATCACTACACAGCGGCTTCG
                     CCGTCTTGATTATGCTCTTTGCCATACATTTTTCCCGCCGCCTCGGAGGCGTGCTCGT
                     AATATACATGTGCTGGCAATGGTGGGCGACAATGTATCTACGACATCACTACATGGTC
                     GATCTATTCGTCGGTGCACTGTACTCTACTGCAACATATTTCCTCGCAAGACGATATC
                     TGGTTCGGGCATCTGCGGGAATGGGGTTGGTTAGCCTTGCAAATGACTACAAACTACT
                     GGATGTGGTGGTGATGGGGGATATGATGGAGGCGAAGGGTAATGTCGGATCGGATGGG
                     TCGTGGACAGAAACAATATTAAAGAGTCGGAGAGCGGGGGAGAGGGATTCATTGGTAC
                     AAAGTACAGTCCCTCTGGAGGGTGTACTAATTGATGGGAGAGGGGAGCTATAGCATTG
                     GTGATGATTTTCTTTTACTTGTCTTTTTTTTTAATGTTCACTACTGGAGCTTTTTTCT
                     CTTTCATATTTTTC"
                     /note="Geneious type: Editing History Deletion"
     end             complement(215..244)
                     /original_coord="NW_015971543:57569_57540:-1"
                     /label="end"
     end             927..956
                     /original_coord="NW_015971543:58281_58252:1"
                     /label="end"
     misc_feature    1536^1537
                     /Original_Bases="CAGGATTGAGCATGTCTCGTGCCACTTCAGCTTACTATAAT
                     CATCATCGTTCACCCTTACACCCTGTTTTGGCCTGGGATACGACAATATTGACACCGA
                     CCCTTTGTGTGGTGGAAATGCTGGGGACAGGGAGATGGTTCGCGTTGGACGATCTCAC
                     CATTTCCTCGCCACGCGTGAAGGTAGGCGCGAAGCTAAGCTCGTTGCGCCCACCGGCC
                     CGACCGCCGATCATGTCAAAAAAAGGCAACTCTTGGGAAAGAGACACGCGAGACAACA
                     GATAAAAGCAAAAAAATAAAAAGCTTAGCGTTTCCTTATTAGGGCAAATAAGGCAAGC
                     CATTCAATGA"
                     /label="CAGGATTGAGCATGTCTCGTGCCACTTCAGCTTACTATAATCATCATCGT
                     TCACCCTTACACCCTGTTTTGGCCTGGGATACGACAATATTGACACCGACCCTTTGTG
                     TGGTGGAAATGCTGGGGACAGGGAGATGGTTCGCGTTGGACGATCTCACCATTTCCTC
                     GCCACGCGTGAAGGTAGGCGCGAAGCTAAGCTCGTTGCGCCCACCGGCCCGACCGCCG
                     ATCATGTCAAAAAAAGGCAACTCTTGGGAAAGAGACACGCGAGACAACAGATAAAAGC
                     AAAAAAATAAAAAGCTTAGCGTTTCCTTATTAGGGCAAATAAGGCAAGCCATTCAATG
                     A"
                     /note="Geneious type: Editing History Deletion"
ORIGIN      
        1 tgtctggccg agttaccgtc gaaatgcttt tgtcggtaga gggttggatg atgggatatg
       61 gagatggtgt ctaatacttc tgtgcgggtt tggagttatc aaccgttatt ttgtacaatg
      121 gtttttcgtt tttctttatt ataataagac tctaggttgg aggaaccatg cggacccccc
      181 tcggcactcg cgtcaattgg cttttagcct ttcatagttt ggcggcgatt gaaaatggca
      241 ctaggaccca ttattatccg gattaatccg gttaatcata tcgcataatc agaacccccc
      301 tctatcgctc agattggtgt ggcatgtatt gtagtgtttt ttttttaaac tgcggtgagg
      361 cgcatgccaa aggtctataa aaggggggcc ttttccctct ttcctcttta cccatcctcg
      421 actcgaagca tctgcgcaac gctcattgcg acccacacaa cctcatcgcg actcggtcaa
      481 ccatgagaac gccgatgtgg tggtgtcgag gacctcgacc gcccgacagc aaccgtgatc
      541 agaaccagcg gcaaccaatc ggatccgata acaaaaccta ctattatact gccacattag
      601 ttgagcttgg ttggtatgta tcgatggcat ttcttggatt tcttgtcatc gggtcacctc
      661 gctgacatgc agtttttttt agtctccaag ccttgtcact gaaaatccac cagcttgtga
      721 cgctgcccag tcgattcgct cctggttgca agagtctggc ttcaatgcca tcaagagttc
      781 tggatcaagg cctagtaggg accgcgtgtg gtggtgggca gttatccggt tagaacaacc
      841 gttacgtatt gcgtgtataa ttgcctagta gtagttagat agcttttccg aaccggttgt
      901 cgccggttta ttccctggtg tagtagctag tgccagtttc tgtcacctct acactacttt
      961 agcgtcatga tatgcgttga tcaccctgga aattaataaa tgttttttta aaggggacgc
     1021 tttgctcatt ggttcgcgct tcccacctcc ttctgcaagg agagcgattt ggtttttact
     1081 tggtgggatc atctcttcag gtacagaaga gacaaacaaa acaaacttcc aattcatgta
     1141 accaaattcc attagagaaa aaggtttcat tttccacaca cgtgaattgc cctaagcgct
     1201 taggtacatg aactgtctca atgtttcaaa gcgtgttttt gttacatcct atttgacatg
     1261 aattcattcc gtaggtggtt caaagattca tccgaaaaga cactaaatat ttgggaaagt
     1321 cggtagcagt atcgatgaga aagataatag agatacccca ttatattgca ttgtaggaga
     1381 agctattgct ttgttcgtat tcacagggtg gaagctgctg gtggatgggc gcaagttttg
     1441 tcctttttga gactggttct gttttgttcc atatgtcgaa ctgagctgat agttgacggg
     1501 cgcaacccac atcctttact ggagtgtaat ggggag
//
LOCUS       NW_015971557.12_-_ghost        1610 bp    DNA     linear   UNA 13-MAY-2023
DEFINITION  Spizellomyces punctatus DAOM BR117 chromosome Unknown
            supercont1.21, whole genome shotgun sequence.
ACCESSION   geneious|urn:local:
VERSION     geneious|urn:local:.:1rs-g96hokv:24
KEYWORDS    .
SOURCE      .
  ORGANISM  .
FEATURES             Location/Qualifiers
     ghost_fanzor    <1..>1610
                     /created_by="gfaure"
                     /label="ghost"
     misc_feature    
                     /Original_Bases="AACCACTTTATTAACAAGGATCTGAACGTCTTCCAAAACCC
                     GGGCGGACCACTCAACACATGTGTATTGTTTGATCTGGATGTCCAGACGGTTGAAGTA
                     TTTGAATTTAAACTTAATGAGTATCTAACATTTGAATCAAATTTCAAAATCATTGGTA
                     GTTAGGTCTAACTTCATACAATGATAGGCACAGCCGACGATAGGATGAAGGTAAGAAG
                     GACGTTTCATGCCCGCTCCTATTAATAATATAAAACTTTGATTCTGATATCGATATCA
                     ATTTTTTTCCCCAGCATATCGAAATGAGCAGAAACCCGCGACCGAAATAATAGTTGTC
                     CTGTGGTGCTGCGACGTGAAACCTTATGTGGCGATAAGTAAACATGGTGTGTGCCTAA
                     ACGAATCGTGCAAACGTAGATGGGGTCAAGTCGTGGCATCCTATGGTTGAGCCGAAGC
                     CTTTACCTAAGAATC"
                     /label="AACCACTTTATTAACAAGGATCTGAACGTCTTCCAAAACCCGGGCGGACC
                     ACTCAACACATGTGTATTGTTTGATCTGGATGTCCAGACGGTTGAAGTATTTGAATTT
                     AAACTTAATGAGTATCTAACATTTGAATCAAATTTCAAAATCATTGGTAGTTAGGTCT
                     AACTTCATACAATGATAGGCACAGCCGACGATAGGATGAAGGTAAGAAGGACGTTTCA
                     TGCCCGCTCCTATTAATAATATAAAACTTTGATTCTGATATCGATATCAATTTTTTTC
                     CCCAGCATATCGAAATGAGCAGAAACCCGCGACCGAAATAATAGTTGTCCTGTGGTGC
                     TGCGACGTGAAACCTTATGTGGCGATAAGTAAACATGGTGTGTGCCTAAACGAATCGT
                     GCAAACGTAGATGGGGTCAAGTCGTGGCATCCTATGGTTGAGCCGAAGCCTTTACCTA
                     AGAATC"
                     /note="Geneious type: Editing History Deletion"
     end             complement(348..377)
                     /original_coord="NW_015971557:6363_6334:-1"
                     /label="end"
     end             1038..1067
                     /original_coord="NW_015971557:7053_7024:1"
                     /label="end"
     misc_feature    1610^1611
                     /Original_Bases="CCATATGTGAGACTCGGCGGCGCTTTGGGCATTTTGTGAAA
                     TGAGGTGTTAACAGGTTTCTGCAAGAGTATAAAACTAATATGGTAGGTAAAGGACTTG
                     TTCCTACCCCTATATATATCTGTGTTTGGGATCTGGATTTTCAGAATCGATATACTTA
                     ATGTGGAACCCTAAAAGTAGTGTCAATTCGCCAGGGGCAAAACGATTTTATGGAGTTA
                     AGAGCACTTTTTCAACTGCAAACTGAGATTATGCTCTTGGGTTCCCATTAGTATCGAA
                     TGTTGAATCAAAAAACTAAATGATTAATGCTTCTCCGAAGAAACTTAAAACTAAAAAA
                     A"
                     /label="CCATATGTGAGACTCGGCGGCGCTTTGGGCATTTTGTGAAATGAGGTGTT
                     AACAGGTTTCTGCAAGAGTATAAAACTAATATGGTAGGTAAAGGACTTGTTCCTACCC
                     CTATATATATCTGTGTTTGGGATCTGGATTTTCAGAATCGATATACTTAATGTGGAAC
                     CCTAAAAGTAGTGTCAATTCGCCAGGGGCAAAACGATTTTATGGAGTTAAGAGCACTT
                     TTTCAACTGCAAACTGAGATTATGCTCTTGGGTTCCCATTAGTATCGAATGTTGAATC
                     AAAAAACTAAATGATTAATGCTTCTCCGAAGAAACTTAAAACTAAAAAAA"
                     /note="Geneious type: Editing History Deletion"
ORIGIN      
        1 ttggttctat tcattatagt tgtatgagag gtgttaaatg gccttggaat cgctggttcc
       61 tttctcctca tgaaatcatc gaggattcca tgaactctgg gacgcagggt cgtatatcaa
      121 ctgaaaatgg ctggcgaatg caacagcata acccggtata gaaggtgcct atttaaagag
      181 ctttaaagag cagtacgccc acattccgca gatcacttac gcccacttac agaaagaaac
      241 agggagcgcg ctgataacaa aacccaaatg acaaagaacc tcccctctgc tatggttatt
      301 aaaagacatg gagatatgga acaagccaat agcatatatc tcctacatag tgtggaggtg
      361 attgaaaatg gcactaggac ccattattat ccggattaat ccggttaatc atatcgcata
      421 atcagcaccc cctctaactc aaaaacggtg tggcatgcat gtaatgtctt tttattaaac
      481 tgcggtgagg cgcatgccaa aggtctgtaa aaggggagcc tttgctctct ctccccttcc
      541 tcaccagttc ctcgactctc aaaccatctg cgcaaccctc atcgcgactt ggtcaatcat
      601 gagaacgccg atgtggtggt gccgaggacc tcgaccgccc gacagcaacc gtgatcagaa
      661 ccagcggcaa ccaatcggat ccgataacaa aacttactat tatgctgcca cattagttga
      721 gcttggttgg tatgtatcga tggcatttct tgcatttctt gtcatcgggt catcttctga
      781 catgcagttt ttagtctcca agcctttgtc actgaacatc ctctggcttg tgacgctgcc
      841 cagtcgattc gctcctggat gcaagagtct ggcttcaatg ccatcaagag ttccagatca
      901 aggcctagta gggaccgtgt gtggtggtgg gcaattatcc ggttagaacc aaccgttacg
      961 tattgcgtgt ataattgcct agtagtagct tagcttttcc gaaccggttg tcgccggttt
     1021 attctctggt gtagtagcta gtgccagttt ctgtcacctc tacactattg atgagaaaca
     1081 caataataca aaaaaaggat tcgcgtatcg agttaaggtg aagagttcag aaagctgcaa
     1141 atgtatttat cgagttcgtt caagtaacca tcgaagcgtg cgcggggaag ttcacgcttg
     1201 acccggcgaa acattcttca acagacttaa ctacgccggc aaaagcgcag atctttcgaa
     1261 aataggtgcc atgggtttca atattttccc cgacgtcgtc ctcttcatca ttttgtatcg
     1321 tgctgttgtg tgtaggttca gatagcattg acaataaatc tcctctaacc cttcaatgac
     1381 cgtccatgtt gtctctatac cttctccatg tcttcgactg acaacagatg gggcaatggt
     1441 aacagcgacg ttaagtcctg cccatcctcc aacctttcca ctgcttctca aatttcctca
     1501 taccattttt cagtgtcgtt caatgagaat gatttggaca acggtaacat cgattctctc
     1561 tgatcgtgtg tggctctagc acgtttgatc ttggcgccct cttcttcttg
//
LOCUS       NW_015971548.34_-_ghost        1427 bp    DNA     linear   UNA 13-MAY-2023
DEFINITION  Spizellomyces punctatus DAOM BR117 chromosome Unknown
            supercont1.12, whole genome shotgun sequence.
ACCESSION   geneious|urn:local:
VERSION     geneious|urn:local:.:1rs-g96hokv:25
KEYWORDS    .
SOURCE      .
  ORGANISM  .
FEATURES             Location/Qualifiers
     ghost_fanzor    <1..>1427
                     /created_by="gfaure"
                     /label="ghost"
     misc_feature    
                     /Original_Bases="CTCTAGCACAGACGACTCTACCTTTTTCAAGCTGGCATAGG
                     CATCCTGCAGGTTCTTCAGGTATTCTGCGCCCCTCTCCACTTGCTAGAGCAGAATGAG
                     CTCATATCCTGACGAGATCCAGAATACAATCAATTACCATTTTCCGAACAACTTCCAT
                     GTCCTTTATCAGTACAGAAAACGGATCCAGTACGTTGTTCTGCATGCTAAGTGCAAGA
                     TTCCTCTGTATGGTATCAAGCATGAGGACGACACTCTTAGTTTTTGAGATTATAGAGT
                     ACAGCGACTCACATGGGATTCTGCGATTTTGGTTGTTTGATCCACATAATCGTAGAAG
                     ACTTGCCATACAGATCTGAAAGCAATGCGGAAACCAATTAGAAAGCTATTCTAGGTTC
                     TAACATTTCAGGAGAACCAATGGACGGCTGTAAAACGCACGTTTTGACCAATTGTTGC
                     CTGATAGCTTCATCGACAGCTCCTGACGGTACATTCGATGATCCTCCTCGAAACAGCG
                     TGGGTCCCTCTGCGGTTGATGACTTGTTCGCATTCGAAGCCGTAGCTCTTTGAAACCC
                     TTGGGAAAGTTTGACTGAAAACATACAAATGCGCGTGAGAACCAATGAA"
                     /label="CTCTAGCACAGACGACTCTACCTTTTTCAAGCTGGCATAGGCATCCTGCA
                     GGTTCTTCAGGTATTCTGCGCCCCTCTCCACTTGCTAGAGCAGAATGAGCTCATATCC
                     TGACGAGATCCAGAATACAATCAATTACCATTTTCCGAACAACTTCCATGTCCTTTAT
                     CAGTACAGAAAACGGATCCAGTACGTTGTTCTGCATGCTAAGTGCAAGATTCCTCTGT
                     ATGGTATCAAGCATGAGGACGACACTCTTAGTTTTTGAGATTATAGAGTACAGCGACT
                     CACATGGGATTCTGCGATTTTGGTTGTTTGATCCACATAATCGTAGAAGACTTGCCAT
                     ACAGATCTGAAAGCAATGCGGAAACCAATTAGAAAGCTATTCTAGGTTCTAACATTTC
                     AGGAGAACCAATGGACGGCTGTAAAACGCACGTTTTGACCAATTGTTGCCTGATAGCT
                     TCATCGACAGCTCCTGACGGTACATTCGATGATCCTCCTCGAAACAGCGTGGGTCCCT
                     CTGCGGTTGATGACTTGTTCGCATTCGAAGCCGTAGCTCTTTGAAACCCTTGGGAAAG
                     TTTGACTGAAAACATACAAATGCGCGTGAGAACCAATGAA"
                     /note="Geneious type: Editing History Deletion"
     end             complement(447..476)
                     /original_coord="NW_015971548:642801_642772:-1"
                     /label="end"
     end             1139..1168
                     /original_coord="NW_015971548:643493_643464:1"
                     /label="end"
     misc_feature    1427^1428
                     /Original_Bases="GAATCAAGCATTGGTTGGACGGCGCTTTGGCTCGTTGAACC
                     ATTTCCATTCATACCCTACTCAATCAATGAACAAACATGACCAAAAGCATCTGTTGTC
                     AGTCTGTAGCTCATAGCCTGCCTTTAGCAATGAAGGCTCATCCAGTCTGGAATCACAT
                     CATAAAGTCGGAATCAGTCGGACGTGGCTTGCATGCCTACGTCACGCTCATTCTCACT
                     TGTCATTGGCCGAGGAATAGGCCGGTACCTGCGCCACATGGACAATGGAGGGAGGATG
                     ATTGCTATGGAAAACTTCCAACGGTTTGTCCCCAGCGCGTTTTGTTGAGGACGACGAA
                     ACAAGCCAAATCGCAGAGGATCAAAAAGGACATCCCTCCCATCAGCTTCCCTCATCCT
                     CTTATTTTATTATCCTCCTCCGCTTTCTTCCTCGGTTCTTGCGCTTGCGAGGTCGTTA
                     GCAACTATTTCACATACCCACGGCATTTTTTTTGCATCCGTTCCCATTCTTAACGCAC
                     CCCATTTCAACGATACACAATGCTCTCATCCGCACGCGTAGTAACTCGTCCTCTTCTC
                     CGCGCCCAAACCCGCTCATATGCGGTCCTAGCAGACGCTTACTCGGCCGTGGGGTACA
                     CCCGAAAGGGCGACCAACCCCTCCAGGCCCCCAAAGTCAATGCGACAGTGTCAAAGAG
                     CGAGAGTGGCATCACTATTGCGAGTGTGGACCATTTGGGCCCTGTGTCGACTTTGGCG
                     CTTGTTGTGAATGCTGGGAGTCGATTTGAGAGTCCGGATGCTCCCGGTGTTGCGCATT
                     TCTGGAAGAACACGCTTGTCCGGGTGAGTGTGGGCTTTTACTGTAGGTGGACACGGCT
                     CTTGGGTTTGTCTTCCATGCGAGACTGCCTGGGAGTTGCAATTGGCTCGCACAGCGCA
                     TGAGTTTGGTTTTATACGGATCAGAAATTTCTTTTTAACGCATATATGTGTCCTTAGA
                     ACATTGCTGGTGACAATATCGTGAGGACGGTCCGTGAGACAGAGCTTCGTGGTGACAC
                     CC"
                     /label="GAATCAAGCATTGGTTGGACGGCGCTTTGGCTCGTTGAACCATTTCCATT
                     CATACCCTACTCAATCAATGAACAAACATGACCAAAAGCATCTGTTGTCAGTCTGTAG
                     CTCATAGCCTGCCTTTAGCAATGAAGGCTCATCCAGTCTGGAATCACATCATAAAGTC
                     GGAATCAGTCGGACGTGGCTTGCATGCCTACGTCACGCTCATTCTCACTTGTCATTGG
                     CCGAGGAATAGGCCGGTACCTGCGCCACATGGACAATGGAGGGAGGATGATTGCTATG
                     GAAAACTTCCAACGGTTTGTCCCCAGCGCGTTTTGTTGAGGACGACGAAACAAGCCAA
                     ATCGCAGAGGATCAAAAAGGACATCCCTCCCATCAGCTTCCCTCATCCTCTTATTTTA
                     TTATCCTCCTCCGCTTTCTTCCTCGGTTCTTGCGCTTGCGAGGTCGTTAGCAACTATT
                     TCACATACCCACGGCATTTTTTTTGCATCCGTTCCCATTCTTAACGCACCCCATTTCA
                     ACGATACACAATGCTCTCATCCGCACGCGTAGTAACTCGTCCTCTTCTCCGCGCCCAA
                     ACCCGCTCATATGCGGTCCTAGCAGACGCTTACTCGGCCGTGGGGTACACCCGAAAGG
                     GCGACCAACCCCTCCAGGCCCCCAAAGTCAATGCGACAGTGTCAAAGAGCGAGAGTGG
                     CATCACTATTGCGAGTGTGGACCATTTGGGCCCTGTGTCGACTTTGGCGCTTGTTGTG
                     AATGCTGGGAGTCGATTTGAGAGTCCGGATGCTCCCGGTGTTGCGCATTTCTGGAAGA
                     ACACGCTTGTCCGGGTGAGTGTGGGCTTTTACTGTAGGTGGACACGGCTCTTGGGTTT
                     GTCTTCCATGCGAGACTGCCTGGGAGTTGCAATTGGCTCGCACAGCGCATGAGTTTGG
                     TTTTATACGGATCAGAAATTTCTTTTTAACGCATATATGTGTCCTTAGAACATTGCTG
                     GTGACAATATCGTGAGGACGGTCCGTGAGACAGAGCTTCGTGGTGACACCC"
                     /note="Geneious type: Editing History Deletion"
ORIGIN      
        1 ttccttttta aggtaacatg cggactctat cacaaaggta gttttggcgt atgacagctc
       61 caaaagcctc catttgcaaa atcccttgag cgacttacat aacccctttg catactccat
      121 ttccacctgt gcccgctttt tcaaaaagct ggcaagatcc ttgcattgcc gcaccgactc
      181 ttctgtatac tggagtacat tcgtgtaggt catgctggtc agaccagctt ggtcatatta
      241 taaagcgatg atccaaccgg caaacccaga acgacaaaat gccccgcaac aaagaaactt
      301 gtagcaaaac aacccaaacg caaccggcgg gaaccccccc ccccccagct ggttgcacaa
      361 tggataagtc atgtgattta ttaattaacg ttatacacgt gatacattga tgattcatca
      421 aactgctgtc catccaacga ggaatatagt gtggaggtga ttgaaaatgg cactaggacc
      481 cattattatc cggattaatc cggttaatca tatcgcataa tcagcacccc ctctaactca
      541 aaaacggtgt ggcatgcatg taatgtcttt ttattaaact gcggtgaggc gcatgccaaa
      601 ggtctataaa aggggagcct ttgctctctc tccccttcct caccagttcc tcgactctca
      661 aaccatctgc gcaaccctca tcgcgactgt cggtcgaatc atgagaatac agatgtggtg
      721 gtgtcgagga cctcgaccac ccgacagcaa ccgtgatcag aaccagcggc aaccaatcgg
      781 atccgataac aaaacctact attatgctgc cacattagtt gagcttggtt ggtatgtatc
      841 gatggcattt cttgcatttc ttgtcatcgg gtcatcttct gacatgcagt ttttagtctc
      901 caagcctttg ttactgaaca tcctctggct tgtgacgctg cccagtcgat tcgctcctgg
      961 atgcaagagt ctggcttcaa tgccatcaag agttccagat caaggcctag tagggaccgt
     1021 gtgtggtggt gggcaattat ccggttagaa caaccgttac gtattgcgtg tataattgcc
     1081 tagtagtagc ttagcttttc cgaaccggtt gtcgccggtt tattccctgg tgtagtagct
     1141 agtgccagtt tctgtcacct ctacactaca agcagatcac ccttttgttt gcccagaggt
     1201 gcttgctgat tgtaaaatgt cgcacattga gcggttttta attgtcatgc actgcctgat
     1261 gtcgagcttt tggaccaaca catgtaaact gatgtggatg gtcatgaagg tatagaggag
     1321 aaagacccgc agcaagtcgg ttctcttttg cagagtccat gatccatcaa gccttttggc
     1381 tcatgccgta cttatcagga ttgcccatca acctcaccca tcaagag
//
LOCUS       NW_015971549.26_-_ghost_(reversed)        1612 bp    DNA     linear   UNA 13-MAY-2023
DEFINITION  Spizellomyces punctatus DAOM BR117 chromosome Unknown
            supercont1.13, whole genome shotgun sequence.
ACCESSION   geneious|urn:local:
VERSION     geneious|urn:local:.:1rs-g96hokv:26
KEYWORDS    .
SOURCE      .
  ORGANISM  .
FEATURES             Location/Qualifiers
     ghost_fanzor    complement(<1..>1612)
                     /created_by="gfaure"
                     /label="ghost"
     misc_feature    
                     /Original_Bases="ACGTTTATCGACCCCTCCGTGTGTGTTGGGACTGATGGCTA
                     TTCAAGAGAGCGGCATTCATGTTGGTGCACATGTTCGTAAAATCTGGTCAGTGTGACG
                     TTGTGCCTGGTCCGCACATCCTCTCGCACTGGACAGCTGTGACCTCGACACGGAGGGA
                     CTGCGTACCAGTTCTGAACAGGCTGGCGGGGCGTACCTCTGCCGTAACACCCGTGCGG
                     GTTAATCTGTATCACTAGGTCGCCTGGTCTCTGCGGTTTTGACCAAGCAGCAGGGTAC
                     ATAGCAGCAGGCGTTCTTTTGATGCATTGATCCCAAAGTGCATGGCAATGCTTTGAGC
                     TTGATCTGGCCTTTCGGCTGTGTCTTGCTGACAAGGGCCGCAGAAATCAGATCGGATA
                     TATGGCGTTCAGTTTGGATGCGGGCGTTCAGATGGCCACTGTTCGTAAAGCTCGGCAC
                     TTTGTGTCGACCCGTATCAGTGAATGAAAAACCTGTATGAAAGCACCGACGCCAGTCC
                     ATGGGGACGTTTCCCGCTGAGACGTCTTTGTGCGGCTGGGTCGCTAGCCCTCACAGCC
                     CATATATCGACGCAGTGTCCACTTGAACTATGATAAGGCTATGTGAGATTGAATCAAT
                     AGTAACACCTCCTTCTGTACTCTAGTGGTGTGATTTCAATGATAAAGGGCGTCCGCAA
                     GTTGCAGATTACGGGATTTACGCGTCGATTTCACTCACACGTACATTATATGTACTC"
                     /label="ACGTTTATCGACCCCTCCGTGTGTGTTGGGACTGATGGCTATTCAAGAGA
                     GCGGCATTCATGTTGGTGCACATGTTCGTAAAATCTGGTCAGTGTGACGTTGTGCCTG
                     GTCCGCACATCCTCTCGCACTGGACAGCTGTGACCTCGACACGGAGGGACTGCGTACC
                     AGTTCTGAACAGGCTGGCGGGGCGTACCTCTGCCGTAACACCCGTGCGGGTTAATCTG
                     TATCACTAGGTCGCCTGGTCTCTGCGGTTTTGACCAAGCAGCAGGGTACATAGCAGCA
                     GGCGTTCTTTTGATGCATTGATCCCAAAGTGCATGGCAATGCTTTGAGCTTGATCTGG
                     CCTTTCGGCTGTGTCTTGCTGACAAGGGCCGCAGAAATCAGATCGGATATATGGCGTT
                     CAGTTTGGATGCGGGCGTTCAGATGGCCACTGTTCGTAAAGCTCGGCACTTTGTGTCG
                     ACCCGTATCAGTGAATGAAAAACCTGTATGAAAGCACCGACGCCAGTCCATGGGGACG
                     TTTCCCGCTGAGACGTCTTTGTGCGGCTGGGTCGCTAGCCCTCACAGCCCATATATCG
                     ACGCAGTGTCCACTTGAACTATGATAAGGCTATGTGAGATTGAATCAATAGTAACACC
                     TCCTTCTGTACTCTAGTGGTGTGATTTCAATGATAAAGGGCGTCCGCAAGTTGCAGAT
                     TACGGGATTTACGCGTCGATTTCACTCACACGTACATTATATGTACTC"
                     /note="Geneious type: Editing History Deletion"
     tRNA            234..306
                     /locus_tag="SPPG_10166"
                     /product="tRNA-Arg"
                     /db_xref="GeneID:27692874"
                     /label="tRNA-Arg"
     gene            234..306
                     /locus_tag="SPPG_10166"
                     /db_xref="GeneID:27692874"
                     /label="gene"
     end             complement(382..410)
                     /original_coord="NW_015971549:161397_161369:1"
                     /label="end"
     mRNA            join(500..766,835..1283)
                     /locus_tag="SPPG_09407"
                     /product="uncharacterized protein"
                     /transcript_id="XM_016757570.1"
                     /db_xref="GeneID:27692532"
                     /label="uncharacterized protein mRNA"
     gene            500..1283
                     /locus_tag="SPPG_09407"
                     /db_xref="GeneID:27692532"
                     /label="gene"
     CDS             join(528..766,835..1030)
                     /locus_tag="SPPG_09407"
                     /codon_start=1
                     /product="uncharacterized protein"
                     /protein_id="XP_016605828.1"
                     /db_xref="GeneID:27692532"
                     /translation="MPKVYKRGAFALSPLPHQFLDSQTICATLIATVSRIMRIQMWWC
                     RGPRPPDSNRDQNQRQPIGSDNKTYYYAATLVELGCLQALSLNILWLVTLPSRFAPGC
                     KSLASMPSRVPDQGLVGTVWWWAIIRLEPTVTYCVYNCLVVA"
                     /label="uncharacterized protein CDS"
     end             1079..1108
                     /original_coord="NW_015971549:160700_160671:-1"
                     /label="end"
     misc_feature    1612^1613
                     /Original_Bases="ATAGCGAGCCCTTCTCGGACCAAACGTTCATTGACGCTCAC
                     GTCTCGACTATTCTTGGTGTCGTATAGCACAACGTTCAGTGCTTGCCCTGAGCCCACA
                     GAGCTCGGTACGCGTCCTAGAATCCGTGCTTGAAGGGTTCGGCCTTCGGTCAGATTAC
                     GGAGCTGCTCAAAAGCTTCTTCGCCATAATCCTGGTCTAATGTTGGGACTTGGAGGTA
                     CGCGAGTTTGGCTTCAGATGCTTGGGGATTGAGCGTCATGGTGTTGAAAGAGCTGTCC
                     AGGGCGCGGATGCGGGATGCTGGGACTGTTTCCGAGTTTCCATAGTCGACGTACGTGA
                     CGTTGTAGGTCTTGTCGGGGTTGACCTTTGTTACCCGTGCGCGGTACCATTGGTCGTC
                     GGCACCGAATTGGGCGCTGCAGTATTCGCCGTTGCGTGGTTGGTATGGTGGAGCTGCT
                     GCGCTCTTATGGTGAAGGGAAAAATCGGCCATGAGGCGTTCGAGGCGGTCCAAATCTA
                     GATCAAACTCCACGTCAATACGGTGTGCAATTCAATCATCTCGAGTTAGAACGCACCG
                     GAACCAAGAACCTGCAAAAATATCCGACCGCCGTCTTCAATATGGCTAACGATCACGT
                     CTTTGGTTTCAATCGG"
                     /label="ATAGCGAGCCCTTCTCGGACCAAACGTTCATTGACGCTCACGTCTCGACT
                     ATTCTTGGTGTCGTATAGCACAACGTTCAGTGCTTGCCCTGAGCCCACAGAGCTCGGT
                     ACGCGTCCTAGAATCCGTGCTTGAAGGGTTCGGCCTTCGGTCAGATTACGGAGCTGCT
                     CAAAAGCTTCTTCGCCATAATCCTGGTCTAATGTTGGGACTTGGAGGTACGCGAGTTT
                     GGCTTCAGATGCTTGGGGATTGAGCGTCATGGTGTTGAAAGAGCTGTCCAGGGCGCGG
                     ATGCGGGATGCTGGGACTGTTTCCGAGTTTCCATAGTCGACGTACGTGACGTTGTAGG
                     TCTTGTCGGGGTTGACCTTTGTTACCCGTGCGCGGTACCATTGGTCGTCGGCACCGAA
                     TTGGGCGCTGCAGTATTCGCCGTTGCGTGGTTGGTATGGTGGAGCTGCTGCGCTCTTA
                     TGGTGAAGGGAAAAATCGGCCATGAGGCGTTCGAGGCGGTCCAAATCTAGATCAAACT
                     CCACGTCAATACGGTGTGCAATTCAATCATCTCGAGTTAGAACGCACCGGAACCAAGA
                     ACCTGCAAAAATATCCGACCGCCGTCTTCAATATGGCTAACGATCACGTCTTTGGTTT
                     CAATCGG"
                     /note="Geneious type: Editing History Deletion"
ORIGIN      
        1 gctcatgact gcatatggga ctggagggtg tcgtctgaat gcacgccatg atgcacgcta
       61 tgatgcaccc gtaagagtga tttggtatca gttctccttt tttttggggg gggggggggt
      121 caactcagga gcggaacctc aagtcgtacg gtcggctcca tctccacaac tataggtcat
      181 ccagcacaac aggaatgaaa actaataata acagtgctgc tctgaagtca agcgggccta
      241 tggcccaatg gacaaggcgc ctgactacgg atcaggagat tccaggttcg aatcctggta
      301 ggctcgtaga ggaattcacg cgataacttt ttttccagtc gaacttttaa tttgcgatta
      361 agtacttagg aaaaatataa cagtgtggag gtgattgaaa atggcactag gactcattat
      421 tatccggatt aatccggtta atcatatcgc ataatcagaa ccccctctat cgctcagatt
      481 ggtgtggcat gcatgtaatg tttttttatt aaactgcggt gaggcgcatg ccaaaggtct
      541 ataaaagggg agcctttgct ctctctcccc ttcctcacca gttcctcgac tctcaaacca
      601 tctgcgcaac cctcatcgcg actgtcagtc gaatcatgag aatacagatg tggtggtgtc
      661 gaggacctcg accgcccgac agcaaccgtg atcagaacca gcggcaacca atcggatccg
      721 ataacaaaac ctactattat gctgccacct tagttgagct tggttggtat gtatcgatgg
      781 catttcttgc atttcttgtc atcgggtcat cttctgacat gcattttttt gtagtctcca
      841 agccttgtca ctgaacatcc tctggcttgt gacgctgccc agtcgattcg ctcctggatg
      901 caagagtctg gcttcaatgc catcaagagt tccagatcaa ggcctagtag ggactgtgtg
      961 gtggtgggca attatccggt tagaaccaac cgttacgtat tgcgtgtata attgcctagt
     1021 agtagcttag ttggcttttc cgaaccggtt gtcgccggtt tattccctgg tgtagtagct
     1081 agtgccagtt tctgtcacct ctacactaac agtgtaccaa ctgcaggcca tggctcaata
     1141 gatcaggcgg ctgagtacgg atcagaaatt ccaggtttgg ctcattgcaa accatgtttt
     1201 tggcgccaga tagagaagtt tgatttttgg actgtgatgc agaaatggta tcacctaaac
     1261 tacattccta catagtacaa aagttcaact caaccggtcc cagaatacag cacaagattt
     1321 gctgttgaca gatgagaaat aatgccttcc ttttgggctt attcatcgtc ctctgtgaaa
     1381 tccccatacc gccacatatt cgcctaaaaa caacaataaa acaacggata agtatcaagc
     1441 acatgaagaa taaaatgtac gagatataaa cttcaccctg ctctttttag catcctcttg
     1501 tgcttccatc acagcgtcca aaacactctt tttcgccgta ttgccagtag ccccattcgc
     1561 acgtttcgcg ttttgctgtc ccgcaaagcg ttttctgtat actttctcca ca
//
LOCUS       NW_015971542.64_-_ghost_(reversed)        1605 bp    DNA     linear   UNA 13-MAY-2023
DEFINITION  Spizellomyces punctatus DAOM BR117 chromosome Unknown supercont1.6,
            whole genome shotgun sequence.
ACCESSION   geneious|urn:local:
VERSION     geneious|urn:local:.:1rs-g96hokv:27
KEYWORDS    .
SOURCE      .
  ORGANISM  .
FEATURES             Location/Qualifiers
     ghost_fanzor    complement(<1..>1605)
                     /created_by="gfaure"
                     /label="ghost"
     misc_feature    
                     /Original_Bases="TTCATTAGCCGCCGTTTGTCCACCAAACTGACGCTCTGATT
                     CGAAAACACGTCCTCTTTTGAGCCAGGTACCTATACATCACAGCATAAGCCTCTCATA
                     CAATCAAAGATGAGCACACGAGCATACCAGCTCACATTTCCCCTGCCACGAAAGATAC
                     ACGCTCTCCAAAGCCTTAAATTCCAAATACTTGCCCACCCCCGACGATATCAACAATT
                     CCACCAAAGGCCCCCGGTTGTATAGGAGTTTGGGTGCTAGATCAATGTTAAATTGCCG
                     GGATTGGGTTAGAAGGTGGGCAAGGATGGTGTACTTTGGGAGGAGAGGGTCGGATGGG
                     TCGAGTGATGCGATAGTGACGGAGGGATCGGGATCAGCCAAGAGGGATTTGAAGACGG
                     GGACGAGGTTGGCATTTTGCTTGAGAAAATCGAGGATAGTAGAGATTGAGTTGGGTGT
                     TGGCGTTTGTATTGGGCCATTGGTTTCCACTGCTCCGTCGTCAGTGGGCAAGTCCTGA
                     GCTACCTCAGACGTCGCTGGTTCCTCATTTGCAGTGTTTTCTCTCTTTTGAATACCCG
                     CAAGTCTCTCGACCTCCTCTTTTGACCCACTTCGCAGCA"
                     /label="TTCATTAGCCGCCGTTTGTCCACCAAACTGACGCTCTGATTCGAAAACAC
                     GTCCTCTTTTGAGCCAGGTACCTATACATCACAGCATAAGCCTCTCATACAATCAAAG
                     ATGAGCACACGAGCATACCAGCTCACATTTCCCCTGCCACGAAAGATACACGCTCTCC
                     AAAGCCTTAAATTCCAAATACTTGCCCACCCCCGACGATATCAACAATTCCACCAAAG
                     GCCCCCGGTTGTATAGGAGTTTGGGTGCTAGATCAATGTTAAATTGCCGGGATTGGGT
                     TAGAAGGTGGGCAAGGATGGTGTACTTTGGGAGGAGAGGGTCGGATGGGTCGAGTGAT
                     GCGATAGTGACGGAGGGATCGGGATCAGCCAAGAGGGATTTGAAGACGGGGACGAGGT
                     TGGCATTTTGCTTGAGAAAATCGAGGATAGTAGAGATTGAGTTGGGTGTTGGCGTTTG
                     TATTGGGCCATTGGTTTCCACTGCTCCGTCGTCAGTGGGCAAGTCCTGAGCTACCTCA
                     GACGTCGCTGGTTCCTCATTTGCAGTGTTTTCTCTCTTTTGAATACCCGCAAGTCTCT
                     CGACCTCCTCTTTTGACCCACTTCGCAGCA"
                     /note="Geneious type: Editing History Deletion"
     end             complement(463..492)
                     /original_coord="NW_015971542:1180161_1180132:1"
                     /label="end"
     end             1187..1216
                     /original_coord="NW_015971542:1179437_1179408:-1"
                     /label="end"
     gene            complement(1314..>1605)
                     /locus_tag="SPPG_04190"
                     /db_xref="GeneID:27687654"
                     /label="gene"
     mRNA            complement(1314..>1605)
                     /locus_tag="SPPG_04190"
                     /product="uncharacterized protein"
                     /transcript_id="XM_016752436.1"
                     /db_xref="GeneID:27687654"
                     /label="uncharacterized protein mRNA"
     CDS             complement(1434..>1605)
                     /locus_tag="SPPG_04190"
                     /product="uncharacterized protein"
                     /protein_id="XP_016609139.1"
                     /db_xref="GeneID:27687654"
                     /Original_Translation="MILPSAVYWIVAERVGKMSVPGLQALHAGYALLQL
                     LCIYFAVLAYRRSRNGAPGAIVFAVFAGLKCFDDLLVVIGPWLDASPTHHAVLRGLSA
                     FSYFAGCLTQPSLFLVAYELCHTLHGGPKRRLLSRDQVGRIGALALTCSFATYEILDY
                     ALYSKVADSIVLRKPWGVPVYEVERGIFSASVYTRFATCLMLLAAGGCLWARTHYPWL
                     SLLQLVVLLGQVATFHAASYQIFLDSGWDVVFSLSLAMAHFHVMGNQEEEEKFEPLLF
                     GDDSARWYGAVEVWADGHPASSSPTRWKGKEGIVIVSQPDGGQTGNPPYTAVERGDSD
                     RTIA"
                     /codon_start=3
                     /label="uncharacterized protein CDS"
     misc_feature    1605^1606
                     /Original_Bases="CGCGCAGAGTCGTCGCCAAACAGCAACGGCTCAAACTTTTC
                     CTCTTCCTCTTGATTACCCATGACGTGAAAGTGTGCCATTGCTAAAGAGAGAGAGAAT
                     ACAACATCCCAGCCAGAATCGAGAAAGATTTGGTACGATGCTGCATGAAAGGTCGCTA
                     CTAGATGACGAGATGTAAATCATGAGTCACAACAGTTGATACATTGCGCGTTGTATTA
                     TGCATTCCTTACCTTGACCCAACAAAACAACCAACTGTAATAAACTCAGCCATGGATA
                     ATGTGTCCGCGCCCAAAGGCACCCACCAGCCGCTAACAGCATAAGACATGTCGCGAAC
                     CGGGTATACACGCTCGCACTGAAGATTCCACGTTCTACCTCGTACACGGGAACACCCC
                     AGGGCTTCCGGAGCACAATCGAATCGGCCACTTTGGAATAGAGAGCATAATCCAAGAT
                     CTCATACGTGGCAAAACTGCAGGTAAGTGCTAAGGCCCCGATTCGACCCACTTGATCG
                     CGGCTTAGCAAGCGTCGTTTCGGACCTCCGTGTAAAGTATGGCATAGTTCGTAGGCAA
                     CAAGGAAGAGGGAAGGTTGCGTAAGGCATCCAGCAAAATAGCTAAAGGC"
                     /label="CGCGCAGAGTCGTCGCCAAACAGCAACGGCTCAAACTTTTCCTCTTCCTC
                     TTGATTACCCATGACGTGAAAGTGTGCCATTGCTAAAGAGAGAGAGAATACAACATCC
                     CAGCCAGAATCGAGAAAGATTTGGTACGATGCTGCATGAAAGGTCGCTACTAGATGAC
                     GAGATGTAAATCATGAGTCACAACAGTTGATACATTGCGCGTTGTATTATGCATTCCT
                     TACCTTGACCCAACAAAACAACCAACTGTAATAAACTCAGCCATGGATAATGTGTCCG
                     CGCCCAAAGGCACCCACCAGCCGCTAACAGCATAAGACATGTCGCGAACCGGGTATAC
                     ACGCTCGCACTGAAGATTCCACGTTCTACCTCGTACACGGGAACACCCCAGGGCTTCC
                     GGAGCACAATCGAATCGGCCACTTTGGAATAGAGAGCATAATCCAAGATCTCATACGT
                     GGCAAAACTGCAGGTAAGTGCTAAGGCCCCGATTCGACCCACTTGATCGCGGCTTAGC
                     AAGCGTCGTTTCGGACCTCCGTGTAAAGTATGGCATAGTTCGTAGGCAACAAGGAAGA
                     GGGAAGGTTGCGTAAGGCATCCAGCAAAATAGCTAAAGGC"
                     /note="Geneious type: Editing History Deletion"
ORIGIN      
        1 cgacctccac atcaccgtac gccgcattaa aagggttcgt ctcatcttta caaggcacac
       61 atcagtatct caccgaaacg gtaaactact tactgtcata cctcgctcta cacacaaaac
      121 cctcaaaaag gtctttaaat caaaacatgc aaaatggtcc ccgtagaata tgttgcggtc
      181 gaggtgcaaa actgttttac cagctcgtgc tagcgaactt tgaacatgtc agcaactagt
      241 gttcgcagac agcgcgggtg gtcgtgctag cgggtgccta cctggcaata atggactctg
      301 atagaccagt acccagaaca atggcgtcaa agtgcgtttg ttccagcatc tgaaggttgg
      361 tttcaccttt gaagtttggt ctaatgaagg cacgatctcg cagatctctc aacgggcgcg
      421 agagccgctc tcgttggtca ttcgcaccgc taagccacat catagtgtgg aggtgattga
      481 aaatggcact aggacccatt attatctgga ttaatccggt taatcatatc gcataatcag
      541 aacccccctc tatcgctcaa agcggtgagg catggatgct aatgttctcc aaactgcggt
      601 gtggcatgct aatgtaactt tttttttaaa ctgcggtgag gcacatgcgg aaggtctata
      661 aaaggggggc cttctgtctc ttccctcttt cctcttcacc catcctcgac tctcgaagca
      721 tctgtgcaac tcttctcatc acgactgtcg gtcgaatcat gagaatacag atgtggtggt
      781 gccgaggacc ttgaccgccc gacagcaacc gtgatcagaa ccagtggcaa ccaatcagat
      841 ccgataacaa aacctactat tatgctgcca cattagttga gcttggttgg tatgtaccaa
      901 tggcatcatt tcattctgtc atttcacctc gctgacatgc agttttttgt agtctccaag
      961 ccttgtcact gaacatcctc cagcttgcga gtctccccaa tgttgcgaag actctggctt
     1021 caatgccatc aagagttctg gatcaaggcc tagtagggac cgcgtgtggt ggtgggcaat
     1081 tatccggtta gaaccaaccg ttacgtattg cgtgtataat tgcttagtag tagcttagtt
     1141 agcttttccg aaccggttgt cgccggttta ttccctggtg tagtagctag tgccattttc
     1201 tgtcacctct acactaacgt tcggcaaacc aaataagaaa gacgactact gtcgttttgc
     1261 gttttccaaa atgcacctca accaatgcgc ccatcataaa ataatagcaa tatccgttat
     1321 gacttgagat acagttttat atgtctgtat ttcaaattac gagatcccat aatgtgtcca
     1381 gataaaatat acaataaacc ccgtataaat atgcccagct atgatgattt tcctcaggct
     1441 atcgtacgat cgctgtcgcc tcgctcaact gccgtatagg gtgggttgcc cgtctgccct
     1501 ccatcaggtt gcgatacaat gacgattcct tcctttcctt tccaccgtgt cggtgatgaa
     1561 gaagctggat gtccgtctgc ccaaacctcc acggctccat accaa
//
LOCUS       NW_015971544.49_-_ghost        1704 bp    DNA     linear   UNA 13-MAY-2023
DEFINITION  Spizellomyces punctatus DAOM BR117 chromosome Unknown supercont1.8,
            whole genome shotgun sequence.
ACCESSION   geneious|urn:local:
VERSION     geneious|urn:local:.:1rs-g96hokv:28
KEYWORDS    .
SOURCE      .
  ORGANISM  .
FEATURES             Location/Qualifiers
     ghost_fanzor    <1..>1704
                     /created_by="gfaure"
                     /label="ghost"
     misc_feature    
                     /Original_Bases="CGACGTCTAAAGCGTGAGGCACTAGGCGAAGACGCCGTTAC
                     AAAACCACGCGGCAAAAGGACGCAATACGTTGACCGTGCTGCCATGCGTCGAAAAATG
                     CATGGTGTGGACGCAAGTGTCATGGAGTTCCGGCAGGAGACTCAGGAGGAATCCAGTA
                     CCCATAGCTTTACGCCTTCTGTTCCAACGCCTACACACGCGACGCCTATTACAGCTGC
                     CGACCCTACCAACATTGGGAGCCGGATGCTGCAGAAGATGGGCTGGACCGAAGGGCAA
                     GGCTTGGGTGCTAGCGGGGGTGGAAGGGTAGATCCTGTGGCTGTTTCCATGCGGATGG
                     GAAGACAAGGGTTGGGAATGGGGACACCTGAGGAGGATAACATTGGCGGAATGAGTGG
                     AAGAAAGGAGACGTTGTATGAAGCGACGATGAGAAGGGCTAGAGAAAGATTCAATGAG
                     ATAAATAATGATTGATGTTACATAGCGTGGTCCCATCAGTCGGAAGAGCGCCGTTAAT
                     GTGCGCATCCAGCTCATTCATGTTCTTATAGATCACCTCCCAAAGTGATTCTTACTGA
                     TGACAACGGTCACCCAAAGTTGTGGTATCTAAAAAGCGTGCATTCTGGCATCTTAACT
                     CGACGTTCCTTTCAACCGGCATCACCAATTCTGATTCTGATTATCATAAATGGCCCAC
                     TCGAAGCTCTCATGCAATGCCTAGATTCAACTGAGTAACCCTTCCCAGGGTCTTACAT
                     ATCAAAGTTTGAGTTTCGGCGCACATCTCAACCACATTTTCAAAATGTGCATTTAGCT
                     GCACATAGAGGCAATCGCATACAGCGATTCGATGTGGATTGCAAAAGATGGCATTGCA
                     TCACTCACATGTAAAGTCATTTATAATCTGCCATTATCTCGAGGTGAAGAT"
                     /label="CGACGTCTAAAGCGTGAGGCACTAGGCGAAGACGCCGTTACAAAACCACG
                     CGGCAAAAGGACGCAATACGTTGACCGTGCTGCCATGCGTCGAAAAATGCATGGTGTG
                     GACGCAAGTGTCATGGAGTTCCGGCAGGAGACTCAGGAGGAATCCAGTACCCATAGCT
                     TTACGCCTTCTGTTCCAACGCCTACACACGCGACGCCTATTACAGCTGCCGACCCTAC
                     CAACATTGGGAGCCGGATGCTGCAGAAGATGGGCTGGACCGAAGGGCAAGGCTTGGGT
                     GCTAGCGGGGGTGGAAGGGTAGATCCTGTGGCTGTTTCCATGCGGATGGGAAGACAAG
                     GGTTGGGAATGGGGACACCTGAGGAGGATAACATTGGCGGAATGAGTGGAAGAAAGGA
                     GACGTTGTATGAAGCGACGATGAGAAGGGCTAGAGAAAGATTCAATGAGATAAATAAT
                     GATTGATGTTACATAGCGTGGTCCCATCAGTCGGAAGAGCGCCGTTAATGTGCGCATC
                     CAGCTCATTCATGTTCTTATAGATCACCTCCCAAAGTGATTCTTACTGATGACAACGG
                     TCACCCAAAGTTGTGGTATCTAAAAAGCGTGCATTCTGGCATCTTAACTCGACGTTCC
                     TTTCAACCGGCATCACCAATTCTGATTCTGATTATCATAAATGGCCCACTCGAAGCTC
                     TCATGCAATGCCTAGATTCAACTGAGTAACCCTTCCCAGGGTCTTACATATCAAAGTT
                     TGAGTTTCGGCGCACATCTCAACCACATTTTCAAAATGTGCATTTAGCTGCACATAGA
                     GGCAATCGCATACAGCGATTCGATGTGGATTGCAAAAGATGGCATTGCATCACTCACA
                     TGTAAAGTCATTTATAATCTGCCATTATCTCGAGGTGAAGAT"
                     /note="Geneious type: Editing History Deletion"
     end             complement(602..631)
                     /original_coord="NW_015971544:378287_378258:-1"
                     /label="end"
     end             1332..1361
                     /original_coord="NW_015971544:379017_378988:1"
                     /label="end"
     gene            1450..1522
                     /locus_tag="SPPG_10099"
                     /db_xref="GeneID:27692807"
                     /label="gene"
     tRNA            1450..1522
                     /locus_tag="SPPG_10099"
                     /product="tRNA-Lys"
                     /db_xref="GeneID:27692807"
                     /label="tRNA-Lys"
     misc_feature    1704^1705
                     /Original_Bases="CATTTCAACAATAGTTCTAAGCACACATCAAATCTCCCTAG
                     ACACCTACGTACACCATCAAGCATTATACCTACACCTCATCCTCATCCACAACCACCC
                     CTCCACATGGATGCACCCCGCCTATAGCTTCCTCGTCTTCGTCACAGGACAAAGATCC
                     AGTTTCCGATGGTTGGAAACCATGTCGTCGCGCAACAATATGAATGTGATAGGCGTCT
                     TCAAATGATAATGAATCTCGGTCGCCACCATTTGGGATGACGGTGTCCTCATCTGGGA
                     ACTGTATAAAGGACCCCATGGCAGTCGAGATACCTTCTTGAAACTTTTCGTCGCCGCC
                     CAGGACGGGGAATTGACCGTTCGGAACAAGGGTTTTGTCATCCCTGAATAATTATACA
                     ATTTAGAATGTGCAGAATGTTGCAGGACAATGACAGGCACTTACCCATAGGGTTTAGG
                     CGCCTCCCGTCTAATCTGAACATGGAATGCAGCCGGAAGGTCGCTCAAATCGGGGCTA
                     TTCGGTTCAATAGAGACAAGAGACCGCGACGCATCAAACACTTGAAAGCAAAACTGCG
                     GGCCCATCCATACTGGAGGTCTCGGCGCTGTTTCGTGCGTAACAATTTCAATCTTTGA
                     CGGCCACTGTATGCGTGATGGTGGTGATGATTTTGCTGCTGCTGTTGTTGTTGAAGTT
                     GTTGTTGTTGGAGTTTGCGTTGGGTTGGTTCGAGTGGGAGCAGGAGGACGAGAAGGAG
                     ATGTTTGAACGGAGCGTTTGACTTCACCCCAGTCCATTTCGCGCTTCACGTTCCATTC
                     CATGACTTCAGAGACTTTAACCCGAATATGCTGCTTTTTGCCTCCAAATCCCAACCCC
                     GGGAACGCACTAAAGAGCCCCGACGGAGAGAAGCGGTCAAATGACGACGGGCTAGCAC
                     CTGTGCTGGATCGCTTAGGTGAGGGCAGGAGGGTTTGAGGGCTGGCTGGGGTGGGATC
                     TTCGAGTAGGACGTCAACATGATGCATCATGAGGCTGCCGCGGTCGGTAGGATGAAAG
                     GTGAGGAGGCGTTGGCGGAACAGTCGGATCGCAGAGACTGGAGCTTCAGCTTGAGTGT
                     GGGTCCAACTTCCACCACATGTCGTGCCAGCGGAACCGACAGGACTGCTCCTGTCGTG
                     GGAACGGCGGTCATAAACAGCCGCGGCCGTGTCTTTGAGCGCGTTCTTGTCGGGAAGG
                     AAGGCGGCGATCAGAGGGGCACGACCACTTCCGCAGGTGATGCTATCATTAGAAACCA
                     CACCTTCGGACCATGCTTCGCTTTTCGGAGACGCCTCGACAGGTTGACGCTTGATCCT
                     TGCCACTGGGTACAAGCTGGCAATCCCTCCTTCAGCGGTCCCCGGTACCAAAGTC"
                     /label="CATTTCAACAATAGTTCTAAGCACACATCAAATCTCCCTAGACACCTACG
                     TACACCATCAAGCATTATACCTACACCTCATCCTCATCCACAACCACCCCTCCACATG
                     GATGCACCCCGCCTATAGCTTCCTCGTCTTCGTCACAGGACAAAGATCCAGTTTCCGA
                     TGGTTGGAAACCATGTCGTCGCGCAACAATATGAATGTGATAGGCGTCTTCAAATGAT
                     AATGAATCTCGGTCGCCACCATTTGGGATGACGGTGTCCTCATCTGGGAACTGTATAA
                     AGGACCCCATGGCAGTCGAGATACCTTCTTGAAACTTTTCGTCGCCGCCCAGGACGGG
                     GAATTGACCGTTCGGAACAAGGGTTTTGTCATCCCTGAATAATTATACAATTTAGAAT
                     GTGCAGAATGTTGCAGGACAATGACAGGCACTTACCCATAGGGTTTAGGCGCCTCCCG
                     TCTAATCTGAACATGGAATGCAGCCGGAAGGTCGCTCAAATCGGGGCTATTCGGTTCA
                     ATAGAGACAAGAGACCGCGACGCATCAAACACTTGAAAGCAAAACTGCGGGCCCATCC
                     ATACTGGAGGTCTCGGCGCTGTTTCGTGCGTAACAATTTCAATCTTTGACGGCCACTG
                     TATGCGTGATGGTGGTGATGATTTTGCTGCTGCTGTTGTTGTTGAAGTTGTTGTTGTT
                     GGAGTTTGCGTTGGGTTGGTTCGAGTGGGAGCAGGAGGACGAGAAGGAGATGTTTGAA
                     CGGAGCGTTTGACTTCACCCCAGTCCATTTCGCGCTTCACGTTCCATTCCATGACTTC
                     AGAGACTTTAACCCGAATATGCTGCTTTTTGCCTCCAAATCCCAACCCCGGGAACGCA
                     CTAAAGAGCCCCGACGGAGAGAAGCGGTCAAATGACGACGGGCTAGCACCTGTGCTGG
                     ATCGCTTAGGTGAGGGCAGGAGGGTTTGAGGGCTGGCTGGGGTGGGATCTTCGAGTAG
                     GACGTCAACATGATGCATCATGAGGCTGCCGCGGTCGGTAGGATGAAAGGTGAGGAGG
                     CGTTGGCGGAACAGTCGGATCGCAGAGACTGGAGCTTCAGCTTGAGTGTGGGTCCAAC
                     TTCCACCACATGTCGTGCCAGCGGAACCGACAGGACTGCTCCTGTCGTGGGAACGGCG
                     GTCATAAACAGCCGCGGCCGTGTCTTTGAGCGCGTTCTTGTCGGGAAGGAAGGCGGCG
                     ATCAGAGGGGCACGACCACTTCCGCAGGTGATGCTATCATTAGAAACCACACCTTCGG
                     ACCATGCTTCGCTTTTCGGAGACGCCTCGACAGGTTGACGCTTGATCCTTGCCACTGG
                     GTACAAGCTGGCAATCCCTCCTTCAGCGGTCCCCGGTACCAAAGTC"
                     /note="Geneious type: Editing History Deletion"
ORIGIN      
        1 tacctgattt gacttttagc gattttgcca gagctgaaga caaacagttt tgtgattcac
       61 ccctacccac caaccggtag tcaccagagt caacaccctc ccattccctg ctagccctct
      121 atatctcctc gtaaaatggg gcgctggcgg cctttcaatc gggctatatt tgaagagact
      181 ggcgattggc cgcgtactgg tcgtccaaat atccaccggc tcatgttcca tctcgtcacc
      241 aaaatgccag tactgttata aaccgaaact ggggatatga gaatgtgagt cgtgaatctc
      301 acccgatcat ttggggattg gcctcatgta agtgaccatg gcgtggaggt gaataaagtg
      361 tcaaaggttt tgagagagtt gtttgagggg aggaggttgc agtaagtcaa ttttgtaatg
      421 aactgtaatg aagaagatga acagcagatg tgtgtttcga gcagtgtcaa caatggatga
      481 cgaactatct attgagtact gctatcgcag gtctcgtggt gaaatatcta tgtttctcca
      541 aaagcaagta tatcatcgat atagatattc catctcacgt atttgcactg agaaacatcc
      601 atagtgtgga ggtgattgaa aatggcacta ggacccatta ttatccggat taatccggtt
      661 agtcatatcg cataatcaga acccccatca ttgctcaaag cggtgaggag gcatggatgc
      721 taatgttctc caaactgcgg tgtggcatgc taatgtagct ttttttttaa actgcggtga
      781 ggcgcatgcc aaaggtctat aaaaggggga cctgctccct cttccctctt tcctctttcc
      841 tctttaccca tcctcgactc aaagcatccg cccaacaagt ctcagtccaa tcatgagaat
      901 actgctctgg tgccgaggac ctcgaccgcc caacagcaac cgtgatcaga accagcggca
      961 accaatcaga tccgataaca aaaacctact attatgctgc cacattagtt gagcttggtt
     1021 ggtatgtatc gatggcattt cttgcatttc ttgtcatcag gtcatcttct gacatgcagt
     1081 tttagtctcc aagccttgtc actgaacatc ctctggcttg tgacgctgcc cagtcgattc
     1141 gctcctggat gcaagagtct ggcttcaatg ccatcaagag ttccagatca aggcctagta
     1201 gggaccgcgt gtggtggtgg gcaattatcc ggttagaacc aaccgttacg tattgcgtgt
     1261 ataattgcct agtagtagct tagttagctt ttccaaaccg gttgtcgccg gtttattccc
     1321 tggtgtagta gctagtgcca gtttctgtca cctctacact atcctatctg tcaccaactg
     1381 ttcacagata cttcatggag gtcagaatat ttacccatat atagaagatt accccttgaa
     1441 atttttgtag cccggttagc tcaatcggta gagcgtgagg ctcttaacct caaggttgcg
     1501 ggttcgaccc ccgcatcggg ctgtttcata ggaatgagga atgttttttt ccttaaccgc
     1561 agctgtcgcg ccttgttcct ggtggttgct tataagtaag atatttgtcg acctttgacg
     1621 acgcacagca ccgcaattat caagaactcc atacatcggc aagtagctgc atgatgacag
     1681 actggtagtt gcagttgccg tcag
//
LOCUS       NW_015971538.103_-_ghost_(reversed)        1444 bp    DNA     linear   UNA 13-MAY-2023
DEFINITION  Spizellomyces punctatus DAOM BR117 chromosome Unknown supercont1.2,
            whole genome shotgun sequence.
ACCESSION   geneious|urn:local:
VERSION     geneious|urn:local:.:1rs-g96hokv:29
KEYWORDS    .
SOURCE      .
  ORGANISM  .
FEATURES             Location/Qualifiers
     ghost_fanzor    complement(<1..>1444)
                     /created_by="gfaure"
                     /label="ghost"
     misc_feature    
                     /Original_Bases="TTGACGATTTTCACCTCATGTTTGCCAATGCCATGCAATAC
                     AATGTAGATGGTTCCGAAGTCTACGATGACGCCGTTCAAATGAAACACGTATTTGATT
                     CCAAGATTGCTGAATTGGCACCTGGAGGCGATGTACCCATTTTACCCATTGATGAAGC
                     CGAACCCGTTGTTGAATCACTCAAAAGAAAACGCTCTGAAGCTTCCTCTCATTTTTCG
                     GACGATGAGAAACGTAAACGGTGGTCGGATGATGATGATAGTGTTGATAATTTTAAAC
                     CGAAAAAACGAAAACGGGAGAGTGGTGTTCCGGGGATTCCGTCCAAATATGGTCAATT
                     ACCTAAAATTAAAATGAAGCTTCCCCCCCGGGTGCTTGATGAGGGTGCTCCTGCTGGA
                     GAGAATTTGGAGGATGGAGAGATTATGGAATAATCTGTGTGTGTGTTGTTGTAACAGA
                     CGGGGTTTGTGATTGGAATGTATATATATAATGAAAAAAAAAAAAAATTCAAAAAAAT
                     AAAACATTACTCGCTCTGCTGTGTAGTTTTTAGTTAGCATTTTTTTGTCGTATTGTTT
                     GGAAATTGAATGATATGCACACGCAAAAAAAAAAAAAACCATTTTATGCCCTTTATAA
                     GACTTTTGTGTTTATCATGACTCTGTTTATGGTAACTACGATGGATCTACTCTCTCTT
                     TTAGTAATTCCTGTGTCTTGGATGTACGTTTACTACCAAACAATGTACCATTAACGGT
                     AGAATCAAATCGCAAGTGCGTGAGAAGAGAAGGGTCGACCATAATATACAGGGGCCGT
                     ACCAGCATTTTGTCAATACAGATGCAAAAGTTTTGTTTTGTGATAGAGTACCAATCCG
                     CGTGTAATCCAACCACACACACAGCATTCCCTAATATCATATCAACTAGATGGGGATA
                     TACATATCTGGTAGGGACTCGTTCGTGGATGGGAGGGACGGGGGTGAAGGCATGGTAA
                     GTAAACTCTCCGTAAACACATTGTTTAGTGGGAATGTGAGATCCGCGGATGGGTTTTT
                     GGGGGTTGGTGAGGGGATTGATGCTGTATTTGAGAGTGATACGGATTCTTTTTGGTGA
                     CAAGATGGTGAATGTGTTGTTGGGTTCTTTTGTTCCAGAGTGGGGAGGGATGGGTGTG
                     TGGTCATGGTAGGTAGACTTTTTGTCGATGTATCGTTTGGTGGAGGGAGAGTGTCCAA
                     TTGGAATACGGATGGCTTCTTGGGGGTTGGTGAGGGGATTGATGGTGGAATGAATGGT
                     GTGTTGGATTCTTTTTGGTGAAAAGATGTTGGGTGTGTCGTTGTTTTCTCTTGTACCT
                     CCAAAGAATGTCGGGCACCATCCAGAAATACATGTTCATTCCCAATAACTGAATTCCT
                     CTCCCCACTCAGCACCTTCCCATCCCCCACGGTCGACCATTTAATATCCAC"
                     /label="TTGACGATTTTCACCTCATGTTTGCCAATGCCATGCAATACAATGTAGAT
                     GGTTCCGAAGTCTACGATGACGCCGTTCAAATGAAACACGTATTTGATTCCAAGATTG
                     CTGAATTGGCACCTGGAGGCGATGTACCCATTTTACCCATTGATGAAGCCGAACCCGT
                     TGTTGAATCACTCAAAAGAAAACGCTCTGAAGCTTCCTCTCATTTTTCGGACGATGAG
                     AAACGTAAACGGTGGTCGGATGATGATGATAGTGTTGATAATTTTAAACCGAAAAAAC
                     GAAAACGGGAGAGTGGTGTTCCGGGGATTCCGTCCAAATATGGTCAATTACCTAAAAT
                     TAAAATGAAGCTTCCCCCCCGGGTGCTTGATGAGGGTGCTCCTGCTGGAGAGAATTTG
                     GAGGATGGAGAGATTATGGAATAATCTGTGTGTGTGTTGTTGTAACAGACGGGGTTTG
                     TGATTGGAATGTATATATATAATGAAAAAAAAAAAAAATTCAAAAAAATAAAACATTA
                     CTCGCTCTGCTGTGTAGTTTTTAGTTAGCATTTTTTTGTCGTATTGTTTGGAAATTGA
                     ATGATATGCACACGCAAAAAAAAAAAAAACCATTTTATGCCCTTTATAAGACTTTTGT
                     GTTTATCATGACTCTGTTTATGGTAACTACGATGGATCTACTCTCTCTTTTAGTAATT
                     CCTGTGTCTTGGATGTACGTTTACTACCAAACAATGTACCATTAACGGTAGAATCAAA
                     TCGCAAGTGCGTGAGAAGAGAAGGGTCGACCATAATATACAGGGGCCGTACCAGCATT
                     TTGTCAATACAGATGCAAAAGTTTTGTTTTGTGATAGAGTACCAATCCGCGTGTAATC
                     CAACCACACACACAGCATTCCCTAATATCATATCAACTAGATGGGGATATACATATCT
                     GGTAGGGACTCGTTCGTGGATGGGAGGGACGGGGGTGAAGGCATGGTAAGTAAACTCT
                     CCGTAAACACATTGTTTAGTGGGAATGTGAGATCCGCGGATGGGTTTTTGGGGGTTGG
                     TGAGGGGATTGATGCTGTATTTGAGAGTGATACGGATTCTTTTTGGTGACAAGATGGT
                     GAATGTGTTGTTGGGTTCTTTTGTTCCAGAGTGGGGAGGGATGGGTGTGTGGTCATGG
                     TAGGTAGACTTTTTGTCGATGTATCGTTTGGTGGAGGGAGAGTGTCCAATTGGAATAC
                     GGATGGCTTCTTGGGGGTTGGTGAGGGGATTGATGGTGGAATGAATGGTGTGTTGGAT
                     TCTTTTTGGTGAAAAGATGTTGGGTGTGTCGTTGTTTTCTCTTGTACCTCCAAAGAAT
                     GTCGGGCACCATCCAGAAATACATGTTCATTCCCAATAACTGAATTCCTCTCCCCACT
                     CAGCACCTTCCCATCCCCCACGGTCGACCATTTAATATCCAC"
                     /note="Geneious type: Editing History Deletion"
     end             complement(327..356)
                     /original_coord="NW_015971538:1923303_1923274:1"
                     /label="end"
     end             1052..1081
                     /original_coord="NW_015971538:1922578_1922549:-1"
                     /label="end"
     misc_feature    1444^1445
                     /Original_Bases="GTTTCTCCCGCCATGACTTGGCAATTGATCAATATTGATTG
                     TCAACACATTGGCAAAAACACAAGTACCTTTACGTGATCTTGAACGCCATATGGGGGA
                     TATCCAACCTGTGCTGGGTTGGTCCTCGTTATCTCCCAGTGCATCGAAATCTAGATGG
                     GAGTTCAAACAAATGGAAATATCATCAACTCTGGCAAGGCGCGTTTCCCTTAAACCCT
                     GACTTGGCGTTTCCTCCAATCTAGGAACATATTGAATTTACCAGCGATTAGGCGGTTG
                     GGTATAAAAGGGATATAATGGAATATGAGTTTTGTTTTTCTTGCTCCAATTTGGTTTC
                     TACTTTTTCTTTAACCTGTTGCAAAAGCACTCGGTGCTTTTTGCGCGAAAAAAAAGAT
                     GGAGTCTACTGGAGCAACCGACAAGAAAACAAAAAAAGTGGACTTGGTAAGTTCTGTT
                     TGTCATTCTAATTCCCAAGGTAGCTTGGGCTAGTTGAATTGACTCTGATTATATACAT
                     CTATAGAATGAACATCTTCTTTCGTTTGAAGAAATTCAAAAGCTTCACAAAACCTCCT
                     TCGATGCTCGCAAACCGGTTGCATCGGCTGGTCTCACACCCACCGAGGT"
                     /label="GTTTCTCCCGCCATGACTTGGCAATTGATCAATATTGATTGTCAACACAT
                     TGGCAAAAACACAAGTACCTTTACGTGATCTTGAACGCCATATGGGGGATATCCAACC
                     TGTGCTGGGTTGGTCCTCGTTATCTCCCAGTGCATCGAAATCTAGATGGGAGTTCAAA
                     CAAATGGAAATATCATCAACTCTGGCAAGGCGCGTTTCCCTTAAACCCTGACTTGGCG
                     TTTCCTCCAATCTAGGAACATATTGAATTTACCAGCGATTAGGCGGTTGGGTATAAAA
                     GGGATATAATGGAATATGAGTTTTGTTTTTCTTGCTCCAATTTGGTTTCTACTTTTTC
                     TTTAACCTGTTGCAAAAGCACTCGGTGCTTTTTGCGCGAAAAAAAAGATGGAGTCTAC
                     TGGAGCAACCGACAAGAAAACAAAAAAAGTGGACTTGGTAAGTTCTGTTTGTCATTCT
                     AATTCCCAAGGTAGCTTGGGCTAGTTGAATTGACTCTGATTATATACATCTATAGAAT
                     GAACATCTTCTTTCGTTTGAAGAAATTCAAAAGCTTCACAAAACCTCCTTCGATGCTC
                     GCAAACCGGTTGCATCGGCTGGTCTCACACCCACCGAGGT"
                     /note="Geneious type: Editing History Deletion"
ORIGIN      
        1 gagcgtacat tgactctttt cccgtgtacc ttccatcccc gctctggaga ctctagacat
       61 tttcaattga tgtcgtgatc gtgaagagaa tgtgggtggg accaagaggg tttggattgg
      121 tttgggggtt ttggtggttt ggatccaggt tcctgtttgt tttggcatgt ggtgtgtgat
      181 gtgtagtggt gtgatgcgag attgtacact gggatttctt gggtagtgag gctgctgaca
      241 tctatcatcg ttctgtgttg tccaacgcgt tcggacaagt gtcacgtgcc gagtcggagc
      301 ctatcggagc cgtggtacag ggtccatagt gtggaggtga ttgaaaatgg cactaggacc
      361 cattattatc cggattaatc cggttagtca tatcgcataa tcagaacccc catcattgct
      421 caaagcggtg aggaggcatg gatgctaatg ttctccaaac tgcggtgtgg catgctaatg
      481 tagctttttt tttaaactgc ggtgaggcgc atgccaaagg tctataaaag ggggacctgc
      541 tccctcttcc ctctttcctc tttacccatc cttgactcaa agcatccacc caacaagtct
      601 cagtccaatc atgagaatac tgctctggtg ccgaggacct cgaccgcccg acagcaaccg
      661 tgatcagaac cagcggcaac caatcggatc tgataacaaa acctactatt atgctgccac
      721 attagttgag cttggttggt atgtactgat ttgcatcatt ttatttcttg tcatcgggtc
      781 atcttctgac atgcattttt tgtagtctcc aagccttgtc actgaacatc ctctggcttg
      841 tgacgctgcc cagtcgattc gctcctggat gcaagagtct ggcttcaatg ccatcaagag
      901 ttccagatca aggcctagta gggaccgcgt gtggtggtgg gcaattatcc ggttagaacc
      961 aaccgttaca tattgcgtgt ataattgcct agtagtagct tagttagctt ttccaaaccg
     1021 gttgtcgccg gtttattccc tggtgtagta gctagtgcca gtttctgtca cctctacact
     1081 aaatatttgg tggattccag tgaggtacaa acgcttacat tctggtatag gtcaacttgc
     1141 tcaacatttg tggaaaagtt gaatcccacc aataaaacac atattcatgc actaggaaga
     1201 ctttggaggg acgaaactaa ttctttggta tattttagga atgataaaca ttgggcgata
     1261 ccatgcgatt cgaaaaagaa acaagagtcg ttggaacgag tttgtttgtt tacaagtttg
     1321 ttcgcgtgtt cgcgcaccta aaaggctggt tcatgcctgg aaaatctcca aaagaaattc
     1381 tacaacaagg gaatagaaca aatgggaaat taaaaaggct tagttcctgt aatctcgcga
     1441 ccaa
//
LOCUS       NW_015971542.62_-_ghost_(reversed)        1681 bp    DNA     linear   UNA 13-MAY-2023
DEFINITION  Spizellomyces punctatus DAOM BR117 chromosome Unknown supercont1.6,
            whole genome shotgun sequence.
ACCESSION   geneious|urn:local:
VERSION     geneious|urn:local:.:1rs-g96hokv:30
KEYWORDS    .
SOURCE      .
  ORGANISM  .
FEATURES             Location/Qualifiers
     ghost_fanzor    complement(<1..>1681)
                     /created_by="gfaure"
                     /label="ghost"
     misc_feature    
                     /Original_Bases="TAGAACTAGTCGTTACTGATTACACAACCAATCCAAACATA
                     CAGTACGTTCGTATTCGTGTTTGTTTATTGGTTTTTCAAAAACTGATGAGATGCTAGT
                     TTTCCAATAGAGATGATCCCATATACCCGTCTTACTCCCGACATGCTATTACTCGTCA
                     CACTCTGGTACGCACGCAATATTTCTTTTACGTTTTATAAGCTCATGGTTTTTTGTTT
                     AGGGACCAAGAACCCATGGATCCACCGTTACAAAAGGATACATATATCCACCTCCGGA
                     ACCTCCGCATCGTGTCCCGTTATAATAAATTACAAGTCGTTGCACATGGTGATAAAAT
                     GCGAACTAGGACGAGTCATATAACGATCGTGAATGATGGAGACCAGATTGATCGGATG
                     AGAGATCGGGAAAAGAAATGGAAGGCCTTGCAAGGGGATGTTTTGAATGTGGTTGGAC
                     CTTCACAAACCTACACCTCCATGCTCCAAAAGAAATATCGACGACCCCTATTCAACAG
                     TTGGTCAAGACTCATCCACATACTCTGCGTGTCCAACTCATGGACCACCTTCCCTTGT
                     ATGTACGTCAATTTACAGTGTATGAAAGTAAATGGGTTGAGTTTTCGATGCTTGTTAC
                     CGATGGGACGGGGTTTATGCATGTTTTTGTTCATGGACCGAGGATTGTAAGTTGATCT
                     TGCACTTTTTTTTTTTTTGGTTTTTGTGTTTTATTCATGCTTTTTTTTTGGTTTAGGA
                     TTTGTTGGGACCGGCGATGCGGTTGGATGGACTGACGGTTAATGGTGTTGTGGAGCGG
                     TGTGGAGTTGGTCGAGAGGTTGTGTGTAGAGTTGTTTGGGATGAGGGGTGGAAGGTTG
                     TTGGGTAACATCGTGCACATGTAGATGAGATAGTGCGTGTATGGCATGTTTGGGGCGG
                     GTTTGACTCTGCGAAAAGTACCCACCGCTTCGTCTATCCCCGTAAAACATCATTCAAT
                     GGATCCAATGTATGAGCATTTGGAACACCGTGCATCATAGTATCTATTTCCCTTTTAC
                     ATCCTGCTCAATCTCCCATACATGCGTTTTCAATTCCAAATGCGAGACATTGACTTCA
                     TCCTACACATTTATCAACAAAAAAAAATATTAATACCCCAATTGCCCAATAAACTGAC
                     ATGACTATAAACTTACAATCAATTTCAACAGTTCATTCCGCAGCGCTTGCAGATCCCC
                     TTTTGTCGCTGCTTTTTGCGTGAATCCATTCAAATCCTTTTCGAGTGTCGTGATTTTT
                     TGGGTATGATCACGCAACTAACAGTCATTCAAATCCATAAGCCAAACAACCACAAGAC
                     ATGATCGAAAGCGAGTCCAAACCTTTGCAGTCGATTTCGCCAAATCCTCTACATTGGA
                     TAATAATGCATTTGAACTCTGTTGGTATTCGTCTAGGAGGTACACGTAGGATGTGGCG
                     CCCGCGAGTGTGATGCCCAGTAGGAATCCAATAATGCTATTTCCAAATCATGAGCATA
                     CATGCTAATACCCACACGCATGCAAGCAACAAAAAACAGGTGTACA"
                     /label="TAGAACTAGTCGTTACTGATTACACAACCAATCCAAACATACAGTACGTT
                     CGTATTCGTGTTTGTTTATTGGTTTTTCAAAAACTGATGAGATGCTAGTTTTCCAATA
                     GAGATGATCCCATATACCCGTCTTACTCCCGACATGCTATTACTCGTCACACTCTGGT
                     ACGCACGCAATATTTCTTTTACGTTTTATAAGCTCATGGTTTTTTGTTTAGGGACCAA
                     GAACCCATGGATCCACCGTTACAAAAGGATACATATATCCACCTCCGGAACCTCCGCA
                     TCGTGTCCCGTTATAATAAATTACAAGTCGTTGCACATGGTGATAAAATGCGAACTAG
                     GACGAGTCATATAACGATCGTGAATGATGGAGACCAGATTGATCGGATGAGAGATCGG
                     GAAAAGAAATGGAAGGCCTTGCAAGGGGATGTTTTGAATGTGGTTGGACCTTCACAAA
                     CCTACACCTCCATGCTCCAAAAGAAATATCGACGACCCCTATTCAACAGTTGGTCAAG
                     ACTCATCCACATACTCTGCGTGTCCAACTCATGGACCACCTTCCCTTGTATGTACGTC
                     AATTTACAGTGTATGAAAGTAAATGGGTTGAGTTTTCGATGCTTGTTACCGATGGGAC
                     GGGGTTTATGCATGTTTTTGTTCATGGACCGAGGATTGTAAGTTGATCTTGCACTTTT
                     TTTTTTTTTGGTTTTTGTGTTTTATTCATGCTTTTTTTTTGGTTTAGGATTTGTTGGG
                     ACCGGCGATGCGGTTGGATGGACTGACGGTTAATGGTGTTGTGGAGCGGTGTGGAGTT
                     GGTCGAGAGGTTGTGTGTAGAGTTGTTTGGGATGAGGGGTGGAAGGTTGTTGGGTAAC
                     ATCGTGCACATGTAGATGAGATAGTGCGTGTATGGCATGTTTGGGGCGGGTTTGACTC
                     TGCGAAAAGTACCCACCGCTTCGTCTATCCCCGTAAAACATCATTCAATGGATCCAAT
                     GTATGAGCATTTGGAACACCGTGCATCATAGTATCTATTTCCCTTTTACATCCTGCTC
                     AATCTCCCATACATGCGTTTTCAATTCCAAATGCGAGACATTGACTTCATCCTACACA
                     TTTATCAACAAAAAAAAATATTAATACCCCAATTGCCCAATAAACTGACATGACTATA
                     AACTTACAATCAATTTCAACAGTTCATTCCGCAGCGCTTGCAGATCCCCTTTTGTCGC
                     TGCTTTTTGCGTGAATCCATTCAAATCCTTTTCGAGTGTCGTGATTTTTTGGGTATGA
                     TCACGCAACTAACAGTCATTCAAATCCATAAGCCAAACAACCACAAGACATGATCGAA
                     AGCGAGTCCAAACCTTTGCAGTCGATTTCGCCAAATCCTCTACATTGGATAATAATGC
                     ATTTGAACTCTGTTGGTATTCGTCTAGGAGGTACACGTAGGATGTGGCGCCCGCGAGT
                     GTGATGCCCAGTAGGAATCCAATAATGCTATTTCCAAATCATGAGCATACATGCTAAT
                     ACCCACACGCATGCAAGCAACAAAAAACAGGTGTACA"
                     /note="Geneious type: Editing History Deletion"
     gene            complement(<1..>165)
                     /locus_tag="SPPG_03889"
                     /db_xref="GeneID:27687374"
                     /label="gene"
     CDS             complement(5..165)
                     /locus_tag="SPPG_03889"
                     /codon_start=1
                     /product="uncharacterized protein"
                     /protein_id="XP_016608815.1"
                     /db_xref="GeneID:27687374"
                     /Original_Translation="MLRPLCRMRFRPNRLTQYRFNTTEAAIVSPPSSAF
                     VTPAPEVPKRSGGGFFRGGIIGFLLGITLAGATSYVYLLDEYQQSSNALLSNVEDLAK
                     STAKLRDHTQKITTLEKDLNGFTQKAATKGDLQALRNELLKLIDEVNVSHLELKTHVW
                     EIEQDVKGK"
                     /label="uncharacterized protein CDS"
     mRNA            complement(5..>165)
                     /locus_tag="SPPG_03889"
                     /product="uncharacterized protein"
                     /transcript_id="XM_016752138.1"
                     /db_xref="GeneID:27687374"
                     /label="uncharacterized protein mRNA"
     end             complement(475..503)
                     /original_coord="NW_015971542:521748_521720:1"
                     /label="end"
     gene            600..>1681
                     /locus_tag="SPPG_03888"
                     /db_xref="GeneID:27687373"
                     /label="gene"
     mRNA            join(600..883,947..1397,1463..>1681)
                     /locus_tag="SPPG_03888"
                     /product="uncharacterized protein"
                     /transcript_id="XM_016752137.1"
                     /db_xref="GeneID:27687373"
                     /label="uncharacterized protein mRNA"
     end             1190..1219
                     /original_coord="NW_015971542:521033_521004:-1"
                     /label="end"
     CDS             join(1224..1397,1463..>1681)
                     /locus_tag="SPPG_03888"
                     /codon_start=1
                     /product="uncharacterized protein"
                     /protein_id="XP_016608814.1"
                     /db_xref="GeneID:27687373"
                     /Original_Translation="MTIITMIGDGYKVPGEEPSLETTAMGLGAKAVQSF
                     TPLEQICRHLCGFHVYAHDMTRQVEAHHYCSHLSSDMLQCVIYDSPEKDARLIGVEYI
                     ISSKLYNDLPESEKVYWHSHTYEVKGGILTLPVSRFVPAAVHEEIERKELSKVVNTYG
                     KTWHLWQIDRGDILPYGPPSLMMSFTSDNQIDPKLLEQRDKREGVRTEDLIERRKDIP
                     IEPRPPGAQEKLLEEKMAWQAKMEKIPLLC"
                     /label="uncharacterized protein CDS"
     misc_feature    1681^1682
                     /Original_Bases="GCTGCCGTGCATGAAGAAATTGAGAGGAAGGAATTGAGTAA
                     GGTGGTGAATACCTATGGAAAGACATGGTAAATCTTTGTTTTGCGTTCTTACTTGCGC
                     GTTTAATGTGGTTTGCATACGAGTCTTGATTGTGCTGTGTCTATGTTAGGCATTTATG
                     GCAGATTGATCGAGGTGATATTTTACCATACGGTATGGTGTTATTTTTGAAAAATCGT
                     TACCCGTAGGCTACATCCACCCTCCCAACTATTAGGTCCCCCTTCTCTCATGATGTCC
                     TTTACGTCCGACAACCAAATCGATCCAAAATTACTCGAACAACGGGACAAACGGTGCG
                     TACCCTTTTCCTCCACCATCTCCATACACAACTTTATTGAACACCCGTATCGAATTTT
                     CTTAATAGCGAGGGAGTTCGTACTGAGGACCTCATAGAACGACGCAAGGATATCCCGA
                     TCGAGCCTCGCCCGCCGGGAGCGCAAGAGAAACTGTTGGAAGAGAAGATGGCATGGCA
                     AGCAAAGATGGAGAAAATTCCGCTTTTGTGTTAGTGGGTTGATATGTTTGCACGCTTG
                     TTGTGGGCGGTGTGTATTTCATTCTATTGGATTGCACAAATGCTCCATGCGGGGTGGT
                     TCTATCTTGTTATATAGCACGGGTTTTGAAAGCTGCTAGCAAGGTTTACCCTACGGTA
                     GTCATTCCATCTATATGCTATATTCTAGATTTTGTTCCATTGTCCTTCTCACCTGTGG
                     TTATCCACCTGGCCAGCCATTGTCC"
                     /label="GCTGCCGTGCATGAAGAAATTGAGAGGAAGGAATTGAGTAAGGTGGTGAA
                     TACCTATGGAAAGACATGGTAAATCTTTGTTTTGCGTTCTTACTTGCGCGTTTAATGT
                     GGTTTGCATACGAGTCTTGATTGTGCTGTGTCTATGTTAGGCATTTATGGCAGATTGA
                     TCGAGGTGATATTTTACCATACGGTATGGTGTTATTTTTGAAAAATCGTTACCCGTAG
                     GCTACATCCACCCTCCCAACTATTAGGTCCCCCTTCTCTCATGATGTCCTTTACGTCC
                     GACAACCAAATCGATCCAAAATTACTCGAACAACGGGACAAACGGTGCGTACCCTTTT
                     CCTCCACCATCTCCATACACAACTTTATTGAACACCCGTATCGAATTTTCTTAATAGC
                     GAGGGAGTTCGTACTGAGGACCTCATAGAACGACGCAAGGATATCCCGATCGAGCCTC
                     GCCCGCCGGGAGCGCAAGAGAAACTGTTGGAAGAGAAGATGGCATGGCAAGCAAAGAT
                     GGAGAAAATTCCGCTTTTGTGTTAGTGGGTTGATATGTTTGCACGCTTGTTGTGGGCG
                     GTGTGTATTTCATTCTATTGGATTGCACAAATGCTCCATGCGGGGTGGTTCTATCTTG
                     TTATATAGCACGGGTTTTGAAAGCTGCTAGCAAGGTTTACCCTACGGTAGTCATTCCA
                     TCTATATGCTATATTCTAGATTTTGTTCCATTGTCCTTCTCACCTGTGGTTATCCACC
                     TGGCCAGCCATTGTCC"
                     /note="Geneious type: Editing History Deletion"
ORIGIN      
        1 ttacccccca cgaaagaatc ccccacccga ccgctttggt acctctggcg caggagtcac
       61 gaatgcacta gaaggaggcg aaacaatggc ggcctcggtt gtgttgaatc tgtactgtgt
      121 gaggcggtta ggccggaacc gcatacgaca gagtgggcga agcatcatga aaaacgggat
      181 ggggtgcaac gccgagaacc agcacggtcg ggttgttcaa gttgctggtt cggatgggtc
      241 atttgtaggc atggtaacag tgtcacgtgt cgaggaatac tgatgacgtg agcgtttgtg
      301 aaggttcatc gttctgtagg tatttataaa ggttctcatt tttgggcaaa ggttttggtt
      361 gtggggttga ccaagtaccc aggattgatc atttcgagct aaacatgtca cttgagaatg
      421 aaccaaagaa acctgtttcg ggaggagcgg ctgcggtatg gcatctatgt tacatagtgt
      481 ggtggtgatt gaaaatggca ctaagaccca ttattatccg gataatccgg ttaatcatat
      541 cgcataatca gaacccccat cattgctcaa agcggtgagg aggcatggat gctaatgttc
      601 tccaaactgc agtgtggcat gctaatgtag cttttttttt aaactgcggt gaggcgcatg
      661 ccaaaggtct ataaaaaggg gaccttctcc ctcttccctc tttcctcttt acccatcctc
      721 gactcaaagc atccgcccaa caaatctcag tccaccatga gaatactgct ctggtgccga
      781 ggacctcgac cgcccgacag caaccgtgat cagaaccagc agcaaccaat cggattcgat
      841 aacaaagctg ctattatgct gccacacttg ttgagcttgg ttggtatgta ctgattgcat
      901 tttgtcattc tgtcatcggg tcatctggct aacatgcagc ttttagtctc caagccttcg
      961 ttactgaaca tcctctggct tgtgacgctg cccagtcgat ttgctcctgg atgcaagagt
     1021 ctggcttcaa tgccatcaag agttccagat caaggcctag tagggaccgc gtgtagtggt
     1081 gggcaattat ccggttaaaa ccaaccgtta cgtattgcgt gtataattgc ctagtagtag
     1141 cttagctttt ccgaaccggt tgtcgccggt ttattccctg gtgtagtagc tagtgccagt
     1201 ttctgtcacc tctacactat caaatgacta taataacaat gatcggtgat ggatataagg
     1261 tcccaggcga ggaaccctcc ctcgaaacaa ccgccatggg tctcggtgcc aaagctgttc
     1321 aaagttttac acctcttgaa caaatctgtc gccatctctg cgggtttcat gtgtatgcgc
     1381 atgatatgac tcgtcaggta aaatgtacac ccatcattat ttatcctaga gttcacaaaa
     1441 acactaaaaa caaaacttgt aggttgaagc tcaccattac tgctcgcatc taagttcaga
     1501 tatgcttcaa tgcgtaatat acgatagccc cgaaaaagat gcaagactca ttggcgtcga
     1561 gtacattatc tcatctaaac tctacaatga tctccccgag tctgaaaaag tgtattggca
     1621 ttcgcatact tatgaagtca agggcgggat tttgacttta cctgtttcgc gcttcgtacc
     1681 t
//
LOCUS       NW_015971543.5_-_ghost_(reversed)        1610 bp    DNA     linear   UNA 13-MAY-2023
DEFINITION  Spizellomyces punctatus DAOM BR117 chromosome Unknown supercont1.7,
            whole genome shotgun sequence.
ACCESSION   geneious|urn:local:
VERSION     geneious|urn:local:.:1rs-g96hokv:31
KEYWORDS    .
SOURCE      .
  ORGANISM  .
FEATURES             Location/Qualifiers
     CDS             complement(<1..220)
                     /locus_tag="SPPG_09194"
                     /codon_start=1
                     /product="uncharacterized protein"
                     /protein_id="XP_016608116.1"
                     /db_xref="GeneID:27692319"
                     /Original_Translation="MPFWSRNKKRRARTPPPNLQTPPGQHHSPSALSFF
                     GFRKRSPSPFTALRSRDSPSSPESGGHGGSARDLPYHPHHYSEGFLSPPDRRFNFELE
                     YDRAAAEAASDKRAPRVPSKAHESVSNKPATTPVVVVTSTGPSCVIQCDRHKTVQWAL
                     EKASTLLPKDHSELVEARGPDGKKALGSERVLDFCGVNKILVVTVATPEFNRRASVDS
                     PGGYISARDGREAFDFEDLRRSSKLDREERHSRRLALVGSKGRRDADVSSRTLLPESR
                     EQSFDAGIEADILAGHPSRMPRPVSPRFDRAATPSPLPFEGRRSSRDERASRPSRDDY
                     AERRGSRNSREERSSRDSQDDRASRTSRDESRSSREFGRARSPVRSSSRLSGLDSVME
                     DLAKMADHEGGWVSAVSPNQRISHGDPSSGRAGRVLEDQKMVHEAESYSSLAAPAAEV
                     SGSQRSQSPLPRLLTQPLRRSPSESSSLLAQESPVSRNPLNRHDVDRRLTEILTSVGM
                     EIDDALNELSLGDERTDSEPPSPPPTSPVDELPDFDDVSDDSSSRRSVRKSRRLTRIS
                     RASALDIFAALEQQAKEEPTPDLDTPMLALPVSDTASRRVSRISRASALDMFSSMRSS
                     SRSDDGEDEGYEQVEREELIDAEPRLSSVDVPNPTPAPAPPPPPSDSVVPSALVTTAP
                     AAPTLPVTSTEAKAGPPPPPPLPPVMVFEESAIPPPPPPPPVMTFEPSAIPPPPPPPP
                     VMVFEDSSIPPPPPPPPVMVFENSPIPPPPPPPPPMIFENAGSIPPPPPPPPPPPPAL
                     GIPPPPPPPPPPPGAGPPPPPPPPPPGGGPPPPPPPPSTAAPASAGDLQSAFLAELRD
                     PNRRKKLRKVKVPERPPPSEADKAAQEAKQKEAEKGNDEAERQELYIELLGYMEAPNG
                     NIEELSDKAKTQTNLVRSFVFTLIRKGWVRGYRVTDNLPEEKETKGPKGKSKGRAPLK
                     VWLGREGMMCIELEDLTGEELVAKVGGEKADPLSMPNDDGNVVKRKGEVARVYMYRFD
                     EKSKQHVLDEVALVATGSFPKKTKRFDDPEPPQDSSLHNRRKWEAWNEKKLQYLQSDW
                     PQFELIFNKLMATSSIVQSIHHQLHQTLAEMRAMGEAMHDTFAAFPVTQVRRIVESIP
                     GRIKEVAKKLQKQTGIIIRDESLKLTPEFLRLMNLAPDGTDKQDTATGPGIGGAPISE
                     TPSNPMARPATLVHSQTAPSLSTAAEPNATGEQSGSANMLNPKGMITMAGLPFDVLLP
                     LLKKSFNKQEIGDDRLSRRLTL"
                     /label="uncharacterized protein CDS"
     gene            complement(<1..359)
                     /locus_tag="SPPG_09194"
                     /db_xref="GeneID:27692319"
                     /label="gene"
     ghost_fanzor    complement(<1..>1610)
                     /created_by="gfaure"
                     /label="ghost"
     mRNA            complement(<1..359)
                     /locus_tag="SPPG_09194"
                     /product="uncharacterized protein"
                     /transcript_id="XM_016757351.1"
                     /db_xref="GeneID:27692319"
                     /label="uncharacterized protein mRNA"
     misc_feature    
                     /Original_Bases="TGAGCTGCGTCGCAAATCTTCAAAATCAAAAGCTTCGCGAC
                     CGTCCCGGGCGCTTATATATCCACCAGGCGAGTCTACACTAGCACGTCGATTGAATTC
                     GGGAGTCGCCACTGTAACTACGAGAATCTACACACACCGTCAAATGAAGTTTATCAGT
                     ATCCATATATGCAACATTACCAGAACTGCCTGATCATATATATATGTATAGCGATTCT
                     TCCAGTCAACACTCACTTTATTGACTCCACAAAAATCCAAAACTCTCTCGCTTCCCAG
                     AGCCTTCTTCCCATCAGGTCCTCTAGCCTCCACCAACTCCGAGTGGTCCTTTGGAAGC
                     AATGTACTAGCCTTCTCTAACGCCCACTGCACAGTCTTGTGACGATCGCACTGTATTA
                     CGCACGACGGTCCTGTTGACGTGACAACGACGACCGGTGTCGTTGCCGGCTTGTTTGA
                     CACGCTCTCATGGGCCTTTGAGGGTACCCGAGGAGCACGCTTGTCAGAAGCAGCTTCG
                     GCGGCCGCTCTATCATATTCTAATTCAAAGTTAAAGCGCCGGTCTGGTGGAGAAAGGA
                     ATCCCTCGCTGTAGTGGT"
                     /label="TGAGCTGCGTCGCAAATCTTCAAAATCAAAAGCTTCGCGACCGTCCCGGG
                     CGCTTATATATCCACCAGGCGAGTCTACACTAGCACGTCGATTGAATTCGGGAGTCGC
                     CACTGTAACTACGAGAATCTACACACACCGTCAAATGAAGTTTATCAGTATCCATATA
                     TGCAACATTACCAGAACTGCCTGATCATATATATATGTATAGCGATTCTTCCAGTCAA
                     CACTCACTTTATTGACTCCACAAAAATCCAAAACTCTCTCGCTTCCCAGAGCCTTCTT
                     CCCATCAGGTCCTCTAGCCTCCACCAACTCCGAGTGGTCCTTTGGAAGCAATGTACTA
                     GCCTTCTCTAACGCCCACTGCACAGTCTTGTGACGATCGCACTGTATTACGCACGACG
                     GTCCTGTTGACGTGACAACGACGACCGGTGTCGTTGCCGGCTTGTTTGACACGCTCTC
                     ATGGGCCTTTGAGGGTACCCGAGGAGCACGCTTGTCAGAAGCAGCTTCGGCGGCCGCT
                     CTATCATATTCTAATTCAAAGTTAAAGCGCCGGTCTGGTGGAGAAAGGAATCCCTCGC
                     TGTAGTGGT"
                     /note="Geneious type: Editing History Deletion"
     end             complement(510..539)
                     /original_coord="NW_015971543:249210_249181:1"
                     /label="end"
     end             1234..1263
                     /original_coord="NW_015971543:248486_248457:-1"
                     /label="end"
     misc_feature    1610^1611
                     /Original_Bases="TCAAGTATTAAAAAAGAAGAAACAAGAAAGCTGCTACCAAT
                     CCAAAAGCTACATATACCCTAGCAACTACTAACACATACTATGTACTGTCGCAGCAGA
                     AATCACACCCTTCTTTGGGCTTCTGTCCAAGTGACTAGAGAACCAGTGCTGACTGCAG
                     TAAACTGGCACTAAATATCCCTTAACAAAGACACATGTATCGATGACAGCATGTGGAA
                     TGATGTACATGCGGTCACCTATTTGGTACTGAACTCATTCGACCATGTGTGCGTGATG
                     AAGTGTCACTAAACAATTTCCGACGGTCAGTCACACCCTCATTACAGTATTAATGCAC
                     ACTATACTCACCAGATTCGAAATCCCGGAATGGGTTCGCAGCTCGTGCGCCATTCCGC
                     CCTGCTCCCCGTCGAGATCCGTTTTGCGTGGGGTCATTTACCAAGTCAGACCCGAGTA
                     TCACCCTCCTTCCCT"
                     /label="TCAAGTATTAAAAAAGAAGAAACAAGAAAGCTGCTACCAATCCAAAAGCT
                     ACATATACCCTAGCAACTACTAACACATACTATGTACTGTCGCAGCAGAAATCACACC
                     CTTCTTTGGGCTTCTGTCCAAGTGACTAGAGAACCAGTGCTGACTGCAGTAAACTGGC
                     ACTAAATATCCCTTAACAAAGACACATGTATCGATGACAGCATGTGGAATGATGTACA
                     TGCGGTCACCTATTTGGTACTGAACTCATTCGACCATGTGTGCGTGATGAAGTGTCAC
                     TAAACAATTTCCGACGGTCAGTCACACCCTCATTACAGTATTAATGCACACTATACTC
                     ACCAGATTCGAAATCCCGGAATGGGTTCGCAGCTCGTGCGCCATTCCGCCCTGCTCCC
                     CGTCGAGATCCGTTTTGCGTGGGGTCATTTACCAAGTCAGACCCGAGTATCACCCTCC
                     TTCCCT"
                     /note="Geneious type: Editing History Deletion"
ORIGIN      
        1 gtgggtggta gggtagatct ctggcactgc ctccatgtcc accagactct ggagacgagg
       61 gagaatcacg agaacggagt gcggtaaacg gcgaaggact ccgctttcta aagccaaaga
      121 aggacagtgc ggaaggagag tggtgctgtc caggcggcgt ttgcaggtta ggaggaggcg
      181 tcctcgctct cctcttcttg ttcctactcc aaaagggcat cctgacggaa gcaacggccg
      241 caaccaatgc tgcctaggta agttcccaag agccaagtgg gtttgtaacc ctctccaaaa
      301 cagacgaaaa cgtccaccgt gaaaaagaaa tgtttaaaat gctcttgaaa aacgctgacc
      361 gtcaaccgga gcgtgggaat tttgctttgt agaatcctca aatgaaagtg tcacaagttg
      421 cgtcgtgtgt tacgtaagca gtgactaagc acttaccgct cgaggagaag ccctgattcg
      481 ttcctgccct tttggattca aaaatatcat agtgtggagg tgattgaaaa tggcactagg
      541 acccattatt atccggatta atccggttaa tcatatcgca taatcagaac ccccatcatt
      601 gctcaaagcg gtgaggaggc atggatgcta atgttctcca aactgcggtg tggcatgcta
      661 atgtagcttt ttttttaaac tgcggtgagg cgcatgccaa aggtctataa acgggggacc
      721 tgctccctct tccctctttc ctctttaccc atcctcgact caaagcatcc acccaacaag
      781 tctcagtcca atcatgagaa tactgctctg gtgccgagga cctcgaccgc ccgacagcaa
      841 ccgtgatcag aaccagcggc aaccaatcgg atccgataac aaaacctact attatgctgc
      901 cacattggtt gagcttggtt ggtatgtact gattgcatca ttttatttct tgtcatcggg
      961 tcatcttctg acatgcattt tctctagtct ccaagccttg tcactgaaca tcctctggct
     1021 tgtgacgctg cccagtcgat tcgctcctgg atgcaagagt ctggcttcaa tgccatcaag
     1081 agttccagat caaggcctag tagggaccgc gtgtggtggt gggcaattat ccggttagaa
     1141 ccaaccgtta cgtattgcgt gtataattgc ctagtagtag cttagttagc ttttccgaac
     1201 cggttgtcgc cggtttattc cctggtgtag tagctagtgc cagtttctgt cacctctaca
     1261 ctacgtactc tacaggttga aaatggtaaa ggacaaaaag gatgcatttg aacgaaatga
     1321 atatccaaaa aggatgctgt agatgctaga tatgaacttg gaaattcgca ttagaatcaa
     1381 aagttgaaga cggttcatat gtcaacagat caaaacacaa tccgccacca aacaaccgat
     1441 tggaaggggt tgcattggtt ccatagaaaa tcagggccta cacttcgctt ccgacatttg
     1501 cgctagaatg cagaggtttt caacgttggc aacatggggc gagccaaggc aatcgctgtt
     1561 gccatccgaa tgcattgtat aattgtaatg cggtaacgag aatgatattt
//
LOCUS       NW_015971540.73_-_ghost_(reversed)        1610 bp    DNA     linear   UNA 13-MAY-2023
DEFINITION  Spizellomyces punctatus DAOM BR117 chromosome Unknown supercont1.4,
            whole genome shotgun sequence.
ACCESSION   geneious|urn:local:
VERSION     geneious|urn:local:.:1rs-g96hokv:32
KEYWORDS    .
SOURCE      .
  ORGANISM  .
FEATURES             Location/Qualifiers
     ghost_fanzor    complement(<1..>1610)
                     /created_by="gfaure"
                     /label="ghost"
     CDS             complement(<1..136)
                     /locus_tag="SPPG_02507"
                     /codon_start=1
                     /product="uncharacterized protein"
                     /protein_id="XP_016610040.1"
                     /db_xref="GeneID:27686088"
                     /Original_Translation="MANQSKPQAAGGISALVQSASGRVLPLISTAQSYA
                     IATLSTSKAILDRYPPLKAFVYTLGGAAAVPLAVFTGYGAATGAVVLGVAGTAVTFVQ
                     GGFLAFGGFILFWFLAGAFVLASILTFWFTLAYFAFQVAKRLEGTA"
                     /label="uncharacterized protein CDS"
     misc_feature    
                     /Original_Bases="TCGCCCATTATTTTATAGAGTATTCTTGCGCGGCTAGTCAG
                     CGACTTAGACCACCGCCACAAAAGCATATCATAGATTCAACCCCCGCATTATCCCAGT
                     CTCAGTTACGGACCAGCCAGTTCTAAGTTGCACTCCACCGTTTTTTATGTCTCCAATG
                     GCGTTTACGCCCACCTGGATTTAACTTCCAACTCTGATACGTGGGATAACACTTGTTA
                     TAAGGTACCACCAATCAAACCCCTGTATCGAACACGTACATTGCGAGCTGTGTCCCAA
                     CACGCTGATTCGATAATTTTTGATGCAGAACGTGCTGTCGTCGAGCAAGACAACTTTC
                     AGTGACCTTGTAAAACAATTGTGTTCACTCTGCCAAGGCATCAAATAATATCAGTAGG
                     TGAACCGCATATGCGGATCATAGGACATCTCAAGGCAAAAGACTTGCTGCAAGGACGG
                     CGGTTCAACAGAGTAATATAATATTGCAACCCATGCCCCCCATACACATTAAAGCAAT
                     CCAAACACTGTAATCCAGGTATCAAATTATGAGGCCCGTTTCTAAGCTAAAACTAAAC
                     GCAAAAATGAGGGAAAACCAAAATCGAACCGCAGGTTTAAAGCTGCTTAAGCAGTGCC
                     CTCAAGGCGTTTGGCGACTTGGAAGGCGAAGTAGGCCAATGTGAACCTATAAAAGGAA
                     AGGGAGCACGATAAGCTCTCGTAGAATGTCATGTAACTTATTGCCGACCCTTACCAGA
                     AAGTCAAGATCGAGGCGAGAACGAAAGCTCCTGCCAAGAACCAGAAGAGAATGAATCC
                     TCCAAATGCGAGGAAACCGCCTTGTACAAAGGTTACAGCGGTTCCGGCGACACCGAGG
                     ACGACAGCGCCAGTGGCAGCACCGTAACCTGTGAAGACAGCGAGAGGTACAGCGGCGG
                     CACCACCAAGAGTGTACACAAAGGCCTGGCAGAATTTCACGGGGAATTGATCAGTCCA
                     AGTGACTTAACAAAACAAGGACCACTACGGCACACAAACCTTGAGCGGGGGGTACCGG
                     TCGA"
                     /label="TCGCCCATTATTTTATAGAGTATTCTTGCGCGGCTAGTCAGCGACTTAGA
                     CCACCGCCACAAAAGCATATCATAGATTCAACCCCCGCATTATCCCAGTCTCAGTTAC
                     GGACCAGCCAGTTCTAAGTTGCACTCCACCGTTTTTTATGTCTCCAATGGCGTTTACG
                     CCCACCTGGATTTAACTTCCAACTCTGATACGTGGGATAACACTTGTTATAAGGTACC
                     ACCAATCAAACCCCTGTATCGAACACGTACATTGCGAGCTGTGTCCCAACACGCTGAT
                     TCGATAATTTTTGATGCAGAACGTGCTGTCGTCGAGCAAGACAACTTTCAGTGACCTT
                     GTAAAACAATTGTGTTCACTCTGCCAAGGCATCAAATAATATCAGTAGGTGAACCGCA
                     TATGCGGATCATAGGACATCTCAAGGCAAAAGACTTGCTGCAAGGACGGCGGTTCAAC
                     AGAGTAATATAATATTGCAACCCATGCCCCCCATACACATTAAAGCAATCCAAACACT
                     GTAATCCAGGTATCAAATTATGAGGCCCGTTTCTAAGCTAAAACTAAACGCAAAAATG
                     AGGGAAAACCAAAATCGAACCGCAGGTTTAAAGCTGCTTAAGCAGTGCCCTCAAGGCG
                     TTTGGCGACTTGGAAGGCGAAGTAGGCCAATGTGAACCTATAAAAGGAAAGGGAGCAC
                     GATAAGCTCTCGTAGAATGTCATGTAACTTATTGCCGACCCTTACCAGAAAGTCAAGA
                     TCGAGGCGAGAACGAAAGCTCCTGCCAAGAACCAGAAGAGAATGAATCCTCCAAATGC
                     GAGGAAACCGCCTTGTACAAAGGTTACAGCGGTTCCGGCGACACCGAGGACGACAGCG
                     CCAGTGGCAGCACCGTAACCTGTGAAGACAGCGAGAGGTACAGCGGCGGCACCACCAA
                     GAGTGTACACAAAGGCCTGGCAGAATTTCACGGGGAATTGATCAGTCCAAGTGACTTA
                     ACAAAACAAGGACCACTACGGCACACAAACCTTGAGCGGGGGGTACCGGTCGA"
                     /note="Geneious type: Editing History Deletion"
     gene            complement(<1..>136)
                     /locus_tag="SPPG_02507"
                     /db_xref="GeneID:27686088"
                     /label="gene"
     mRNA            complement(<1..>136)
                     /locus_tag="SPPG_02507"
                     /product="uncharacterized protein"
                     /transcript_id="XM_016750794.1"
                     /db_xref="GeneID:27686088"
                     /label="uncharacterized protein mRNA"
     end             complement(466..495)
                     /original_coord="NW_015971540:185561_185532:1"
                     /label="end"
     gene            651..>1610
                     /locus_tag="SPPG_02506"
                     /db_xref="GeneID:27686087"
                     /label="gene"
     mRNA            join(651..877,937..>1610)
                     /locus_tag="SPPG_02506"
                     /product="uncharacterized protein"
                     /transcript_id="XM_016750793.1"
                     /db_xref="GeneID:27686087"
                     /label="uncharacterized protein mRNA"
     end             1183..1212
                     /original_coord="NW_015971540:184844_184815:-1"
                     /label="end"
     CDS             1598..>1610
                     /locus_tag="SPPG_02506"
                     /codon_start=1
                     /product="uncharacterized protein"
                     /protein_id="XP_016610039.1"
                     /db_xref="GeneID:27686087"
                     /Original_Translation="MTLNGATHFSVRNDTQPCFHLRSLPYHLKAWLASD
                     PTVERCPQQPDLLVAKYQDDLQTLRRFESNLLDPYRIECLQQIYDRVIAQFRNYRPIL
                     ADIKREYDLCIAALLNIVQEKVYLRSKCQKLMCENGSEEEFDHLRSLLVNLTFRKQMI
                     EKENAELKKTCEEEETKFLTTLGRSFVQNVSSDVFSDKQMQLLRSKDRWASVDKWMHE
                     KAADEDVFKELLTKFEANPDFYQTLLESEDLADIYQPKESPEMRKINAEIEEQHKIMQ
                     ERKKELADLKTRQRGAQGELKSVFEQIEHIEVLIEVAQSRLAAVDRENKSDE"
                     /label="uncharacterized protein CDS"
     misc_feature    1610^1611
                     /Original_Bases="GTGCAACACACTTTTCCGTGCGCAATGATACCCAACCATGC
                     TTTCATCTCCGTTCTCTGCCATATCATCTGAAAGCGTGGCTGGCTTCCGACCCAACTG
                     TGGAAAGATGTCCCCAACAACCTGACCTACTAGTAGCAAAGTATCAGGATGACCTACA
                     AACCCTGCGCAGGTTCGAAAGCAACTTGCTAGATCCGTATAGGATTGAATGCCTCCAG
                     CAAATCTATGATCGGGTTATTGCGCAATTTCGCAACTATAGGCCAATTCTGGCGGACA
                     TCAAGGTGGATATTCTCACTGCTTCAAGGACCCAAAGTACCTTCTCATGAGTCGCACC
                     CATTTTTCAGCGCGAGTATGACTTGTGCATTGCCGCACTGCTCAATATAGTACAGGAA
                     AAAGTCTATCTCCGGTCAAAGTGCCAAAAGCTAATGTGCGAAAACGGAAGCGAGGAGG
                     AATTCGACCATCTTAGGTCGCTGTTGGTCAACCTTACTTTTCGAAAACAGATGATCGA
                     GAAGGAAAATGCTGAGTATGTTCTAGTTTTTGATATATGGAGCGGAATTTCACTACTA
                     CTGGTGTAGATTGAAGAAAACCTGCGAAGAGGAGGAAACAAAGTTTCTGACAACACTA
                     GGTCGATCTTTTGTTCAAAATGTATCGTCGGACGTATTCAGCGACAAGCAGATGCAGC
                     TACTACGCTCAAAGGATAGGTGGGCGTCGGTAGATAAGTGGATGCATGAAAAGGCTGC
                     AGACGAAGACGTCTTCAAAGAGCTGCTTACAAAATTCGAAGCCAATGTAGGTGCACGG
                     CGATGATTCATCTTAATTGGTCGGGGCACTCAAAGAAACACAATTTGCAGCCAGATTT
                     TTATCAAACGCTGCTGGAGAGTGAGGATCTGGCCGACATATATCAACCAAAAGAATCA
                     CCAGAAATGAGGAAGATCAATGTAATGTGTCTAGTGAGAACAAGCAAAAGTCCTCGAA
                     TGGAGTCTGAATGCTATTTTTTACCTCTAGGCTGAAATTGAAGAACAACATAAAATCA
                     TGCAAGAGCGCAAAAAGGAATTAGCGGACTTGAAGACTCGTCAGAGAGGGGCGCAGGG
                     GGAGCTCAAGTCCGTTTTCGAACAGATAGAGCACATAGAAGTTCTGATCGAGGTGGCT
                     CAGTCAAGACTAGCAGCTGTAGATAGAGAAAACAAAAGTGACGAGTAGGCAATAGATC
                     AGATCGTTTTTGTGCACAAGGTTCAGTGGTTGCAATGGTAACCAGCGTATTTAA"
                     /label="GTGCAACACACTTTTCCGTGCGCAATGATACCCAACCATGCTTTCATCTC
                     CGTTCTCTGCCATATCATCTGAAAGCGTGGCTGGCTTCCGACCCAACTGTGGAAAGAT
                     GTCCCCAACAACCTGACCTACTAGTAGCAAAGTATCAGGATGACCTACAAACCCTGCG
                     CAGGTTCGAAAGCAACTTGCTAGATCCGTATAGGATTGAATGCCTCCAGCAAATCTAT
                     GATCGGGTTATTGCGCAATTTCGCAACTATAGGCCAATTCTGGCGGACATCAAGGTGG
                     ATATTCTCACTGCTTCAAGGACCCAAAGTACCTTCTCATGAGTCGCACCCATTTTTCA
                     GCGCGAGTATGACTTGTGCATTGCCGCACTGCTCAATATAGTACAGGAAAAAGTCTAT
                     CTCCGGTCAAAGTGCCAAAAGCTAATGTGCGAAAACGGAAGCGAGGAGGAATTCGACC
                     ATCTTAGGTCGCTGTTGGTCAACCTTACTTTTCGAAAACAGATGATCGAGAAGGAAAA
                     TGCTGAGTATGTTCTAGTTTTTGATATATGGAGCGGAATTTCACTACTACTGGTGTAG
                     ATTGAAGAAAACCTGCGAAGAGGAGGAAACAAAGTTTCTGACAACACTAGGTCGATCT
                     TTTGTTCAAAATGTATCGTCGGACGTATTCAGCGACAAGCAGATGCAGCTACTACGCT
                     CAAAGGATAGGTGGGCGTCGGTAGATAAGTGGATGCATGAAAAGGCTGCAGACGAAGA
                     CGTCTTCAAAGAGCTGCTTACAAAATTCGAAGCCAATGTAGGTGCACGGCGATGATTC
                     ATCTTAATTGGTCGGGGCACTCAAAGAAACACAATTTGCAGCCAGATTTTTATCAAAC
                     GCTGCTGGAGAGTGAGGATCTGGCCGACATATATCAACCAAAAGAATCACCAGAAATG
                     AGGAAGATCAATGTAATGTGTCTAGTGAGAACAAGCAAAAGTCCTCGAATGGAGTCTG
                     AATGCTATTTTTTACCTCTAGGCTGAAATTGAAGAACAACATAAAATCATGCAAGAGC
                     GCAAAAAGGAATTAGCGGACTTGAAGACTCGTCAGAGAGGGGCGCAGGGGGAGCTCAA
                     GTCCGTTTTCGAACAGATAGAGCACATAGAAGTTCTGATCGAGGTGGCTCAGTCAAGA
                     CTAGCAGCTGTAGATAGAGAAAACAAAAGTGACGAGTAGGCAATAGATCAGATCGTTT
                     TTGTGCACAAGGTTCAGTGGTTGCAATGGTAACCAGCGTATTTAA"
                     /note="Geneious type: Editing History Deletion"
ORIGIN      
        1 ggatggcctt ggatgttgag agggtagcaa tggcatagga ctgagcagtg ctgataaggg
       61 gaagcacacg gccgctagcc gattggacca aggcggagat accgccggca gcttgaggtt
      121 tgctttggtt agccatacta gatgaggata gattctaaac accgtgttag cagagtctcc
      181 aacaacaaac cagaataaaa tcccaaggac acacgcgctt ccataccttt aaaaaacact
      241 gataatgttg gagtgcgcaa aagattgcaa cgtactgctt gcgatgagca aaagatgatg
      301 ggaaaagatg ggggggcgag agcgggggtt cgatatttga aggtgtgaag acgtcagccc
      361 ctcgtgcaaa tctgcacggt tcaaatcttt ctcatattcc ggtttgagtg taatgacggc
      421 atagtcatgt attgtagtgt gactgtgcca gtgacgtgat gtccatagtg tggaggtgat
      481 tgaaaatggc actaggaccc attattatcc ggattaatcc ggttagtcat atcgcataat
      541 cagaaccccc atcattgctc aaagcggtga ggaggcatgg atgctaatgt tctccaaact
      601 gcggtgtggc atgctaatgt agcttttttt ttaaactgcg gtgaggcgca tgccaaaggt
      661 ctataaaagg gggacctgct ccctcttccc tctttcctct ttacccatcc tcgactcaaa
      721 gcatccgccc aacaagtctc agtccaatca tgagaatact gctctggtgc cgaggacctc
      781 gaccgcccga cagcaaccgt gatcagaacc agcggcaacc aatcagatct gataacaaaa
      841 cctactatta tgctgccaca ttagttgagc ttggttggta tgtaccaatg gcatcatctc
      901 ttttcatatt attctgtcgc tgacatgcag ttttagtctc caagccttgt cactgaacat
      961 cctctggctt gtgacgctgc ccagtcgatt cgctcctgga tgcaagagtc tggcttcaat
     1021 gccatcaaga gttccagatc aaggcctagt agggaccgcc tgtggtggtg ggcaattatc
     1081 cggttagaac caaccgttac gtattgcgtg tataattgcc tagtagtagc ttagttagct
     1141 tttccaaacc ggttgtcgcc ggtttattcc ctggtgtagt agctagtgcc agtttctgtc
     1201 acctctacac taacttttgt cacttccgcc tggagggctt tacacttgaa cgatgaccac
     1261 caatgacctt ttttgccaaa ggtattcctg gtacccatgc gagatacgga gctacatgat
     1321 gtgctcgtgc agatgatatt tatgtaatga cacgtccggt gtggtgagag agttcacccg
     1381 tatggtcctg cagaactttt gctatagccc attgtggaat ggcttggacg caaagaaagt
     1441 gacatcttgc cagatgaatc cgccaatatc atgattagat cttggccatg tcagtagaaa
     1501 atggtggttt atttatatat gcgtgaattg agcaatattg gtgtgcacaa taagaaaatc
     1561 tccgatccat ctgcgtattt ccatcactag tagtatcatg accttgaatg
//
LOCUS       NW_015971547.38_-_ghost_(reversed)        1444 bp    DNA     linear   UNA 13-MAY-2023
DEFINITION  Spizellomyces punctatus DAOM BR117 chromosome Unknown
            supercont1.11, whole genome shotgun sequence.
ACCESSION   geneious|urn:local:
VERSION     geneious|urn:local:.:1rs-g96hokv:33
KEYWORDS    .
SOURCE      .
  ORGANISM  .
FEATURES             Location/Qualifiers
     gene            complement(<1..259)
                     /locus_tag="SPPG_09362"
                     /db_xref="GeneID:27692487"
                     /label="gene"
     ghost_fanzor    complement(<1..>1444)
                     /created_by="gfaure"
                     /label="ghost"
     misc_feature    
                     /Original_Bases="AACTCGCACGCAATGAAGTCGAAATGGATGCTGCTCGGGTA
                     ATTTTTGTCCTTGACTGGATGATCTATGAAAGGTATGACGGTGAACTCCCCAAAACCA
                     TCTGTCGATAAACTGGATGAGTCAGTGGAACTCACGAGTAGAATGTATGGTATGTGTC
                     CAATAGCATTGCACCAAGCCCAGTCCACGTAAGTTCTCTCAGGTGCAGTTTGATAGAA
                     TCATGATCGACGTTGCAAACCCCTTATAGGTATACATAGGCCAATTAGTCGAACTGTC
                     GGTAAGAGTATAGGACGTGCAATCCTATACCAGACGACAATGGTTCCCGAGATCGGGT
                     GATCGTGGAATCCACAAGTTCTGGCAGAGCGGTTGGGTTGAGCCGATACTCAATGATA
                     TCATGCGCATCAATGTCCTCTTCAAATGCACTGCACATATGCATATGGATACAAAATG
                     GTATATTAGTGTGAAGATAAAGACCGGTTCTCGTCATTTCATAAAACTAACCTGGTAA
                     ACGATTGCCCTTCAAGATATTCCCCAACAATTTGCCTCTTGATCCATCGACCACGGAG
                     GTACTGAGGATCAATCGCGAAAGCTTCTTTGAGGTACTTTAGGCAGGATCCGTAGTCA
                     CCAATCTCGTAGAGTGCCTGCAGCAAGTCTAAATTAGCCAACATCATTCGTCTGGAGA
                     GCGCATCCCATGAACTTACATTGATGACCCCATCCAAGCATTTGAAGCGACAGGCGGA
                     TATATCTGCCCGTTGCAAACCAGCCATATAGGCATGGCATGAGGTATCCCAGGACTTT
                     GCGCGCGCCGCTACACTCCCAATTCTGCACCAAAGTGAGACGTCGGTGGGATCGATCT
                     TTGCTGCCTATGATACTCATCATCAATGATGCATTCAAACAAAAATCAGGCGAAACAG
                     TCAAATGTCACACCTGCTCAAAATGAAAAAGCGCTTGCTCCCAATTTCCTTCCTGTTC
                     TAATAACGCAGCGTAGTTCTTGTACACAACATACTGTAGTGCATGTGCTGGAGAACTG
                     TGGGCACCCGACGCCTAAATAAAAGACAACAAACATATCAAGTAATGTTTCGAACGGA
                     CTTTCCCATTTCTTTCCGCACCGCAGGAAGTTTGTCTTTTAGTACATCCCAACTTAAG
                     AGCTCTTCAAAGGACGTCTTGGCTTCTGCTTTCCTTCCCCTTTGTAAGAGTAAGAGCG
                     TTCGGTTGTATGTGTCAAGAGCTCGTTCCACCTTTTGAACCAGCGCGCCTGTTTTTA"
                     /label="AACTCGCACGCAATGAAGTCGAAATGGATGCTGCTCGGGTAATTTTTGTC
                     CTTGACTGGATGATCTATGAAAGGTATGACGGTGAACTCCCCAAAACCATCTGTCGAT
                     AAACTGGATGAGTCAGTGGAACTCACGAGTAGAATGTATGGTATGTGTCCAATAGCAT
                     TGCACCAAGCCCAGTCCACGTAAGTTCTCTCAGGTGCAGTTTGATAGAATCATGATCG
                     ACGTTGCAAACCCCTTATAGGTATACATAGGCCAATTAGTCGAACTGTCGGTAAGAGT
                     ATAGGACGTGCAATCCTATACCAGACGACAATGGTTCCCGAGATCGGGTGATCGTGGA
                     ATCCACAAGTTCTGGCAGAGCGGTTGGGTTGAGCCGATACTCAATGATATCATGCGCA
                     TCAATGTCCTCTTCAAATGCACTGCACATATGCATATGGATACAAAATGGTATATTAG
                     TGTGAAGATAAAGACCGGTTCTCGTCATTTCATAAAACTAACCTGGTAAACGATTGCC
                     CTTCAAGATATTCCCCAACAATTTGCCTCTTGATCCATCGACCACGGAGGTACTGAGG
                     ATCAATCGCGAAAGCTTCTTTGAGGTACTTTAGGCAGGATCCGTAGTCACCAATCTCG
                     TAGAGTGCCTGCAGCAAGTCTAAATTAGCCAACATCATTCGTCTGGAGAGCGCATCCC
                     ATGAACTTACATTGATGACCCCATCCAAGCATTTGAAGCGACAGGCGGATATATCTGC
                     CCGTTGCAAACCAGCCATATAGGCATGGCATGAGGTATCCCAGGACTTTGCGCGCGCC
                     GCTACACTCCCAATTCTGCACCAAAGTGAGACGTCGGTGGGATCGATCTTTGCTGCCT
                     ATGATACTCATCATCAATGATGCATTCAAACAAAAATCAGGCGAAACAGTCAAATGTC
                     ACACCTGCTCAAAATGAAAAAGCGCTTGCTCCCAATTTCCTTCCTGTTCTAATAACGC
                     AGCGTAGTTCTTGTACACAACATACTGTAGTGCATGTGCTGGAGAACTGTGGGCACCC
                     GACGCCTAAATAAAAGACAACAAACATATCAAGTAATGTTTCGAACGGACTTTCCCAT
                     TTCTTTCCGCACCGCAGGAAGTTTGTCTTTTAGTACATCCCAACTTAAGAGCTCTTCA
                     AAGGACGTCTTGGCTTCTGCTTTCCTTCCCCTTTGTAAGAGTAAGAGCGTTCGGTTGT
                     ATGTGTCAAGAGCTCGTTCCACCTTTTGAACCAGCGCGCCTGTTTTTA"
                     /note="Geneious type: Editing History Deletion"
     CDS             join(complement(170..172),complement(44..106))
                     /locus_tag="SPPG_09362"
                     /codon_start=1
                     /product="uncharacterized protein"
                     /protein_id="XP_016606712.1"
                     /db_xref="GeneID:27692487"
                     /Original_Translation="MIRFAVLNPLVEVERDIPKEIKVERALDTYNRTLL
                     LLQRGRKAEAKTSFEELLSWDVLKDKLPAASGAHSSPAHALQYVVYKNYAALLEQEGN
                     WEQALFHFEQAAKIDPTDVSLWCRIGSVAARAKSWDTSCHAYMAGLQRADISACRFKC
                     LDGVINALYEIGDYGSCLKYLKEAFAIDPQYLRGRWIKRQIVGEYLEGQSFTSAFEED
                     IDAHDIIEYRLNPTALPELVDSTITRSREPLSSGVCNVDHDSIKLHLRELTWTGLGAM
                     LLDTYHTFYSSSSQGQKLPEQHPFRLHCVRVHIAVDTGKDGVDASECQESDAIEVIIK
                     EEGTNVPHEHENIAPGPDEQVTNERKRKLTDGDDSRRISKRVRDRIEQEQQQKATEEI
                     DITEVIDPWLPDGFSIGLENTDQNLVTDVPSFLSTFCSKILSPTTGADLRRKSKSIRK
                     GRKGSLVPAADLMSTPTSSAAFGPNALKSFVDSVNLHNSGLIDTIRFFVTWVILGQVK
                     PDRDFQRHFMDTQWPAGLRSIVPSLLRILEKHNAGVMFWRNAYPSAFYLHDGDSGRCR
                     EGEASGAILELLLSLSEILCDAWGSQQEGSPSTSMYDWIHDDCSDGEGEDGNPLHPHS
                     FPQILHRIMDSLVDVLGIIDEDRDQDSLSFVRYLWLKARIHEYRHEYDMAAQTYKQCG
                     EALGCHNFEGFSVSLKNCITDNEISQKSLEWKRLALEARQYVLEADAQFAQTNYEAVI
                     ERLKPVLLEAAVASGLSPCDTIMPDDSREASERQEATQIARKFVFYDCGFGKRYQLFD
                     FLRQAFLHVNDPQSAFACTAHLLVDAVRNSSAASDFELHLERLSTLLGDVITYLQTSS
                     MRTEWVQLLEAYQGHASGTEPARNLFQNFLLGVFLCVRMCWVAMRHYKELPTLSRRSA
                     IAHRIKALNIFVVRSWILLYYVVQALHSSPTRMALDSKEEKKKTQTPTEENVPSTTPM
                     DLDAKNALQQENIVDREATNDSVTDVTVEGIDQLADLLIVAHRELGELSLCGLDNGAF
                     LRLILQHIGKASRDSYQAELYQCYHCLYGIKVEHDSDIEDHHTITLPFEREAASEVFS
                     TVSHYVLTKLALRGNRGIPADIKQCLDKVTEVYSEPPWNNARVAVNKETIDRLLERPI
                     DVSDMAPDRSALATVTFTEGERKKISDIYFTLYYLQGKIMWTQYKTRSLAQTVDFHKM
                     IAPLKGATVQYLFNLYLNPRRCDSWISLAQCYSSLANEHLGRNAITIVDNFGKIRLWQ
                     QKAYHCYVQASHLARSSTASDLGTTLWGDFGYLCHAIATKPMAGAALSSYLLKIRDLW
                     SRRWSESKRSSPNSVEVESHLAAGVGQIKSTEDHGADARKAPMLQLAAYCFRKAAALE
                     KTDWRYPFMLANIYAKLRKNPAVIIKLYRRAVALVPEEWVTKEQERILDPMIKLAGYL
                     SKALHQGIIQPEEALAALTDLPDSTGSLPGSPVRRNSSTPGTDISLPTWKCSATNTEM
                     DEARAQAFERICIVLIRMKVIDKKKWQHKPRSKLAWIYYHVYRDTERAKGELSALFRK
                     DDKSKGFVNFWKPEFERPGKHFIWVHKYTMFMIDLLKETSDIDGLRRICRKVRKADDV
                     LLWPDKIWKHAYSSCFEALVATVKGERSTPLSGTMSKQEFDERAPEVEERMFAAADPK
                     PPRLVNMLCAFDLKKLDEGFMDEEELNLLLVDIYSSLFSEFSGKSKHSERSQDDIMGH
                     ASMQVETTKDGTTSAADETVPAGGVQLNGDGLVDTTISGSPSGNPVETAPHTQALEKV
                     KFSHVLQRVLSVCKNPPQIRQEAPPQISATSGDVIAQGATSPPNANLLITVDASSPGT
                     VPNETESAIDAPVPVDED"
                     /label="uncharacterized protein CDS"
     mRNA            join(complement(170..259),complement(44..106))
                     /locus_tag="SPPG_09362"
                     /product="uncharacterized protein"
                     /transcript_id="XM_016757521.1"
                     /db_xref="GeneID:27692487"
                     /label="uncharacterized protein mRNA"
     end             complement(356..384)
                     /original_coord="NW_015971547:844531_844503:1"
                     /label="end"
     end             1054..1083
                     /original_coord="NW_015971547:843833_843804:-1"
                     /label="end"
     misc_feature    1444^1445
                     /Original_Bases="TGCATCCCCAAAGTCAATGATATGGGTAGGTACCCAGTTGT
                     TTCTTTGGGAGGTTTGATCGAGTTTCCAGTGTCCGATAATGTTTCCAGCAGTCAGGTC
                     CCCATGAAGGAGATTTGCACTTGGAAACCCGAGGTCAGACACGTTGGGGGATATCGCT
                     GGTAAAGCTTGTTGGATATAGTCTTCCAGGGTACTGATCAAAGCGGATGGGAGGTGCC
                     CCCATCGGGTGTGATCTCTTCTCGCGGCTTTGATCCTTTTGCGCAGGTATACTGTCCA
                     ATCCCGGGACGTGGTATCCTCACCCTGAAGGATAATCTTACTTTGCCGGACGGGCGTG
                     CGATGTAATTCTCGTAAAACGGTTCCAATCCAGTTTGTCAAGTTAATCCAATCACCGG
                     GGGTAAATAGATTTGCAGACTCCCCCATTGCATGTGACTCTTCAGAACCTACGTGCGT
                     TTGGATGCCATATGGCCAAGGCCACGATGATGGGCCTGGTTTGAAAAGCATGCCGTGA
                     GCGACCATCTGTGGACAGACAGCATG"
                     /label="TGCATCCCCAAAGTCAATGATATGGGTAGGTACCCAGTTGTTTCTTTGGG
                     AGGTTTGATCGAGTTTCCAGTGTCCGATAATGTTTCCAGCAGTCAGGTCCCCATGAAG
                     GAGATTTGCACTTGGAAACCCGAGGTCAGACACGTTGGGGGATATCGCTGGTAAAGCT
                     TGTTGGATATAGTCTTCCAGGGTACTGATCAAAGCGGATGGGAGGTGCCCCCATCGGG
                     TGTGATCTCTTCTCGCGGCTTTGATCCTTTTGCGCAGGTATACTGTCCAATCCCGGGA
                     CGTGGTATCCTCACCCTGAAGGATAATCTTACTTTGCCGGACGGGCGTGCGATGTAAT
                     TCTCGTAAAACGGTTCCAATCCAGTTTGTCAAGTTAATCCAATCACCGGGGGTAAATA
                     GATTTGCAGACTCCCCCATTGCATGTGACTCTTCAGAACCTACGTGCGTTTGGATGCC
                     ATATGGCCAAGGCCACGATGATGGGCCTGGTTTGAAAAGCATGCCGTGAGCGACCATC
                     TGTGGACAGACAGCATG"
                     /note="Geneious type: Editing History Deletion"
ORIGIN      
        1 gatttgtttt caagtcgttt gaattccaca tggagggtac aacctttatc tcttttggga
       61 tatcccgctc cacctccacc aaggggttaa gaaccgcaaa gcgtatctaa agataggtgg
      121 gtcctcaatc atcgtttcca agaggccgtc aaacttattg ataacatacc atgttggcaa
      181 atcccacgtt cttgggttct ctaagctcac aagacagctg tgggactgcg tgctgggcgg
      241 acaatggtcc cagatcttgc tgagatagtg tgcaattgtt aatgccagca aagcacgggt
      301 ggacagtcct ccgctgggtg acgcagaatg gggcttggcg atcattgcct aatcatagtg
      361 tggaggtgat tgaaaatggc actaagactc attgttatcc ggataatccg gttaatctta
      421 tcgcataatc agaaccccct ctatcgctca gattggtgtg gcatgcagcg gtgtggcatg
      481 catgtaatgt tttttttttt ttaaactgcg gtgaggcgca tgccaaaggt ctataaaaag
      541 gggaccttct ccctcttccc tctttcctct ttacccatcc tcgactctaa gcatctgccc
      601 aacaaatctc agtccaccat gagaatactg ctctggtgcc gaggacctcg accgcccgac
      661 agcaaccgtg atcagaacca gcagcaacca atcggatctg ataacaaagc tgctattatg
      721 ctgccacact tgttgagctt ggttggtatg tattgatggc atttgtcatt ctgtcatcag
      781 gtcatctggc taacatgcag tttttagtct ccaagccttc gttactgaac atcctctggc
      841 ttgtgacgct gcccagtcga ttcgctcctg gatgcaagag tctggcttca atgccatcaa
      901 gagttccaga tcaaggccta gtagggaccg cgtgtggtgg tgggcaatta tccggttaga
      961 acaaccgtta cgtattgcgt gtataattgc ctagtagtag cttagttggc ttttccgaac
     1021 cggttgtcgc cggtttattc gctggtgtag tagctagtgc cagtttctgt cacctctaca
     1081 ctatttatac tcgcaagttg gacagcagac gttgtcgaca atgtttggcc tgagacgtga
     1141 atataggaat aaattatagt tctccaaaca cttttacttc aaactcatgc caattatcta
     1201 tcccatcggg gatgcccgca ttccctttaa ttcctttaat acccgcttca taactccaaa
     1261 gaagaacgta cgcacacatt ctctctctaa tccagctcca ctttgatctc cagctactgc
     1321 atcctaaata aatatccaaa agtctatgca gtaatgatac ctggcatcgt aatgtcgtca
     1381 catacaaaaa cgccatgtcc cacaaggggt ccagtcggat gtcgctgtcg gaaggagcaa
     1441 gaaa
//
LOCUS       NW_015971539.89_-_ghost_(reversed)        1444 bp    DNA     linear   UNA 13-MAY-2023
DEFINITION  Spizellomyces punctatus DAOM BR117 chromosome Unknown supercont1.3,
            whole genome shotgun sequence.
ACCESSION   geneious|urn:local:
VERSION     geneious|urn:local:.:1rs-g96hokv:34
KEYWORDS    .
SOURCE      .
  ORGANISM  .
FEATURES             Location/Qualifiers
     CDS             <1..115
                     /locus_tag="SPPG_02301"
                     /product="uncharacterized protein"
                     /protein_id="XP_016611287.1"
                     /db_xref="GeneID:27685895"
                     /Original_Translation="MKTPGLRKGHEPHARIQKQIHAEVLSLHTSLSPYA
                     LNPVVMSGCRSSPNVSILHHHAEQRECGTLPRSQSKESSPLQSVSSMDLSICKFLDEH
                     ILFKDLHDEDFLMTLANSMQTRVYYDNSYVIRQGEVGRALFFVFRGDIEVVSEDGETV
                     INVMTEKSFFGEIGVLFSVPRTASCRARGRCVVLTLTRESLKMAIQRHPEVATSIRYI
                     AEERFASYMKQRESSMLVEFGEELKLGMTQNDLKKIPAFRNCEVGFLHMLALSLCPLQ
                     YRHGDRIIRKDDIAREMYFVVRGTAEVFSEEDGQTFAEFHPGSFFGEVGIFFDVRRTA
                     SVRCTSNQMAVFKLAKNDLDTLLKQYPEVNQKIQEEATLRFKFNEEREKSKLNKRQAM
                     QLELEVVRERLKNVPLFKDGSLAFFHELVLVLKLHVYPPGSVIIRKDEVARSMFFVMD
                     GTVQVVSEDGKSIYAEMGANAFFGEVALFYEINRTATVRSKSQTTLYELSKDALTHVL
                     GQHPTLRDAMQARAEENYRLFQKRTRAVNQLSESSLPEAYDIDATAARLKKVPIFQNC
                     ENGFLRTVALTTSVCARKAGELIVHKGEMSAEMFFIVHGKVQIISEDGSTVYDSVKEG
                     GFFGEIGLLRGIPRTASVRVASKSCGMMILTAEALQKVFQQYPESYQNIVLEADKRFR
                     LIEQRKLSTEGALHADVDTDTIQKKAREIWDTAVDSVKADIKEKAKTKARASDRDESQ
                     PQQLRGVRRFLRRGSKVANESLPVTNENESCPPGQADQSLLIEEQGNVPSGHEKTNDV
                     PKTGRRWITKLFQGLKSSSSKRRERGAKVAPEGPSSRRGSDASYISGASTIVQCSLST
                     TEVQSIADLEERALRIIFSCLNPLERLKMRLMCKRWNELLRRPIQWTTLDFSPVFSTI
                     THKTLTSFWELTGDHLTGLCLETCWRVTDRDLETLAALCPNIYYLSLSNSWRFTDKGL
                     GYLTRNLTRVVEADLSYCGQLKGSGFARHKWSKLKRLDLSYCRSFGDEQLEKILSGTS
                     EITHLQLRRCTKMTDLTMFHVVRYCRHIRYLDLSDCEKLTDRCLKWIGSTSFDLTTLI
                     LSFCKRLTNHGLRELRMGSQRLEHLDFSHCEHLTDDAIKSLTENISNLQYISLRFCRG
                     ITNRVASYLGESAPRLKSVDFTGCPEVTIVARDMLKSWIPGVHVVLDSPRPLPEIDRR
                     ATEVQIYEVFLSGPRDQMRKRESRRIRRAATPRPLSIVR"
                     /codon_start=1
                     /label="uncharacterized protein CDS"
     gene            <1..234
                     /locus_tag="SPPG_02301"
                     /db_xref="GeneID:27685895"
                     /label="gene"
     ghost_fanzor    complement(<1..>1444)
                     /created_by="gfaure"
                     /label="ghost"
     mRNA            <1..234
                     /locus_tag="SPPG_02301"
                     /product="uncharacterized protein"
                     /transcript_id="XM_016750591.1"
                     /db_xref="GeneID:27685895"
                     /label="uncharacterized protein mRNA"
     misc_feature    
                     /Original_Bases="GACGTGGATCGAAGGTTGCGAATGAGAGCCTGCCAGTAACA
                     AACGAAAACGAATCGTGTCCTCCAGGACAAGCAGACCAATCCCTTTTGATTGAAGAAC
                     AAGGAAACGTACCTTCAGGGCATGAAAAGACAAATGATGTCCCCAAGACGGTGAGGCG
                     AAGATGTGCGCGATTCTCTACCAGAGTCATTCATCAAGTGGTTAACGGAATGCTATTA
                     CTTAGGGCCGTCGCTGGATTACCAAGCTTTTTCAAGGGTTAAAGTCGAGCTCATCCAA
                     ACGCAGGGAACGTGGAGCAAAAGTCGCTCCTGAAGGGCCGTCAAGTCGAAGGGGAAGC
                     GACGCCAGCTATATTAGCGGAGCCTCAACTATAGTTCAATGCTCTCTCAGTACCACGG
                     AAGTGCAAAGTATCGCTGATTTGGAGGAACGGGCATTGCGCATAATCTTTTCATGCCT
                     GAACCCATTAGAGCGACTCAAAATGCGTCTAATGTGCAAGCGGTGGAATGAGCTTCTA
                     CGTCGTCCAATCCAATGGACTACCTTGGACTTTTCCCCAGTTTTTTCAACAATCACCC
                     ATAAAACTCTTACCAGCTTTTGGGAGCTCACAGGGGATCATCTCACTGGGCTTTGTCT
                     CGAGACGTGCTGGAGGGTTACAGATCGGGATCTGGAAACTCTGGCGGCACTGTGTCCG
                     AACATCTACTACCTTTCATTGTCTAATTCTTGGAGATTCACTGACAAAGGCCTGGGCT
                     ATCTTACCCGGAACCTTACTCGAGTTGTTGAGGCCGATCTCAGTTACTGTGGACAACT
                     AAAGGGCTCGGGGTTTGCACGTCACAAATGGTCCAAGTTGAAAAGATTGGACTTGAGC
                     TACTGCAGGTCTTTTGGGGACGAGCAGCTGGAAAAGATACTGTCGGGGACCAGTGAAA
                     TTACTCACCTGCAACTACGGAGATGCACAAAGATGACTGATTTGACTATGTTTCATGT
                     AGTCCGATACTGCAGGTACTTACCCCGAACTTTTTCATGCTAACCATGGTCTTGCCTG
                     ACTAACTAGGACTGCACCATTACCTTCTAGGCATATCCGCTATCTTGACCTCTCTGAT
                     TGCGAAAAACTTACTGATCGTTGTTTGAAGTGGATTGGGTCTACCAGCTTCGATCTCA
                     CTACCTTGATTCTCAGCTTCTGCAAACGTCTTACGAATCACGGTCTCCGGGAGCTGCG
                     CATGGGAAGCCAGCGCCTTGAGCACCTCGATTTTTCACATTGTGAACATCTTACGGAT
                     GATGCAATCAAGTCCCTCACCGAAAATATCTCGAACTTGCAGTATATCTCCCTGCGAT
                     TCTGTAGAGGAATCACCAATAGGGTAGCATCATATCTTGGCGAGTCAGCACCACGACT
                     GAAATCAGTCGACTTCACTGGGTGCCCTGAGGTGACCATCGTCGCCAGAGACATGTTA
                     AAATCATGGATACCGGGAGTCCATGTTGTGCTCGATTCTCCAAGGCCATTACCAGAGA
                     TAGATCGGCGTGCGAC"
                     /label="GACGTGGATCGAAGGTTGCGAATGAGAGCCTGCCAGTAACAAACGAAAAC
                     GAATCGTGTCCTCCAGGACAAGCAGACCAATCCCTTTTGATTGAAGAACAAGGAAACG
                     TACCTTCAGGGCATGAAAAGACAAATGATGTCCCCAAGACGGTGAGGCGAAGATGTGC
                     GCGATTCTCTACCAGAGTCATTCATCAAGTGGTTAACGGAATGCTATTACTTAGGGCC
                     GTCGCTGGATTACCAAGCTTTTTCAAGGGTTAAAGTCGAGCTCATCCAAACGCAGGGA
                     ACGTGGAGCAAAAGTCGCTCCTGAAGGGCCGTCAAGTCGAAGGGGAAGCGACGCCAGC
                     TATATTAGCGGAGCCTCAACTATAGTTCAATGCTCTCTCAGTACCACGGAAGTGCAAA
                     GTATCGCTGATTTGGAGGAACGGGCATTGCGCATAATCTTTTCATGCCTGAACCCATT
                     AGAGCGACTCAAAATGCGTCTAATGTGCAAGCGGTGGAATGAGCTTCTACGTCGTCCA
                     ATCCAATGGACTACCTTGGACTTTTCCCCAGTTTTTTCAACAATCACCCATAAAACTC
                     TTACCAGCTTTTGGGAGCTCACAGGGGATCATCTCACTGGGCTTTGTCTCGAGACGTG
                     CTGGAGGGTTACAGATCGGGATCTGGAAACTCTGGCGGCACTGTGTCCGAACATCTAC
                     TACCTTTCATTGTCTAATTCTTGGAGATTCACTGACAAAGGCCTGGGCTATCTTACCC
                     GGAACCTTACTCGAGTTGTTGAGGCCGATCTCAGTTACTGTGGACAACTAAAGGGCTC
                     GGGGTTTGCACGTCACAAATGGTCCAAGTTGAAAAGATTGGACTTGAGCTACTGCAGG
                     TCTTTTGGGGACGAGCAGCTGGAAAAGATACTGTCGGGGACCAGTGAAATTACTCACC
                     TGCAACTACGGAGATGCACAAAGATGACTGATTTGACTATGTTTCATGTAGTCCGATA
                     CTGCAGGTACTTACCCCGAACTTTTTCATGCTAACCATGGTCTTGCCTGACTAACTAG
                     GACTGCACCATTACCTTCTAGGCATATCCGCTATCTTGACCTCTCTGATTGCGAAAAA
                     CTTACTGATCGTTGTTTGAAGTGGATTGGGTCTACCAGCTTCGATCTCACTACCTTGA
                     TTCTCAGCTTCTGCAAACGTCTTACGAATCACGGTCTCCGGGAGCTGCGCATGGGAAG
                     CCAGCGCCTTGAGCACCTCGATTTTTCACATTGTGAACATCTTACGGATGATGCAATC
                     AAGTCCCTCACCGAAAATATCTCGAACTTGCAGTATATCTCCCTGCGATTCTGTAGAG
                     GAATCACCAATAGGGTAGCATCATATCTTGGCGAGTCAGCACCACGACTGAAATCAGT
                     CGACTTCACTGGGTGCCCTGAGGTGACCATCGTCGCCAGAGACATGTTAAAATCATGG
                     ATACCGGGAGTCCATGTTGTGCTCGATTCTCCAAGGCCATTACCAGAGATAGATCGGC
                     GTGCGAC"
                     /note="Geneious type: Editing History Deletion"
     end             complement(351..380)
                     /original_coord="NW_015971539:1594233_1594204:1"
                     /label="end"
     end             1054..1083
                     /original_coord="NW_015971539:1593530_1593501:-1"
                     /label="end"
     misc_feature    1444^1445
                     /Original_Bases="AGGCCGAAGCACCTCATGATTTAGCTGACGTCTTATTAAAA
                     CAATAGACATGCTGCATTATATTCATTCGAACAGCATCCGGATCTATCACTAATATGA
                     ATCCCGCTACGATCTACCGTAATACTATCGCAAGCTAAGTGTTCACCTCTCTGCCCCA
                     AGTCTGCAAGGCAAAAATTCGAGCGATGGGTGCACATCTTTTCTTGATTTGCAAGTCA
                     GCCCGTCGCTTTCGACATTTCAAAGCTATCGGTGACATCCATCAACTTCGGTGACCGT
                     GCCATCGGCTCATCCCCGAACAAAGCTGAAGCAACTAGCCCGGCCGCCGATCAGATCT
                     CTTGCGCCATGGCTTAGAAAGTTACTCAAGAGGACCGGTGAAACTTTGGAATCATTAG
                     TGCAAGAGGATCAGCTCGCCATCGCTGGCAAGAACCTTTTCAATCACCCCAATTAGGC
                     CATTTAGAAAACAAGTGAACTTGCAGGAGCAGGAGGCCGCCGAGTATAGAAAATGACG
                     TGATGGTGAGTCGTTTCATTGCTGGT"
                     /label="AGGCCGAAGCACCTCATGATTTAGCTGACGTCTTATTAAAACAATAGACA
                     TGCTGCATTATATTCATTCGAACAGCATCCGGATCTATCACTAATATGAATCCCGCTA
                     CGATCTACCGTAATACTATCGCAAGCTAAGTGTTCACCTCTCTGCCCCAAGTCTGCAA
                     GGCAAAAATTCGAGCGATGGGTGCACATCTTTTCTTGATTTGCAAGTCAGCCCGTCGC
                     TTTCGACATTTCAAAGCTATCGGTGACATCCATCAACTTCGGTGACCGTGCCATCGGC
                     TCATCCCCGAACAAAGCTGAAGCAACTAGCCCGGCCGCCGATCAGATCTCTTGCGCCA
                     TGGCTTAGAAAGTTACTCAAGAGGACCGGTGAAACTTTGGAATCATTAGTGCAAGAGG
                     ATCAGCTCGCCATCGCTGGCAAGAACCTTTTCAATCACCCCAATTAGGCCATTTAGAA
                     AACAAGTGAACTTGCAGGAGCAGGAGGCCGCCGAGTATAGAAAATGACGTGATGGTGA
                     GTCGTTTCATTGCTGGT"
                     /note="Geneious type: Editing History Deletion"
ORIGIN      
        1 cgaggttcag atatatgaag tatttctgag cggtcctcgg gatcaaatgc gaaaaaggga
       61 aagtagacga atacgtcgag ccgctacacc taggcccttg agtattgtgc gataacgaag
      121 aggtactgcg ctcccttatg atgagcttgt tataccatat catgtacatg aactctacat
      181 ctgctgcatt gtcaataata tatgaagcaa tatcagcttt catacataaa ccaagccatg
      241 gttcactaat catattttct actacatcaa gttggatcta gtcctaatct tgttgtaaca
      301 gtgccttact gggagagaca gatcaagatc attgatcatt atctcataca tagtgtggag
      361 gtgattgaaa atggcactag gacccattat tatccggatt aatccggtta atcatatcgc
      421 ataatcagaa cccccatcta ttgctcaaag cggtgaggag gcatggatgc taatgttctc
      481 caaactgcgg tgtggcatgc atgtaatgtt ttttttttta aattgcggtg aggcgcatgt
      541 ggaaggtcta taaaagggcg gccttagctg tctcttccct ctttcctctt tacccatcct
      601 cgactcacaa gcatctgccc aactctcatc aatcatgaga acgccgatgt ggtggtgccg
      661 aggacctcga ccgcccgaca gcaaccgtga tcagaaccag tggcaaccaa tcggatccga
      721 taacaaaacc tactattatg ctgccacatt agttgagctt ggttggtatg tatcaatggc
      781 atttcttgtc atcgggtcat cttctgacat gcagttttta gtctccaagc cttgtcactg
      841 aacatcctcc agcttgcgag tctccccaat gttgcgaaga ctctggcttc aatgccatca
      901 agagttccag atcaaggcct agtagggacc gcgtgtggtg gtgggcaatt atccggttag
      961 gacaaccgtt acgtattgcg tgtataattg cctagtagta gttagttagg ttttccgaac
     1021 cagttgtcgc tggtttattc cctggtgtag tagctagtgc cagtttctgt cacctctaca
     1081 ctatcaatga tcaatggttg cgggatagaa tgcgcaacag caatagttta caatactttt
     1141 acggcaattg ctaacattct atgctttgca tacctttact ccccaattct tgccgcgaaa
     1201 gagccgcttt tactgcttgg aacccaggcc tcattgcaga tcacgaatag aaatgtagca
     1261 gttttctact tagttgatta aagaccatct agttcgccac gatagggtgt ggttcaggcg
     1321 aagaagaatg gaactgcacc aatagattac gtcggatgta gtggatggct tggctcggtt
     1381 tctacgtgga caacagtcta agaagcagtc tatcgccatg tggaggttgg aaggttggaa
     1441 ggca
//
LOCUS       NW_015971545.41_-_ghost_(reversed)        2210 bp    DNA     linear   UNA 13-MAY-2023
DEFINITION  Spizellomyces punctatus DAOM BR117 chromosome Unknown supercont1.9,
            whole genome shotgun sequence.
ACCESSION   geneious|urn:local:
VERSION     geneious|urn:local:.:1rs-g96hokv:35
KEYWORDS    .
SOURCE      .
  ORGANISM  .
FEATURES             Location/Qualifiers
     CDS             join(<1..41,116..235,297..449)
                     /locus_tag="SPPG_05406"
                     /product="uncharacterized protein"
                     /protein_id="XP_016607188.1"
                     /db_xref="GeneID:27688782"
                     /Original_Translation="MAEYKGAGSEASRAAMLENQRKMMMADFQNQKDRI
                     AKEKTVHIGADKFVAQNDWVDSELKRQTIGLVQLEDFQRIRESLDQKRREDIEKEQAA
                     LLKQKRKKKKEKIKLSFDIDGEEGEDEETNKEETDEKPKKKIKKDPAVDTSFLPDRER
                     EEEERKERERLKEEWLEKQERTKKEKILITYSYWDGTGHRKQVECKKGDTIGQFLENC
                     RQQWHELRGVNVDNLMYVKEDLIIPHHYTFYDFIVNKTRGKSGPLFSFDVHDDVRLVN
                     DATIETEESHAGKILERAWYEKNKHIFPASRWEVFDPQKSYGAYTIKDKNKEREKEGR
                     "
                     /codon_start=2
                     /label="uncharacterized protein CDS"
     gene            <1..>449
                     /locus_tag="SPPG_05406"
                     /db_xref="GeneID:27688782"
                     /label="gene"
     ghost_fanzor    complement(<1..>2210)
                     /created_by="gfaure"
                     /label="ghost"
     mRNA            join(<1..41,116..235,297..>449)
                     /locus_tag="SPPG_05406"
                     /product="uncharacterized protein"
                     /transcript_id="XM_016753620.1"
                     /db_xref="GeneID:27688782"
                     /label="uncharacterized protein mRNA"
     misc_feature    
                     /Original_Bases="TCCTCTTGTATGATGCATTGCACAGGAAAAAACAGTTCACA
                     TAGGCGCAGATAAATTTGTTGCCCAGAACGATTGGGTGGATAGCGAGCTGAAACGGCA
                     AACTATCGGGTTGGTTCAACTTGAAGACTTCCAGAGGATTAGAGAGAGCTTGGATCAA
                     AAGCGACGAGAGGACATTGAGAAGGAGCAAGCAGCTCTGTAAGTACGGGTGACTTCCA
                     AGTTACTACTGCACATATTCTGACTATGTCGTGATGCACTGATAGACTGAAGCAAAAA
                     CGCAAAAAGAAAAAGGAGAAGATTAAACTGTCTTTTGATATAGACGGTGAGGAAGGTG
                     AAGATGAAGAAACGAACAAGGAAGGTAAGCAGCGAGGGCTGGAGAATATGCGGCTGCC
                     CGATGATGATGATCGTAATGTATCGTATTATTTCCTTGATCATGTGCAATCTTTGCAC
                     TTGACATGAGAACCTTAATCTTCTCACTGAGGGCCGCCGTGCGAAATCCTTATTTTCA
                     ATCCCAGATTCACCTTTGATGCTAACAAGGAATTTCCGTCCATCCAGAGACAGATGAA
                     AAACCAAAGAAGAAAATAAAGAAAGATCCTGCTGTCGATACTAGCTTTCTGCCGGACA
                     GAGAGCGGGAAGAGGAGGAGAGGAAAGAGAGGGAAAGGCTGAAAGAGGAATGGCTCGA
                     AAAGCAAGAACGGACCAAAAGTATGCCCGGAACACTGTACTTTGTTTCCGAAACTTTT
                     GTCTCACATCGTCTTCAGAGGAGAAAATTCTGATAACGTACAGTTATTGGGATGGCAC
                     AGGTCATCGGAAACAGGTTGAATGCAAGAAGGGTGATACGATTGGGCAGTTCCTAGAA
                     AACTGTCGTCAGCAGTGGCATGAGCTTCGGGGAGTCAATGTTG"
                     /label="TCCTCTTGTATGATGCATTGCACAGGAAAAAACAGTTCACATAGGCGCAG
                     ATAAATTTGTTGCCCAGAACGATTGGGTGGATAGCGAGCTGAAACGGCAAACTATCGG
                     GTTGGTTCAACTTGAAGACTTCCAGAGGATTAGAGAGAGCTTGGATCAAAAGCGACGA
                     GAGGACATTGAGAAGGAGCAAGCAGCTCTGTAAGTACGGGTGACTTCCAAGTTACTAC
                     TGCACATATTCTGACTATGTCGTGATGCACTGATAGACTGAAGCAAAAACGCAAAAAG
                     AAAAAGGAGAAGATTAAACTGTCTTTTGATATAGACGGTGAGGAAGGTGAAGATGAAG
                     AAACGAACAAGGAAGGTAAGCAGCGAGGGCTGGAGAATATGCGGCTGCCCGATGATGA
                     TGATCGTAATGTATCGTATTATTTCCTTGATCATGTGCAATCTTTGCACTTGACATGA
                     GAACCTTAATCTTCTCACTGAGGGCCGCCGTGCGAAATCCTTATTTTCAATCCCAGAT
                     TCACCTTTGATGCTAACAAGGAATTTCCGTCCATCCAGAGACAGATGAAAAACCAAAG
                     AAGAAAATAAAGAAAGATCCTGCTGTCGATACTAGCTTTCTGCCGGACAGAGAGCGGG
                     AAGAGGAGGAGAGGAAAGAGAGGGAAAGGCTGAAAGAGGAATGGCTCGAAAAGCAAGA
                     ACGGACCAAAAGTATGCCCGGAACACTGTACTTTGTTTCCGAAACTTTTGTCTCACAT
                     CGTCTTCAGAGGAGAAAATTCTGATAACGTACAGTTATTGGGATGGCACAGGTCATCG
                     GAAACAGGTTGAATGCAAGAAGGGTGATACGATTGGGCAGTTCCTAGAAAACTGTCGT
                     CAGCAGTGGCATGAGCTTCGGGGAGTCAATGTTG"
                     /note="Geneious type: Editing History Deletion"
     end             complement(846..875)
                     /original_coord="NW_015971545:90176_90147:1"
                     /label="end"
     end             1582..1611
                     /original_coord="NW_015971545:89440_89411:-1"
                     /label="end"
     misc_feature    2210^2211
                     /Original_Bases="CAGAGGTGGTGCGTCTTCTGCACGCCAACCTGGACAAAAAG
                     CACGCAGGAGCGCCTCCCGTTATTCCTCCAGTTGTGCGCAACCGCATTGCGGCGTTTG
                     AAGGACCGGAAGTGGGGAAAATTCAAAAGAAACTTGAACCAAAGATTACCCAAAACAT
                     GCTCAAGCCTCCTATGACACCCTCACGCAGAGCGGCTATCGCAGCCAGAAGGGTGACC
                     AGAGCTACTTTTGCTGAATTGAAAAATGGTTTTGAGGAAGACGGTGATGGACATTTGG
                     TACGTCCCGAGTGGCCTGATGTAAAGGCAAGGAAGGCTCTTTTCGAACCGATTTCTGG
                     GGAAATCAACGGACAGGACAACGTCCCTGGTCGCAAGGTTCCAAGGACTCCTACGCGC
                     AAAAGCCGCCGCTTAACTACGGGAAGCATGTCCGATGATTTTGCACGCAAGAACAACG
                     AAGAGTTCACAGGCGCGCTTCTCTCGGTGGAAAACACGTTGAAATCCGAGGCCATTAC
                     ATACCCTTCTCCATTTGATGATGTCCCAGCTGCTAGTGATGATATGAAGGAAACTCAA
                     GATGATAATGTCCCAACGACTCCATCAAAATCCAAATCGACTGTAGCTCGGTCGGCGC
                     GTAAACCCAAGAACGACGAATCGTCTAAAGAACCTTCCGACGATGCAATCACGCCGCC
                     AAAGATACACGCTGGAGCGGAAGAAACGATGGCTACACCGCGCACTCCGACTAGATCC
                     GCTGCTCGAGGGTCAGCCCGCAAGCCAAAACGTAACGATGACATGGATCAGTCGACTT
                     CTGACGAGCAAAAACAGCTGGCAGCAACGGGAAGCCCATCACGTCGCCAGGATGCTGT
                     TGATCAGCTGAAAAAGGACGA"
                     /label="CAGAGGTGGTGCGTCTTCTGCACGCCAACCTGGACAAAAAGCACGCAGGA
                     GCGCCTCCCGTTATTCCTCCAGTTGTGCGCAACCGCATTGCGGCGTTTGAAGGACCGG
                     AAGTGGGGAAAATTCAAAAGAAACTTGAACCAAAGATTACCCAAAACATGCTCAAGCC
                     TCCTATGACACCCTCACGCAGAGCGGCTATCGCAGCCAGAAGGGTGACCAGAGCTACT
                     TTTGCTGAATTGAAAAATGGTTTTGAGGAAGACGGTGATGGACATTTGGTACGTCCCG
                     AGTGGCCTGATGTAAAGGCAAGGAAGGCTCTTTTCGAACCGATTTCTGGGGAAATCAA
                     CGGACAGGACAACGTCCCTGGTCGCAAGGTTCCAAGGACTCCTACGCGCAAAAGCCGC
                     CGCTTAACTACGGGAAGCATGTCCGATGATTTTGCACGCAAGAACAACGAAGAGTTCA
                     CAGGCGCGCTTCTCTCGGTGGAAAACACGTTGAAATCCGAGGCCATTACATACCCTTC
                     TCCATTTGATGATGTCCCAGCTGCTAGTGATGATATGAAGGAAACTCAAGATGATAAT
                     GTCCCAACGACTCCATCAAAATCCAAATCGACTGTAGCTCGGTCGGCGCGTAAACCCA
                     AGAACGACGAATCGTCTAAAGAACCTTCCGACGATGCAATCACGCCGCCAAAGATACA
                     CGCTGGAGCGGAAGAAACGATGGCTACACCGCGCACTCCGACTAGATCCGCTGCTCGA
                     GGGTCAGCCCGCAAGCCAAAACGTAACGATGACATGGATCAGTCGACTTCTGACGAGC
                     AAAAACAGCTGGCAGCAACGGGAAGCCCATCACGTCGCCAGGATGCTGTTGATCAGCT
                     GAAAAAGGACGA"
                     /note="Geneious type: Editing History Deletion"
ORIGIN      
        1 acaacttgat gtacgtcaag gaagatctga tcataccaca tgtaagtagg ccgcaagtaa
       61 gacttgcgta ttgggcacga attctaactg ctattgcgtt tttttttacg ggcagcacta
      121 tacattttat gacttcatag tgaacaaaac ccgtggaaag tctgggccgc tattctcctt
      181 tgacgtgcat gatgatgtgc ggcttgtgaa cgatgcgacc attgagactg aggaggtgag
      241 gtcatctcgg cgacatatca atgaacaaca tttcttattc ttacttccgt tctcagtcac
      301 atgcgggtaa aattctcgaa cgcgcctggt atgaaaagaa taagcacatc tttcccgcca
      361 gccggtggga agtgtttgac ccacaaaaaa gctacggggc gtacacaatc aaggataaaa
      421 acaaagaacg agagaaggag ggccgataga tagttggtgc tttgttactc cgttgaatgg
      481 ccatttgcaa tactctgttt acttttctgt tcatcatggg cacctgcttt gaagcatctg
      541 aattcctgtc cacatgtggt cactcattgt gttgaggaat gatgatttac tttgtccttt
      601 acgacgatat cattgccggg aagaaagcct ggcgagcagt gtgcatgtga cagctcacca
      661 gaatacctgt tttttaatga tgaattcgaa ttattgcaga gatgatttgc gagcgaaatt
      721 aggatggtcc cctaacatgg tttcaggcga caagtccctt ccaagatgga tataacttac
      781 gcttaactaa catgtatgct aagctcggtt tgctcagttt gagatctaga gcttagtcga
      841 gtgcatattg tggacgtgat tgaaaatggc actaggaccc attattatcc ggctcaatcc
      901 ggttaatcat atcgcataat cagaaccccc atctatcgct caaatcggtg aggcatgcat
      961 gctaatgttc tccaaactgc agtgtggcat gctaatgtat ttttttcttt ttcaaactgt
     1021 ggtgaggcgc atgctgaagg tctataaaag gggggccttt tgctgtctct ccccttcctc
     1081 accagttcct cgactctcaa atcatctgca caactcttct catcatgact ctcaagtcca
     1141 accatgagaa tgccgatgtg gtggtgccga ggacctcgac cgcccaacag caaccatgat
     1201 cagaaccagt ggcaaccaat tggatccgat aacaaaacct actattatgc tgccacattt
     1261 gttgagcttg gttggtatgt actgatggca tttcttttca ttctgtcatt ctgttgctga
     1321 catgcatttt tttgtaatct ccaagccttg tcactgaaaa tcctccagct tgtgacgctg
     1381 cccagtcgat tcgctcctgg atgcaagagt ctggcttcaa tgccatcaag agttctggat
     1441 caaggcctag tagggaccgt gtgtggtggt gggcaattat ccggttagaa caacagttac
     1501 gtattgcgtg tataattgcc tagtagtagt tagttagctt ttccgaacca gttgtcgctg
     1561 gtttattccc tggtgtagta gctagtgcca gtttctgtca cctctacact aacatatcta
     1621 tcatttcgtg atgagagtaa atgacggctg atacatgctt gcaacccgtt gcatcttgga
     1681 tggcattgta cgattaatac gacattgcca acaaaacctt ttataattgg tgatgctctt
     1741 caaaaagctt cctattgcgc aatgcaaaac gtggaacgct actgtacttg gcccccttcg
     1801 gactcatcca aaaatggcaa ttgaacagtc agttcgcgta catgtccgta aggcgcgtca
     1861 ttcggacacc tcaccgacgt ttcctttcac acttcctccg atccaacttt tttttttttg
     1921 gtcgagcaac aggcttgctt tccgcatcat atcatacttg tcgctgaaac ttgactttgt
     1981 ctgcattacc tgagaaacac atcaaacgac acatgccgtc cgacgaggta ggttctttgc
     2041 aattagtgtg cctgaaacac gaagctcttt cctgatcggc gtgactctat ccgacgtcta
     2101 gcaaaactcg cacggcactg gccaatcact gccgaagaag cagcaagtct ttaatgcagc
     2161 ccaacaaaat gtcggccgtc cgcgaggaat gcgaggtgga aagtcagttt
//
LOCUS       NW_015971553.1_-_ghost_(reversed)        1427 bp    DNA     linear   UNA 13-MAY-2023
DEFINITION  Spizellomyces punctatus DAOM BR117 chromosome Unknown
            supercont1.17, whole genome shotgun sequence.
ACCESSION   geneious|urn:local:
VERSION     geneious|urn:local:.:1rs-g96hokv:36
KEYWORDS    .
SOURCE      .
  ORGANISM  .
FEATURES             Location/Qualifiers
     ghost_fanzor    complement(<1..>1427)
                     /created_by="gfaure"
                     /label="ghost"
     CDS             <1..69
                     /codon_start=3
                     /locus_tag="SPPG_07709"
                     /product="uncharacterized protein"
                     /protein_id="XP_016604919.1"
                     /db_xref="GeneID:27690906"
                     /Original_Translation="MFNCSVEYRDSKKDITFPHTPSFNELRECVCKAHS
                     IADRNSIELRLAVDDETVLQSDEDVNRLLNGDITEVSLVVMDQEGDESGDEFVVVSKD
                     VVEDACIVTATDAVGSEHDPTAPDSGDKAVLSNILRAPLLVDADEGECEKCELVAEEI
                     PAEPHIGERGATEAIRDALSSNEDEHEGTSAKHNQSDEASAGISGTSEVKESSNSFDS
                     FLCEVQPLIDTLLTKLESNPQHLSRLQMHMNSTLANRNWGITVLPNASPQVRPGSSAS
                     NRTSTSEMQTHPVVKWNSVICDGCERRHFTGPRYKCLSCPDYDLCGRCFENRRDVHDT
                     AHGFEELKNVKDVWVGVSCDGCGRRGFAGKRYKCSECRHYDLCENCYSSLRTSTLHVP
                     WHTFTALDPTSYPRSTRPLTTRYDEIFI"
                     /label="uncharacterized protein CDS"
     misc_feature    
                     /Original_Bases="CAGAACCGCATATTGGGGAGCGTGGAGCGACGGAAGCGATA
                     AGGGATGCACTATCCAGTAATGAAGACGAGCACGAGGGCACATCTGCAAAGCATAATC
                     AATCTGACGAGGCTTCGGCCGGGATATCAGGAACCAGCGAGGTCAAGGAATCATCTAA
                     TTCTTTTGACAGCTTCCTCTGCGAGGTTCAGCCTTTGATCGACACTTTGCTAACCAAA
                     CTGGAATCTAACCCTCAACATCTTTCGCGCCTACAAATGCACATGAACTCGACACTGG
                     CAAACCGAAACTGGGGAATTACTGTTCTTCCAAATGCATCGCCGCAAGTACGACCAGG
                     ATCGTCTGCATCCAATCGGACATCGACATCCGAAATGCAGACCCATCCAGTGGTAAAG
                     TGGAATTCTGTAATCTGTGATGGCTGTGAAAGGCGTCACTTTACAGGACCTCGATACA
                     AATGCTTAAGCTGTCCGGACTATGACCTCTGTGGCCGCTGTTTCGAAAACAGACGAGA
                     CGTGCACGATACTGCTCATGGCTTTGAAGAACTGAAAAATGTCAAGGATGTATGGGTT
                     GGAGTATCATGTGATGGTTGCGGAAGACGTGGGTTTGCGGGAAAGAGGTACAAATGCT
                     CAGAATGCCGACACTATGGTAATGCTTCAACTCTGCACAGATTTTGAGTGTTGTAATT
                     AGTATTAACCACATTTATGTCGTTGTGCAGATCTCTGCGAAAATTGCTATAGTTCTCT
                     CCGCACTTCTACCCTCCACGTCCCGTGGCACACGTTCACAGCT"
                     /label="CAGAACCGCATATTGGGGAGCGTGGAGCGACGGAAGCGATAAGGGATGCA
                     CTATCCAGTAATGAAGACGAGCACGAGGGCACATCTGCAAAGCATAATCAATCTGACG
                     AGGCTTCGGCCGGGATATCAGGAACCAGCGAGGTCAAGGAATCATCTAATTCTTTTGA
                     CAGCTTCCTCTGCGAGGTTCAGCCTTTGATCGACACTTTGCTAACCAAACTGGAATCT
                     AACCCTCAACATCTTTCGCGCCTACAAATGCACATGAACTCGACACTGGCAAACCGAA
                     ACTGGGGAATTACTGTTCTTCCAAATGCATCGCCGCAAGTACGACCAGGATCGTCTGC
                     ATCCAATCGGACATCGACATCCGAAATGCAGACCCATCCAGTGGTAAAGTGGAATTCT
                     GTAATCTGTGATGGCTGTGAAAGGCGTCACTTTACAGGACCTCGATACAAATGCTTAA
                     GCTGTCCGGACTATGACCTCTGTGGCCGCTGTTTCGAAAACAGACGAGACGTGCACGA
                     TACTGCTCATGGCTTTGAAGAACTGAAAAATGTCAAGGATGTATGGGTTGGAGTATCA
                     TGTGATGGTTGCGGAAGACGTGGGTTTGCGGGAAAGAGGTACAAATGCTCAGAATGCC
                     GACACTATGGTAATGCTTCAACTCTGCACAGATTTTGAGTGTTGTAATTAGTATTAAC
                     CACATTTATGTCGTTGTGCAGATCTCTGCGAAAATTGCTATAGTTCTCTCCGCACTTC
                     TACCCTCCACGTCCCGTGGCACACGTTCACAGCT"
                     /note="Geneious type: Editing History Deletion"
     gene            <1..290
                     /locus_tag="SPPG_07709"
                     /db_xref="GeneID:27690906"
                     /label="gene"
     mRNA            <1..290
                     /locus_tag="SPPG_07709"
                     /product="uncharacterized protein"
                     /transcript_id="XM_016755866.1"
                     /db_xref="GeneID:27690906"
                     /label="uncharacterized protein mRNA"
     end             complement(307..335)
                     /original_coord="NW_015971553:170829_170801:1"
                     /label="end"
     gene            518..>1427
                     /locus_tag="SPPG_07708"
                     /db_xref="GeneID:27690905"
                     /label="gene"
     mRNA            join(518..695,761..1373)
                     /locus_tag="SPPG_07708"
                     /product="uncharacterized protein"
                     /transcript_id="XM_016755865.1"
                     /db_xref="GeneID:27690905"
                     /label="uncharacterized protein mRNA"
     end             993..1022
                     /original_coord="NW_015971553:170143_170114:-1"
                     /label="end"
     CDS             1158..1373
                     /locus_tag="SPPG_07708"
                     /codon_start=1
                     /product="uncharacterized protein"
                     /protein_id="XP_016604918.1"
                     /db_xref="GeneID:27690905"
                     /Original_Translation="MLRSFLGSLWRPVKGLGHPLQGRLARPWEATEVSV
                     SQGYSSSGIPSPSSSRLLQVARRTVLHQLFLRAGVTQKAAPQLPLLPYSHLLDALRSV
                     FPGIARKMATQNITSTAWALPKNTSAFRGRFYTGRGPIGQAPPFGRIFPAQNTMFGAY
                     STRGFTQGSRQFGGRRNFTTGFGQQTFQSHGPSVSNSFAGFKVLPGAVTEEMKDKNGM
                     GDDLKARLRARVTRTPKRRLVPKAVKSIRPARLGVLLKRAVDVEPAGLGAAVENTGTA
                     VVVRTAKKVVTKRSPVQVNPASSKAVSVSMSIFLYGPPAWEMDSISRAGSQNLTVALI
                     TEIRSLARLHKDHLTATAIILEKLLQSGLRDLHVREEEGGTYELIVAFPTGLSLTDVV
                     DYLLVMGIDPCSPHFKLEEHQLKSDMPRRQEPAMNGVNFPWPAAHSCTSSLDSHHVSD
                     NLPADASAFLSMVESLISASEQFGSGSRGTVK"
                     /label="uncharacterized protein CDS"
     misc_feature    1427^1428
                     /Original_Bases="TTGTTACAGAAAGCCGCCCCTCAGTTACCTCTTCTTCCATA
                     CAGTCACCTTCTTGATGCGCTTCGGTCCGTATTCCCAGGGATTGCTCGAAAAATGGCA
                     ACTCAGAATATTACTTCAACTGCATGGGCATTGCCGAAGAACACATCAGCCTTCCGAG
                     GCAGGTTCTATACTGGAAGGGGTCCAATTGGCCAAGCTCCACCTTTCGGCCGTATTTT
                     CCCGGCGCAAAACACCATGTTTGGCGCTTACAGTACTCGAGGATTCACTCAAGGATCC
                     AGACAGTTTGGCGGTCGGAGGAATTTCACCACTGGATTTGGCCAGCAAACTTTTCAAA
                     GTCATGGGCCTTCTGTGTCGAACTCATTTGCTGGCTTCAAAGTGTTACCTGGTGCTGT
                     GACAGAGGAGATGAAGGACAAGAATGGGATGGGTGATGATTTGAAAGCTAGGTTACGG
                     GCACGTGTGACCAGGACTCCAAAAAGGAGACTGGTTCCAAAGGCGGTGAAGTCTATTC
                     GCCCTGCCCGCTTGGGTGTCTTGTTGAAGCGCGCTGTGGACGTTGAACCCGCTGGTCT
                     GGGTGCGGCTGTAGAGAACACTGGCACTGCCGTTGTAGTACGTACTGCA"
                     /label="TTGTTACAGAAAGCCGCCCCTCAGTTACCTCTTCTTCCATACAGTCACCT
                     TCTTGATGCGCTTCGGTCCGTATTCCCAGGGATTGCTCGAAAAATGGCAACTCAGAAT
                     ATTACTTCAACTGCATGGGCATTGCCGAAGAACACATCAGCCTTCCGAGGCAGGTTCT
                     ATACTGGAAGGGGTCCAATTGGCCAAGCTCCACCTTTCGGCCGTATTTTCCCGGCGCA
                     AAACACCATGTTTGGCGCTTACAGTACTCGAGGATTCACTCAAGGATCCAGACAGTTT
                     GGCGGTCGGAGGAATTTCACCACTGGATTTGGCCAGCAAACTTTTCAAAGTCATGGGC
                     CTTCTGTGTCGAACTCATTTGCTGGCTTCAAAGTGTTACCTGGTGCTGTGACAGAGGA
                     GATGAAGGACAAGAATGGGATGGGTGATGATTTGAAAGCTAGGTTACGGGCACGTGTG
                     ACCAGGACTCCAAAAAGGAGACTGGTTCCAAAGGCGGTGAAGTCTATTCGCCCTGCCC
                     GCTTGGGTGTCTTGTTGAAGCGCGCTGTGGACGTTGAACCCGCTGGTCTGGGTGCGGC
                     TGTAGAGAACACTGGCACTGCCGTTGTAGTACGTACTGCA"
                     /note="Geneious type: Editing History Deletion"
ORIGIN      
        1 cttgatccca cctcataccc tagatctacg cgcccgttga cgacacggta tgatgagata
       61 ttcatctaag ctgtgtagct aggggaggcc aaaagcgggc atattgggag attgcattgc
      121 tgtaaccagt ttaacggttg catggttcct catattttgg ttttagcatc tgtacagggg
      181 atgtagctag ttagcatctc atgtaggaat tctgtgtata ttgatttcag tgtatatctg
      241 ttgtttggtg tccatgctct ggatcaaaaa atatcactta ttgcatggta cttttcctgt
      301 ccactatagt gtggaggtca ttgaaaatgg cactaagacc cattattatc cggattaatc
      361 cggttagtca tatcgcataa tcagcacccc ctctatcgct caaaacggtg aggcatgcta
      421 atgtaatgtt ttttttttaa actgcggtga ggcgcatgcc aaaggtccat aaaagggggg
      481 ccttctgtct cttccctctt gtttctttat ccctcaactc aaagcatctg tgcaactctt
      541 ctcatcgcga ctgtcggtcg aatcatgaga atacagatgt ggtggtgtcg aggacctcga
      601 ccgcccgaca gcaaccgtga tcagaaccag cggcaaccaa tcggatccga taacaaaacc
      661 tactattata ctgccacatt agttgagctt ggttggtatg tatcgatgtc atttcttgca
      721 tttcttgtca tcgggtcatc ttctgacatg cagtttttag tctccaagcc ttgtcactga
      781 agatcctcca gcttgcgagt ctccccaatg ttgcgaagac tctggcttca atggcatcaa
      841 gagttctgga tcaaggccta gtagggaccg cgtgtggtgg tgggcaatta tccggttaga
      901 acaaccgcta cgtattacgt gtataattgc ctagtagtag ttagttagct tttccgaacc
      961 ggttgtcgcc ggttcattcc ctggtgtagt agctagtgcc agtttctgtc acctctacac
     1021 tactaaatgt tcatggtatt ttcatctgat cacgggtgtc acgcttacat aagcacgggt
     1081 ggcagacgtc aactgcggtt cgtgccttct ttccaactag caaagaaggt ataatcttgt
     1141 tcaaaccttg gtgaaccatg ctacgatcct ttttgggcag cctttggcgg cccgtgaagg
     1201 ggctcgggca tcctctccaa ggccgactcg caaggccgtg ggaggcgacc gaggtgtctg
     1261 ttagccaagg ctattcttcc agcggcattc cctctccttc gtcgagtcgg ctgttgcagg
     1321 ttgctcgtcg tacggttttg caccagttat ttcttcgtgc tggagtgacc caggttggta
     1381 acttacagcg tttgcaatac agctaaacca aggactcagt atcttct
//
LOCUS       NW_015971537.112_-_ghost        1672 bp    DNA     linear   UNA 13-MAY-2023
DEFINITION  Spizellomyces punctatus DAOM BR117 chromosome Unknown supercont1.1,
            whole genome shotgun sequence.
ACCESSION   geneious|urn:local:
VERSION     geneious|urn:local:.:1rs-g96hokv:37
KEYWORDS    .
SOURCE      .
  ORGANISM  .
FEATURES             Location/Qualifiers
     ghost_fanzor    <1..>1672
                     /created_by="gfaure"
                     /label="ghost"
     misc_feature    
                     /Original_Bases="CTATACCTGTGAGCTGGTGCTAGCACTGGAACATCTGCACA
                     AGTATAATATTGTGTACAGAGACCTAAAGCCGGAGGTAAGAGCAATTGTCGCCTTTCT
                     TAAGGCAGCATTCGTCAGAGACAGTCACTTTTTTGATTTATTGACGGTACGATTGGGC
                     GCATCTAGAACATCCTCCTGGATAGTACAGGCCACATAGCATTGACGGACTTTGGTCT
                     GTGCAAAGAAAACCTCTCCTTCAATGACACAACAAATACGTTCTGTGGAACTGCCGAG
                     TATCTGGCGCCAGAGGTCCTAACAGGACAGGGTTATGGCAAAGCTGTTGATTGGTGGT
                     CACTTGGAATCCTCTTCTATGGTACGTGATCAGGTCATATGATTGTTGGTGCATGAGT
                     AACATATGCATACTGCATTGAACAGAAATGACCACGGGTCTGCCCCCGTTCTATTCGG
                     AAAACACCAACCTCATGTATAAAAAGATTCTGCACAATCAACTGCTATTCCCACCAGG
                     ATTTTCAGAAAAGGCACAATCATTGGTTCGAGGGGTAAGTCCGTGACGGCACATAAAT
                     ATCCCCTATATGCGACTAACGGCGCAAACATGACAGCTTCTTGAACGTGACCCTCGAA
                     AACGATTAGGAGGTGG"
                     /label="CTATACCTGTGAGCTGGTGCTAGCACTGGAACATCTGCACAAGTATAATA
                     TTGTGTACAGAGACCTAAAGCCGGAGGTAAGAGCAATTGTCGCCTTTCTTAAGGCAGC
                     ATTCGTCAGAGACAGTCACTTTTTTGATTTATTGACGGTACGATTGGGCGCATCTAGA
                     ACATCCTCCTGGATAGTACAGGCCACATAGCATTGACGGACTTTGGTCTGTGCAAAGA
                     AAACCTCTCCTTCAATGACACAACAAATACGTTCTGTGGAACTGCCGAGTATCTGGCG
                     CCAGAGGTCCTAACAGGACAGGGTTATGGCAAAGCTGTTGATTGGTGGTCACTTGGAA
                     TCCTCTTCTATGGTACGTGATCAGGTCATATGATTGTTGGTGCATGAGTAACATATGC
                     ATACTGCATTGAACAGAAATGACCACGGGTCTGCCCCCGTTCTATTCGGAAAACACCA
                     ACCTCATGTATAAAAAGATTCTGCACAATCAACTGCTATTCCCACCAGGATTTTCAGA
                     AAAGGCACAATCATTGGTTCGAGGGGTAAGTCCGTGACGGCACATAAATATCCCCTAT
                     ATGCGACTAACGGCGCAAACATGACAGCTTCTTGAACGTGACCCTCGAAAACGATTAG
                     GAGGTGG"
                     /note="Geneious type: Editing History Deletion"
     end             complement(505..534)
                     /original_coord="NW_015971537:1620662_1620633:-1"
                     /label="end"
     end             1176..1205
                     /original_coord="NW_015971537:1621333_1621304:1"
                     /label="end"
     gene            complement(1441..>1672)
                     /locus_tag="SPPG_00619"
                     /db_xref="GeneID:27684337"
                     /label="gene"
     mRNA            join(complement(1614..>1672),complement(1441..1557))
                     /locus_tag="SPPG_00619"
                     /product="40S ribosomal protein S21"
                     /transcript_id="XM_016748949.1"
                     /db_xref="GeneID:27684337"
                     /label="40S ribosomal protein S21 mRNA"
     CDS             join(complement(1614..>1672),complement(1536..1557))
                     /locus_tag="SPPG_00619"
                     /codon_start=1
                     /product="40S ribosomal protein S21"
                     /protein_id="XP_016612968.1"
                     /db_xref="GeneID:27684337"
                     /Original_Translation="MENEKGQVVDLYIPRKCSATGRLITAKDHASVQIN
                     VADVDASGRLAGTFHTYALSGFVRSMGESDDSINRLATTDGYLKGVWSYQQ"
                     /label="40S ribosomal protein S21 CDS"
     misc_feature    1672^1673
                     /Original_Bases="GGATCGGACGAAACCAGACAGGGCGTAGGTATGGAAAGTAC
                     CCGCCAGACGTCCAGAAGCATCTACATCAGCCACGTTGATTTGAACCGATGCGTGGTC
                     CTTGGCGGTAATGAGACGTCCGGTTGCAGAGCATTTGCGAGGAATGTAGAGGTCGACG
                     ACCTAGTTGCAAATGTCAATATAAACTTGCGTTGTCCCGTCCATGTGCTGCTGGCACC
                     GCACTCAAAAGTCCCCTTGCCCTCCCCTCGCCCTCCCCCACTGCATCCCCGACGCCCT
                     ACACACCTGACCCTTCTCGTTCTCCATGTTTGATACAACGAGGGTGCTGGAACGAAGC
                     GGGAAGGGATCGTTCAGGTATTGCCGAAAATGAAAATGTCCAAAAGATCTCGAACTAG
                     CAAACTTCAAAAAGAAGTTGATCACGTGATCGAGACGTCATGTGGTTGCCATCATCCG
                     CCATCGGTCCCATTTCCAAGACGTTTTAAAAAAACCTCATTTTGAAAGTTGCTGGTTA
                     ACATCTCGGAAATTTCCATTGTAGAGCTTCCTACAGCCCCACTAAACAGTTTTGCAAA
                     ACGGGCCCGCTATCAACCGAGTTTCAATCCCATCGATTTTGAAAATCTGTAGGCTTTT
                     CCTATGGAGGGAACCGGGTTTCGGGACGATTCCTCCAGAACTTTTGATTCTGGCTCAA
                     GCACTTGGCCCAGCCATGGCCATTCTCACCATTCCCATCATTCCTCGTCTTCCTTTGT
                     ACCGGGCCTGTTGCTTGGTGCTCTAGGAGGGGCTTTTGGTGCATCATGGTGGCGATCT
                     AACAATCCCGCAGTCCCTCCTCCATCTGGATACTTTCCACAACATCCACAACAACCTT
                     TATTCCCAAACGACGGTCGAACGTATTATCCTGCCCCGTCTCCTGTTAGACCTCAGCC
                     CCAGCATCCTTACTACCCGCAATACTCCCCCGTCCCGCCCCGTCCGTCCACGCCCCAA
                     AATGTGCCCTTTTTGCCAGACCCCGTCTTTGTCATGCC"
                     /label="GGATCGGACGAAACCAGACAGGGCGTAGGTATGGAAAGTACCCGCCAGAC
                     GTCCAGAAGCATCTACATCAGCCACGTTGATTTGAACCGATGCGTGGTCCTTGGCGGT
                     AATGAGACGTCCGGTTGCAGAGCATTTGCGAGGAATGTAGAGGTCGACGACCTAGTTG
                     CAAATGTCAATATAAACTTGCGTTGTCCCGTCCATGTGCTGCTGGCACCGCACTCAAA
                     AGTCCCCTTGCCCTCCCCTCGCCCTCCCCCACTGCATCCCCGACGCCCTACACACCTG
                     ACCCTTCTCGTTCTCCATGTTTGATACAACGAGGGTGCTGGAACGAAGCGGGAAGGGA
                     TCGTTCAGGTATTGCCGAAAATGAAAATGTCCAAAAGATCTCGAACTAGCAAACTTCA
                     AAAAGAAGTTGATCACGTGATCGAGACGTCATGTGGTTGCCATCATCCGCCATCGGTC
                     CCATTTCCAAGACGTTTTAAAAAAACCTCATTTTGAAAGTTGCTGGTTAACATCTCGG
                     AAATTTCCATTGTAGAGCTTCCTACAGCCCCACTAAACAGTTTTGCAAAACGGGCCCG
                     CTATCAACCGAGTTTCAATCCCATCGATTTTGAAAATCTGTAGGCTTTTCCTATGGAG
                     GGAACCGGGTTTCGGGACGATTCCTCCAGAACTTTTGATTCTGGCTCAAGCACTTGGC
                     CCAGCCATGGCCATTCTCACCATTCCCATCATTCCTCGTCTTCCTTTGTACCGGGCCT
                     GTTGCTTGGTGCTCTAGGAGGGGCTTTTGGTGCATCATGGTGGCGATCTAACAATCCC
                     GCAGTCCCTCCTCCATCTGGATACTTTCCACAACATCCACAACAACCTTTATTCCCAA
                     ACGACGGTCGAACGTATTATCCTGCCCCGTCTCCTGTTAGACCTCAGCCCCAGCATCC
                     TTACTACCCGCAATACTCCCCCGTCCCGCCCCGTCCGTCCACGCCCCAAAATGTGCCC
                     TTTTTGCCAGACCCCGTCTTTGTCATGCC"
                     /note="Geneious type: Editing History Deletion"
ORIGIN      
        1 cccggaagac gctgccgaaa ttcgaagaca ccccttcttt tccaatatcg aatgggataa
       61 actactcaaa aagcaagtta cacctccctt taaaccaaag gtcgagtccg aaacggatac
      121 atcaaacttt gatcctgcat tcacggattc aatcccggtc gactcgttgc cgagcaattc
      181 agcgcctctg tcggaaacgg ttcaagagaa tttcagaggg tttacatata tcgaggaggg
      241 ctcgcttgca gccagcgcaa atgcgcatcc aacgtattat atgtcatcag tggctgagta
      301 ggggttttaa gtgggacaat ttgtatatgt attgatctgt gtttactgat cgggctattt
      361 tattatgaat ctcatttatt cactcaaatg tcccaacttt tgtttttggc actcgaatat
      421 tggcccttgc ggtggggatg attggaaatg atgctgattg ttgcgctttt catccagaca
      481 tccaaacaac gcaagacgtt gacatagtgt ggaggtgatt gaacatggca ctaggaccca
      541 gtattatttg gatccatccg gttaaccatc tcgcataatc agcaccccca tctattgctc
      601 aaagcggtgt ggcatgcatg taatgttttt tttttaaact gcagtgaggc gcatgctgaa
      661 ggtctataaa aggggagcct ttgctctctc tccccttcct caccagttcc tcgactcaca
      721 agcatctgcc caactctcat caatcatgag aacgccgatg tggtggtgtc gaggaccttg
      781 actgcccgac agcaaccgtg atcagaacca gcggcaacca atcggatcca ataacaaaac
      841 ctactattat gctgccacat tagttgagct tggttggtat gtatcaatgg catttcttgc
      901 atttcttgtc atcgggtcat cttctgacat gcagttttta gtctccaagc cttgtcactg
      961 aagatcctcc agcttgcgag tctccccaat gttgcgaaga ctctggcttc aatgccatca
     1021 agagttctgg atcaaggcct agtagggacc gcgtgtggtg gtgggcaatt atccggttag
     1081 aaccaaccgt tacgtattgc gtgtataatt gcctagtagt agcttagttt gcttttccga
     1141 accagttatc gctggtttat tccctggtgt agtagctagt gccagtttct gtcacctcta
     1201 cactaaatat cgcatctatc aaatgaaaca tgccggtggg cagccggtac atttctcact
     1261 ttcaaaaaag tacagaagac gcaagatatt cccaagttgc aaacagattc agtaatcatg
     1321 catccaaaag aacacacatg ctgagcctgg atcgagttgg ggtaaggggc cattgagcct
     1381 tggaattggt tacaattcgt gattggacat tgattgccct cgatggtcct caaatcctca
     1441 ttatatcgat ttttaaaaag ttttattagg tcgatcagag tagagggtga aagatacagt
     1501 tttgcattct ccagataaac aggtcatgga gagttctact gttggtaact ccacacacta
     1561 gcaacagcgc atttaataaa caaatcgcac ctaaaaagtc aatcctgact taccccttga
     1621 ggtacccgtc agtggtcgcc aatcggttga tggagtcatc agattcaccc at
//
LOCUS       NW_015971542.61_-_ghost_(reversed)        1598 bp    DNA     linear   UNA 13-MAY-2023
DEFINITION  Spizellomyces punctatus DAOM BR117 chromosome Unknown supercont1.6,
            whole genome shotgun sequence.
ACCESSION   geneious|urn:local:
VERSION     geneious|urn:local:.:1rs-g96hokv:38
KEYWORDS    .
SOURCE      .
  ORGANISM  .
FEATURES             Location/Qualifiers
     ghost_fanzor    complement(<1..>1598)
                     /created_by="gfaure"
                     /label="ghost"
     CDS             join(complement(74..496),complement(<1..4))
                     /locus_tag="SPPG_03839"
                     /codon_start=1
                     /product="uncharacterized protein"
                     /protein_id="XP_016608762.1"
                     /db_xref="GeneID:27687324"
                     /Original_Translation="MGPSAIFNHLHTMLYAVIHEITTVASEMPPKTKRS
                     NSGTPHSEVKIVGEVQVDSSTPTGDKRKLDVVETVSQDAATGEDREEQVNTPRRSMRS
                     KVTAVAASKTSSHVNTPRAKRVKLDAQSIEYLLTNRKSKLGKSGLDLKKIFSFEVFQM
                     LSPEDQDELTQLVPSVDRANARGIHDPPLTERFFKYSTHLRESIGVFQDMLAGGFYEP
                     AGQEQMVQEVEDTKKDYDSWKEQNYEEVWGDHLDQEVSEEIASIAKTITLKEMCEQDI
                     LRSGDEFVYKRSFGKIGVTVEKAVKIISVDGTLRVQSGNATWADIEAPTRLETLILDQ
                     DKRVSKNKRPNGNAWKSIRLRRNGKDMGKLSEMRNDLAISGYGKGIS"
                     /label="uncharacterized protein CDS"
     misc_feature    
                     /Original_Bases="GAAACACTCCACATAACCCTGTCCGGTTCGCTGATACTGTG
                     GGTATAGTTATCGAAAGGAAGCGGCCACCAGACGCTTTGGGTAAGTTCGAATCGATTC
                     ATCTGTGTGGTAAGCTCTCTTACATGTCATCCCTTAAGACCGGTTGCGTTGGTATTGT
                     GAGAATTGTAAAAAAATTGTGTATGAGGAATCCTTTCATTGCGTTGACCTAGGGACGC
                     AACTCAAACCCGTCATTGAGCGGTATTATGCCAGCGAGGAGTTGCGAACCTGCAAAGA
                     ATGTGGCCATTTAAATCCAAAAAAATAAATTACATGTTCCACTCGGTGGGTGGGATGA
                     ATCAAGCGCAGTATCTAGCCCAGTTCGCAGAGCAATCTGATGGGGACCATATCGCATC
                     TTTCATGATATACCCTTTCCATATCCGCTGATTGCAAGATCATTCCTCATCTCAGATA
                     GTTTTCCCATATCCTTTCCATTTCGTCGCAATCTTATGCTCTGCGGTAACGGCAATCA
                     TAATCAGCTAAGATGCGGTACAGTTCCACAGATTTCCGAGCCATGGTTTACCTTCCAA
                     GCATTCCCGTTTGGTCGTTTGTTTTTGCTCACGCGCTTGTCCTGGTCGAGAATCAATG
                     TTTCCAGTCGTGTGGGAGCCTCAATATCAGCCCAAGTTGCGTTCCCGCTTTGAACCCG
                     AAGGGTTCCATCAACTGAAATAATCTAACAGATGGAACAATTAAATACCCTGGGGAAG
                     GTCGATTATTTCATGACAGATCATTGTAAGGAGATTACCTTCACCGCCTTTTCAACAG
                     TAACCCCAATCTTTCCGAAACTTCGCTTATAAACAAACTCGTCACCACTCCGCAGAAT
                     ATCCTGTTCGCACATTTCCTTCAAGGTGATGGTTTTCGCGATGCTGTAAACCGAGAAA
                     ATGCTGGTATGCAAGCACAGCTAGAGGTATGTCATCGCTCAGCCTACCTGGCAATTTC
                     TTCGCTAACTTCTTGATCCAAATGGTCGCCCCATACTTCTTCGTAATTTTGTTCCTGG
                     GCACTTTTTTGTTTATCGCAGCCCGAGGGTAAGTCGCGCACACTGTTTTACCTTCCAG
                     CTGTCGTAGTCTTTTTTGGTATCTTCGACTTCCTGCACCATTTGTTCCTGTCCAGCTG
                     GCTCATAAAATCCACCTGCTAGCATGTCTTGAAATACTCCAATACTTTCACGCAAATG
                     CGTACTGTATTTGAAGAATCTCTCCGTCAATGGTGGATCGTGAATCCCTCTAGCATTC
                     GCACGATCTACGCTCGGCACCAGCTGTGTCAATTCGTCCTGATCTTCTGGCGAAAGCA
                     TTTGAAAAACTTCAAAGCTGAATA"
                     /label="GAAACACTCCACATAACCCTGTCCGGTTCGCTGATACTGTGGGTATAGTT
                     ATCGAAAGGAAGCGGCCACCAGACGCTTTGGGTAAGTTCGAATCGATTCATCTGTGTG
                     GTAAGCTCTCTTACATGTCATCCCTTAAGACCGGTTGCGTTGGTATTGTGAGAATTGT
                     AAAAAAATTGTGTATGAGGAATCCTTTCATTGCGTTGACCTAGGGACGCAACTCAAAC
                     CCGTCATTGAGCGGTATTATGCCAGCGAGGAGTTGCGAACCTGCAAAGAATGTGGCCA
                     TTTAAATCCAAAAAAATAAATTACATGTTCCACTCGGTGGGTGGGATGAATCAAGCGC
                     AGTATCTAGCCCAGTTCGCAGAGCAATCTGATGGGGACCATATCGCATCTTTCATGAT
                     ATACCCTTTCCATATCCGCTGATTGCAAGATCATTCCTCATCTCAGATAGTTTTCCCA
                     TATCCTTTCCATTTCGTCGCAATCTTATGCTCTGCGGTAACGGCAATCATAATCAGCT
                     AAGATGCGGTACAGTTCCACAGATTTCCGAGCCATGGTTTACCTTCCAAGCATTCCCG
                     TTTGGTCGTTTGTTTTTGCTCACGCGCTTGTCCTGGTCGAGAATCAATGTTTCCAGTC
                     GTGTGGGAGCCTCAATATCAGCCCAAGTTGCGTTCCCGCTTTGAACCCGAAGGGTTCC
                     ATCAACTGAAATAATCTAACAGATGGAACAATTAAATACCCTGGGGAAGGTCGATTAT
                     TTCATGACAGATCATTGTAAGGAGATTACCTTCACCGCCTTTTCAACAGTAACCCCAA
                     TCTTTCCGAAACTTCGCTTATAAACAAACTCGTCACCACTCCGCAGAATATCCTGTTC
                     GCACATTTCCTTCAAGGTGATGGTTTTCGCGATGCTGTAAACCGAGAAAATGCTGGTA
                     TGCAAGCACAGCTAGAGGTATGTCATCGCTCAGCCTACCTGGCAATTTCTTCGCTAAC
                     TTCTTGATCCAAATGGTCGCCCCATACTTCTTCGTAATTTTGTTCCTGGGCACTTTTT
                     TGTTTATCGCAGCCCGAGGGTAAGTCGCGCACACTGTTTTACCTTCCAGCTGTCGTAG
                     TCTTTTTTGGTATCTTCGACTTCCTGCACCATTTGTTCCTGTCCAGCTGGCTCATAAA
                     ATCCACCTGCTAGCATGTCTTGAAATACTCCAATACTTTCACGCAAATGCGTACTGTA
                     TTTGAAGAATCTCTCCGTCAATGGTGGATCGTGAATCCCTCTAGCATTCGCACGATCT
                     ACGCTCGGCACCAGCTGTGTCAATTCGTCCTGATCTTCTGGCGAAAGCATTTGAAAAA
                     CTTCAAAGCTGAATA"
                     /note="Geneious type: Editing History Deletion"
     gene            complement(<1..528)
                     /locus_tag="SPPG_03839"
                     /db_xref="GeneID:27687324"
                     /label="gene"
     mRNA            join(complement(74..528),complement(<1..4))
                     /locus_tag="SPPG_03839"
                     /product="uncharacterized protein"
                     /transcript_id="XM_016752086.1"
                     /db_xref="GeneID:27687324"
                     /label="uncharacterized protein mRNA"
     end             complement(460..489)
                     /original_coord="NW_015971542:390139_390110:1"
                     /label="end"
     end             1141..1170
                     /original_coord="NW_015971542:389458_389429:-1"
                     /label="end"
     CDS             join(1311..1325,1398..1524,1589..>1598)
                     /locus_tag="SPPG_03838"
                     /codon_start=1
                     /product="uncharacterized protein"
                     /protein_id="XP_016608761.1"
                     /db_xref="GeneID:27687323"
                     /Original_Translation="MWHAARQHERKVNAVMVDHKARAERRAKYYKSKLV
                     DPSQLLRVTGTSCKLYPDAQQFYYHENQDNLLKWQGDEEARIDRFDGRGLLDFVPTVN
                     PGQPIEPAEDDELVEELNFERYRDLVESDRLERVESSVLDRIDEEWNDLLTKQRGDPK
                     QDKQQGSSCTPSAGASIGYTYEEGRVADEPQETPLLQQEDLLSNIEELEDADIAVLNQ
                     IAEPYGIDDYYYRMRLVKKEQEAHRADEEAGLRLHNQRKRARGKRQRSKERRTTTHEP
                     ISRPAVYNRRASPTYAPYASDIAIPERNREPEIGEGEDSIEFITEFACESVEPEDNGG
                     NHTRSPRSYSRLEDDSEIAYRSPSIASSSSSISARQAENGKPQTVAKKKLTPLERLKQ
                     KAQMALEKQSQISFPVCLLTHAQEAGALVAYQFRADEVKQHKKVEEERLQQLDRQSAF
                     REMKSRKEGSTSNQATSVVSTSEIRILSDTLSGSEAIQTRRERSRSPSVKRTRSQSSS
                     VEARSPSRHSRQDRRPRLRERESSLSRSRRYSLSSESRSRSSSSSRSRSRSRWRSRSR
                     SRSRSRSRARSRYNRERKVHKRRGSSNRRDRSSEGRKRRRVKSRFRSGSRHRKHVRSR
                     SGDGRRRKRRESRSQTPPRVRQK"
                     /label="uncharacterized protein CDS"
     gene            <1311..>1598
                     /locus_tag="SPPG_03838"
                     /db_xref="GeneID:27687323"
                     /label="gene"
     mRNA            join(<1311..1325,1398..1524,1589..>1598)
                     /locus_tag="SPPG_03838"
                     /product="uncharacterized protein"
                     /transcript_id="XM_016752085.1"
                     /db_xref="GeneID:27687323"
                     /label="uncharacterized protein mRNA"
     misc_feature    1598^1599
                     /Original_Bases="CCCGGACGCGCAACAATTCTATTATCATGAAAATCAGGATA
                     ACTTGTAAGCTACTTGTTGGTCAGAAAACACATGTCCTGTACCAACTACACATGTCCT
                     GTACCAACTAATTGTTTGTAGATTGAAATGGCAGGGGGATGAAGAAGCGCGCATTGAC
                     AGGTTTGTGAGATCTTCAGTTCAAACCCAATGAAGTTTTATTGACTGGACTCCTAGAT
                     TCGATGGACGCGGGCTTCTGGACTTTGTCCCGACTGTTAATCCGGGCCAGCCAATAGA
                     ACCTGCTGAAGATGACGAACTGGTGGAAGAACTCAACTTTGAGCGGTACAGGGATCTA
                     GTGGAAAGTGACAGGCTAGAGAGTAGGTTTCACGACTGTCATCCGGTACAGAATGCCT
                     CTCACACTGCTACTATTAGGGGTTGAAAGTTCTGTTCTGGATCGTATTGATGAAGAAT
                     GGAACGATCTGTTGACAAAACAACGGGGAGACCCGAAGCAAGACAAGCAGCAGGGTTC
                     TTCATGTACCCCATCCGCTGGCGCTTCTATTGGATATACGTATGAGGAGGGTCGAGTA
                     GCCGATGAGCCGCAGGAAACGCCTCTGCTCCAGCAGGAAGATCTTTTGAGCAACATTG
                     AAGAA"
                     /label="CCCGGACGCGCAACAATTCTATTATCATGAAAATCAGGATAACTTGTAAG
                     CTACTTGTTGGTCAGAAAACACATGTCCTGTACCAACTACACATGTCCTGTACCAACT
                     AATTGTTTGTAGATTGAAATGGCAGGGGGATGAAGAAGCGCGCATTGACAGGTTTGTG
                     AGATCTTCAGTTCAAACCCAATGAAGTTTTATTGACTGGACTCCTAGATTCGATGGAC
                     GCGGGCTTCTGGACTTTGTCCCGACTGTTAATCCGGGCCAGCCAATAGAACCTGCTGA
                     AGATGACGAACTGGTGGAAGAACTCAACTTTGAGCGGTACAGGGATCTAGTGGAAAGT
                     GACAGGCTAGAGAGTAGGTTTCACGACTGTCATCCGGTACAGAATGCCTCTCACACTG
                     CTACTATTAGGGGTTGAAAGTTCTGTTCTGGATCGTATTGATGAAGAATGGAACGATC
                     TGTTGACAAAACAACGGGGAGACCCGAAGCAAGACAAGCAGCAGGGTTCTTCATGTAC
                     CCCATCCGCTGGCGCTTCTATTGGATATACGTATGAGGAGGGTCGAGTAGCCGATGAG
                     CCGCAGGAAACGCCTCTGCTCCAGCAGGAAGATCTTTTGAGCAACATTGAAGAA"
                     /note="Geneious type: Editing History Deletion"
ORIGIN      
        1 ttttcttgag aatgcaatgg agagactgag caaaacaaaa cgtccagcca acctttgagg
       61 acaatttccg tacctttaaa tctaacccag atttacctag ctttgacttt cgatttgtaa
      121 ggagatattc gatactttgg gcatctaact ttactctctt cgcgcgcggc gtgttgacgt
      181 gactggaggt tttggaagcg gcaactgctg tgaccttgga ccgcatactt cgacgaggag
      241 tgttaacttg ttcctctcta tcttctcctg tggctgcatc ttggctcact gtctcaacga
      301 catctagctt gcgtttatca ccggttgggg tgctgctgtc aacctgcacc tcgccaacga
      361 tcttcacttc agaatgcggg gttccagagt tacttcgctt tgttttaggg ggcatctcgg
      421 aggccactgt cgttatctca tgaataaccg cataaagcat agtgtggagg tgattgaaaa
      481 tggcactagg acccattatt ttccggatta atccggttaa ccatatcgca taatcagaac
      541 cccctctatc gctcaaagtg gtgtggcatg ctaatgtaac ttttttttaa actgcggtga
      601 ggcgcatgcc gaaggtctat aaaagggggg cctttgctct ctctcccctt cctcaccagt
      661 tcctcgactc tcaaagcatc tgtgcaactc ttctcatcgc gactgtcagt ctaatcatga
      721 gaatacagat gtggtggtgt cgaggacctc gtccgcccga cagcaaccgt gatcagaacc
      781 agctgcaacc aatcagatct gataacaaaa cctactatta tgctgccaca ttagttgagc
      841 ttggttggta tgtaccaatg gcatcatctc ttttcattct gtcattctgt cgctgacatg
      901 cagctttagt ctccaagcct tgtcactgaa gatcctccag cttgcgagtc tccccaatat
      961 tgcgaagact ctggcttcaa tgccatcaag agttctggat caaggcctag tagggaccgt
     1021 gtggtggtgg gcaattatcc ggttagaacc aaccgttacg tattgcgtgt ataattgcct
     1081 agtagtagtt agatagcttt tccgaaccgg ttgtcgccgg tttattccct ggtgtagtag
     1141 ctagtgccat tttctgtcac ctctacacta acaagcggaa agtcattgaa cggaggatgg
     1201 gtctgatcgt gctgaggcac gtgaatgtca tttaaaggct gccttcacgt cgatgcgttt
     1261 gtttaccttc ctctccccat atatcaaggt gtgagcaaaa acatagaaga atgtggcatg
     1321 ctgctgtacg tgagggcatt tccagctgct ttttttagtt cttctcgggg gcaactgaaa
     1381 tcggctacct attctagagg caacatgagc gaaaggtgaa tgcggttatg gttgatcaca
     1441 aagctagagc ggagcggaga gcaaagtact acaagtcgaa gctcgtcgat ccctcacagc
     1501 tacttcgcgt cactgggaca tcctgtaagt accttgtcgg aggtgaggtt tatacctagg
     1561 gtgccaatga gataactctc gatgccaggc aaactgta
//
LOCUS       NW_015971540.77_-_ghost_(reversed)        1605 bp    DNA     linear   UNA 13-MAY-2023
DEFINITION  Spizellomyces punctatus DAOM BR117 chromosome Unknown supercont1.4,
            whole genome shotgun sequence.
ACCESSION   geneious|urn:local:
VERSION     geneious|urn:local:.:1rs-g96hokv:39
KEYWORDS    .
SOURCE      .
  ORGANISM  .
FEATURES             Location/Qualifiers
     ghost_fanzor    complement(<1..>1605)
                     /created_by="gfaure"
                     /label="ghost"
     misc_feature    
                     /Original_Bases="CTTGCTCTCGGTAAATCCTCTATTCTGTTGGGTTCAGTCAT
                     CCATATCTAGGTTACCTGCAACAATTCTTCTTACCCAACAGCAAGTGAACATGACCAA
                     GCTCTGTTCGATAAGCGCTATTTTCCGGTTCGATAACTATTGCTTTCTCCAGCAACTT
                     GGTGCATCCGTCCAGTACCCTGTAATAAGGTTCAAGCAAGCCGATTAGAATGAACCAT
                     TGACAGGAGATGATAGGTAGAGAACGCACGTTGCCAGGCGGTTTGACAGGCGAATAAA
                     GGGCTGAGCAGTAGTATAATACAGTTGCGCATTGTGAGGCTCCAGCCTATCTAGAGTC
                     TGAGAAAAATTATTATTACACTTCATCCCAACTGGCCGTCCATCAGTCAAAATCAATC
                     ACCTGCTTGAGCTTGGCAATGTAAGATGCAGCCATTGCATATCCACCTTCTCTGCAGA
                     GCTGATTGAGGCACTGGGCAATCATCGCATCTATGCTATCAGGCATCAACCCTGCCAA
                     CCGCTGTGATGCTTCGTTGACTTGTTCCCAAGCACCCATTTCCAGCAATACATACACC
                     CGCTCGATGTAAGCTGGTATGAAACCAGGATAGTGTACAATGATTTGGGATGTGATAT
                     CTAGAGCGGGAGTTAATTGGCGACGATGTCGTCGGAGGTAATGCAGGCGACCCATGAG
                     AGCCTGCGGTTTTGAATACACTGTAAGCCGTTCTATTGAGGAAAACAACCCCACTTCA
                     CTGCACGCGGTACCTCCAAATCTTTAGGTCTCTTCTCCAAAGCACGATCCAGCCACGT
                     ATGTGCTTTCGCGGCGACGGAATCTTTTGGTGATGCCATGTCGATCCATCCCATGAGC
                     GTCAAAGCCTCAGTAGACCCGGAATTCATATCGAGCGCTTTCTTGACGTTCTCTTTGG
                     CCAGGTCAAGGAAGCCGCAGTGCCATTGAAACATTGCCGCTTGTATATGAGCGCGGTC
                     GGTTAGAGACGGTGAGTTACTGGCAATCGTCAATTTTGCCTCAAGCTCTTGAATTGCT
                     TCCCTGTCTGTTACATCTTAACAGACCGCCAACTTTCTTTGTGAAACAATGACATACG
                     GGCGTACCAACTAGTTTACACCGCTCGTG"
                     /label="CTTGCTCTCGGTAAATCCTCTATTCTGTTGGGTTCAGTCATCCATATCTA
                     GGTTACCTGCAACAATTCTTCTTACCCAACAGCAAGTGAACATGACCAAGCTCTGTTC
                     GATAAGCGCTATTTTCCGGTTCGATAACTATTGCTTTCTCCAGCAACTTGGTGCATCC
                     GTCCAGTACCCTGTAATAAGGTTCAAGCAAGCCGATTAGAATGAACCATTGACAGGAG
                     ATGATAGGTAGAGAACGCACGTTGCCAGGCGGTTTGACAGGCGAATAAAGGGCTGAGC
                     AGTAGTATAATACAGTTGCGCATTGTGAGGCTCCAGCCTATCTAGAGTCTGAGAAAAA
                     TTATTATTACACTTCATCCCAACTGGCCGTCCATCAGTCAAAATCAATCACCTGCTTG
                     AGCTTGGCAATGTAAGATGCAGCCATTGCATATCCACCTTCTCTGCAGAGCTGATTGA
                     GGCACTGGGCAATCATCGCATCTATGCTATCAGGCATCAACCCTGCCAACCGCTGTGA
                     TGCTTCGTTGACTTGTTCCCAAGCACCCATTTCCAGCAATACATACACCCGCTCGATG
                     TAAGCTGGTATGAAACCAGGATAGTGTACAATGATTTGGGATGTGATATCTAGAGCGG
                     GAGTTAATTGGCGACGATGTCGTCGGAGGTAATGCAGGCGACCCATGAGAGCCTGCGG
                     TTTTGAATACACTGTAAGCCGTTCTATTGAGGAAAACAACCCCACTTCACTGCACGCG
                     GTACCTCCAAATCTTTAGGTCTCTTCTCCAAAGCACGATCCAGCCACGTATGTGCTTT
                     CGCGGCGACGGAATCTTTTGGTGATGCCATGTCGATCCATCCCATGAGCGTCAAAGCC
                     TCAGTAGACCCGGAATTCATATCGAGCGCTTTCTTGACGTTCTCTTTGGCCAGGTCAA
                     GGAAGCCGCAGTGCCATTGAAACATTGCCGCTTGTATATGAGCGCGGTCGGTTAGAGA
                     CGGTGAGTTACTGGCAATCGTCAATTTTGCCTCAAGCTCTTGAATTGCTTCCCTGTCT
                     GTTACATCTTAACAGACCGCCAACTTTCTTTGTGAAACAATGACATACGGGCGTACCA
                     ACTAGTTTACACCGCTCGTG"
                     /note="Geneious type: Editing History Deletion"
     gene            complement(<1..375)
                     /locus_tag="SPPG_02764"
                     /db_xref="GeneID:27686327"
                     /label="gene"
     CDS             join(complement(339..365),complement(152..275),
                     complement(<1..89))
                     /locus_tag="SPPG_02764"
                     /codon_start=1
                     /product="uncharacterized protein"
                     /protein_id="XP_016610328.1"
                     /db_xref="GeneID:27686327"
                     /Original_Translation="MSADEDLAAINYFCRRKLFHHAYSLCDDRLKRKVG
                     DPLLLFWRAASTVFEGRPTEALRALESVQDKRDFLLAAPIAMIHAHERCKLVDREAIQ
                     ELEAKLTIASNSPSLTDRAHIQAAMFQWHCGFLDLAKENVKKALDMNSGSTEALTLMG
                     WIDMASPKDSVAAKAHTWLDRALEKRPKDLEALMGRLHYLRRHRRQLTPALDITSQII
                     VHYPGFIPAYIERVYVLLEMGAWEQVNEASQRLAGLMPDSIDAMIAQCLNQLCREGGY
                     AMAASYIAKLKQTLDRLEPHNAQLYYTTAQPFIRLSNRLATVLDGCTKLLEKAIVIEP
                     ENSAYRTELGHVHLLLEDLPRAREAYQHAASLDPHYVKALEGLIRCQLLSGHFDAAEE
                     QLELFNEFQMAMGKSAEMTYLSSVLAWYKYGDARKRLQYLKEAVEIELQLINAMPLSL
                     EYYVQVNPDFLLEMVKDYMEHCPSDPKREGEDVHPIIKIVLDLLEVVCKVNPGSVEAV
                     YHLAKAKFLAGDKASAQLAAARCLKLDNTYPKGYVLMGQIHLYDGHAKQAIQFLEMGL
                     SYNFQVRNIPLFHILKARVQITEGNYDEALATLQTAMSLPGMKEPMREGNRVPRMKRP
                     DHIPSIHERMTLYLELVDVHTKLKHVNEAAKVMQEAVQVFSGMPEQDRLVMAKAELAL
                     ARGEVDAALNQLATITMDQPYFIEAKRQMADIYLKYKNDKKAYARCYSELVERNPTVE
                     SCLLLGDAYMNLQEPEKAIAIYESAMDSSPEASVLASKIGKALVRTHNYSRAISYYES
                     ALANESPIGSILRYDLAQLYKKLQRYDDAEKILTEALEHPQTDEISDIELDISCQTLL
                     AQVYRCMQNPKKAVMALQEARDLQMRVLAKEAMAADTRPQRTKLADINYEIAELYSRD
                     LKEVDNALTHYNEAIENDEGHAKSILAVCQIYLSKGEVDSAQLQCSNLLRLDTTNEEA
                     TMLMAEIMYRSNSHAEAIFHFRSLLDRIPTHYTALVRLIEVLRRSGKLDEIPKYLKLA
                     EESTVKVNLHPGYHYCKGLHYRYSNSPHEALKEFNFCRRDTEWGERALYHMVEIFLNP
                     DNETTGGEALEGAADTSASGGKKGDSELLAILTADKLLKELPQNPKSLRTQVLECHAL
                     MATKQKVEIERALAKFAEILNTERDYVPALLGMAVGYMLLKQPPRARNQLKRIAKMEW
                     TSELADDFERSWILLADIYIQGGKYDLATDLLKRCLSQNRSCAKASEYLGFIMEKEAS
                     FKDAADHYEIAWQLDREANPAMGYKLAFNYMKAKKHVEAIDVCHKVLKLYPDYPKMRK
                     EILDKARASLRCP"
                     /label="uncharacterized protein CDS"
     mRNA            join(complement(339..375),complement(152..275),
                     complement(<1..89))
                     /locus_tag="SPPG_02764"
                     /product="uncharacterized protein"
                     /transcript_id="XM_016751049.1"
                     /db_xref="GeneID:27686327"
                     /label="uncharacterized protein mRNA"
     end             complement(458..487)
                     /original_coord="NW_015971540:961669_961640:1"
                     /label="end"
     gene            complement(1165..>1605)
                     /locus_tag="SPPG_02763"
                     /db_xref="GeneID:27686326"
                     /label="gene"
     mRNA            complement(1165..1570)
                     /locus_tag="SPPG_02763"
                     /product="hypothetical protein, variant"
                     /transcript_id="XM_016751047.1"
                     /db_xref="GeneID:27686326"
                     /label="hypothetical protein, variant mRNA"
     mRNA            complement(1165..1570)
                     /locus_tag="SPPG_02763"
                     /product="uncharacterized protein"
                     /transcript_id="XM_016751048.1"
                     /db_xref="GeneID:27686326"
                     /label="uncharacterized protein mRNA"
     end             1177..1206
                     /original_coord="NW_015971540:960950_960921:-1"
                     /label="end"
     CDS             complement(1381..1570)
                     /locus_tag="SPPG_02763"
                     /product="uncharacterized protein"
                     /protein_id="XP_016610327.1"
                     /db_xref="GeneID:27686326"
                     /Original_Translation="MSNRTLLRIQKELHDIQKDPEHQFHVWYNDENITH
                     VHALILGPPKTPYCLGMFDFVFNMGEDYPQGPPKVTAMTTGFGRVRFNPNIYSNGKVC
                     LSILGTWEARKAGEKWSAAHGILSVLISIQSLLSDKPFHNEPGHEHETDETVIEEYNQ
                     KIKHETLRVSLCDRLEEYLGWTTSNDSNRREGSKSIKRSFCNCQSQSPFIDIVKRMFL
                     MYYDIYLDVVDVESTKVRDGTAFKLARFEFGNNLMDGHYQYSSIRTRLEAIQKALLAE
                     TTQWIRESRQWLTSETTTASNLRSQFDQITASREYDGSILLELEEDNPFSWSVTIIGM
                     PMTQFDGGMFRAQIVFHDSFPEVAPRIRFVCEMFHPQVTRDGVPYYRVQRPEDVRQYL
                     DALKKLVSEEPLADPTTHLNPKAAMLYWGTKEQRRDYNRNARRAAQRSAEY"
                     /codon_start=3
                     /label="uncharacterized protein CDS"
     CDS             complement(1381..1570)
                     /locus_tag="SPPG_02763"
                     /product="hypothetical protein, variant"
                     /protein_id="XP_016610326.1"
                     /db_xref="GeneID:27686326"
                     /Original_Translation="MGEDYPQGPPKVTAMTTGFGRVRFNPNIYSNGKVC
                     LSILGTWEARKAGEKWSAAHGILSVLISIQSLLSDKPFHNEPGHEHETDETVIEEYNQ
                     KIKHETLRVSLCDRLEEYLGWTTSNDSNRREGSKSIKRSFCNCQSQSPFIDIVKRMFL
                     MYYDIYLDVVDVESTKVRDGTAFKLARFEFGNNLMDGHYQYSSIRTRLEAIQKALLAE
                     TTQWIRESRQWLTSETTTASNLRSQFDQITASREYDGSILLELEEDNPFSWSVTIIGM
                     PMTQFDGGMFRAQIVFHDSFPEVAPRIRFVCEMFHPQVTRDGVPYYRVQRPEDVRQYL
                     DALKKLVSEEPLADPTTHLNPKAAMLYWGTKEQRRDYNRNARRAAQRSAEY"
                     /codon_start=3
                     /label="hypothetical protein, variant CDS"
     misc_feature    1605^1606
                     /Original_Bases="AAATCAGTTATACACTCCCATACCGGTAGTACGGAACACCA
                     TCTCGTGTAACTTGTGGGTGAAACATTTCACAGACAAAGCGAATTCGTGGGGCGACCT
                     CAGGAAATGAGTCGTGGAAGACGATTTGAGCACGAAACTACAAAAAGGTAACTGAGAT
                     CATTTGCAGGCTTTGCGGGTCTTTCAACAGGGTGCACACCATTCCGCCGTCAAACTGT
                     GTCATGGGCATGCCTATAATCGTCACGGACCAGGAGAAAGGATTGTCCTCTTCAAGTT
                     CCAGCAGAATGGAACCATCGTATTCTCTCGACGCTGTTATCTGATCGAACTGTATCAC
                     ATGCATTTAGGAATGAGACATAACGGATACAAAATAACATGGCTCCGCACTTGACTTC
                     GCAGGTTGCTTGCAGTTGTAGTTTCGCTCGTTAACCACTGCCGAGATTCTCTTTGACC
                     AGCAACGAATGAGCAACCGTATGTCTCGGTAGCAGTCATTTTAAACCATCATTGCGTA
                     CCGTATCCACTGTGTCGTTTCTGCCAGCAAGGCTTTTTGTATCGCTTCCAACCGCGTT
                     CGAATCGAGGAATATTGATAGTGCCCTAAAAAAAATTGCATGGAGTTGGTTGCTGATG
                     ACGCAAGATGGGGTCATGGAACATACCATCCATCAAGTTGTTCCCAAACTCAAACCTG
                     GCCAGCTTGAATGCTGTAGTATTGTTCAAACAAGAACACTCAGCTTCAAAGGGGCGTA
                     TGTGGATAACGATTTGGCTAGACTCACCGGTCCCGTCTCGTACTTTTGTCGACTCAAC
                     GTCGACCACATCCTTGTGTTGTCAGGACATTATTCCGATATTATCTCGAGCGCTAGTT
                     CTCTTTAATTCACTTACCAGGTATATGTCATAGTACCTAAGTAAGATGTTAACAGAAG
                     GTCTTATTCTTGAAACAAATAGATGCACACCTACATGAGGAACATCCTCTTCACAATG
                     TCGATGAACGGAGATTGTGACTGACAGTTGCAAAAGCTGCGCTTGATTGATTTGCTAC
                     CTTCCCGCCTATTAGAATCATTACTGGTGGTCCAGCCTAGATACTGTGTGAAAGCACC
                     ATCTGAGAACTTTGCTAGCCGTTCGCGGATCAATCAGCACTAACCTCTTCGAGGCGAT
                     CACATAATGACACCCGTAACGTTTCTGAAGTTGACTTAAGTAAACAATCTATGCATGT
                     GCCAGAGTGGGCCTAAAATATTCTCACCGTGCTTTATCTTCTGATTGTATTCCTCAAT
                     TACAGTCTCATCTGTCTCATGCTCGTGCCCAGGTTCGTTGTGGAATGGCTAACGCACG
                     ATGGAAGTGCTTGATGAACAACGAAAGAACCACTTAATGCGCAGGAAATAAGTTTATC
                     AACCTTATCAGAAAGTAGGGACTGTATAGCTGAAGGTTCAAAGTTGAGGTT"
                     /label="AAATCAGTTATACACTCCCATACCGGTAGTACGGAACACCATCTCGTGTA
                     ACTTGTGGGTGAAACATTTCACAGACAAAGCGAATTCGTGGGGCGACCTCAGGAAATG
                     AGTCGTGGAAGACGATTTGAGCACGAAACTACAAAAAGGTAACTGAGATCATTTGCAG
                     GCTTTGCGGGTCTTTCAACAGGGTGCACACCATTCCGCCGTCAAACTGTGTCATGGGC
                     ATGCCTATAATCGTCACGGACCAGGAGAAAGGATTGTCCTCTTCAAGTTCCAGCAGAA
                     TGGAACCATCGTATTCTCTCGACGCTGTTATCTGATCGAACTGTATCACATGCATTTA
                     GGAATGAGACATAACGGATACAAAATAACATGGCTCCGCACTTGACTTCGCAGGTTGC
                     TTGCAGTTGTAGTTTCGCTCGTTAACCACTGCCGAGATTCTCTTTGACCAGCAACGAA
                     TGAGCAACCGTATGTCTCGGTAGCAGTCATTTTAAACCATCATTGCGTACCGTATCCA
                     CTGTGTCGTTTCTGCCAGCAAGGCTTTTTGTATCGCTTCCAACCGCGTTCGAATCGAG
                     GAATATTGATAGTGCCCTAAAAAAAATTGCATGGAGTTGGTTGCTGATGACGCAAGAT
                     GGGGTCATGGAACATACCATCCATCAAGTTGTTCCCAAACTCAAACCTGGCCAGCTTG
                     AATGCTGTAGTATTGTTCAAACAAGAACACTCAGCTTCAAAGGGGCGTATGTGGATAA
                     CGATTTGGCTAGACTCACCGGTCCCGTCTCGTACTTTTGTCGACTCAACGTCGACCAC
                     ATCCTTGTGTTGTCAGGACATTATTCCGATATTATCTCGAGCGCTAGTTCTCTTTAAT
                     TCACTTACCAGGTATATGTCATAGTACCTAAGTAAGATGTTAACAGAAGGTCTTATTC
                     TTGAAACAAATAGATGCACACCTACATGAGGAACATCCTCTTCACAATGTCGATGAAC
                     GGAGATTGTGACTGACAGTTGCAAAAGCTGCGCTTGATTGATTTGCTACCTTCCCGCC
                     TATTAGAATCATTACTGGTGGTCCAGCCTAGATACTGTGTGAAAGCACCATCTGAGAA
                     CTTTGCTAGCCGTTCGCGGATCAATCAGCACTAACCTCTTCGAGGCGATCACATAATG
                     ACACCCGTAACGTTTCTGAAGTTGACTTAAGTAAACAATCTATGCATGTGCCAGAGTG
                     GGCCTAAAATATTCTCACCGTGCTTTATCTTCTGATTGTATTCCTCAATTACAGTCTC
                     ATCTGTCTCATGCTCGTGCCCAGGTTCGTTGTGGAATGGCTAACGCACGATGGAAGTG
                     CTTGATGAACAACGAAAGAACCACTTAATGCGCAGGAAATAAGTTTATCAACCTTATC
                     AGAAAGTAGGGACTGTATAGCTGAAGGTTCAAAGTTGAGGTT"
                     /note="Geneious type: Editing History Deletion"
ORIGIN      
        1 agcatgaatc atcgcaatcg gcgctgctag gaggaaatcg cgcttatcct gcacactttc
       61 caaggcgcga agagcttccg tagggcggcc tgaggggagc acaacagagt tgttaaatgt
      121 aggattagct tatcatattt ataaaagtta ccttcgaaca cggtactagc ggcccgccag
      181 aagagaagaa gtggatcacc aactttcctc ttgaggcgat catcacatag tgaatatgca
      241 tgatggaata gtttcctgcg acagaaatag ttgatctatg tgtatagcat cataagaagc
      301 aaaataaatg agagcaaaag tgactgtgat atgcatacag ctgcaaggtc ctcgtctgca
      361 ctcatctggt tgaaattggt ggatggacgt gcttgcgacg tggtgcgtct aataagcgcg
      421 tgcttagctt cgtggcatgt cacatgacaa cacagcatag tgtggaggtg attgaaaatg
      481 gcactaggac tcattattat ccggctcaat ccggttaatc atatcgcata atcagcaccc
      541 ccatctactg ctcaaaacgg tgtggcatgt attgtaatgt tttttttttt tttttttaaa
      601 ctgcggtgag gcgcatgcca aaggtctgta aaaggggggc cttttccctc tttcctcttt
      661 acccatcctc gactcgcaag catctgcaca aacgctcatt gcgacctcat agcgacccac
      721 attgcaacct catcgtgact cggtcaacca tgagaacgcc gatgtggtgg tgttgaggac
      781 ctcgaccgcc cgacagcaac cgtgatcaga accagcggca accaatcgga tctgataaca
      841 aaacctacta ttatgctgcc acatttgttg agcttggttg gtatgtaccg atggcatcat
      901 ctcttttcat gtcattctgt cgctgacatg cagttttagt ctccaagtct tgtcactgaa
      961 catcctctgg cttgtgatgc tgcccagtcg attcgctcct ggatgcaaga gtctggcttc
     1021 aatgccatca agagttccag atcaaggcct agtagggacc gcgtgtggtg gtgggcaatt
     1081 atccggttag aaccaaccgt tacgtattgc gtgtataatt gcctagtagt agcttttccg
     1141 aaccggttgt cgccggttta ttccctggtg tagtagctag tgccagtttc tgtcacctct
     1201 acactaaaca actgaattga attgcaatac aaggcaccag gatgacaaaa atactgctgc
     1261 tgtacacttt ttatctctcc tagtctgaca tacgaccgac ggtatacgaa agaaaaaata
     1321 tgtaacaaga accatcagca aaaaaaggcg acgtctcttt actatgcaat tagtggtaat
     1381 ttaatattca gcgcttctct gagcagctcg tcttgcgttc ctgttgtaat ctctgcgctg
     1441 ctcctttgtt ccccaatata gcatggccgc tttagggttg aggtgcgttg ttggatctgc
     1501 caaaggctct tccgatacca gtttcttcag tgcgtcaagg tactgtcgca catcctccgg
     1561 tcgttgaaca ctacagtcat ggtaggttag catgtacaat tgttg
//
LOCUS       NW_015971550.24_-_ghost_(reversed)        1610 bp    DNA     linear   UNA 13-MAY-2023
DEFINITION  Spizellomyces punctatus DAOM BR117 chromosome Unknown
            supercont1.14, whole genome shotgun sequence.
ACCESSION   geneious|urn:local:
VERSION     geneious|urn:local:.:1rs-g96hokv:40
KEYWORDS    .
SOURCE      .
  ORGANISM  .
FEATURES             Location/Qualifiers
     ghost_fanzor    complement(<1..>1610)
                     /created_by="gfaure"
                     /label="ghost"
     misc_feature    
                     /Original_Bases="TACTGTAGACATGCTATGCGAAATAGATTTACGGACTGCCT
                     TTTCCTATTTCTTGGCATTCATCAGTGATATTCTATAAGCAGTCAAGTTGTGAGGCGA
                     TTGTTGTGCAAGTTATTCGGAGTTTATCTGAGAACTCCTTCTTGCCTCAACACCCAAT
                     CAACAGCCTCACCGACATCCTGAACAATCACTTGTGGCTTGTTCTTTTTGGTTAATGG
                     CATTCCGTCCCTGTATACACCCGACTTTACAAGAATGCCAACCCATCCATGAAGATTT
                     GCCCCGGCAATGTCTGAATCCGGGTTATCCCCGACCATATACACCTTTTTGACCTCTA
                     CACCCGCAGCGGCACTCAACATCTTTTCAGCAAACTCATACGTGGGAGATGAGGGTTT
                     TCCAAATTGTTTCTCAATGACAAGCGGGTTTCCGCTCAATCTTTTCCAGACTGCATTC
                     AAGGCAGTCACGAACGCGCCTTGACCGTACCGCGGCCACGGCCATTCATTACTCCACT
                     GAAAATCCGCATTCGAGGAGTACAAGGGTGTAGATTGGGAGTAGGGACGAGACGGTTG
                     GCGTGTTGTAATTAATCCAGATTGAGAGGCGAGTGTATCGGTGATGAGTTGGATGTCG
                     AGGCCCCAGTCTATTGGATCGTGGAAGATGAGGGTGGCGGATATGGGAGTTTGGGATA
                     GATCGTAAGGACATTGCTAGAAAATATTGACGAGTCAATCTAATGCATCCAATCACAA
                     AGGGGTCCCAATCAAGAACAGACCGTGTCGTCCACTTCGTCCCCAACAGAGCGATATG
                     GCCACATGCTTTTATCGAACGCCTTCATTTCCTTGGACGTTACCACATCGCTGAATCC
                     ATAGGATTGTGCAACATTTTTACACTCATCAGGTCCGACAACATGGACCAATTTGTTC
                     TTGTATTGGGGTGCCAGGTGACGCATCGGTGAATGGGATAGAACGATTTGCGATGGAT
                     GGATCTAGAAACATCGCCGTATTAGGATGCGGATTCGTTGGATTTTGAGTGTTTTTTT
                     TAGTACCTCAATACCGAGCTTTTGGGTTAATTTATGAGCTTTACTAGCTTCTGATTCT
                     CCGCCTGAATTCGTTAAAATAATGAATGGAATTTCTCTAAACGAAAGAGTCAATTGTA
                     TTCAATGGGTCCAAGCCAATTTCATCTCTTTCCACAACATACAACAAGCAGTTGTGAC
                     TTGTCGCAAAACCATG"
                     /label="TACTGTAGACATGCTATGCGAAATAGATTTACGGACTGCCTTTTCCTATT
                     TCTTGGCATTCATCAGTGATATTCTATAAGCAGTCAAGTTGTGAGGCGATTGTTGTGC
                     AAGTTATTCGGAGTTTATCTGAGAACTCCTTCTTGCCTCAACACCCAATCAACAGCCT
                     CACCGACATCCTGAACAATCACTTGTGGCTTGTTCTTTTTGGTTAATGGCATTCCGTC
                     CCTGTATACACCCGACTTTACAAGAATGCCAACCCATCCATGAAGATTTGCCCCGGCA
                     ATGTCTGAATCCGGGTTATCCCCGACCATATACACCTTTTTGACCTCTACACCCGCAG
                     CGGCACTCAACATCTTTTCAGCAAACTCATACGTGGGAGATGAGGGTTTTCCAAATTG
                     TTTCTCAATGACAAGCGGGTTTCCGCTCAATCTTTTCCAGACTGCATTCAAGGCAGTC
                     ACGAACGCGCCTTGACCGTACCGCGGCCACGGCCATTCATTACTCCACTGAAAATCCG
                     CATTCGAGGAGTACAAGGGTGTAGATTGGGAGTAGGGACGAGACGGTTGGCGTGTTGT
                     AATTAATCCAGATTGAGAGGCGAGTGTATCGGTGATGAGTTGGATGTCGAGGCCCCAG
                     TCTATTGGATCGTGGAAGATGAGGGTGGCGGATATGGGAGTTTGGGATAGATCGTAAG
                     GACATTGCTAGAAAATATTGACGAGTCAATCTAATGCATCCAATCACAAAGGGGTCCC
                     AATCAAGAACAGACCGTGTCGTCCACTTCGTCCCCAACAGAGCGATATGGCCACATGC
                     TTTTATCGAACGCCTTCATTTCCTTGGACGTTACCACATCGCTGAATCCATAGGATTG
                     TGCAACATTTTTACACTCATCAGGTCCGACAACATGGACCAATTTGTTCTTGTATTGG
                     GGTGCCAGGTGACGCATCGGTGAATGGGATAGAACGATTTGCGATGGATGGATCTAGA
                     AACATCGCCGTATTAGGATGCGGATTCGTTGGATTTTGAGTGTTTTTTTTAGTACCTC
                     AATACCGAGCTTTTGGGTTAATTTATGAGCTTTACTAGCTTCTGATTCTCCGCCTGAA
                     TTCGTTAAAATAATGAATGGAATTTCTCTAAACGAAAGAGTCAATTGTATTCAATGGG
                     TCCAAGCCAATTTCATCTCTTTCCACAACATACAACAAGCAGTTGTGACTTGTCGCAA
                     AACCATG"
                     /note="Geneious type: Editing History Deletion"
     gene            complement(<1..267)
                     /locus_tag="SPPG_07057"
                     /db_xref="GeneID:27690305"
                     /label="gene"
     CDS             complement(34..218)
                     /locus_tag="SPPG_07057"
                     /codon_start=1
                     /product="TIGR01456 family HAD hydrolase"
                     /protein_id="XP_016605626.1"
                     /db_xref="GeneID:27690305"
                     /Original_Translation="MAPVARFRFHALRRYSSISTCPTTSTAALAFDMDG
                     VLIRGGRAIPSAHRALQKLKGDNPLNREIPFIILTNSGGESEASKAHKLTQKLGIEIH
                     PSQIVLSHSPMRHLAPQYKNKLVHVVGPDECKNVAQSYGFSDVVTSKEMKAFDKSMWP
                     YRSVGDEVDDTQCPYDLSQTPISATLIFHDPIDWGLDIQLITDTLASQSGLITTRQPS
                     RPYSQSTPLYSSNADFQWSNEWPWPRYGQGAFVTALNAVWKRLSGNPLVIEKQFGKPS
                     SPTYEFAEKMLSAAAGVEVKKVYMVGDNPDSDIAGANLHGWVGILVKSGVYRDGMPLT
                     KKNKPQVIVQDVGEAVDWVLRQEGVLR"
                     /label="TIGR01456 family HAD hydrolase CDS"
     mRNA            complement(34..267)
                     /locus_tag="SPPG_07057"
                     /product="TIGR01456 family HAD hydrolase"
                     /transcript_id="XM_016755235.1"
                     /db_xref="GeneID:27690305"
                     /label="TIGR01456 family HAD hydrolase mRNA"
     end             complement(466..494)
                     /original_coord="NW_015971550:243021_242993:1"
                     /label="end"
     gene            complement(1142..>1610)
                     /locus_tag="SPPG_07056"
                     /db_xref="GeneID:27690304"
                     /label="gene"
     mRNA            complement(1142..>1610)
                     /locus_tag="SPPG_07056"
                     /product="hypothetical protein, variant"
                     /transcript_id="XM_016755233.1"
                     /db_xref="GeneID:27690304"
                     /label="hypothetical protein, variant mRNA"
     mRNA            complement(1142..>1610)
                     /locus_tag="SPPG_07056"
                     /product="uncharacterized protein"
                     /transcript_id="XM_016755234.1"
                     /db_xref="GeneID:27690304"
                     /label="uncharacterized protein mRNA"
     end             1153..1182
                     /original_coord="NW_015971550:242334_242305:-1"
                     /label="end"
     CDS             complement(1387..>1610)
                     /locus_tag="SPPG_07056"
                     /product="uncharacterized protein"
                     /protein_id="XP_016605625.1"
                     /db_xref="GeneID:27690304"
                     /Original_Translation="MKRDILIVGAGPSGLAALKALKQHNQTKSWKLVVA
                     EQRYGIGGVWLPSSLTPIPPDLPSSPIYDSLTTNLPHPVMAFYSHPFPRATPLFPGHP
                     VVLKYLQAFAERFALLSHIRFGHKVVGAEWDPRVQKWRTRFCTRKRNTPEMADASEHE
                     RAANASEEMYDAILVCSGHYHYPKTPDWPGVNEWTLHGRTLMHACYYRRPQPFRNKVV
                     LIVGAGPSGRDLSNEIASVARQVYHSVPWAWHPARSATPIVHTTSSGIALKPPIRRFH
                     SNAIEFEDGTQLTDVDIVIAATGYFYRYPFLPSNILYDPSQSPTAPSSASLFCDGSHV
                     EPLYQHMFPITPTSPAAPNLIFFGLPSKVVPFPLFEIQALVATNLLLGKKQLPPFDAF
                     QDIPHSHNLPNEKQFAYCNSLAEWGGVRDWQVKDWVVEMYAKKDILRKTWQEVERRGE
                     QHLQEWIGGVEGENEWVNVMRRLIALGEEQASQG"
                     /codon_start=1
                     /label="uncharacterized protein CDS"
     CDS             complement(1387..>1610)
                     /locus_tag="SPPG_07056"
                     /product="hypothetical protein, variant"
                     /protein_id="XP_016605624.1"
                     /db_xref="GeneID:27690304"
                     /Original_Translation="MGRMLIVLTKIATSRLPSSLTPIPPDLPSSPIYDS
                     LTTNLPHPVMAFYSHPFPRATPLFPGHPVVLKYLQAFAERFALLSHIRFGHKVVGAEW
                     DPRVQKWRTRFCTRKRNTPEMADASEHERAANASEEMYDAILVCSGHYHYPKTPDWPG
                     VNEWTLHGRTLMHACYYRRPQPFRNKVVLIVGAGPSGRDLSNEIASVARQVYHSVPWA
                     WHPARSATPIVHTTSSGIALKPPIRRFHSNAIEFEDGTQLTDVDIVIAATGYFYRYPF
                     LPSNILYDPSQSPTAPSSASLFCDGSHVEPLYQHMFPITPTSPAAPNLIFFGLPSKVV
                     PFPLFEIQALVATNLLLGKKQLPPFDAFQDIPHSHNLPNEKQFAYCNSLAEWGGVRDW
                     QVKDWVVEMYAKKDILRKTWQEVERRGEQHLQEWIGGVEGENEWVNVMRRLIALGEEQ
                     ASQG"
                     /codon_start=3
                     /label="hypothetical protein, variant CDS"
     misc_feature    1610^1611
                     /Original_Bases="TACAATATGCAAATTGTTTCTCGTTCGGCAGGTTATGCGAA
                     TGTGGGATATCCTGAAAGGCATCAAAGGGTGGAAGTTGCTTCTTACCTAACAGGAGAT
                     TAGTTGCAACAAGCGCTTGGATCTCAAACAATGGGAAAGGAACAACTTTGGACGGGAG
                     TCCAAAGAAGATGAGATTAGGAGCTGCAGGTGACGTCGGTGTTATCGGAAACATGTGC
                     TGGTAGAGAGGTTCAACATGAGAACCATCGCAAAAGAGGGAGGCACTTGAAGGCGCGG
                     TTGGAGATTGGGATGGATCGTAGAGGATATTGGAAGGTAAAAAAGGGTAACGATAGAA
                     ATAACCGGTGGCAGCAATGACAATATCAACGTCCGTCAGTTGTGTACCATCTTCAAAT
                     TCTATAGCATTCGAGTGGAATCTGCGGATGGGAGGCTTGAGAGCAATGCCTGACGATG
                     TCGTATGGACGATGGGTGTTGCAGATCGTGCAGGATGCCATGCCCAAGGAACAGAGTG
                     ATACACTTGTCGTGCAACTGACGCAATCTCATTGCTCAGATCTCTCCCTGAAGGGCCT
                     GCACCTACGATCAACACCACCTTGTTGCGAAAAGGTTGCGGTCGCCGATAGTAGCAAG
                     CATGCATCAAGGTTCGCCCATGCAGAGTCCACTCGTTGACGCCTGGCCAATCCGGCGT
                     TTTGGGATAGTGGTAGTGTCCAGAACACACTAGAATCGCGTCGTACATTTCCTCAGAC
                     GCGTTGGCTGCGCGTTCGTGTTCAGACGCGTCAGCCATTTCTGGCGTGTTCCTTTTCC
                     GCGTACAAAATCTTGTCCGCCATTTCTGAACACGAGGATCCCATTCTGCACCCACGAC
                     CTTGTGCCCAAAGCGAATGTGCGACAAGAGAGCAAACCGTTCCGCAAATGCCTGCAGG
                     TATTTCAATACGACGGGGTGACCGGGAAAAAGCGGAGTGGCTCGGGGGAACGGATGGG
                     AGTAGAACGCCATCACCGGATGAGGCAAATTTGTGGTGAGCGAGTCGTAGATCGGGGA
                     CGAGGGCAGGTCCGGTGGGATGGGCGTCAAAGACGACGGCAGCCTAGAAGTTGCAATT
                     TTTGTTAAAACAATCAACATTCGGCCCATCCGTTGTTCATGTGCAACTGCTGATCATA
                     GTTCAATTTTCAATACCAAACACCGCCGATTCCATATCGTTGTTCAGCGACGACAAGC
                     TTCCAGCTTTTTGTTTGATTGTGTTGCTTGAGTGCCTTCAATGCTGCCAGTCCTGAAG
                     GACCAGCTCCGACAATCAGAATATCCCTTTTCATCGTTTTGTGTTGACAAAGGATTCT
                     TCACGGTGGCTGGGAGTTTCAGGTTGAAGGAGGGGGGGAACCTTAACCTTTTTTCGTC
                     AGGGAATTTCAATAGCAGGGGGATGTTAATGAATGCAAGTGAAAGACGTTTGACCGCG
                     GTAGCGTTTAGCGTTGTTTTGCGTGAACAAAGCAAACCGCCAGTTGGAAAGGGGGGGC
                     CCACGGCGTCACGGCAAAAATCTACAAGTGGTAAGCCTCGTTCTTTAACTGCGTGGTT
                     TTCTTGCTGTGTTTGAGAGACATGAATTGTGCCAAATATCCATAGTAACACATTTAAT
                     GGCTGTGCCTCCTATGCCTTGTTCATCTCCATTTTTTTTGCTTTTTCCCACAAACACC
                     CCATCCGCTCAGCACCAACGAGAGAGAAAATGGGCTGAACAAAAGAGACAAGGATAAA
                     ATGTCTTGAAATTCCGTCCGTGGAGTGACCGTGGTGGGTGGTTCCAAGACACTGGATA
                     CTGGGTGCATGGGGTCCATAGCAAATACGGGTTCTAGACCCACAAGTCCCATGCGCTC
                     CCAATCATGGGTATGCCAATGACCAGGAGAACGGCAAAATGTCAACGTTCAAATAGAT
                     GG"
                     /label="TACAATATGCAAATTGTTTCTCGTTCGGCAGGTTATGCGAATGTGGGATA
                     TCCTGAAAGGCATCAAAGGGTGGAAGTTGCTTCTTACCTAACAGGAGATTAGTTGCAA
                     CAAGCGCTTGGATCTCAAACAATGGGAAAGGAACAACTTTGGACGGGAGTCCAAAGAA
                     GATGAGATTAGGAGCTGCAGGTGACGTCGGTGTTATCGGAAACATGTGCTGGTAGAGA
                     GGTTCAACATGAGAACCATCGCAAAAGAGGGAGGCACTTGAAGGCGCGGTTGGAGATT
                     GGGATGGATCGTAGAGGATATTGGAAGGTAAAAAAGGGTAACGATAGAAATAACCGGT
                     GGCAGCAATGACAATATCAACGTCCGTCAGTTGTGTACCATCTTCAAATTCTATAGCA
                     TTCGAGTGGAATCTGCGGATGGGAGGCTTGAGAGCAATGCCTGACGATGTCGTATGGA
                     CGATGGGTGTTGCAGATCGTGCAGGATGCCATGCCCAAGGAACAGAGTGATACACTTG
                     TCGTGCAACTGACGCAATCTCATTGCTCAGATCTCTCCCTGAAGGGCCTGCACCTACG
                     ATCAACACCACCTTGTTGCGAAAAGGTTGCGGTCGCCGATAGTAGCAAGCATGCATCA
                     AGGTTCGCCCATGCAGAGTCCACTCGTTGACGCCTGGCCAATCCGGCGTTTTGGGATA
                     GTGGTAGTGTCCAGAACACACTAGAATCGCGTCGTACATTTCCTCAGACGCGTTGGCT
                     GCGCGTTCGTGTTCAGACGCGTCAGCCATTTCTGGCGTGTTCCTTTTCCGCGTACAAA
                     ATCTTGTCCGCCATTTCTGAACACGAGGATCCCATTCTGCACCCACGACCTTGTGCCC
                     AAAGCGAATGTGCGACAAGAGAGCAAACCGTTCCGCAAATGCCTGCAGGTATTTCAAT
                     ACGACGGGGTGACCGGGAAAAAGCGGAGTGGCTCGGGGGAACGGATGGGAGTAGAACG
                     CCATCACCGGATGAGGCAAATTTGTGGTGAGCGAGTCGTAGATCGGGGACGAGGGCAG
                     GTCCGGTGGGATGGGCGTCAAAGACGACGGCAGCCTAGAAGTTGCAATTTTTGTTAAA
                     ACAATCAACATTCGGCCCATCCGTTGTTCATGTGCAACTGCTGATCATAGTTCAATTT
                     TCAATACCAAACACCGCCGATTCCATATCGTTGTTCAGCGACGACAAGCTTCCAGCTT
                     TTTGTTTGATTGTGTTGCTTGAGTGCCTTCAATGCTGCCAGTCCTGAAGGACCAGCTC
                     CGACAATCAGAATATCCCTTTTCATCGTTTTGTGTTGACAAAGGATTCTTCACGGTGG
                     CTGGGAGTTTCAGGTTGAAGGAGGGGGGGAACCTTAACCTTTTTTCGTCAGGGAATTT
                     CAATAGCAGGGGGATGTTAATGAATGCAAGTGAAAGACGTTTGACCGCGGTAGCGTTT
                     AGCGTTGTTTTGCGTGAACAAAGCAAACCGCCAGTTGGAAAGGGGGGGCCCACGGCGT
                     CACGGCAAAAATCTACAAGTGGTAAGCCTCGTTCTTTAACTGCGTGGTTTTCTTGCTG
                     TGTTTGAGAGACATGAATTGTGCCAAATATCCATAGTAACACATTTAATGGCTGTGCC
                     TCCTATGCCTTGTTCATCTCCATTTTTTTTGCTTTTTCCCACAAACACCCCATCCGCT
                     CAGCACCAACGAGAGAGAAAATGGGCTGAACAAAAGAGACAAGGATAAAATGTCTTGA
                     AATTCCGTCCGTGGAGTGACCGTGGTGGGTGGTTCCAAGACACTGGATACTGGGTGCA
                     TGGGGTCCATAGCAAATACGGGTTCTAGACCCACAAGTCCCATGCGCTCCCAATCATG
                     GGTATGCCAATGACCAGGAGAACGGCAAAATGTCAACGTTCAAATAGATGG"
                     /note="Geneious type: Editing History Deletion"
ORIGIN      
        1 gcccgtacgg cagacagtaa tcagctcaca cacctattca atgggttatc acccttcaac
       61 ttttgcaatg cacgatgggc acttgggatc gcccttccac cgcgaattag gacgccatcc
      121 atgtcaaagg cgagagcggc tgtggatgta gtcgggcatg ttgagatgct actgtatcga
      181 cggagggcat ggaagcggaa gcgtgcaaca ggggccatat ctgggtggga agactgggct
      241 cgcagatggg ttgaactcgt tgttcactga tggttctccc actgacggcg cagtcacaat
      301 ctgacgatca ggatacgtaa gcggcgcaga ctttccactc ctgcactcaa cccaatatgg
      361 aggttagaat gcattgattc acttaaatgc acgcagtcac tgccccgtag ttgcagtgtg
      421 ccgttggtta gcggtgttac tgtgccttaa tcttaacttt atccatagtt tggaggtgat
      481 tgaaaatggc actaagattc attattatcc ggctcactcc ggttaatcat atcgcataat
      541 cagcaccccc tctatcgctc aaaacggtgt ggcatgcatg taatgttttt tttttttttt
      601 tttttttaaa ctgcggtgag gcgcatgcca aaggtctata aaagggggac cttctgtctc
      661 tttcctcttg tttctttatc cctcgactca aagcatctgc ccaactctca tcagtcatga
      721 gaacgccgat gtggtggtgc cgaggacctc gaccgcccga cagcaatcgt gatcagaacc
      781 agcggcaacc aattggatcc gataacaaag cctactatta tgctgctaca cttgttgagc
      841 ttggttggta agtaccaatg gcatcatctc ttttcatatt gttctctcgc tgacatgccg
      901 ttttagtctc caagtcttgt cactgaacat cctctggctt gtgacgctgc ccagtcgatt
      961 cgctcctgga tgcaagagtc tggcttcaat gccatcaaga gttctggatc aaggcctagt
     1021 agggaccgcg tgtggtggtg ggcaattatc cggttagaac caaccgttac gtattgcgtg
     1081 tataattgcc tagtagtagc ttagttagct tttccgaacc ggttgtcgcc ggtttattcc
     1141 ctggtgtagt agctagtgcc agtttctgtc acctctacac taatcacaga actattactg
     1201 cgggtggaat atagacaatc agttagaatt tcagtttttg cccagggtaa atgatgtgtg
     1261 aggcccaatc tcttcctgta ctatggagat atcagaatat gcaagattct ataaatgacc
     1321 gtcgaagggt gctgcatccg aggacggtag ccattcaggc tttagacgta ttgaatatac
     1381 tcctaatcac ccctgactgg cctgttcttc tcccaatgcg attaatcgtc tcataacatt
     1441 gacccactca ttctctcctt ccacgcctcc aatccactct tggaggtgct gctcacctcg
     1501 tctttcaacc tcctgccaag ttttccgcag aatatctttt ttagcgtaca tttccactac
     1561 ccagtccttg acctgccaat ctcttacgcc accccattca gcaaggctat
//
LOCUS       NW_015971545.44_-_ghost_(reversed)        1427 bp    DNA     linear   UNA 13-MAY-2023
DEFINITION  Spizellomyces punctatus DAOM BR117 chromosome Unknown supercont1.9,
            whole genome shotgun sequence.
ACCESSION   geneious|urn:local:
VERSION     geneious|urn:local:.:1rs-g96hokv:41
KEYWORDS    .
SOURCE      .
  ORGANISM  .
FEATURES             Location/Qualifiers
     gene            <1..1108
                     /locus_tag="SPPG_09285"
                     /db_xref="GeneID:27692410"
                     /label="gene"
     ghost_fanzor    complement(<1..>1427)
                     /created_by="gfaure"
                     /label="ghost"
     mRNA            join(<1..39,107..285,354..646,706..1108)
                     /locus_tag="SPPG_09285"
                     /product="uncharacterized protein"
                     /transcript_id="XM_016757443.1"
                     /db_xref="GeneID:27692410"
                     /label="uncharacterized protein mRNA"
     misc_feature    
                     /Original_Bases="CCTGAATGTTCAGCATGTAACCGTCAACCTTGCGGCCCTGC
                     ATCTCGTAGTAAGCATCTTCAGCATCCCTGGGGTCCTCGAACTCAACAAACGCATAAC
                     TGCTAAGCCAATCCGGTCATCAAGGCGAGAGAGAAACGCGAAGGTGAGAGGGAAGGGA
                     AGGGAGGGTATAGATTAGACAACTTGCAACGTAAGAAATCGATACGATCGCCCGCCGC
                     GCAAAGGACTCGACTATTGTGAATCGTCCTCGTCCGCACGAGCGATACTTCTTTCAAA
                     AGAAAGACTGACGGTGGATATGAGCATACTACATATCAATATCGATACTTACGGCTTG
                     GCCGCAGCTCCCCTTGGAGCGGGAATGTCACAACGGACAAGCCTGCCATACCTGGAAT
                     TACGGCAAGTGGAAGCTGTGAGCGCGGAAGAGTATGGAACGACGATCGGGGAAGCGCG
                     GAACCGTTACCTCTCGAATTCAAAGGCGAGATCCCTGGCACGTGTACGAGAGCCAATG
                     CCAGCAACAAAGAGAGTCGTGCGTCTGTGGCTCATTGTCAAGAGAATGCGACAGCTGT
                     GAAAACAAAAATGATTTCCAAGAGATGGAAATGGGACAAACAGATGGAGAGGGGGCAA
                     CACTGAAAAAGGTTTTGAAAGCGGGTTTGGTGTGATAGAAAATTAACCACGTGATGTA
                     AGGTGCAGCCAATCACACGCGCGGAAGGTAATTGTTGTCCGAAGGCTTCGGTCTTCGC
                     CATTCGCCATGGCCATGCAGTGCTTTCTTGCTCACGTCGTATTTCGTATCTGATCTCG
                     TTGGTTGTTGTTTAAACTATCTCTGGTGTTGAGAACCGATGCAGTGCTCAAGGGGTGT
                     ATAATCAATGCATTAAAAGTTGCGGCAGACTGCAGATTCTGTTTGAAATCTTCCAAAA
                     ACATTTAAAAACACTTTTCATGACAGCTCAGTTCCAATGATTGACATTAAACAACCCC
                     GACTATTCTTCCAGTATTTCTTTCAATTCTTCATCATTTTTGATATCCGGCCTTTCCG
                     GATCAAACTCTTCATCCGCAATTTCTGCCTCAAGCTTGGGATCGACCTTTTCGCCCGT
                     ACGCTTTTCGTGGAGCTTGTGAATGCAAGTACGGTCGATTTAGTTGAGGGTATCACTG
                     AGCGGACTCTTACAAGATGGTTGAACTGCAAACCTCGGCAAATTTCTCTGCAGCATGA
                     AGCCGGCCTTTCGGATAGTTGCCTTGATTATGGGCTGCGGCCTACAAGACACAAAACC
                     TGATTGAATCTTCCACTCGTTATATTTAAAGCAACTAAACACTGCATTGGAACCTTGT
                     AGGAACGCTCTCGACGACCTTCGGGATCGTCTGCCTCAGCGGG"
                     /label="CCTGAATGTTCAGCATGTAACCGTCAACCTTGCGGCCCTGCATCTCGTAG
                     TAAGCATCTTCAGCATCCCTGGGGTCCTCGAACTCAACAAACGCATAACTGCTAAGCC
                     AATCCGGTCATCAAGGCGAGAGAGAAACGCGAAGGTGAGAGGGAAGGGAAGGGAGGGT
                     ATAGATTAGACAACTTGCAACGTAAGAAATCGATACGATCGCCCGCCGCGCAAAGGAC
                     TCGACTATTGTGAATCGTCCTCGTCCGCACGAGCGATACTTCTTTCAAAAGAAAGACT
                     GACGGTGGATATGAGCATACTACATATCAATATCGATACTTACGGCTTGGCCGCAGCT
                     CCCCTTGGAGCGGGAATGTCACAACGGACAAGCCTGCCATACCTGGAATTACGGCAAG
                     TGGAAGCTGTGAGCGCGGAAGAGTATGGAACGACGATCGGGGAAGCGCGGAACCGTTA
                     CCTCTCGAATTCAAAGGCGAGATCCCTGGCACGTGTACGAGAGCCAATGCCAGCAACA
                     AAGAGAGTCGTGCGTCTGTGGCTCATTGTCAAGAGAATGCGACAGCTGTGAAAACAAA
                     AATGATTTCCAAGAGATGGAAATGGGACAAACAGATGGAGAGGGGGCAACACTGAAAA
                     AGGTTTTGAAAGCGGGTTTGGTGTGATAGAAAATTAACCACGTGATGTAAGGTGCAGC
                     CAATCACACGCGCGGAAGGTAATTGTTGTCCGAAGGCTTCGGTCTTCGCCATTCGCCA
                     TGGCCATGCAGTGCTTTCTTGCTCACGTCGTATTTCGTATCTGATCTCGTTGGTTGTT
                     GTTTAAACTATCTCTGGTGTTGAGAACCGATGCAGTGCTCAAGGGGTGTATAATCAAT
                     GCATTAAAAGTTGCGGCAGACTGCAGATTCTGTTTGAAATCTTCCAAAAACATTTAAA
                     AACACTTTTCATGACAGCTCAGTTCCAATGATTGACATTAAACAACCCCGACTATTCT
                     TCCAGTATTTCTTTCAATTCTTCATCATTTTTGATATCCGGCCTTTCCGGATCAAACT
                     CTTCATCCGCAATTTCTGCCTCAAGCTTGGGATCGACCTTTTCGCCCGTACGCTTTTC
                     GTGGAGCTTGTGAATGCAAGTACGGTCGATTTAGTTGAGGGTATCACTGAGCGGACTC
                     TTACAAGATGGTTGAACTGCAAACCTCGGCAAATTTCTCTGCAGCATGAAGCCGGCCT
                     TTCGGATAGTTGCCTTGATTATGGGCTGCGGCCTACAAGACACAAAACCTGATTGAAT
                     CTTCCACTCGTTATATTTAAAGCAACTAAACACTGCATTGGAACCTTGTAGGAACGCT
                     CTCGACGACCTTCGGGATCGTCTGCCTCAGCGGG"
                     /note="Geneious type: Editing History Deletion"
     end             complement(276..305)
                     /original_coord="NW_015971545:458446_458417:1"
                     /label="end"
     end             952..981
                     /original_coord="NW_015971545:457770_457741:-1"
                     /label="end"
     misc_feature    1427^1428
                     /Original_Bases="GTGGCACCGTTGGCCTCCAACCAGTCTTGCGCCTTCTTCAA
                     TGCATCCTGGATTTGCTTCTTGTCGTCACCCTCAAGTTTACCACCGAGCTGGGAGTCG
                     TCAGAGAGCTGGTTCTTCAAAGAGTACACATAGCTGTCAAAAGCGTTCTTGGCTTCGA
                     TTTTCTCCTTGGTGAGACGGTCCTCTTCGGCAAACTTCTCGGCCTCTTGTACCATGCG
                     GTCAATCTCTTCCTGACTCAGGCGATCCTTGTCGTTCTTGATTGTAATGGATTCACTC
                     TTGCCTGTGCCCTTATCCACGGCTGAGACTGTAAGGAGACCGTTCGCGTCAAGTGCGA
                     AAGTAACTTCAATCTGAGGAACCCCTCGAGGAGCTGGAGGAATGCCGTTAAGTTCAAA
                     TTTGCCGAGAAGATTGTTGTCCTTGGTCAATGGACGCTCGCCCTCGAACACTTGGATC
                     AAGACGGTAGGCTGGTTGTCCGCAGCAGTAGAGAAGATTTGAGATTTCTTGTTGGGCA
                     CGGCAGTGTTACGAGGAATCAGTTTCGTCATCACGCCACCAGTAGTTTCGATACCCAA
                     GGTGAGAGGGTTCACGTCAACGAGGAGTACATCGTTGAGTTCAGGGCTG"
                     /label="GTGGCACCGTTGGCCTCCAACCAGTCTTGCGCCTTCTTCAATGCATCCTG
                     GATTTGCTTCTTGTCGTCACCCTCAAGTTTACCACCGAGCTGGGAGTCGTCAGAGAGC
                     TGGTTCTTCAAAGAGTACACATAGCTGTCAAAAGCGTTCTTGGCTTCGATTTTCTCCT
                     TGGTGAGACGGTCCTCTTCGGCAAACTTCTCGGCCTCTTGTACCATGCGGTCAATCTC
                     TTCCTGACTCAGGCGATCCTTGTCGTTCTTGATTGTAATGGATTCACTCTTGCCTGTG
                     CCCTTATCCACGGCTGAGACTGTAAGGAGACCGTTCGCGTCAAGTGCGAAAGTAACTT
                     CAATCTGAGGAACCCCTCGAGGAGCTGGAGGAATGCCGTTAAGTTCAAATTTGCCGAG
                     AAGATTGTTGTCCTTGGTCAATGGACGCTCGCCCTCGAACACTTGGATCAAGACGGTA
                     GGCTGGTTGTCCGCAGCAGTAGAGAAGATTTGAGATTTCTTGTTGGGCACGGCAGTGT
                     TACGAGGAATCAGTTTCGTCATCACGCCACCAGTAGTTTCGATACCCAAGGTGAGAGG
                     GTTCACGTCAACGAGGAGTACATCGTTGAGTTCAGGGCTG"
                     /note="Geneious type: Editing History Deletion"
ORIGIN      
        1 aatcgtagcc gttgatggat ggagactcat tttaacttgg tttgtatgac gcttctgaac
       61 ttttgttcaa gctgaaagtt gctagtcgta aatggtatta tcatagttat taaggcgctt
      121 atttggctca ttgttgagtc gatgggcgtc acaatcggca agcccgcaac tgatcgttac
      181 gtacaaccat cgttctcatc acgcaagctc catggccaac agtactaacg atattcggca
      241 cgtaccctga cacttgtgtc aagattcaca tcacatagtg tggaggtgat tgaaaatggc
      301 actaggattc attattatcc ggctcactcc ggttaatcat atcgcataat cagcaccccc
      361 tctatcgctc aaaacggtgt ggcatgcatg taatgttttt ttttttaaac tgcggtgagg
      421 cgcatgccaa aggtctataa aagggggacc ttctgtctct ttcctcttgt ttctttatcc
      481 ctcgactcaa agcatctgcc caactctcat cagtcatgag aacgccgatg tggtggtgcc
      541 gaggacctcg accgcccgac agcaatcgtg atcagaacca gcggcaacca attggatccg
      601 ataacaaagc ctactattat gctgctacac ttgttgagct tggttggtaa gtaccaatgg
      661 catcatctct tttcatattg ttctgtcgct gacatgcagt tttagtctcc aagtcttgtc
      721 actgaacatc ctctggcttg tgacgctgcc cagtcgattc gctcctggat gcaagagtct
      781 ggcttcagtg ccatcaagaa ttccagatca aggcctagta gggaccgcgt gtggtggtgg
      841 acaattatcc ggttagaacc aaccgttacg tattgcgtgt ataattgcct agtagtagct
      901 tagttagctt ttccgaaccg gttgtcgccg gtttattccc tggtgtagta gctagtgcca
      961 ttttctgtca cctctacact aaaggctacc atgaaacatt gtgatttgca accagataac
     1021 aatacaatac aatggtaaaa taaaaagaca gtcaatccaa aagaatgaaa aaggagaaac
     1081 gtgaaaacgt gttctatgta acaagcaaaa gaaaatagcc aaccatcccc atttatacac
     1141 gttggaagca taatagagct atatgaaatc caagcagatt ttcagagaat cactacacag
     1201 tgctctgcgg ctcacatgag gacgtctaat caaataacat gcagtgtgcc cccaaattcc
     1261 aacacccatt cccaaagact cgacagtctt acaattcgtc gtggtcgtgg gcttcttcct
     1321 ccgatgcacc accttcttca ccagtctgct ggtagagttt ggcagtgatg gggttcacca
     1381 cagcctcgag ttcgctcttc tgctcttcga ggtcctcctt cgtagcg
//
LOCUS       NW_015971541.72_-_ghost        1612 bp    DNA     linear   UNA 13-MAY-2023
DEFINITION  Spizellomyces punctatus DAOM BR117 chromosome Unknown supercont1.5,
            whole genome shotgun sequence.
ACCESSION   geneious|urn:local:
VERSION     geneious|urn:local:.:1rs-g96hokv:42
KEYWORDS    .
SOURCE      .
  ORGANISM  .
FEATURES             Location/Qualifiers
     ghost_fanzor    <1..>1612
                     /created_by="gfaure"
                     /label="ghost"
     misc_feature    
                     /Original_Bases="CCACCCAACGACAACATTTTCCCACGCTCTCTCTCTCCATG
                     ACGAGCGCCAGCGAGTCATGGCCCTATCCGTCACCCGAACGCGAACACAAACGCGAAC
                     GCAACAATACGCCAAGAAAGTTGTGTGAGAGAGAGCATTCCCACCCAGCGACAAAATG
                     TTCCCACGCTCTCTCTCTCCATGACGAGCGCTAGCGAGTCATGCCCTATCCGTCACCC
                     GAACTCGAATGCGAACGCAACGAACGCTAATCCCGAACCCTAAAACCCGAACGCGAAC
                     ACGAACGCTAAACCCAAACTCTAAAATCCGAATCCTAAAACCCGAATCCTAAAACCCA
                     AACCCTAAAACCCGAACGCGAACGCTAAACCCAAACCCTAGAACCCAACCTAAACCCG
                     AACCCTAAAACCCAAACTCTAAAACCCGAACGCTAACCCAAACCCTAAAACCCTAAAC
                     CTAACCCAAACTCCAAGCCCTCTCTCTGCTGCCCTCGCTAACGCTCAGGGAGCATCGT
                     ACTCACATGCAAAGCAGCGAAGCACTGGTCTGGGCAGCAGTCACGTTAAACCTCTGAT
                     TCTTGAAATAGAGACCACCTGCGAGAAAGGATGCACCTAGGACCAAGAGCAGATTGGA
                     GAGGATACTCCCCAAT"
                     /label="CCACCCAACGACAACATTTTCCCACGCTCTCTCTCTCCATGACGAGCGCC
                     AGCGAGTCATGGCCCTATCCGTCACCCGAACGCGAACACAAACGCGAACGCAACAATA
                     CGCCAAGAAAGTTGTGTGAGAGAGAGCATTCCCACCCAGCGACAAAATGTTCCCACGC
                     TCTCTCTCTCCATGACGAGCGCTAGCGAGTCATGCCCTATCCGTCACCCGAACTCGAA
                     TGCGAACGCAACGAACGCTAATCCCGAACCCTAAAACCCGAACGCGAACACGAACGCT
                     AAACCCAAACTCTAAAATCCGAATCCTAAAACCCGAATCCTAAAACCCAAACCCTAAA
                     ACCCGAACGCGAACGCTAAACCCAAACCCTAGAACCCAACCTAAACCCGAACCCTAAA
                     ACCCAAACTCTAAAACCCGAACGCTAACCCAAACCCTAAAACCCTAAACCTAACCCAA
                     ACTCCAAGCCCTCTCTCTGCTGCCCTCGCTAACGCTCAGGGAGCATCGTACTCACATG
                     CAAAGCAGCGAAGCACTGGTCTGGGCAGCAGTCACGTTAAACCTCTGATTCTTGAAAT
                     AGAGACCACCTGCGAGAAAGGATGCACCTAGGACCAAGAGCAGATTGGAGAGGATACT
                     CCCCAAT"
                     /note="Geneious type: Editing History Deletion"
     end             complement(505..534)
                     /original_coord="NW_015971541:1227525_1227496:-1"
                     /label="end"
     end             1227..1256
                     /original_coord="NW_015971541:1228247_1228218:1"
                     /label="end"
     misc_feature    1612^1613
                     /Original_Bases="TATCATTATTCTCTCTCTCTCTCTCTCTACTCTCTACTCTC
                     TCTCTCTCTCTCTCTCTCTCTCTCTCTCTCTCTAATTGCATTCCCACATCGCCTTCTT
                     CTTTCATGGTGACATATCTACTAAGCATTTTATTATACTCTTTATAGAATTGTCAAGT
                     GGGGGAAGCCACGGTTTCTATTTTGATTAGTTATTCTCTTCTTTATTCTTCTTGTTTC
                     TCTCTCATCTCTCTTCTTGTTCTTGTTCTTCTTGCAACTGGGCTAAATGAATACGCAT
                     CAGCCTTTGGTCGCTACAACGAGCAGTCTCAGTCCTGCTCTCTTTGAGGCACTCGCTG
                     CAAAACACGGCAACTTGCTACACTTGGGGGGCACAAAGCGTCCTAGCGTGCAGGATGA
                     GGGTGTTCGCAAGAACCACGCTCACTTGCCCACTCCCATTGAGGGTATGTGCGTTTGG
                     AATTACACAACTACTAGTCACTCTTGTTGAGACTCTATTTTTGTCGCTCGCTAGACGG
                     ACTGCAGGGGACACCTCTGAAAAAAAAACCAGGTCGCAAGCCCGCCACCACAGAGCCC
                     GCCAATAAGCGCACGGCTCAAAACAGAGCCGCTCAGCGTGCTTTTAGAGAGCGCAAGG
                     AACGCTATGTCAAGGAACTCGAAACGCGTGTCGCTCAGTTGGAACAAGCACAGACAAA
                     GGCAGAAACGGGGGAACTCGTTGATGAAAACTCTAAACTACGCCAACGAGTAGAAGAG
                     CTCGAGACGGAAAATAAATTGTTGCGTGAAGTGTCGTCCTTTACTTTTGAATTCCCAC
                     CTCAACCGTCATCACAGCAACAACAACAACAACAACAATCAGAACAACAACAAAATCT
                     TACACCAGTCTCGGACACCCCTAAATCGATTCCCTTTCACTTTGATCAACCCAACGGC
                     TCTGCAAATCATAAAGACGCTCCCATTTCTCCTGCCTCCATTATCCAGAGCGAGCCCA
                     CTCCCTTTACGAACCACTCCTCTCCCTTTTCCACAAACAGCGCCAACAATGACCTTCC
                     AGGCCTCGAAGCGGAATCCTACTCTCTTTTCGACGACTTGGCCAGTTCGACGTTGTCG
                     GTCGTGTCGGATGCAGAAGTGCGAGACGAAAATGACCTCGACGCTCTCCTCGGTGGCA
                     TTCCTCTTGGACAATTTTCATTTACTGAACCCATCCAGTCTATATCTCAACAATCGCA
                     ACAGCAGCAACGACAACAACAACCACAACAACAACAACAAGCAGCGTTTTACAATGAG
                     CCCAACCCGTTTTCAGCCACCTTTTCCAACCCTTTTACCACTGAAAACCTCATTTTC"
                     /label="TATCATTATTCTCTCTCTCTCTCTCTCTACTCTCTACTCTCTCTCTCTCT
                     CTCTCTCTCTCTCTCTCTCTCTCTAATTGCATTCCCACATCGCCTTCTTCTTTCATGG
                     TGACATATCTACTAAGCATTTTATTATACTCTTTATAGAATTGTCAAGTGGGGGAAGC
                     CACGGTTTCTATTTTGATTAGTTATTCTCTTCTTTATTCTTCTTGTTTCTCTCTCATC
                     TCTCTTCTTGTTCTTGTTCTTCTTGCAACTGGGCTAAATGAATACGCATCAGCCTTTG
                     GTCGCTACAACGAGCAGTCTCAGTCCTGCTCTCTTTGAGGCACTCGCTGCAAAACACG
                     GCAACTTGCTACACTTGGGGGGCACAAAGCGTCCTAGCGTGCAGGATGAGGGTGTTCG
                     CAAGAACCACGCTCACTTGCCCACTCCCATTGAGGGTATGTGCGTTTGGAATTACACA
                     ACTACTAGTCACTCTTGTTGAGACTCTATTTTTGTCGCTCGCTAGACGGACTGCAGGG
                     GACACCTCTGAAAAAAAAACCAGGTCGCAAGCCCGCCACCACAGAGCCCGCCAATAAG
                     CGCACGGCTCAAAACAGAGCCGCTCAGCGTGCTTTTAGAGAGCGCAAGGAACGCTATG
                     TCAAGGAACTCGAAACGCGTGTCGCTCAGTTGGAACAAGCACAGACAAAGGCAGAAAC
                     GGGGGAACTCGTTGATGAAAACTCTAAACTACGCCAACGAGTAGAAGAGCTCGAGACG
                     GAAAATAAATTGTTGCGTGAAGTGTCGTCCTTTACTTTTGAATTCCCACCTCAACCGT
                     CATCACAGCAACAACAACAACAACAACAATCAGAACAACAACAAAATCTTACACCAGT
                     CTCGGACACCCCTAAATCGATTCCCTTTCACTTTGATCAACCCAACGGCTCTGCAAAT
                     CATAAAGACGCTCCCATTTCTCCTGCCTCCATTATCCAGAGCGAGCCCACTCCCTTTA
                     CGAACCACTCCTCTCCCTTTTCCACAAACAGCGCCAACAATGACCTTCCAGGCCTCGA
                     AGCGGAATCCTACTCTCTTTTCGACGACTTGGCCAGTTCGACGTTGTCGGTCGTGTCG
                     GATGCAGAAGTGCGAGACGAAAATGACCTCGACGCTCTCCTCGGTGGCATTCCTCTTG
                     GACAATTTTCATTTACTGAACCCATCCAGTCTATATCTCAACAATCGCAACAGCAGCA
                     ACGACAACAACAACCACAACAACAACAACAAGCAGCGTTTTACAATGAGCCCAACCCG
                     TTTTCAGCCACCTTTTCCAACCCTTTTACCACTGAAAACCTCATTTTC"
                     /note="Geneious type: Editing History Deletion"
ORIGIN      
        1 aaacttgctt gaacgactgt aatcaagcca ttgtggagag caatgagacc gacaatcaat
       61 tcgacagcgt ttccaaatgt ggcattcaag agtcccccaa ttgtctcgtt tgtcctgaga
      121 gcgagttcct ctgttgcgag accaagaagc ttggccatgg gcaagagagc catgaaatta
      181 aaagcaaaag tcaatgcatc tggccagtcc aatattcccg agaggatgcc aagaggacaa
      241 aagatgagaa gaatattgat ccagtttgat aagaaaatgt agcgaaggga agttgaccaa
      301 gagggaggag gaggaccgaa tatgaatcca gcgtcagagt ctgagcgaga gacgtttctc
      361 aagcgaggag aagcagaagc aggtatagct ccatatgcag cgggcattgt gtgtgttccg
      421 tttgtagaaa cgagtgtgtg tgtgtggaga gagagagaaa gagtaagatg aaagtcaaaa
      481 gtcacatgat aatgagaaca cgcatagtgt ggaggcgatt gaaaatggca ctaggaacca
      541 ttattatccg gattaatccg gttaatcata tcgcataatc agaacccccc tctatcgctc
      601 agattggtgt ggcatgtatt gtaatgtttt ttttttttaa actgcggtga ggcgcatgcc
      661 caaaggtcta taaaaggggg gccatttccc tctttcctct ttacccatcc tcgactcgaa
      721 gcatctgcgc aacgctcatt gcgacccaca ttgcaacctc atagcaaccc acacaacctc
      781 atcgcgactc ggtcaaccat gagaacgccg atgtggtggt gtcgaggacc tcgaccgccc
[truncated: 832,181 more chars]
