# Supplementary material for: Fanzor is a eukaryotic programmable RNA-guided endonuclease
Source: Nature. 2023 Jun 28;620(7974):660–8. doi: 10.1038/s41586-023-06356-2 (PMC10432273; doi:10.1038/s41586-023-06356-2)
Supplement: Supplementary file 8 — Fz loci in G. theta. [file 41586_2023_6356_MOESM8_ESM.txt]

LOCUS       NW_005434667.1          7156 bp    DNA     linear   UNK 01-JAN-1980
DEFINITION  Guillardia theta CCMP2712 unplaced genomic scaffold
            GUITHscaffold_7, whole genome shotgun sequence.
ACCESSION   NW_005434667
VERSION     NW_005434667.1.1
KEYWORDS    .
SOURCE      .
  ORGANISM  .
FEATURES             Location/Qualifiers
     wrna            2000..2473
                     /original_coord="NW_005434667.1:893317_893790:1"
     wrna            complement(2148..2175)
                     /original_coord="NW_005434667.1:893465_893492:-1"
     gene            <3114..>5186
                     /locus_tag="GUITHDRAFT_101477"
                     /db_xref="GeneID:17309716"
     mRNA            <3114..>5186
                     /locus_tag="GUITHDRAFT_101477"
                     /product="hypothetical protein"
                     /transcript_id="XM_005839957.1"
                     /db_xref="GeneID:17309716"
     CDS             3114..5186
                     /locus_tag="GUITHDRAFT_101477"
                     /codon_start=1
                     /product="hypothetical protein"
                     /protein_id="XP_005840014.1"
                     /db_xref="JGIDB:Guith1_101477"
                     /db_xref="GeneID:17309716"
                     /translation="MSNIRIVKRKAKGFFKCEDLVTIKDAVKAAHRIMSDASILVRSY
                     YLRWFQSSYPLDSDDKELELEHFHISMACSIVQGITRPPVRGVGPEQSVKIDVFNDML
                     DEYKRLYERAPNDKENETDLSLSHVLAYSIDNLLTAYKNNIEAHFSKYVKRFIRCDML
                     AKGFNKSEANRVAAIYTNAYIYDSSLDLEPDFMERLGLEATSYSSLFPSKINKGGFPR
                     VYDLKANPWVYLPKMVMINQALETDFSSVEHKERRLLNPLPFYSSFVPMHIRIDTSGL
                     SQLLMTKDRLDDFKRSYLAEFGVSLNIKNKGDMLASFEKIFGRKATSNREAGLYATEM
                     WSFLTNLKTCRQWKELDGVVRKNDPKGTQWMFDNAVVTDGVSISFQVIDNSMFGRKAF
                     SGRKKRVACQEANDEEDSKQVTREELKTSKLLGCDPGKRDILAITDGIKTICYTKGQR
                     DMDTHKTIRLRTSLKRRRGCGLEEYETQVMNRFQKRSCHPEMFRRYACSRKRMEHMLL
                     ECYSHPVFREFKFLVYNKTKSSEHRFMHRVLETFKRPQTNLSKARCASGVMRMNALKE
                     VQRHGDIIIGWGNWGKNPNALRCSAGPTPGIGIRRRFESLFKTTTVPEHYTSQECPSC
                     KGRCLRKATGNPIMRHHLLRCTNDSCCSRWWNRNVAGAFNILTRLLDGQTLSGNETTG
                     DGLGGDDL"
     fz              3114..5156
                     /original_coord="NW_005434667.1:894431_896473:1"
                     /fz="1 142.76729559748426_1 681"
ORIGIN      
        1 gaatccagca tgttagtgac attgcaaaag aagaagacaa tcaagattga acacacaaac
       61 tatgttgcaa caatgttatg aatgtgtagc atcctatagt aaatgtctaa acatatctta
      121 tatatacatc ttttacaaag attgattata aataatcata gatcacaaaa aaatgcagta
      181 aaacataact aagtaactac tcaacaatgt ttttattgct tgttagatat ctccaaacac
      241 atagaagtta gataggtcca tggcctaaaa atgatattga tctatataag gaaattgata
      301 tactatatac aatggatcca tttgtccaaa agttcaattc tatagaattt gataagacca
      361 tcttagcacc tgtcaaagac ataatatttg agagatatct cgacatatgt catgatgata
      421 taaaagagtt caatgacaat aacttcttat gccagatgtg ttgtgaatgg ctgccaaagt
      481 cagagaatgg aaggatggat atatgtcttg tttgcactga aaactatgtg gtatggaggt
      541 gcaaaaactg tgatcatgta tttgaagact gtgtgatcat agcaaaatca aggcatgagg
      601 catattgtgg ttattgttat gaatatgaga tagatcacac atgcccctgc ggaaaacttt
      661 acaagttaaa caagggtctg aatgacagat tctgttcatc aatgtgcagc atataacata
      721 aatataacaa agttcttctg tttatatcca tttttataat atgtgtgatg aatccaaaga
      781 ttaatattgt aagatggcat tgaaagatgc tcttatcacg tcgaataagg aggattttag
      841 tgaggggatc tttggacaat tcttgacatg gttgcttgag atattgaatc atatggtaac
      901 atctaatata attgatgatg aaactaggat atattttgat attcacacat tggagtatga
      961 taatatcatt cctttaatta tagttcctca caagcattat ttattgccag caaccgatat
     1021 acatagaata gatgtgtcaa gctacaagat agccaatgat tgtgaattcc ctttctgtga
     1081 ggaaagcttc tatacagcaa atcatatttt taataagttc tttgatttct cagattctat
     1141 taaaacaaat ataccatcta tagatcgctc aacatcggtt ggaatccatt ttcgtggatc
     1201 ggataaaaat tttgatatag gtcaggcaaa tcctatatca gatgaagaat tcattctaat
     1261 tgttcaagat tttcttaaca agaatagtaa aattagatgc atatactgtt gtagtgatga
     1321 gcaactgttc ataaacaaga tgttagatcg atttggagca tcctatgatg ttttgcagta
     1381 tcagcagaaa caagcaaaca ataccaacag aatggggttc tttagatgtg ctaaatcact
     1441 ccctaaagaa caaagggatt catacatatc tcaaaccact cttcctcagt aaatgagtat
     1501 gcacatttat ctatgataat attgagcaag ccctcattca tcgtgtcaag caaattgaat
     1561 tgtgtgcgct ccagcttatc tgatatatgt gtcacattct cttgaatgaa cttcaaatat
     1621 ctcttaagat ctaatctatt gagaaaattg tttatgtcca aagggcttgt gatgtggcat
     1681 ttagatatat caagcaaatc cacagcatca ggatttttgt taaaccatat agaatcgtgc
     1741 acaatctttt ctggataggc cttcagaata tctaacgcat tctcattctt tgataactca
     1801 ctccaataaa cattggacag gttgtctctc aagatatcga tagcaccctt gtttgctgaa
     1861 agcaccttcc aatcaatctc acccaaatta tccttcaaca attcaattgc atcttcatca
     1921 tcctttgctg aaagcacaga ccaatctata atatcaaacc tgtgcttgat gatcttagca
     1981 tatatcttag tgctcttaga gttgtttgcg tttttatgtt gggaagcgaa gcttgccaca
     2041 ggcaacactt atttttgtac ttgaatatgt aaggatgtat tctagaactt atccggctgg
     2101 agaggttatc aaggctcttg aagtttataa caatgtaaag agtctttctc tcaaactttc
     2161 attgaagttt gagagtggaa ggcttcatac atcaccggca ttagcaaatc caccattcag
     2221 agatggtggt caaaccttag aatgactatc agacgcaaag acaaacgcaa acgacgtttc
     2281 aagcgccgtc ataaatatcc tcatctaaat gatgtcataa agcacctctt ctatcaaaac
     2341 aaagacatcg ccttcatgca tctaaagcaa atccaatata cgttgaacct atcttatgac
     2401 atctctccat cattgacatc tctttatcga gtcctaaaac aatctaagat atcaaggcgt
     2461 cgcgactttg tcgctttttg ccgaccgcca aaggcggagg caaatcgctt cagcatccac
     2521 catatcaatc caacaaatcc aagtgataga aaggccaggt tttcagactt caaggcctcg
     2581 atagatccat tattgaacga caatatcgtt tgtctggatg agacctcatt ctgcaatgtt
     2641 ggcaaccctt tttatggcta cttccccaag ggaagacaac ccaacgcaat caaggtatca
     2701 aaacgtgaaa gagtatcatt ggtcatggct gttcactctt ctattggcat tgtttcttac
     2761 aaccgtgtaa acaaggcctt tacaaaggct tcattcttag tttttttata gggtcttatt
     2821 cctaagcttc ctaagagcac aaaagccatc cttatggata atgtggcctt ccataggtct
     2881 aaggaggttg ttggcttgtt ggaacggcat aagcttgttc ctctttatat ccctccgtac
     2941 tcgccaagat gcaaccccat tgaggaggtc ttctctctgt tgaagagagc cttccgaacc
     3001 aagacaacaa agaagtgtct ggcagaccgt attgaagagg caatcgacat cataaaagga
     3061 tataaggatt tggatcttaa ttataagcat acaagagact atgttagagc ggaatgtcaa
     3121 acattaggat tgtaaaacga aaggcgaagg gcttcttcaa gtgtgaggac ctagtcacaa
     3181 tcaaggatgc tgtcaaggca gctcatagga tcatgtcaga tgcgtccata ctcgtccggt
     3241 catattatct gcgatggttc cagagctcat atccccttga ttcagatgac aaggaacttg
     3301 agcttgagca cttccatata tccatggcct gcagcatagt ccagggtata acaaggcctc
     3361 cagtccgtgg tgttggtcct gaacaatctg tcaagataga cgtcttcaat gacatgttag
     3421 atgagtataa gaggctgtac gagcgtgctc caaatgataa agagaacgaa acggacctct
     3481 ctctatcgca tgtcttagca tattccatcg acaaccttct taccgcgtat aaaaacaaca
     3541 tcgaagccca tttctcaaaa tatgtcaaac gcttcatccg atgtgatatg ttggctaagg
     3601 gcttcaataa gtctgaggca aacagagtgg cggcaatata taccaatgcc tatatttatg
     3661 actcatccct cgacctggaa ccagacttta tggaaagatt aggccttgag gcaacaagtt
     3721 attcatctct attcccctct aagataaata agggcggttt tccaagggtc tatgacctga
     3781 aggccaaccc ttgggtctat cttccaaaga tggtcatgat aaatcaggcc ttagagacag
     3841 acttctcttc tgtagagcat aaggagagga ggctgctcaa tccactgccc ttctattcat
     3901 cgtttgttcc gatgcacata cggattgata catccggctt atcgcagctg ctgatgacta
     3961 aggataggct tgatgatttc aagagatctt atcttgctga gtttggagta agtctaaata
     4021 taaagaacaa gggtgatatg ctagcaagtt ttgagaagat ctttggccgg aaggcaacat
     4081 ccaatagaga ggccggattg tatgcaacag agatgtggag cttcttgaca aacctgaaga
     4141 catgccgtca atggaaggag cttgatgggg ttgttcgtaa gaacgatccc aagggaacac
     4201 aatggatgtt tgacaatgct gttgtaacgg acggtgtttc aatctcattc caggtgatcg
     4261 ataacagcat gtttggacgg aaggccttct ctggcaggaa gaagagggta gcatgtcagg
     4321 aggccaatga tgaagaagat agcaagcagg taacaagaga agagctaaag acatcgaagc
     4381 tcttgggatg tgaccctggg aagagagaca tcctagcaat aacagatggc ataaagacta
     4441 tctgttacac caaggggcag agagacatgg acacgcataa gacaataagg ttgagaacca
     4501 gtctgaagag gcgccgaggc tgcggcctag aggagtatga gacacaggtg atgaaccggt
     4561 tccagaaacg gtcatgccat cctgagatgt ttcgacgcta tgcctgttcc aggaagagga
     4621 tggaacacat gctgcttgaa tgttattctc atccagtctt tagagagttc aaattcttgg
     4681 tttacaacaa gactaagagc tccgaacata ggttcatgca tagggtgttg gaaacattca
     4741 aacggccgca aacaaacctg agcaaggcga ggtgtgcgtc aggagttatg cgtatgaatg
     4801 ccttgaagga ggtccaaagg catggagata tcattatagg gtggggcaac tggggaaaga
     4861 atccaaacgc gctacgatgc tcggcaggac caaccccagg cattggaata aggagaaggt
     4921 ttgaatcgct gttcaaaaca acaacagtgc cagaacacta cacctcccaa gaatgtccga
     4981 gttgtaaggg acgatgccta agaaaggcaa ctggcaaccc gatcatgaga caccatctgc
     5041 ttcgttgtac aaacgatagt tgctgtagca ggtggtggaa tcggaatgta gccggggcgt
     5101 tcaacatcct aacaaggctg ttggatggac aaacactatc cggtaacgaa actaccggag
     5161 acgggttagg aggtgacgac ctctaaaacc tagaacttag agtgcaaaaa cgccattacg
     5221 attgtgatgc ctattcaagg gtgtcccaag tgtaaaaaga aagcactcta agagcattaa
     5281 actctactct gtcaatgttc tcaataagga tgtctgaagc gttctcattg catgatagat
     5341 tgttccaagc cttgtcggtc atctcatcga tttttatatt tatgattttc atagcagtcg
     5401 gattattatt caaacaaaga ccttctatgt caagtttgct ctcatcaacc catggtaata
     5461 gtctataaga catatcttat cctccttaag tatttcctgt tgtatataaa gaaaaatctt
     5521 tgatattatt tttacctata ttttatcttg atgctcatgt aaaaaaattc ttggatagaa
     5581 atactataat tttagatagc atacaatcac tagaggtgga aaatgattgc atgttacttc
     5641 atactttcaa gcagtgcgca tcacaggaaa ttcaaagctt tatggtcgat tcctctaata
     5701 atattcagta taatactctc cttaagctaa gcaatgaaga agcatcatct caacagcttt
     5761 tggaagcatc tcaacaatct tcagaagtat ctcaacaaga gcaggctcca tcctcaacaa
     5821 agaagacagc taagaagatc cagcaacaac accaggctcc atccccaaca aagaagacag
     5881 ctaagaagat ccagcaacaa caccaggctc catcctcaac aaagaagaca gctaagaaga
     5941 tccagcaaca acaccaggct ccatcctcaa caaagaagac agctaagaag atccagcaac
     6001 aacaccaggc tccatcccca accaagaaga catctaagaa gatccagcaa caacaccagg
     6061 ctccatcccc aaccacgaag acagctaaga agatccagca acaacagcag gctccatccc
     6121 caaccaagaa gacatctaag aagatccagc aacaacacca ggctccatcc ccaaccacga
     6181 agatagctaa gaagatccag caacaacagc aggctccatc cccaaccacg aagacagcta
     6241 agaagatcca gcaacaacag caggctccat ccccaaccaa gaagacatct aagaagatcc
     6301 agcaagaaca acaagagcag gctccatcct caaccactat gatagctagg acgatgcagc
     6361 aatcagagat tttacctgaa atgctacaaa attcttcaaa actacctaca aaagatacaa
     6421 gaaagagaaa agctcgaaca tatattctac aacacaaata tgataagcat ccgcaacaaa
     6481 aagttgataa ggctaggata actcttccta agacaaaaca aaaaaaggtt gatgatgaaa
     6541 agcaaaagga acagggtgaa gaagaaaagg aggaagaagg agagcaggat gaagaggaag
     6601 cagaagatga tgaggaagca gaagaggatc aggaagatag tcaagaggag gaggaacaag
     6661 gagaccagga tgaggaagaa gaagcagaag aggatcagga agatagtcaa gaggaggagg
     6721 aacaaggaga ccaggatgag gaagatagtc aagaggagga agaagaagga cagcaggatg
     6781 atgatgaaga agaggagcaa gatgatgagg aagcagaaga ggatcaggaa gatagtcaag
     6841 aggaggaaga agaaggacag caggatgatg aagaagaaga ggatcaggaa gatagtcaag
     6901 aggaggaagc agaggaggat caggaagata gtcaagaaga ggaggaacaa ggagaccagg
     6961 atcaggaaga tagtcaagag gaggaagaag aaggacagca ggatgatgat gaagaagagg
     7021 agcaagatga tgaggaagca gaagaggatc aggaagatag tcaagaggag gaggaacaag
     7081 gagagcagga tgaggaagaa gaggaggatc aggatgatga ggaagcagaa gaggatcagg
     7141 aagatagtcg agagga
//
LOCUS       NW_005434329.3          7166 bp    DNA     linear   UNK 01-JAN-1980
DEFINITION  Guillardia theta CCMP2712 unplaced genomic scaffold
            GUITHscaffold_348, whole genome shotgun sequence.
ACCESSION   NW_005434329
VERSION     NW_005434329.1.3
KEYWORDS    .
SOURCE      .
  ORGANISM  .
FEATURES             Location/Qualifiers
     wrna            2000..2412
                     /original_coord="NW_005434329.1:3910_4322:1"
     gene            <3019..>5978
                     /locus_tag="GUITHDRAFT_122506"
                     /db_xref="GeneID:17288017"
     mRNA            join(<3019..4744,5350..>5978)
                     /locus_tag="GUITHDRAFT_122506"
                     /product="hypothetical protein"
                     /transcript_id="XM_005818216.1"
                     /db_xref="GeneID:17288017"
     CDS             join(3019..4744,5350..5978)
                     /locus_tag="GUITHDRAFT_122506"
                     /codon_start=1
                     /product="hypothetical protein"
                     /protein_id="XP_005818273.1"
                     /db_xref="JGIDB:Guith1_122506"
                     /db_xref="GeneID:17288017"
                     /translation="MSNIRIVKRKAKGFFKSEDLVTIKDAVKHAHRIMSDASILIRSY
                     YLRWFQSSYPLESDGKELELEHFHISMACSIVQGITRPPVRGVGPERSAKITIFNDML
                     DEHKKLYERLPNDKGFETDLSLSHILAYSIDNLLTAYKNNIETHFLKYTKRYILCDML
                     AKNMDKSEARRVAAIYTNVYMYDATLDLQPDLMLKYGLHDASYSFLFPPKIKEDAPRV
                     YDLKANPWVYLPKMVMINQALETDFLTVMHKERRLLNPLPFYSSFVPMHIRIDTSGLS
                     QLLMTKDRIDDFKRFYLAEFGVSLNISTKANMLASFEKIFGRKATSNREAGLYATEMW
                     SFLTNLKTCRQWKELDGVVRKNDPKRTQWMFDNAVVTDGVSISFQVIDNNMFGRKVFS
                     SKKKATTCEKDDEQDSKEVTKEDLKTSKLLGCDPGKRDILAITDGVKTICYTKGQRDM
                     DTHKKTRLRNNLKRRRGCHLEAYETQVMNRFQKRSCHPEMFQRYACSRKRMQERLLEC
                     YSHPVFREFKFLVYNKTKSSEHRFMHRVFTTFKQPQTNLDKARCASGSMRMNALKEVH
                     KHQDITIGWDKSFTIKKNTVTYYFNKYNKYFVNSLFIHTKFLPYDPSFFTKNVKFIKN
                     LSTEIFNSTIIECFRSNDANKLAPLFQDAPRTEKPMLLYTTSNDFRSFKNNDVFEIDT
                     AFPMKLMMFEDQLSMNMQSIRCRLLIPKNTPLIAFNSQVYLNAKHKFLVRDNAKEIIY
                     YNGKYMSNSTTSVPKEQPSFSSICPADFRFYKTITVVDLILLED"
     fz              3019..5052
                     /original_coord="NW_005434329.1:4929_6962:1"
                     /fz="1 142.76729559748426_1 681"
     wrna            complement(5137..5166)
                     /original_coord="NW_005434329.1:7047_7076:-1"
ORIGIN      
        1 atcactcgtt ccggcatagc ctagtgcgaa gcacgcaggc gagcaagcgc agcttgccat
       61 atcccacgac tctattattc cttagtttag tggctactgt ctggggaaaa tggggaaaat
      121 ggggaaaatg gggaaaatgg ggaaggtttt caatcctttt ttcaaaaatc aaaatttttt
      181 tttcacgctc aaattttttt ctcgtataca cgaaaaactt tctaaaatct tccccatttt
      241 ccccattttc cccatttcct ctatttcaga ctaaatttag agaggtttag taattagtat
      301 ggtaattttt tccttattca tcatcatctg aatcaaccat tccattgtaa ggatggtctc
      361 ttacagatat gtgcttgaag ccatttgatt gtttattatc aacaattata tgtttatccg
      421 aataaggacc agctagtttg ttccttatga tatattcctt cacttgggat ggtgtcagcg
      481 aggtggtatg tttacatttc ttcaattctg tttttatagt gctcatgtgc aggcctgttg
      541 aagtggtatc atattggaac atttcacaga agataacgtt cagatctaca gtgcctctct
      601 caggttttag tgacgaagaa tctcttaata cacactctgg aatatttaaa ttatctctaa
      661 agctctctag tattatctgt gtaaaagcca gtacattctc ttctcttgtt atccattctt
      721 tcaagttttt atctgctagt ttccagaatg atgggatcgt gatgtcttgt tccctataat
      781 tcataaactc ttgttctggt tggaattttg atggaaacaa tatgccaact agagtttcat
      841 aagtgtcgac aggatcaact tctggaaatt cattgcaaaa gaaaaaagga actgcattat
      901 ggttcatctc tctttcatct acaaagttct ttcttacttg cactgaatct ccaccagtca
      961 tcatcttaat aagactccca tcaatcctct ctttttttga tgattgtctt atctcgtttg
     1021 tatatgtaaa tctaacgtca tcccatgaag ccatgaagga taaggctttt gcttcgtctt
     1081 gtgattgatg tcttctttga attaatgaag caagattgaa agtttgtgta aacccttcaa
     1141 atgacttctt catcatgttg catatcaaac ccttgccaca gtttctttcc cctttacata
     1201 tgaaccattt cttatcattg ctaaaacctg ctatcgttct tgacaaacaa ccaagaaaga
     1261 atttttgttg ttcaatgtct ggaaggattg ggtctatcac cttctcataa aacgtcttca
     1321 tcactgcttc atcatttatc atcttcaagt catacgatat tattcttgtg aagtgaatgt
     1381 ctctgttgta tgcttcatcg aatgacagta gtcttctgtc cctgaatgaa tatatcccat
     1441 tattaaatgg taagtatccc acatttgaac tcttcatcct gttcaaaaac tgttcgtcct
     1501 tgaaacactt cgcatcttga tggtccgttg tggtctttac tgccctcttc acatttgact
     1561 cgttgtttga gtatggtttc atcacccctg actccatata cattatatct aggttgtagt
     1621 atagttgtgc tattgcacga ttgacagcct tgctatcaga tatccatatc tttccattgt
     1681 agtgatagaa cgtgttgttc gaaaatttga aacaaccctt aaatctctct ttgaatatcc
     1741 tgaaagcacc taaatcatca ttcttatctt gaatcagatt atcaatctcc tcctttatcg
     1801 tcatatactc gtcaaagggt tttaccttca actttatctc tatccccgtc ctctgcttta
     1861 tgaactcctc atacttcgtc atgtctctca tcctctcctc attctcctct gtccatggca
     1921 cttgaagccc atcgtgaatc aatacacact tgtacccatt cttgaacgct gggatcaccc
     1981 catcctctat cagctttaaa gttgtttgcg tttttatgtt gggacactta ttttttgtac
     2041 ttgaatatgt aatgatgtat tctagaactt atccggctgg tgaggtcatt gcagctcttg
     2101 aaacctataa tagggtcaaa agtcttagga aggcctcgta tatcactggt attagcaaat
     2161 ccaccattca tagatggtgg accaatctta gaacagttat tagacgcaag gataagcgca
     2221 aacgacgttt caagcgtcgt cataagtatc ctcatctaga tgatgttata aagcacctct
     2281 tctgccaaaa caaagatctc gccttcatgc atctaaagca aatccaatac acattgaatc
     2341 tatcttatgg catctcttcc tccttgacat ctattcatag aatccttaaa aatgtaagat
     2401 atcaaggcgc cgtttcaaca ttcaccatat caatccaaca aatccaagtg atagaaaggc
     2461 caggttttca gacttcaaag cctcaataga tttattcttg aacgacaata tcgtttgtct
     2521 ggatgagacc tcattctgca atgttggcaa ccctttttat ggctacttcc ccaagggaag
     2581 acaacccaac gcaatcaagg tatcaaaacg tgaaagagta tcattggtca tggctgttca
     2641 cccttctctt ggcattgttt cttataaacg tgtaaacaag gcctttacaa aggcttcatt
     2701 cttagttttt ttatagggtc ttattcctaa gcttcctaag agcacaaaag ccatccttat
     2761 ggataatgtg gccttccata ggtctaaaga ggttgttggc ttgttggaac aacatggtct
     2821 taccccactt tatattcctc catactcacc acgatgcaat cccattgagg aggtcttctc
     2881 tctattgaag agggctttta gaaccaagac aacaaataat agcatggtag accgtattga
     2941 agaggcaatc gacatcataa aaggatataa ggctttggat cataattata aacatacaag
     3001 agactatgtt agagaggaat gtcaaacatt aggattgtaa aacgaaaggc caagggcttc
     3061 ttcaagtcgg aggaccttgt tacaatcaag gatgctgtca agcatgctca taggatcatg
     3121 tcagatgcgt ccatactcat ccgatcatat tacctgcgat ggttccagag ctcataccct
     3181 cttgagtcag atggcaaaga acttgagctt gagcacttcc atatatccat ggcctgtagc
     3241 atagtccaag gcataacaag gcctccagtc cgtggtgttg gtcctgaacg atctgctaag
     3301 ataactatct tcaacgacat gttagatgag cacaagaagc tgtatgaacg tcttccgaat
     3361 gataaagggt tcgaaacaga cctctctcta tcacatatct tagcatactc tatcgacaac
     3421 ctccttaccg cgtataaaaa caacatcgag acccacttct tgaaatacac caaacgttat
     3481 atcctatgtg acatgctggc taagaatatg gataagtccg aagcaaggag agtggctgct
     3541 atatacacca acgtttatat gtacgacgca acactcgacc tacaaccaga tttgatgcta
     3601 aaatatggtc tccatgatgc cagctactcg ttcctatttc cacctaagat aaaggaggat
     3661 gctcctagag tttatgatct aaaggcaaac ccatgggtct atctgcctaa gatggttatg
     3721 ataaatcagg ccttagagac agacttccta actgtgatgc acaaggagag gaggctgctc
     3781 aatccattgc ctttctattc atcgtttgtc ccgatgcaca tacggattga tacatccggc
     3841 ttatcgcagc tgctgatgac taaggaccgt attgatgact tcaagagatt ttatcttgct
     3901 gagtttggag taagtctgaa tatatcaacc aaggctaata tgctagcaag ttttgagaag
     3961 atctttggac ggaaagcaac atcgaacagg gaggccgggc tgtacgcaac agagatgtgg
     4021 agcttcttga caaacctaaa gacgtgccga caatggaagg agcttgacgg ggtggttcgt
     4081 aagaacgatc ctaagagaac acaatggatg tttgataatg cggttgtaac ggatggtgtg
     4141 tccatctcat tccaggtcat tgataacaac atgttcggac gtaaggtctt ctcatccaag
     4201 aagaaagcaa caacatgtga gaaggatgat gaacaagata gcaaggaagt tacaaaagaa
     4261 gatctaaaga catcgaagct attgggttgt gatccaggaa agagagacat cctagccata
     4321 acagatggag tcaagacaat ctgttacacc aaggggcagc gagacatgga cactcataag
     4381 aaaacaagac tgagaaacaa tctaaagcgg cgcagagggt gtcacctaga agcatatgaa
     4441 acacaggtta tgaaccgatt ccagaaacga tcttgccatc ccgagatgtt tcaacgctat
     4501 gcctgttcca gaaagaggat gcaggaaagg ctgcttgagt gctactctca tccagtcttt
     4561 agagagttca agtttttggt ttataacaag accaagagct ccgaacatag gtttatgcat
     4621 agagtgttta caacattcaa acaaccgcag acaaacctgg acaaggcaag gtgtgcttcc
     4681 ggatctatgc gcatgaacgc tttgaaggag gtccataagc accaagacat aactatcgga
     4741 tggggtgact ggggaaggaa tccgaacacg ctaagatgct caataggacc aacaccagga
     4801 attggaataa ggagacggtt tgaatcatta ttcaatacaa aaacagtgcc agagcactat
     4861 acctccaagg aatgtccaag ttgcaaggaa cgaaccttga caaagactac atgcaattcg
     4921 atcacaagac accatctgct tcgttgtaca aacgatagct gcagcaggtg gtggaatcgg
     4981 aatgtagctg gagcgttcaa catcctaaaa aggctgttgg atggccaaac actgtccggt
     5041 aatgaaacta ccggagacgg gttaggaggt ggcgacctct gagacctaga acttagagtg
     5101 cgaaaacgcc attactattg tgatgcctat tcaatggtgt tgcctttggc aagctctgct
     5161 tcccaagtgt aaaaagaaag cactctaaat cgaaacttga taagataaga cgaagacatg
     5221 aagcgaaaaa tgaatatatt agtgatgatc acaaggcctt gtgtgataaa tataggttgt
     5281 acaatgaatt agtgaataat agcaaggcta aaactataac agaatcttat gatattgttg
     5341 aaatagcaga caaatcattc accataaaaa agaacactgt tacatactat ttcaacaagt
     5401 acaataagta ttttgtaaac tcattgttca ttcacacaaa attcttgcca tatgacccat
     5461 cattcttcac aaagaatgtt aaatttatca agaacctttc tactgaaatc ttcaacagca
     5521 ctattatcga atgtttcaga agcaacgatg caaacaagct agcaccactc tttcaggatg
     5581 ctccaaggac tgaaaaaccc atgctgctgt atacaacgtc aaatgacttc agatccttca
     5641 agaataatga tgtgtttgag atcgacacag cgttcccaat gaaactcatg atgtttgaag
     5701 atcaattgag catgaacatg caatccattc gatgcaggct ccttattcca aagaacaccc
     5761 ctttgatagc tttcaacagt caggtgtacc tcaacgctaa acataaattt cttgttagag
     5821 ataatgccaa ggagatcatc tattacaatg gaaagtatat gagcaattca acaacatctg
     5881 ttcccaaaga acaaccatca tttagcagca tctgccccgc tgattttaga ttctacaaaa
     5941 caatcactgt cgttgacctg atccttcttg aagactagca tatgccgtgc gctcacaaaa
     6001 aatgccttta tcataataat ggcatacaca tgctttgttt ttcaatagtc ttgacatgac
     6061 ttgacatgat caccaggcat attttgtcat gatcttccac ttgttcattc aaaaatgaat
     6121 gtattccatc tatcctattc aactcacaat ggacttctcc aatcactgtt ggtgtttggt
     6181 gtgaattgtg agatatatgc tcaggatctt gtggaagaga aggggagaga gcatggcatt
     6241 acagattcag atatattgtt cactcacaat cggctgtttg agttgcatgc ggaattacat
     6301 gagagccata ggaggatgga agactatatg gaaaagcagc agaggcataa tgaggaggcg
     6361 ctgtttagag ggccatcgga tcgtgacaag agacaatggt tgtaccttca atatctgata
     6421 agatacgagg atgctttcag cagaaacctg ctagagagat tggagaccga gagcaatacg
     6481 agtgtgtatg aatttggatg aataagcaaa taattttgaa gtgaaaataa aaatatattt
     6541 tattgattgg gaaatagttg ttgatgagcg tgtaattctt aggatctcgc ttgtggttca
     6601 ttggtttttg cttgtggttc atttgagtat ttctgaatcc atttgcgaac agcattatca
     6661 gaaaccccat atttctttcc gacttgcaga tatgattgca actcattgaa atctcttaga
     6721 agctgttcat acgagggtct attcttgacc tttgcgttac gaatatgatg gcatttgatg
     6781 catctttgag aacccttata aacaattgct ttacaatcta tacagtaatc gcactcattg
     6841 tttgttttag ctgatgacaa tgatatcttt ccatcggtta cagtaattgt tttatctttt
     6901 attacagttg attttgtgtt tattggtcgt tgtttttctg gtttttgaat gttcttctta
     6961 ttcttagatc tatatgtatc tgtcaatgca tggcatgttg cgcacaggaa ttctagattc
     7021 tcaatgcgat tatcattgtt gatgccgttc ttgtgttcaa ggtgaagctt gatgggtgca
     7081 tcttcattca acttattaga gaatcttgtt tggccacaat gattgcattt atgcgaccat
     7141 ttcttttctg tgatcaatct cctcag
//
