# Supplementary material for: Fanzor is a eukaryotic programmable RNA-guided endonuclease
Source: Nature. 2023 Jun 28;620(7974):660–8. doi: 10.1038/s41586-023-06356-2 (PMC10432273; doi:10.1038/s41586-023-06356-2)
Supplement: Supplementary file 9 — Fz loci in N. lovaniensis. [file 41586_2023_6356_MOESM9_ESM.txt]

LOCUS       NW_025407826.0_(reversed)        5574 bp    DNA     linear   UNK 01-JAN-1980
DEFINITION  Naegleria lovaniensis strain ATCC 30569 chromosome Unknown tig004,
            whole genome shotgun sequence.
ACCESSION   NW_025407826
VERSION     NW_025407826.1.0
KEYWORDS    .
SOURCE      .
  ORGANISM  .
FEATURES             Location/Qualifiers
     CDS             complement(490..1224)
                     /locus_tag="C9374_011477"
                     /codon_start=1
                     /product="uncharacterized protein"
                     /protein_id="XP_044554646.1"
                     /db_xref="GeneID:68103931"
                     /translation="MLPSSNQTSLTNNTSSSSASSGSESAAISYSSYETSPTNFNPLI
                     ARNIVNFLKIVSKLKHTLRTGWVDCKVQHPESIASHMYRMGIISMLTRNQPNIDTDKC
                     IKMSLVHDLSEAIAGDITPHAGVSKEEKYRLEREAIERMRSTLLEGVNGTDKESEEYI
                     QTVNEMLNLWQEYEDGTTPEAIIMKDIDRFDMVLQALEYETEQNLHLKTFYESTKGSF
                     QTDMFKTLMKEVYAQKDKLEDQRRNK"
     gene            complement(<490..>1224)
                     /locus_tag="C9374_011477"
                     /db_xref="GeneID:68103931"
     mRNA            complement(<490..>1224)
                     /locus_tag="C9374_011477"
                     /product="uncharacterized protein"
                     /transcript_id="XM_044687136.1"
                     /db_xref="GeneID:68103931"
     LE2             1540..1561
                     /Mismatches=6
                     /%_Identity="72.72727272727273"
                     /Motif="AACCACTGAACCCACAGCAACA"
                     /annotation_group="LE2: 1,540 -> 1,561"
     LE              1542..1564
                     /Mismatches=1
                     /%_Identity="95.65217391304348"
                     /Motif="CCGTTGAAGCCAAATGAACAATT"
                     /annotation_group="LE: 1,542 -> 1,564"
     mismatch        1544..1545
                     /Motif="AACCACTGAACCCACAGCAACA"
                     /annotation_group="LE2: 1,540 -> 1,561"
                     /label="AC"
     mismatch        1550
                     /Motif="AACCACTGAACCCACAGCAACA"
                     /annotation_group="LE2: 1,540 -> 1,561"
                     /label="C"
     mismatch        1554
                     /Motif="AACCACTGAACCCACAGCAACA"
                     /annotation_group="LE2: 1,540 -> 1,561"
                     /label="C"
     mismatch        1556
                     /Motif="CCGTTGAAGCCAAATGAACAATT"
                     /annotation_group="LE: 1,542 -> 1,564"
                     /label="T"
     mismatch        1556..1557
                     /Motif="AACCACTGAACCCACAGCAACA"
                     /annotation_group="LE2: 1,540 -> 1,561"
                     /label="GC"
     fz              2001..3431
                     /original_coord="NW_025407826.1:574965_576395:-1"
                     /fz="-1 100.0_1 477"
     CDS             2001..3434
                     /locus_tag="C9374_011476"
                     /codon_start=1
                     /product="uncharacterized protein"
                     /protein_id="XP_044554645.1"
                     /db_xref="GeneID:68103930"
                     /translation="MNLLILLLIHLLHTASFHSWACSRDSFHEFNQYNNKGCTDGWFN
                     FSQFTVIESQPVFDVPLNVHHSITENVAFDNSKKPPQLKKAKKGQKTPQKFQADKSMK
                     IRLYPNEQERTTLNQWMGTARWIYNKCLEFTNKSKGVKKNKKNFRTFVVNNDNYQTEN
                     QWVVNTPYDVRDAAAIELLTAFNTNFEKKKAGTIDKFMIRFRRKKDRKDHFVLRCKHW
                     KKKSGMYSFIRNIKSAEPLPEELQYDSIIIKNKLNHYYLCIPQVLDIRGENQAPQHSG
                     QVVALDPGVRTFQTTFDLNGYSTKWGSGGAERIGRLCCAYDKLQSKWSQPEVRHCKRY
                     KYKRAGRRIQQKIRNIVDDLHKKLCLWLCRNYQVILLPSFETQKMVKKLHRRINSKTA
                     RKMLTWSHYRFKQRLLHKAREHPWTHIYIVNEAYTSKTCSCCGHVYTVGSSEVFRCPS
                     CGSIFDRDINGARNILLRFLTTHRISF"
     gene            <2001..>3434
                     /locus_tag="C9374_011476"
                     /db_xref="GeneID:68103930"
     mRNA            <2001..>3434
                     /locus_tag="C9374_011476"
                     /product="uncharacterized protein"
                     /transcript_id="XM_044687135.1"
                     /db_xref="GeneID:68103930"
     wrna            3459..3575
                     /original_coord="NW_025407826.1:574821_574937:-1"
     CDS             3840..4505
                     /locus_tag="C9374_011475"
                     /codon_start=1
                     /product="uncharacterized protein"
                     /protein_id="XP_044554644.1"
                     /db_xref="GeneID:68103929"
                     /translation="MGGICSTMSTSTTLPVQKFRPIVICGPSGVGKGTLIQKLFAEYP
                     TIFGFSVSHTTRAPRPGEQHGVHYYFTPKDVMQKEVDDGLFIEHANVHGNLYGTSFQA
                     VREVQNQGKCCVLDIDIQGARQVRSNKELNPLVLFVKPPTMDILEQRLRGRGTETEES
                     IQLRLKNARKELEQYEKDDTHLFDDSIVNNDLDEAYVNLKQTIHKHLPELDLVKNQDS
                     ATK"
     gene            <3840..>4505
                     /locus_tag="C9374_011475"
                     /db_xref="GeneID:68103929"
     mRNA            <3840..>4505
                     /locus_tag="C9374_011475"
                     /product="uncharacterized protein"
                     /transcript_id="XM_044687134.1"
                     /db_xref="GeneID:68103929"
     LE              5449..5471
                     /Mismatches=8
                     /%_Identity="65.21739130434783"
                     /Motif="CCGTTGAAGCCAAATGAACAATT"
                     /annotation_group="LE: 5,449 -> 5,471"
     mismatch        5449
                     /Motif="CCGTTGAAGCCAAATGAACAATT"
                     /annotation_group="LE: 5,449 -> 5,471"
                     /label="C"
     mismatch        5454
                     /Motif="CCGTTGAAGCCAAATGAACAATT"
                     /annotation_group="LE: 5,449 -> 5,471"
                     /label="G"
     mismatch        5456..5457
                     /Motif="CCGTTGAAGCCAAATGAACAATT"
                     /annotation_group="LE: 5,449 -> 5,471"
                     /label="AG"
     mismatch        5463
                     /Motif="CCGTTGAAGCCAAATGAACAATT"
                     /annotation_group="LE: 5,449 -> 5,471"
                     /label="T"
     mismatch        5466
                     /Motif="CCGTTGAAGCCAAATGAACAATT"
                     /annotation_group="LE: 5,449 -> 5,471"
                     /label="A"
     mismatch        5470..5471
                     /Motif="CCGTTGAAGCCAAATGAACAATT"
                     /annotation_group="LE: 5,449 -> 5,471"
                     /label="TT"
ORIGIN      
        1 aatttgtccc ataaccggtg aaagatgtat caatgatatt cacacagtga gagattgtct
       61 cagtttgttg tacagttgtg gaatgtatga ttacagtggc acttgggctt tcactgtggg
      121 actgccagca aaatcaggag tgagtggatg tctcatgatc attgttccca atgtgtgtgg
      181 tatggccatc tactcgcctc ttgttgacaa gaaaggtcac tccgtacgag ctgtggaaat
      241 ttgtcaaatg atgtctcgaa aatataactt gtcaatattt ggtggcttaa tgagtggaaa
      301 gttgtacaat cgaaagcaca atgtgttcca ataatggcgt tggccttaat aaaattccat
      361 tgatgtacag tgttaacatt ggttacaacg tgcaaataat ttaaatatca ttttcctaat
      421 gaaaaataat tattaaattt acaatgatat cattaattac aagattcctt gaatttgccc
      481 tcaataattc tacttgtttc ttcgttgatc ttcgagttta tctttttggg catacacctc
      541 tttcataagg gttttgaaca tgtctgtttg aaagctaccc ttggtacttt cataaaatgt
      601 tttaagatgt aaattctgct cagtctcata ttccaaggct tgcagcacca tatcaaatcg
      661 atcaatatct ttcataataa ttgcctccgg tgtggtacca tcttcatatt cttgccacaa
      721 gttcaacatt tcattcacag tttgaatata ttcctcactc tctttatctg taccattgac
      781 accttccaac aaagtacttc tcatcctctc aatagcttct ctctccaatc gatatttctc
      841 ctcctttgaa actcctgcat gaggagtaat atcacctgca atggcctccg acaaatcatg
      901 tacaagactc atcttgatgc atttatcagt atcaatattg ggttgatttc tagtgagcat
      961 ggaaataatt cccatccgat acatgtgtga agcaatagat tccggatgtt gaactttgca
     1021 atcgacccat cccgtccgca atgtgtgttt taatttactc acaattttca aaaaattgac
     1081 aatattacga gcaatgagtg gattaaaatt ggtcggtgag gtttcatagg atgaataact
     1141 gatggcagct gattcggaac cagaggatgc tgatgatgat gatgtattgt tcgttaaaga
     1201 ggtttgattg gatgaaggaa gcattttttt gtgttgtttt cagtttctgt ttttgggata
     1261 acaaagttat tctgcaaact tttggaaaac cattaaaaac accaaattca ttgcctttct
     1321 cttttcccct actcactctt tcacgttgaa ttagtttttt aaatgcactc caactctttc
     1381 ttggatgtaa aaagatgaac ccacttcaga tggttacacc agtgttgtgg aatactgtcc
     1441 tttggagctc ttgaatttgg aatcttctgg acgacatttc gtccaattaa tatttgtcag
     1501 taattccgtt gtttctctcc ttaatatcgt tgttttgaaa accgttgaag ccaaaagaac
     1561 aattacagca atttctttca aaaaccatca gtaaaacaca gtcctgatga cgcaaggttt
     1621 ataaaaaacc ttgtttgttt tggaggtttt gtttttataa tcggttttaa attactcagc
     1681 actaaaataa aagagcaaaa gccacaattt attacaaact caacaagtca atataaccat
     1741 caacagtcag ttcttgacga accatttatt cattctttga atcaaaagtg ttgttttgga
     1801 ggtggataag gaattttatc aaggcgctca cttttccatg atcagttcgg acgaaaagaa
     1861 tgaatcaagt tattcaaatt gatagagttt caattcaatg agtcattcaa tactgataga
     1921 gtttcaactc ttgttgaggt tatcaaaaaa aaaaactcaa caacaacctt aatctcaacg
     1981 aatgaagaga agtagagagg atgaacctac tcatcctcct actaatccat ctcttgcaca
     2041 cggcatcatt ccattcatgg gcatgttcaa gagattcctt tcatgagttt aatcagtaca
     2101 acaacaaggg atgcactgac ggatggttca acttttctca attcactgtg attgaatccc
     2161 agccagtatt tgatgttcca ctcaatgttc atcactctat aacagagaat gtggcttttg
     2221 ataactctaa aaagccacct cagctcaaga aggcaaagaa gggtcagaag actccccaaa
     2281 aatttcaagc ggacaaatca atgaaaattc gtctctaccc caatgaacaa gaaaggacaa
     2341 cattgaatca gtggatggga actgctcgtt ggatctacaa caagtgttta gaattcacca
     2401 acaaatccaa aggtgtcaag aaaaataaga agaatttcag aacgtttgtg gtgaacaacg
     2461 ataattatca gacagaaaat cagtgggttg taaatactcc ttatgacgta agagatgctg
     2521 ccgctattga attgttaact gcgttcaaca ctaattttga aaagaagaag gctggaacga
     2581 ttgacaagtt catgatccgt ttcaggcgaa agaaagacag aaaagatcat ttcgttctgc
     2641 gttgcaagca ctggaagaaa aagagtggaa tgtattcttt tataaggaac atcaagagcg
     2701 ccgaaccttt gcctgaggag cttcagtatg attccatcat tattaagaac aagttgaacc
     2761 attattattt atgtattcca caagtactgg atattagggg tgagaaccaa gcccctcaac
     2821 attcaggaca agttgtagca ttggatccag gagtaagaac atttcagacc acctttgatt
     2881 tgaatggtta ttcaaccaaa tggggctcag gaggtgccga aagaattggt agattgtgtt
     2941 gcgcgtatga caagttacaa tcgaagtggt ctcaaccaga agtcagacat tgcaaaagat
     3001 acaagtacaa gagagcagga agaagaattc aacaaaagat tagaaatatt gtggatgatt
     3061 tacacaagaa actgtgtttg tggctgtgtc gaaactacca agtgatctta cttccttcgt
     3121 ttgagactca gaaaatggta aagaaactcc acaggagaat taatagcaag acagcaagaa
     3181 aaatgttgac ttggtcacat tacagattca agcaaagatt gcttcacaaa gctagagagc
     3241 atccgtggac acacatttat attgtcaacg aagcgtatac atccaaaact tgctcatgtt
     3301 gtggacatgt ttatacggtt ggatcatcgg aagtgtttcg ttgtccatca tgtggctcaa
     3361 tttttgacag agatatcaat ggagccagaa atattcttct tcgattcctt actactcata
     3421 gaattagttt ttgagcacct tgtgtgttgg gtcttcccca ccttgtgtgc gttgggtcct
     3481 ttcccctggc tttcactctt tgagtgtttg cttgcaagat cagcactttg ttcgatttgt
     3541 ttgttttgtt caaattgttg atttaaataa aggcgacatt cttcatctct caaaccacac
     3601 atcgaaattg atgcatgaac ccaaagacaa taaatttggc aataaaaaaa aattctgaag
     3661 gcggttgccc gtgttgagtg tgccacatag aaaacacccg agcctcattc tcatcatccg
     3721 agagccaaat tcctttttga atttgaatca tcattgttga atttttatac aagagtttca
     3781 tctcaaaaac attgctgtcc ccgagatttt aaaaagatca tcatcatcag aaaattcata
     3841 tgggaggaat ttgctcaacc atgtccacca gtacaacatt accagtccag aaatttagac
     3901 ctattgtcat ttgtggtcct agcggagttg gaaaaggaac actcatccag aaattgtttg
     3961 ccgaatatcc aaccattttt gggttttcag tctcgcacac aacccgagca ccaagaccag
     4021 gagaacaaca cggtgttcat tattacttta caccaaaaga tgttatgcaa aaggaggttg
     4081 atgatggtct tttcattgaa cacgccaatg ttcatggcaa tttgtacgga acaagttttc
     4141 aagcagtgag agaagtgcaa aatcaaggaa agtgttgtgt tttggatatt gatatccaag
     4201 gagcaagaca agtgagatca aacaaggaat taaatcccct tgttctcttt gttaaaccac
     4261 caaccatgga tattttggaa caacgattga gaggaagagg cacagaaaca gaagaaagca
     4321 ttcaattaag attaaagaat gcccgaaagg aattggaaca atacgagaag gacgacaccc
     4381 acctctttga tgactctatt gtgaacaatg atttggatga agcatatgtc aacttgaaac
     4441 agaccattca caaacatctt ccagagctcg atttagttaa gaatcaagac tccgctacca
     4501 aataatattg gaggtgatgc ctttcttgtg gcatacatga tacaaacaaa acaataaaaa
     4561 ataaaaaatt gaatatataa gtaggtggtt gggttgagat taacggactg aatgctaaaa
     4621 cattaagggt atacagaaat tgaatacctc aagagagaga gtcataccaa caagtggcag
     4681 taccaatttt catgtttctt tgctgcctta cttcttactg aatgccttct taatacattt
     4741 acccaacaat ttagcccttc tgtatttcct caacaaactg aacggtggtg gattgattac
     4801 tgaatttaca tccacatatt ttcgttgtga cctgattccc tgattcaaaa agatcattct
     4861 tgcagcactg gtaacaacag cacctcccaa tgtaacttca ctggcaagtt gtggccacga
     4921 tgtaatactc tttccaatct ctaaatatga ctcgagagct ttgtctgagg ctttggaagg
     4981 ttctaaaaat tgagccatga gtttcacttt ttgttctgga gtcaaatcat tcgataaagc
     5041 cgataataac tcttgactaa tctttccatg caagatggga taatttggat ctgtgtcgta
     5101 tcgttcaaca tctaaacaac ctcgatcgct gcactccatg actattggaa ttttcaactt
     5161 tttacattcc tttcgaagta agagtttaat gtcaaaactg tcacattcgt ccacaacaag
     5221 attcagttgg tcatgaccac ttccaataaa ttcatgaata ttttccatgg taattccttc
     5281 tggataaatc actactttca tgaagggatc catctctaca attgctcttt ttgcaatgat
     5341 aacctttgat aacgttgaca tgaatttcct tttcagtact gaaacaaata taattcctta
     5401 cctttggaac accaatttca gtcaatgaac ttctcactcg attcatattc gttaattcca
     5461 aacgatcaaa atcagccaat ctcacctctc cacatactct ctccatggcc agtgttgttg
     5521 ccactgcatt tccaacagaa agtccaacca ctcctatttt cttctctctc aatg
//
LOCUS       NW_025407825.5_(reversed)        5494 bp    DNA     linear   UNK 01-JAN-1980
DEFINITION  Naegleria lovaniensis strain ATCC 30569 chromosome Unknown tig003,
            whole genome shotgun sequence.
ACCESSION   NW_025407825
VERSION     NW_025407825.1.5
KEYWORDS    .
SOURCE      .
  ORGANISM  .
FEATURES             Location/Qualifiers
     LE2             1487..1508
                     /Mismatches=6
                     /%_Identity="72.72727272727273"
                     /Motif="AACCACTGAACCCACAGCAACA"
                     /annotation_group="LE2: 1,487 -> 1,508"
     LE              1489..1511
                     /Mismatches=1
                     /%_Identity="95.65217391304348"
                     /Motif="CCGTTGAAGCCAAATGAACAATT"
                     /annotation_group="LE: 1,489 -> 1,511"
     mismatch        1491..1492
                     /Motif="AACCACTGAACCCACAGCAACA"
                     /annotation_group="LE2: 1,487 -> 1,508"
                     /label="AC"
     mismatch        1497
                     /Motif="AACCACTGAACCCACAGCAACA"
                     /annotation_group="LE2: 1,487 -> 1,508"
                     /label="C"
     mismatch        1501
                     /Motif="AACCACTGAACCCACAGCAACA"
                     /annotation_group="LE2: 1,487 -> 1,508"
                     /label="C"
     mismatch        1503
                     /Motif="CCGTTGAAGCCAAATGAACAATT"
                     /annotation_group="LE: 1,489 -> 1,511"
                     /label="T"
     mismatch        1503..1504
                     /Motif="AACCACTGAACCCACAGCAACA"
                     /annotation_group="LE2: 1,487 -> 1,508"
                     /label="GC"
     CDS             1890..3377
                     /locus_tag="C9374_009745"
                     /codon_start=1
                     /product="uncharacterized protein"
                     /protein_id="XP_044555062.1"
                     /db_xref="GeneID:68102199"
                     /translation="MKRSREDEPTHPPTNPSLAHGIIPFWDEYSQQVSDKLWACSRDS
                     FHEFNQYNNKGCTDGWFNFSQFTVIESKPVFDVPLNVHHSITENVAFDNSKKPPQLKK
                     AKKNQKVAQKFQADKSLKIRLYPNEQERTTLNQWMGTARWIYNKCLEFTNKSKGVKKN
                     KKNFRTFVVNNDNYQTENQWVVNTPYDVRDAAAIELLTAFNTNFEKKKAGTIDKFMIR
                     FRRKKDRKDHFVLHCKHWKKKSGLYSFIRNIKSSEPLPEELQYDSIIIKNKLNHYYLC
                     IPQVLDIRGENQAPQHSGQVVALDPGVRTFQTTFDLNGYSTKWGSGGAERIGRLCCAY
                     DKLQSKWSQPEVRHCKRYKYKRAGRRIQQKIRNIVDDLHKKLCLWLCRNYQVILLPSF
                     ETQKMVKKLHRRINSKTARKMLTWSHYRFKQRLLHKAREHPWTHIYIVNEAYTSKTCS
                     CCGHIYTVGSSEVFRCPSCGSIFDRDINAARNILLRFLTTHRISF"
     gene            <1890..>3377
                     /locus_tag="C9374_009745"
                     /db_xref="GeneID:68102199"
     mRNA            <1890..>3377
                     /locus_tag="C9374_009745"
                     /product="uncharacterized protein"
                     /transcript_id="XM_044699966.1"
                     /db_xref="GeneID:68102199"
     fz              2001..3374
                     /original_coord="NW_025407825.1:642600_643973:-1"
                     /fz="-1 96.0167714884696_20 477"
     wrna            3379..3495
                     /original_coord="NW_025407825.1:642479_642595:-1"
     CDS             complement(3559..4551)
                     /locus_tag="C9374_009744"
                     /codon_start=1
                     /product="uncharacterized protein"
                     /protein_id="XP_044555061.1"
                     /db_xref="GeneID:68102198"
                     /translation="MFLKRRQQPASVQPQESYLSDEDEKEDDVIIEQTENTSGEEEED
                     FESEMYGEDDPLTDENDQESSNSEDHNNHANLSSEDEEDEKTLSFAERLALSKLKANN
                     NSKQQNNIHSTRKSSNFLNSSEDEQQFKRRKRKEKITKDPPIIEKKNKNAPKEVSAKI
                     KPSTIPDIASRLGFVKKKSHDPRFDPKASSNIDHEGFKQFSRNYAHVFEKLKDDIEEL
                     KEQLRDKTLSQQEKLEIQREISKLQTRNKKIESQKAASEVRDQFYQREKKLIAEKGKK
                     AFFLKDSDVKKILKQRKMDTLKKSGKMNKYLKKTKRKDKSKVSSLMPTTRASHE"
     gene            complement(<3559..>4551)
                     /locus_tag="C9374_009744"
                     /db_xref="GeneID:68102198"
     mRNA            complement(<3559..>4551)
                     /locus_tag="C9374_009744"
                     /product="uncharacterized protein"
                     /transcript_id="XM_044699965.1"
                     /db_xref="GeneID:68102198"
     CDS             complement(4803..5174)
                     /locus_tag="C9374_009743"
                     /codon_start=1
                     /product="uncharacterized protein"
                     /protein_id="XP_044555060.1"
                     /db_xref="GeneID:68102197"
                     /translation="MQSLKFALCALLVLCLTVSFTKAQFSNMYNGAYGYQGGAGNNYG
                     VAGGNYNSYGQNTNAYSNQVASTNYQPYAAYGSAYRGPTAYSSNYGSAYSMPFFGGWG
                     GFGMPFYGFGYGGLWGRGFWC"
     gene            complement(<4803..>5174)
                     /locus_tag="C9374_009743"
                     /db_xref="GeneID:68102197"
     mRNA            complement(<4803..>5174)
                     /locus_tag="C9374_009743"
                     /product="uncharacterized protein"
                     /transcript_id="XM_044699964.1"
                     /db_xref="GeneID:68102197"
ORIGIN      
        1 tggtgaatgc atttccccaa gcaccagatg tcatgcctgc ataaataaat cgtaccaaat
       61 ctcgatccca atgtcttcgt ccagatttca catattcttg tgtgagaatg tattctccac
      121 gcgagggtct gtaatgattt ttgggagtga aatgcggacg cttgacctta ctcatgggtg
      181 gttgaccttc taatcgaatc attcgatatc tgtaaacaag agctccaaaa tggccacttt
      241 tcagtctctg aggttctctc caataatcag tcacccaata caatccatcg tatcgataac
      301 cttttgctgg agcgtaggca gaatctaatt gatagccacg aacaagtcga acaggaattt
      361 ttcttttcaa actctccact aaactaatgt tatatttgtt gagagtttga tcctcataat
      421 ctgttcctcc ttgtcctgta taaatgaaaa catctccata atcttcgtca ccgtaaccac
      481 ccatggccat tgctacaatc gagtccgctg gcactccaaa atggccacta atacctggct
      541 gtgttggagt gtgagaacct ctcttggagc attctattct tgattcgtac gctttgaaaa
      601 catcgtctct gtgtccataa actcgagagc caatcttaat aggtggtttc aataaggaat
      661 ctttttttcc atctctgcga cgaatggtgt tgacccactc ctcagcatta cccatatgtt
      721 ttctgtcttt ttctgtaacg gtgggacttc tttttagttt catgtctctt tctatttggt
      781 catctgttct gtgtctaatt tgatcatcgt gttgttggca tttatgattc ttgagatagt
      841 atgcgttcag agttatcatt ccactttcag tgtctacaat aaaatcagaa tggccactct
      901 caatactttc acgagtaatt gtcacatatt tcttatctga taatttcatg gtcatggtac
      961 tatttgagct atttgcataa tcctcgtcga gtggtattga taacagttca ttctcatcat
     1021 cggtatcgag cgtttcctct tgaaaatcaa caagaaatct attaccactt gcatttgttc
     1081 caaaatgaag ttgtgaagat gaaggttgac tttgcgtgag tttatcatcg tttgaccttt
     1141 cggaaatcgc tggtttcata aataacggtt gagaaacttg atcaatcaca gaactagtgg
     1201 tattatcatg cttattcaaa aattcattta aattcttttg tttggaattt gatgatgatt
     1261 tcttactcgt ttttgttccg ttgtttgttg aaacatgttg attgccgcaa gctccatttt
     1321 gactagtcct tcttttttct tttttactag tattttgttt gttattgttg ttattattga
     1381 ttttatagtg ttgattccga gagttgttgc gagtcaagac atcatcactg ctgcttgaat
     1441 catccgacaa ggcaattttg cgtttttgca ttttttcccc gcgcaaaacc gttgaagcca
     1501 aaagaacaat tccagcaaat tctttcaaaa accatcacta aaacacagtc ctaatgacgc
     1561 ggctttatta ctaaccttgt ttgttttgga ggttttaatt gctctgctca aaaataaaag
     1621 aacatacaaa ctcagcaagt caatacaatc atcaacagtc agttcctgac gaaccattta
     1681 ttcattcttt gaatcaaaag tgttgttttg gaggtggata aggaattgtc aaggcgttca
     1741 cttttccatg atcagttccg acgaaaagaa tgaatcaagt tattcaaatt gatagagttt
     1801 caattcaatg agtcatgcaa tactgataaa gtttcaactc ttgttgaggt tttcaaaaaa
     1861 aaactcaaca acaaccttaa tctcaaacaa tgaagagaag tagagaggat gagcccactc
     1921 atcctcctac taatccatct cttgcacacg gcatcattcc attctgggat gagtactcac
     1981 aacaagtatc ggataaactt tgggcatgtt caagagattc ctttcatgag tttaatcagt
     2041 acaacaacaa gggatgcaca gacggatggt tcaacttttc tcaattcact gtgattgaat
     2101 ccaagccagt gtttgatgtt ccactcaatg tccatcactc tataacagag aatgtggctt
     2161 ttgataactc taaaaagcca cctcagctca agaaagcaaa aaagaatcaa aaggtggccc
     2221 aaaaatttca agcagacaaa tccttgaaaa tccgactcta ccccaatgaa caagaaagga
     2281 caacattgaa tcagtggatg ggaactgctc gttggatcta taacaagtgt ttagaattca
     2341 ctaacaaatc caaaggtgtc aagaaaaata agaagaattt cagaacgttt gtggtgaaca
     2401 acgataatta tcagacagaa aatcagtggg ttgtgaatac tccttatgac gtaagagatg
     2461 ctgccgctat tgaattgttg actgcgttca acactaattt tgaaaagaag aaggctggaa
     2521 cgattgacaa gttcatgatc cgttttaggc gaaagaaaga cagaaaagat catttcgttc
     2581 tacattgcaa gcactggaag aaaaagagtg gactgtattc ttttataagg aacatcaaga
     2641 gttccgaacc tttgcctgag gagcttcagt acgattccat cattattaag aacaagttga
     2701 accattatta tttatgtatt ccacaagtac tggatattag gggtgagaac caagcccctc
     2761 aacattcagg acaagttgta gcattggatc caggagtaag aacatttcag accacctttg
     2821 atttgaatgg ttattcaacc aaatggggct caggaggtgc cgaaagaatt ggtagattgt
     2881 gttgcgcgta tgacaagtta caatcgaagt ggtctcaacc agaagtcaga cattgcaaaa
     2941 gatacaagta caagagagca ggaagaagaa ttcaacaaaa gattagaaat attgtggatg
     3001 atttacacaa gaaactgtgt ttgtggttgt gtcgaaacta ccaagtgatt ttacttcctt
     3061 cgtttgagac tcagaaaatg gtaaagaaac tccacaggag aattaatagc aagacagcaa
     3121 gaaaaatgtt gacttggtca cattacagat tcaagcaaag attgcttcac aaagctagag
     3181 agcatccgtg gacacacatt tatattgtca acgaagcgta tacatccaaa acttgctcat
     3241 gttgtggaca tatttatacg gttggatcat ccgaagtgtt tcgttgtcca tcatgtggct
     3301 caatttttga cagagatatc aatgcagcaa gaaatattct tcttcgattc cttactactc
     3361 atagaattag tttttgagca ccttgtgtgc gttgggtcct ttcccctggc tttcactctt
     3421 tgagtgtttg cttgcaagat cagcactttg ttcgatttgt ttgttttgtt caaattgttg
     3481 atttaaataa aggcgttaac aattaaatat ttaacatgaa tacctagatc tggatcatga
     3541 atactcttgt ttataatttt attcatgtga agcacgtgtc gttggcatga gagaggaaac
     3601 tttgctcttg tcctttcttt tggtcttttt gagatacttg ttcatcttgc ctgacttttt
     3661 gagagtatcc atttttcgtt gcttgagaat ctttttcaca tccgagtctt ttaagaagaa
     3721 ggctttcttt cccttctctg ctattaattt cttttctcgt tgatagaatt ggtctctcac
     3781 ttctgaagct gctttttgtg attcaatctt tttgttacga gtttgtaatt tggaaatttc
     3841 tctttgaatt tcgagttttt cttgttgtga cagagtcttg tctctcagct gctcctttaa
     3901 ttcttcaatg tcgtctttta atttctcaaa aacatgtgca tagtttcttg aaaattgttt
     3961 aaatccttca tggtcaatat tactagatgc tttagggtca aatctaggat catgactctt
     4021 ctttttcaca aatcccaatc gagaagcaat gtctggtata gtacttggtt tgatttttgc
     4081 actcacttct tttggagcat tcttattctt tttctcaatg attggaggat cttttgtgat
     4141 tttttctttt cgttttcttc tcttaaattg ttgttcatct tccgaagagt tcaaaaaatt
     4201 tgatgatttt cttgtactat gaatattatt ctgttgtttg ctgttattat tagctttcaa
     4261 tttacttaga gccaatcttt cggcaaaaga taatgttttt tcatcctctt catcttccga
     4321 agacaaattg gcatgattat tatggtcttc cgagttgctg ctctcttgat cattctcatc
     4381 cgtcaatgga tcatcttctc cgtacatttc cgattcaaaa tcctcttctt cctctccact
     4441 agtattttcg gtttgttcaa taataacatc atcttccttc tcgtcttcgt cggaaaggta
     4501 tgattcttgt ggttgaacgg aagctggttg ttgtcttcgt ttcaaaaaca ttttttttga
     4561 agtgaattca ctaactcatt gaaaacaaag aattgcaacg agagtattga actgcagtgc
     4621 ttggtacaat tacaatcaaa gaatattttt cacaatattg gttttttatt gcaagagctc
     4681 aaaacgtcac aacaatttca caattgtgtt gttgtcatgg gtacaaactc aataccaaat
     4741 ctagaagagt gtttacgaat gccacacttg cgcatgttct cacctcattc aatctcattc
     4801 acttaacacc agaatccacg tccccataat ccaccatatc caaatccata gaatggcatt
     4861 ccgaatccac cccatcctcc aaagaaaggc attgaataag cactaccata attactactg
     4921 taagcggttg gacctctata ggcagatcca taggcagcat aaggttgata atttgtggaa
     4981 gcgacttgat tactataggc attggtgttt tgtccataac tgttgtaatt accacctgct
     5041 acaccgtaat tgttaccagc accaccttga taaccataag caccattata catgttactg
     5101 aattgagcct ttgtgaaaga aactgtgagg cacaagacca ataaggcgca gagagcgaat
     5161 ttcaatgatt gcatgttgtg agttgttata atatgttcac aattttgatt tttgttttgg
     5221 ttgttggatt tggatgtcac gaggtgttct tggattttat agttttttca aatggtagga
     5281 tgaatttgga aattcactgt tttttaacac aagtgtacac tcgatgttgt tcaatcaagt
     5341 gaatataaaa gtaaatatga taaagataac aagtgaatgg atggtgagtg agaataatca
     5401 tgatcagctc ccaaaattga taaataccag tttaggagag aggcgccttc acaaccaatc
     5461 taccaaacac tgtaaattga tgttgtgtga aaaa
//
LOCUS       NW_025407825.3_(reversed)        5517 bp    DNA     linear   UNK 01-JAN-1980
DEFINITION  Naegleria lovaniensis strain ATCC 30569 chromosome Unknown tig003,
            whole genome shotgun sequence.
ACCESSION   NW_025407825
VERSION     NW_025407825.1.3
KEYWORDS    .
SOURCE      .
  ORGANISM  .
FEATURES             Location/Qualifiers
     LE              complement(690..712)
                     /Mismatches=8
                     /%_Identity="65.21739130434783"
                     /Motif="CCGTTGAAGCCAAATGAACAATT"
                     /annotation_group="LE: 690 <- 712"
     mismatch        690
                     /Motif="CCGTTGAAGCCAAATGAACAATT"
                     /annotation_group="LE: 690 <- 712"
                     /label="T"
     mismatch        694
                     /Motif="CCGTTGAAGCCAAATGAACAATT"
                     /annotation_group="LE: 690 <- 712"
                     /label="C"
     mismatch        697
                     /Motif="CCGTTGAAGCCAAATGAACAATT"
                     /annotation_group="LE: 690 <- 712"
                     /label="G"
     mismatch        702..703
                     /Motif="CCGTTGAAGCCAAATGAACAATT"
                     /annotation_group="LE: 690 <- 712"
                     /label="CC"
     mismatch        705..706
                     /Motif="CCGTTGAAGCCAAATGAACAATT"
                     /annotation_group="LE: 690 <- 712"
                     /label="AA"
     mismatch        711
                     /Motif="CCGTTGAAGCCAAATGAACAATT"
                     /annotation_group="LE: 690 <- 712"
                     /label="C"
     LE              1454..1476
                     /Mismatches=0
                     /%_Identity=100
                     /Motif="CCGTTGAAGCCAAATGAACAATT"
                     /annotation_group="LE: 1,454 -> 1,476"
     fz              2001..3374
                     /original_coord="NW_025407825.1:205057_206430:-1"
                     /fz="-1 96.0167714884696_20 477"
     wrna            3402..3518
                     /original_coord="NW_025407825.1:204913_205029:-1"
ORIGIN      
        1 acaggttcga aagtgcaaac tttacttctt gtggtttatg aaacagttcg tgaggatatt
       61 aatattaagc gagttggtgc attttgtaag agattattac aaagttgttt cacatgctac
      121 aaccctggat acacagcagc tgtgcttatg gtcattgacc aaattctaaa ggtcaagcct
      181 ggtatttatc tcagcatgct tcaacaaaag aactttttaa ctaaagattc caatgcaaag
      241 tcaagaaatg agtctgccga agaagatgat gaggaagaag cattccaaga cattgacgat
      301 gaagatacaa tgaagcaaga agaggaaaaa cctaaagaaa caatcgttct ttccaaagat
      361 aattctgtga aaattgttga caatgaaatt gtgattgaag ggttcacaaa taacaacaag
      421 aaatctacaa ccacttcatc cacaacttct tcgaaagata agcaagacga aaagaaaaag
      481 actataccat cacagaaagc tagaggcact aatcctttca ccgaattttc agaatacgat
      541 ccaaccacac caaaacctga agcagctaat gctctctctt caggattgtg ggaactagat
      601 cttatcaagc atcatttcca tcctagcgtg tgtgaatttg tggacagttt agtttctcgt
      661 tctggccaac ctttgtacaa aggcaatccg attattgatt tttcaacaac agcattcatt
      721 gacaagttaa tgttcaagcc attctcaaag aaagccatga aagaaaaggg ttctggcctc
      781 ttctcgaaat ctaaatcagc attggcagct gaaaaattga tccgaggtac ctctaccatc
      841 aattctaagg aattcgcaga gttgccagag gagttagtta agagtgacga gcgattcttc
      901 cacaaattta tggttgaaaa attcaaacga aaagacgaag ttgaaaaaga aagagaatca
      961 cgagaggaaa gaagaaaaga agccaaagca agagaagaag aatttcttaa tgcgatggat
     1021 gaagatttcg gctcagacaa cgacccattc gatgaattgg atgacgatgc agtgatggac
     1081 cttttggaac aagctgaaga aaacgcagaa gaagacgaaa tcgttccagc aggatcaaag
     1141 ggtgacagtg gttatggttt tgatgtcaca agcgtctcgg aaaaaccatc tcaagatgaa
     1201 gttgcagagt tattagaaga ggatgaggat gaattattag aacaagaaaa acaagagctt
     1261 aaagaagaga aaaacccttc ctcaaagaaa cgaaaacaaa aaccagttgc aaccaagtca
     1321 ggacatcatc aaccacaaag taagaaagtc aagcgaaaga aataaaacca cctacggagt
     1381 gctaaattct aactaggagt tcatgttcaa aataatgaag cacaactatc tcacatgatc
     1441 attcctttgt tcaccgttga agccaaatga acaattacag caatttcttt caaaaaccat
     1501 cactaaaaca cagtcctgag gacgcaaggt ttattaataa ccttgtttgt tttggaggtt
     1561 ttgtttttat taacggtttt aagttgctca gcactaaaat aaaagagcaa aagccacaat
     1621 ttattacaaa ttcaacaagt caatataatc atcaacagtc agttcctgac gaaccattca
     1681 ttcattcttt gaatcaaaag tgttgttttg gaggtggata aggaattgtc aaggcgttca
     1741 cttttccatg atcagtttgg acgaaaagaa tgaatcaagt tattcaaatt gatagagttt
     1801 caattcaatg agtccttcaa tactgataga gtttcaactc ttgttgaggt tatcaaaaaa
     1861 aaactcaaca acaaccttaa cctcaaacaa tgaagagaag tagagaggat gaacctactc
     1921 atcctcctac taatccatct cttgcacacg gcatcattcc attctgggat gagtactcat
     1981 aacaagtatc ggataaactt tgggcatgtt caagagattc ctttcatgag tttaatcaat
     2041 acaacaacaa gggatgcact gacggatggt tcaacttttc tcaattcact gtgattgaat
     2101 cccagccagt gtttgatgtt ccactcaatg ttcatcactc tataacagag aatgtggctt
     2161 ttgataactc taaaaagcca cctcagctca agaaagcaaa aaagaatcaa aaggtggccc
     2221 aaaaatttca agcagacaaa tccttgaaaa ttcgtctcta ccccaatgaa caagaaagga
     2281 caacattgaa tcagtggatg ggaactgctc gttggatcta caacaagtgt ttagaattca
     2341 ccaacaaatc caaaggtgtc aagaaaaata agaagaattt cagaacgttt gtggtgaaca
     2401 acgataatta tcagacagaa aatcagtggg ttgtaaatac tccttatgac gtaagagatg
     2461 ctgccgctat tgaattgttg actgcgttca acactaattt tgaaaagaag aaggctggaa
     2521 cgattgacaa gttcatgatc catttcaggc gaaaaaaaga tagaaaagat catttcattc
     2581 tccattgcaa gcactggaaa tcaaagaaag gacaatattc atttattagg aacatcaaga
     2641 gcgccgaacc tttgcctgag gagcttcagt acgattccat cattattaag aacaagttga
     2701 accattatta tttatgtatt ccacaagtac tggatattag gggtgagaat caagcccctc
     2761 aacattcagg acaagttgta gcattggatc caggagtaag aacatttcag accacctttg
     2821 atttgaatgg ttattcaacc aaatggggct caggaggtgc ctaaagaatt ggtagattgt
     2881 gttgcgcgta tgacaagtta caatcgaagt gatctcaacc agaagtcaga cattgcaaaa
     2941 gatacaagta caagagagca ggaagaagaa ttcaacaaaa gattagaaat atcgtggatg
     3001 atttacacaa gaaactgtgt ttgtggttgt gtcgaaacta ccaagtgatc ttacttcctt
     3061 cgtttgagac tcagaaaatg gtaaagaaac tccataggag aattaatagc aagacagcaa
     3121 gaaaaatgtt gacttggtca cattacagat tcaagcaaag attgcttcac aaagctagag
     3181 agcatccgtg gacacacatt tatattgtca acgaagcgta cacatccaaa acttgctcat
     3241 gttgtggaca tgtttatacg gttggatcat ctgaagtgtt tcgttgtcca tcatgtggct
     3301 caatttttga cagagatatc aatggagcca gaaatattct tcttcgattc cttactactc
     3361 atagaattag tttttgagca ccttgtgtgt tgggtcttcc ccaccttgtg tgcgttgggt
     3421 cctttcccct ggctttcact ctttgagtgt ttgcttgcaa gatcagcact ttgttcgatt
     3481 tgtttgtttt gttcaaattg ttgatttaaa taaaggcgta aaatcgaaca aaacaaaatg
     3541 agtcaaccac ctcgtcctag caatatcagc cacacacttc ctcccgagat tatttgcgag
     3601 gtgatggtgt atgctctgga tcctcatgct ctcatcagca gtatcagcag aatgcggcat
     3661 gtcagtcgtt cttggttcgg agtaacagag agtcgagtgt tttggcaact tgtggtcgag
     3721 gcttgccgac ctccccgacc taataaacga gattgctctt ccaatgaatg taagatcatc
     3781 accacggtga aggaggatga tgcgttgggt gaggttgaac aagagaatgt tcttgaacaa
     3841 gatgaaatgg aagaggctct tgatgatgat gatgccatac ttgtagatat ttacaacgaa
     3901 gaagaggata tccttgatga gaatgatgat aatcgttggg aagatttaga ggaagctctt
     3961 cctggtacca gttcactgtt ggaaacatta tccgagagtt attccaatcc aactgattcc
     4021 gaagaagatt gcaattccta caacagtttt catggacact ttttcaagac tcatgaattc
     4081 atcgatacat tgttacatca aactcaattc aacaagtttt actttttgaa cgatcagcac
     4141 caacagcatc cacaacaaat ggatggattt ttaggattcc gaatgttcct tgatgacaaa
     4201 tcttatatgg atccaacacc tcatgatgat gatccttcct tgttcttgcc caaagcagat
     4261 ccagccaaca accatcacga aactgtgtgc tctctgtttc atgaaaaagt ggtgtcttgg
     4321 attgatgcat ttggcatgca tgaccatgga gagaatgtat tgttgaaggc cttgttggaa
     4381 atttcactgg gacatgaaac cattgagtat ttgggaatga ggaatatggg aacttgtgtt
     4441 caggcgtttt ttcacaaact cttcgaacct gccatgttgt tggtaagaga atggtttcaa
     4501 atctctccta acaacagcaa gccaaaagaa attaatcctt tcacggccat tcgtgacaca
     4561 ccgcacacaa gtacacaaga gctctttttc aacaagaatt tacttcaatt tttaaaagat
     4621 aataattcgc atcagaaaga acaatccata tttaagcaag acattggagg tgcatggaat
     4681 gatcacgatt ctttttatca tgtcattcca aggcaatatc tgttattcat gattgaacat
     4741 tttacgaata tgaatgttgt ggtaaatcga gaaggtgaca cacaagatgt tgtgacattt
     4801 gtcatggaac aattatatca gtgtggactt catgttgaga atgtgatttt tcatgacttg
     4861 tctcttcatt tgagaaattt cgagagaaca gaagcacttc gacgaattat tcctccaatg
     4921 tcaagtggtt tttacttgca acatttggca gtttggactc aaaatctttc attgcttcat
     4981 tggtgcctga ctgtgaacaa taaggattgt catgcaaaaa ttgtggacgt attgacacca
     5041 aaagcgtcat tttctgacat gattccaagg tctttgacat tccagtctta ccttagaaca
     5101 tgtttacagg attcgtgtgg actcacaatt cttcattacg ctgttgcaat gagaagttta
     5161 gaatttgtta gagtattatt gaaccattat ttctgccatc cattcatcat gtctaatttc
     5221 aaagaatcac ccctttcttt ggcttacaaa atcagtactc atcacgttgg aaaaaccaaa
     5281 aacaatgttg agcaagcaat gttagatctt ttcacacaac gttatcaatt acctgaaact
     5341 tgcttaacag agactgaaac aaatgttact tcatgtccta aactcaacga cgatgaaaag
     5401 ttaatcacac aacgacagga agttgattca tggtacaata tcagtacagg agaatggcaa
     5461 gaacgtgaag acgatttaga actcaatgtc aacaaagtcg tagaaaaaca cggtgaa
//
LOCUS       NW_025407860.7          5517 bp    DNA     linear   UNK 01-JAN-1980
DEFINITION  Naegleria lovaniensis strain ATCC 30569 chromosome Unknown tig038,
            whole genome shotgun sequence.
ACCESSION   NW_025407860
VERSION     NW_025407860.1.7
KEYWORDS    .
SOURCE      .
  ORGANISM  .
FEATURES             Location/Qualifiers
     LE              487..509
                     /Mismatches=8
                     /%_Identity="65.21739130434783"
                     /Motif="CCGTTGAAGCCAAATGAACAATT"
                     /annotation_group="LE: 487 -> 509"
     mismatch        487
                     /Motif="CCGTTGAAGCCAAATGAACAATT"
                     /annotation_group="LE: 487 -> 509"
                     /label="C"
     mismatch        490
                     /Motif="CCGTTGAAGCCAAATGAACAATT"
                     /annotation_group="LE: 487 -> 509"
                     /label="T"
     mismatch        493
                     /Motif="CCGTTGAAGCCAAATGAACAATT"
                     /annotation_group="LE: 487 -> 509"
                     /label="A"
     mismatch        497
                     /Motif="CCGTTGAAGCCAAATGAACAATT"
                     /annotation_group="LE: 487 -> 509"
                     /label="C"
     mismatch        500
                     /Motif="CCGTTGAAGCCAAATGAACAATT"
                     /annotation_group="LE: 487 -> 509"
                     /label="A"
     mismatch        502
                     /Motif="CCGTTGAAGCCAAATGAACAATT"
                     /annotation_group="LE: 487 -> 509"
                     /label="G"
     mismatch        506
                     /Motif="CCGTTGAAGCCAAATGAACAATT"
                     /annotation_group="LE: 487 -> 509"
                     /label="A"
     mismatch        508
                     /Motif="CCGTTGAAGCCAAATGAACAATT"
                     /annotation_group="LE: 487 -> 509"
                     /label="T"
     LE              1452..1474
                     /Mismatches=0
                     /%_Identity=100
                     /Motif="CCGTTGAAGCCAAATGAACAATT"
                     /annotation_group="LE: 1,452 -> 1,474"
     CDS             1889..3376
                     /locus_tag="C9374_009334"
                     /codon_start=1
                     /product="uncharacterized protein"
                     /protein_id="XP_044544685.1"
                     /db_xref="GeneID:68101788"
                     /translation="MKRSREDEPTHPPTNPSLAHGIIPFWNEYSQQVSDKLWACSRDS
                     FHEFNQYNNKGCTDGWFNFSQFTVIESKPVFDVPLNVHHSITENVAFDNSKKPPQLKK
                     AKKNQKTPQKLQADKSLKIRLYPNEQERTTLNQWMGTARWIYNKCLEFTHNFKDVKKN
                     KKNFRTFVVNNDNYQTENQWVVNTPYDVRDAAAIELLTAFNTNFEKKKAGMIDKFMIR
                     FRRKKDRKDHFVLHCKHWKKKSGLYSFIRNIKSAEPLPEELQYDSIIIKNKLNHYYLC
                     IPQVLDIRGENQAPQHSGQVVALDPGVRTFQTTFDLNGYSTKWGSGGAERIGRLCCAY
                     DKLQSKWSQPEVRHCKRYKYKRAGRRIQQKIRNIVDDLHKKLCLWLCRNYQVILLPSF
                     ETQKMVKKLHRRINSKTARKMLTWSHYRFKQRLLHKAREHPWTHIYIVNEAYTSKTCS
                     CCGHVYTVGSSEVFRCPSCGSIFDRDINGARNILLRFLTTHGISF"
     gene            <1889..>3376
                     /locus_tag="C9374_009334"
                     /db_xref="GeneID:68101788"
     mRNA            <1889..>3376
                     /locus_tag="C9374_009334"
                     /product="uncharacterized protein"
                     /transcript_id="XM_044699510.1"
                     /db_xref="GeneID:68101788"
     fz              2000..3373
                     /original_coord="NW_025407860.1:213481_214854:1"
                     /fz="1 96.0167714884696_20 477"
     wrna            3401..3517
                     /original_coord="NW_025407860.1:214882_214998:1"
     CDS             complement(3505..4026)
                     /locus_tag="C9374_009335"
                     /codon_start=1
                     /product="uncharacterized protein"
                     /protein_id="XP_044544686.1"
                     /db_xref="GeneID:68101789"
                     /translation="MKSQQRIRFVKVFPNAYTEAEKDQKLVHLKSTNQPSGTAVTEKE
                     TKDHVHSGVSGNSQTSKAGTLRRRRRSKPLFHDESNQQQLQESTTLLPNIPPNKSFIS
                     NKPVRNYKTSSSHHNKKRNVPKTNHEQDHTDANDHPTTDPTISNLKNTNTTTHDLLNH
                     HLKNSETSNNAFI"
     gene            complement(<3505..>4026)
                     /locus_tag="C9374_009335"
                     /db_xref="GeneID:68101789"
     mRNA            complement(<3505..>4026)
                     /locus_tag="C9374_009335"
                     /product="uncharacterized protein"
                     /transcript_id="XM_044699511.1"
                     /db_xref="GeneID:68101789"
ORIGIN      
        1 atggtcttag tgaagaacaa tttcgagagt gcagaaaatg tctcgtccag accattttag
       61 ctaccgatat gagcaatcac ttttctataa tttcaatttt cgaatctcga ataggaactg
      121 gaagattatc taacgaaaat gccgaagata gaattctatt aatgcgagtg ttaatgaaat
      181 gttcagacat tagcaatttg agcaggccgt tccctattgc aaagaaatgg gccaatgcat
      241 gtattaatga attcttctca cagggcgatt tagagagaca gaaaggactt ccaattagcc
      301 ctctcatgga tcgtaatact ttggatttcc caaagtcaca gatggatttt ggaaaatttg
      361 ttgttgcgcc cttgttcaaa ttgctttgtg cagccttcaa agaattgacc ttcttacacg
      421 aatcggtgtt gaataatatc gagacatggc gacacattta cgaagaggaa caagccaaaa
      481 aggcactcgc tgcagcaaac tcaaccactc catcgtctac agcagcaata gttccacctc
      541 aagaaagttc tactgaaaaa ccagaagaat caagcaaaga gccaactaaa gtggaccaaa
      601 caagtgttgc tcatgccgaa gataatgcta aggcaagcac atcaacgacg acagaacaaa
      661 accctcctac gagaaatgat actgtcacca ctgctaagcc tgctcaacct gccaatcagt
      721 ccaacaatat gttgttcatt ttgttgccag tcttgttttt aattctctca ctcatgctat
      781 atttcctaac catgtaaatt taattaaact gcttgaatct tcttaacttt ggatacgaac
      841 attaatttat ttgttgatct catgtgagat gtcgaaaaga tttaagccat tattattaca
      901 aacgccttgg caaatccaca ccaaccccag agaaatgaga ggcaatggaa gatacagaag
      961 agattgtagt tccagtactt tcgtgactct tgctccaaac tcgtggaact aagctcgtta
     1021 ctctaaattt gcactgtttt cgtttttcaa aactaaggaa ataacatgct tcacatgaat
     1081 ggccatgatg actcctacgt ggacctcgtt tctctgaggg accaattcta aatggataat
     1141 aaagcctctt ttctgaatcg ccacgttcct cacactccag acaatgttgt ccaacatctg
     1201 aacggacatt tatggatgac caaacgtgct gacaacgctc acacttgtaa tatccttttc
     1261 caatcgcttc ttcattggga atggcttcca atttcttatg acaatcattg catctgcaaa
     1321 ctttcttata atcaaacaca gtcttccaga accatgagga acaaggctta cacgcaaaaa
     1381 aggcataaac tttttgtttt tcagcatgct tatccaattg ctcacgagtg agtgaaggaa
     1441 cgtttgatga gccgttgaag ccaaatgaac aattacagca atttctttca aaaaccatca
     1501 ctaaaacaca gtcctgagga cgcaaggttt attaataacc ttgtttgttt tggaggtttt
     1561 gtttttatta acggttttaa gttgctcagc actaaaataa aagagcaaaa gccacaattt
     1621 attacaaatt caacaagtaa atataatcat caacagtcag ttcctgacga accattcatt
     1681 cattctttga atcaaaagtg ttgttttgga ggtggataag gaattgtcaa ggcgttcact
     1741 tttccatgat cagttcggac gaaaagaatg aatcaagtta ttcaaattga tagagtttca
     1801 attcaatgag tccttcaata ctgatagagt ttcaactctt gttgaggtta tcaaaaaaaa
     1861 aactcaacaa caaccttaat ctcaacgaat gaagagaagt agagaggatg aacctactca
     1921 tcctcctact aatccatctc ttgcacacgg catcattcca ttctggaatg agtactcaca
     1981 acaagtatcg gataaacttt gggcatgttc aagagattcc tttcatgagt ttaatcagta
     2041 caacaacaag ggatgcacag acggatggtt caacttttct caattcactg tgattgaatc
     2101 caagccagtg tttgatgttc cactcaatgt ccatcactct ataacagaga atgtggcttt
     2161 tgataactct aaaaagccac ctcagctcaa gaaagcaaaa aagaatcaaa agacgcccca
     2221 aaaattgcaa gcagacaaat cattgaaaat ccgactctac cccaatgaac aagaaaggac
     2281 aacattgaat cagtggatgg gaactgctcg ttggatctac aacaagtgct tagaatttac
     2341 acacaatttc aaagatgtca agaaaaataa gaagaatttc agaacgtttg tggtgaataa
     2401 cgataattat cagacagaaa atcagtgggt tgtgaatact ccttatgacg taagagacgc
     2461 tgccgctatt gaattgttga ctgcgttcaa cactaatttt gaaaagaaga aggctggaat
     2521 gattgacaag ttcatgatcc gtttcaggcg aaagaaagac agaaaagatc attttgttct
     2581 acattgcaag cactggaaga aaaagagtgg actgtattct tttataagga atatcaagag
     2641 tgccgaacct ttgcctgagg agcttcagta tgattccatc attattaaga acaagctgaa
     2701 ccattattat ttatgtattc cacaagtact ggatattagg ggtgagaacc aagcccctca
     2761 acattcagga caagttgtag cattggatcc aggagttaga acatttcaga ccacctttga
     2821 tttgaacggt tattcaacca aatggggctc aggaggtgcc gaaagaattg gtagattgtg
     2881 ttgcgcgtat gacaagttac aatcgaagtg gtctcaacca gaagtcagac attgcaaaag
     2941 atacaagtac aagagagcag gaagaagaat tcaacaaaag attagaaata ttgtggatga
     3001 tttacacaag aaactgtgtt tgtggttgtg tcgaaactac caagtgatct tacttccttc
     3061 gtttgagact cagaaaatgg taaagaaact ccataggaga attaatagca agacagcaag
     3121 aaaaatgttg acttggtcac attacagatt caagcaaaga ttgcttcaca aagctagaga
     3181 gcatccgtgg acacacattt atattgtcaa cgaagcgtac acatccaaaa cttgctcatg
     3241 ttgtggacat gtttatacgg ttggatcatc tgaagtgttt cgttgtccat catgtggctc
     3301 aatttttgac agagatatca atggagccag aaatattctt cttcgattcc ttactactca
     3361 tggaattagt ttttgagcac cttgtgtgtt gggtcttccc caccttgtgt gcgttgggtc
     3421 ctttcccctg gctttcactc tttgagtgtt tgcttgcaag atcagcactt tgttcgattt
     3481 gtttgttttg ttcaaattgt tgatttaaat aaaggcgttg ttgcttgttt cagaattttt
     3541 caagtgatga ttcaacaaat catgagttgt tgtattcgtg tttttcaaat tagaaattgt
     3601 aggatcggtt gttggatggt cgttagcgtc tgtatgatct tgttcgtgat tggttttggg
     3661 tacatttctc ttcttgttat gatgggaaga agaagtcttg taattccgaa ctggtttgtt
     3721 ggaaatgaat gacttgtttg gaggaatatt cggaagtaaa gttgtgctct cttgaagctg
     3781 ttgttgattg gattcatcat gaaacaaagg ctttgatctt cttcttcgtc tcaacgttcc
     3841 ggctttggat gtttgactat taccagaaac tcctgaatgc acatgatcct ttgtttcttt
     3901 ttcagttacc gcggtacctg atggctgatt tgtagacttc aagtggacca gtttttgatc
     3961 tttttctgct tccgtatagg cattgggaaa aactttgaca aaacgaattc tttgttgtga
     4021 tttcattttt tttaaaattc cccacccacc aattttagat gtcattcgaa aaacacttct
     4081 cataaaacgt catgcttaaa acaatatgtc atgatccatg agctcaacaa caagagaatg
     4141 gcgtatcatt gaaagatggc cgagttgaat cgctctaaca tgaaagtctc gtctggtaac
     4201 cacaacattt tcacatcttc acctaaacct ccaaaaaggt cattaaattt cgtaggattc
     4261 atttggcatt gtttgaaaat aaagagcaat agtaaccctc cttccttaga atttttcaat
     4321 aatttcaaca ctcgaacatg agtttccatt gctcgaatgt atttggtaat ggtattcacg
     4381 caataacaag caatatcagt tgtcacacca ttcgattttg attgtttcca tatcatgtct
     4441 ttgttttgaa gaagttgtgg actcaaatac cgatattcaa cttgtgcctt ggaaaggaga
     4501 ggattactct gtgggagtac ttgagaaaat tcttgttgag atttttcaga ttcgaagaga
     4561 aacaatattc gtgtagcgtc tgccttaaca gttatctctt gtttctcatg aacattcctc
     4621 aaatcaaagg gacaataaaa atcatttcga atgttcattt tcaaacaatc aatcaaatca
     4681 taatttggaa ttccagttgc ttgatcacac aatacagtgg aacatacttc tcgaggaaaa
     4741 taatctgaca gtccaaaacg gtcgaaacca ctacacaatt gttcaataaa agattttcct
     4801 ttcgacagaa gtgagacaac acgagcacgt gtcacttgca ttgctacttg tttcaaatca
     4861 tgtttgtcac aataagcata gaaaaattgt acatgttcac tgtcgaaatg atggtcaaaa
     4921 gcgagagttt ccaggcttgt cacaggaatg gtatagccag cgtttaacag gcgataccac
     4981 caatgggaat cttttttaac caaagctttt tgaaggagag aatttgagtt ggaaaggagc
     5041 ttgtgatgaa tgtgatgagc ttgttttcgc atggggtgag gtttgtcttt gagagcactc
     5101 aaactaatat ttgtcctcat ttcatacatg taacaaggtt gatggggcga attgcttgat
     5161 ttttttgtag ttttgaatgg tttcacacca aacaagcaaa caaattccat catggagagg
     5221 aacaatcctc ttcccaatac attcacatac ggtttgaatt ggttacaaaa ccagtcagac
     5281 ccttctatgg aaatatctgt ctctgaaata cccaaactat ccgtataatg ttcataatac
     5341 aaataacatt gtttgtgttg tttggcattt gcaaattttg aatcaatatt taacaaatca
     5401 ccgttgctat ccacaaatgc aaagtgaatg acatcactgc catgagtgaa tgtaaaaaaa
     5461 ctcactctct ttccagatcc attatccatc gtaattaact tggagcgttt gatggtc
//
LOCUS       NW_025407828.10_(reversed)        5511 bp    DNA     linear   UNK 01-JAN-1980
DEFINITION  Naegleria lovaniensis strain ATCC 30569 chromosome Unknown tig006,
            whole genome shotgun sequence.
ACCESSION   NW_025407828
VERSION     NW_025407828.1.10
KEYWORDS    .
SOURCE      .
  ORGANISM  .
FEATURES             Location/Qualifiers
     LE              complement(762..784)
                     /Mismatches=8
                     /%_Identity="65.21739130434783"
                     /Motif="CCGTTGAAGCCAAATGAACAATT"
                     /annotation_group="LE: 762 <- 784"
     mismatch        762..764
                     /Motif="CCGTTGAAGCCAAATGAACAATT"
                     /annotation_group="LE: 762 <- 784"
                     /label="ATT"
     mismatch        766..767
                     /Motif="CCGTTGAAGCCAAATGAACAATT"
                     /annotation_group="LE: 762 <- 784"
                     /label="AC"
     mismatch        770
                     /Motif="CCGTTGAAGCCAAATGAACAATT"
                     /annotation_group="LE: 762 <- 784"
                     /label="T"
     mismatch        779
                     /Motif="CCGTTGAAGCCAAATGAACAATT"
                     /annotation_group="LE: 762 <- 784"
                     /label="G"
     mismatch        782
                     /Motif="CCGTTGAAGCCAAATGAACAATT"
                     /annotation_group="LE: 762 <- 784"
                     /label="G"
     LE2             1506..1527
                     /Mismatches=6
                     /%_Identity="72.72727272727273"
                     /Motif="AACCACTGAACCCACAGCAACA"
                     /annotation_group="LE2: 1,506 -> 1,527"
     LE              1508..1530
                     /Mismatches=1
                     /%_Identity="95.65217391304348"
                     /Motif="CCGTTGAAGCCAAATGAACAATT"
                     /annotation_group="LE: 1,508 -> 1,530"
     mismatch        1510..1511
                     /Motif="AACCACTGAACCCACAGCAACA"
                     /annotation_group="LE2: 1,506 -> 1,527"
                     /label="AC"
     mismatch        1516
                     /Motif="AACCACTGAACCCACAGCAACA"
                     /annotation_group="LE2: 1,506 -> 1,527"
                     /label="C"
     mismatch        1520
                     /Motif="AACCACTGAACCCACAGCAACA"
                     /annotation_group="LE2: 1,506 -> 1,527"
                     /label="C"
     mismatch        1522
                     /Motif="CCGTTGAAGCCAAATGAACAATT"
                     /annotation_group="LE: 1,508 -> 1,530"
                     /label="T"
     mismatch        1522..1523
                     /Motif="AACCACTGAACCCACAGCAACA"
                     /annotation_group="LE2: 1,506 -> 1,527"
                     /label="GC"
     fz              2001..3368
                     /original_coord="NW_025407828.1:587340_588707:-1"
                     /fz="-1 95.59748427672956_22 477"
     CDS             2292..3371
                     /locus_tag="C9374_013511"
                     /codon_start=1
                     /product="uncharacterized protein"
                     /protein_id="XP_044553920.1"
                     /db_xref="GeneID:68105964"
                     /translation="MGTARWIYNKCLEFTNKSKGVKKNKKNFRTFVVNNDNYQTENQW
                     VVNTPYDVRDAAAIELLTAFNTNFEKKKAGTIDKFMIRFRRKKDRKDHFVLHCKHWKK
                     KSGMYSFIRNIKSAEPLPEELQYDSIIIKNKLNHYYLCIPQVLDIRGENQAPQHSGQV
                     VALDPGVRTFQTTFDLNGYSTKWGSGGAERIGRLCCAYDKLQSKWSQPEVRHCKRYKY
                     KRAGRRIQQKIRNIVDDLHKKLCLWLCRNYQVILLPSFETQKMVKKLHKRINSKTARK
                     MLTWSHYRFKQRLLHKAREHPWTHIYIVNEAYTSKTCSCCGHVYTVGSSEVFRCPSCG
                     SIFDRDINGARNILLRFLTTHRISF"
     gene            <2292..>3371
                     /locus_tag="C9374_013511"
                     /db_xref="GeneID:68105964"
     mRNA            <2292..>3371
                     /locus_tag="C9374_013511"
                     /product="uncharacterized protein"
                     /transcript_id="XM_044689396.1"
                     /db_xref="GeneID:68105964"
     LE              2534..2556
                     /Mismatches=8
                     /%_Identity="65.21739130434783"
                     /Motif="CCGTTGAAGCCAAATGAACAATT"
                     /annotation_group="LE: 2,534 -> 2,556"
     mismatch        2539..2540
                     /Motif="CCGTTGAAGCCAAATGAACAATT"
                     /annotation_group="LE: 2,534 -> 2,556"
                     /label="GA"
     mismatch        2543
                     /Motif="CCGTTGAAGCCAAATGAACAATT"
                     /annotation_group="LE: 2,534 -> 2,556"
                     /label="C"
     mismatch        2545
                     /Motif="CCGTTGAAGCCAAATGAACAATT"
                     /annotation_group="LE: 2,534 -> 2,556"
                     /label="A"
     mismatch        2548
                     /Motif="CCGTTGAAGCCAAATGAACAATT"
                     /annotation_group="LE: 2,534 -> 2,556"
                     /label="T"
     mismatch        2552..2553
                     /Motif="CCGTTGAAGCCAAATGAACAATT"
                     /annotation_group="LE: 2,534 -> 2,556"
                     /label="CA"
     mismatch        2556
                     /Motif="CCGTTGAAGCCAAATGAACAATT"
                     /annotation_group="LE: 2,534 -> 2,556"
                     /label="T"
     wrna            3396..3512
                     /original_coord="NW_025407828.1:587196_587312:-1"
     CDS             3596..4990
                     /locus_tag="C9374_013510"
                     /codon_start=1
                     /product="uncharacterized protein"
                     /protein_id="XP_044553919.1"
                     /db_xref="GeneID:68105963"
                     /translation="MQTSSPPSAVANTTSSSAAAGGITNSEGTASDFHDELARDIREH
                     LLQQQQTKVEIKRQVSDMEAEKERKNWLIHVLYTRQDIDECLQVIEEQIKSSEGRCEF
                     ALYVKGLIKRQQGDITQSLQLFQQACILNPMNPQNIKQVGKSLYLLGKFKEAIEIYDE
                     AKKISPQDWEIYHNKGLCHANLGEFEKAEDCYQRANSIHRHDITFIELGKIFTIQERY
                     EEAIDIYLEALDFSPENPELLSTVGLLYLRVGDNLKAFDYLGNSLSHDPSNPKTILAT
                     GSIIQDHGEMDVALSKYRIAAKKNPNSAQLWNNIGMCFFGKLDYVTSIACLKRALYLA
                     PFEWIISYNLGLVHLNTKQYASAFHYFSTSINLNPNFASTYMYLGITLNRLEDFENAC
                     SAYEKAIEMESDYLFELNYAITLFNHQHLEQARVHFLEFERLFQEAHSGEDAEECDDE
                     YILEARKKLSSLLS"
     gene            <3596..>4990
                     /locus_tag="C9374_013510"
                     /db_xref="GeneID:68105963"
     mRNA            <3596..>4990
                     /locus_tag="C9374_013510"
                     /product="uncharacterized protein"
                     /transcript_id="XM_044689395.1"
                     /db_xref="GeneID:68105963"
     LE              complement(3890..3912)
                     /Mismatches=8
                     /%_Identity="65.21739130434783"
                     /Motif="CCGTTGAAGCCAAATGAACAATT"
                     /annotation_group="LE: 3,890 <- 3,912"
     mismatch        3890..3891
                     /Motif="CCGTTGAAGCCAAATGAACAATT"
                     /annotation_group="LE: 3,890 <- 3,912"
                     /label="TT"
     mismatch        3896..3897
                     /Motif="CCGTTGAAGCCAAATGAACAATT"
                     /annotation_group="LE: 3,890 <- 3,912"
                     /label="GA"
     mismatch        3903
                     /Motif="CCGTTGAAGCCAAATGAACAATT"
                     /annotation_group="LE: 3,890 <- 3,912"
                     /label="C"
     mismatch        3907..3908
                     /Motif="CCGTTGAAGCCAAATGAACAATT"
                     /annotation_group="LE: 3,890 <- 3,912"
                     /label="TG"
     mismatch        3912
                     /Motif="CCGTTGAAGCCAAATGAACAATT"
                     /annotation_group="LE: 3,890 <- 3,912"
                     /label="C"
     LE              complement(4546..4568)
                     /Mismatches=8
                     /%_Identity="65.21739130434783"
                     /Motif="CCGTTGAAGCCAAATGAACAATT"
                     /annotation_group="LE: 4,546 <- 4,568"
     mismatch        4547
                     /Motif="CCGTTGAAGCCAAATGAACAATT"
                     /annotation_group="LE: 4,546 <- 4,568"
                     /label="T"
     mismatch        4549
                     /Motif="CCGTTGAAGCCAAATGAACAATT"
                     /annotation_group="LE: 4,546 <- 4,568"
                     /label="A"
     mismatch        4551
                     /Motif="CCGTTGAAGCCAAATGAACAATT"
                     /annotation_group="LE: 4,546 <- 4,568"
                     /label="A"
     mismatch        4553
                     /Motif="CCGTTGAAGCCAAATGAACAATT"
                     /annotation_group="LE: 4,546 <- 4,568"
                     /label="G"
     mismatch        4556
                     /Motif="CCGTTGAAGCCAAATGAACAATT"
                     /annotation_group="LE: 4,546 <- 4,568"
                     /label="A"
     mismatch        4559
                     /Motif="CCGTTGAAGCCAAATGAACAATT"
                     /annotation_group="LE: 4,546 <- 4,568"
                     /label="C"
     mismatch        4566..4567
                     /Motif="CCGTTGAAGCCAAATGAACAATT"
                     /annotation_group="LE: 4,546 <- 4,568"
                     /label="CG"
ORIGIN      
        1 tagaatcatg gaatgaaagt gagtaccaat catgtcgcct atgtgaaagt gccaccaaca
       61 atcgaaaaac gaaatttcta ataaatttca cattcaataa gccagtagac caaagctgga
      121 acaaggttcg ttccaattct tgattgaaaa aggtatcaag tccttgagga acaactgagt
      181 ctttcaccaa taggtctact tcttcgccga aatggttcaa aaatgcagct tcaatatatt
      241 tcaaggtaaa tttgctaaaa gtcgtaactt gtttacagat ggtatgactt ctttctgctt
      301 gaaagcaact gtccgtcaaa acgtaaccaa attttgtgtg aaaaagtgct ggatctaatc
      361 taattggtcc ctcttttaca atcgaatttt gcactgtttt gacaagaaat agcttttcaa
      421 tcattttctt tgttttaaac atgtcacctt ctagatgcaa caccatatca aaattaaact
      481 cgtcatagga ataattgaaa attctctgtg accacagtaa tgacttgact atgatattgt
      541 tgtgctcaac tctatgttga ccgaaccatt ggtcatgatt caagttaacc caataatttc
      601 gtttgccatt caaaaacttg ggaataaatt ccaagacata atccttcttg acaggtggtg
      661 ttatatgtgg caatgattga taaaacttga aggaaagaaa ttgacttgca agatcttcct
      721 catcatgttg attcatatct tgcatgtctt gcattatttg ctccttctct tttggcttta
      781 atggcacacc aaaaacagtg gtctcacgaa atgagctaaa tgaaggatgt tccaaaccag
      841 tacgtattcc acgacatgct ttgaccatgg aaaagaacaa catagtggtt gatttggcag
      901 atggttcatg ttgtgcatgc tgaagtgcta aatcaggaac tctcaattga aataattgaa
      961 cgagcacatg atactgaaaa gcactccatc cactctcaac atgatcattc cacatcttgc
     1021 ataccatccg aagattcaaa atatcttcca atcgtaaata accactcatc acaatgtaat
     1081 gaaagatatc ggaatgagta aaaattgagg acagtaaaat tgctttgtgg actcgaccat
     1141 cttcatcatc atcatgatta ttctttttct gctttttgaa taaagaccac attttcgttg
     1201 gatggatgat cttgaaagaa aaaaggcctt agggaagttt gtgaattttt tcaagcttga
     1261 attcgttgag tgtgtgcatc attccagttc ggactgttgt ttggccaaaa tgatccatag
     1321 ttcccactca ccaatacgaa tgtgtctttg ctgtgtccat atcctcagta tcaggtatgg
     1381 gtgaaaagag gttgtcgatt cgggtaacct tgatttttta aggctatcat aggatgggaa
     1441 gaaccctgat gtaaatatcc ttcttttaac aatactcgga aagtttttgt gttacttatt
     1501 caaccaaccg ttgaagccaa aagaacaatt acagcaattt ctttcaaaaa ccatcagtaa
     1561 aacacagtcc tgatgacgca aggtttatta ataaccttgt ttgttttgga ggttttgttt
     1621 ttataatcgg ttttaaatta ctcagcacta aaataaaaga gcaaaagcca caatttatta
     1681 caaactcaac aagtcaatac aatcatcaac agtcagttcc tgacgaacca tttattcatt
     1741 ctttgaatca aaagtgttgt tttggaggtg gataaggaat tttatcaagg cgttcacttt
     1801 tccatgatca gttcggacga aaagaatgaa tcaagttatt caaattgata gagtttcaat
     1861 tgaatgagtc cttcaatact gatagagttt caactcttgt tgaggttatc aaaaaaaaaa
     1921 actcagcaac aaccttaatc tcaacgaatg aagagaagta gagaggatga acctactcat
     1981 cctcctacta atccatctct tgcacacggc aatcctttca tgagtttaat caatacaaca
     2041 acaagggatg cactgacgga tggttcaact tttctcaatt cactgtgatt gaatcccagc
     2101 cagtgtttga tgttccactc aatgttcatc actctataac agagaatgtg gcttttgata
     2161 actctaaaaa gccacctcag ctcaagaaag caaaaaagaa tcaaaaggtg gcccaaaaat
     2221 ttcaagcaga caaatccttg aaaatccgac tctaccccaa tgaacaagaa aggacaacat
     2281 tgaatcagtg gatgggaact gctcgttgga tctacaacaa gtgtttagaa ttcaccaaca
     2341 aatccaaagg tgtcaagaaa aataagaaga atttcagaac gtttgtggtg aacaacgata
     2401 attatcagac agaaaatcag tgggttgtaa atactcctta tgacgtaaga gatgctgccg
     2461 ctattgaatt gttgactgcg ttcaacacta attttgaaaa gaagaaggct ggaacgattg
     2521 acaagttcat gatccgtttc aggcgaaaga aagatagaaa agatcatttc gttctacatt
     2581 gcaagcactg gaagaaaaag agtggaatgt attcttttat aaggaacatc aagagcgccg
     2641 aacctttgcc tgaggagctt cagtatgatt ccatcattat taagaacaag ttgaaccatt
     2701 attatttatg tattccgcaa gtactggata ttaggggtga gaaccaagcc cctcaacatt
     2761 caggacaagt tgtagcattg gatccaggag taagaacatt tcagaccacc tttgatttga
     2821 atggttattc aaccaaatgg ggctcaggag gtgccgaaag aattggtaga ttgtgttgcg
     2881 cgtatgacaa gttacaatcg aagtggtctc aaccagaagt cagacattgc aaaagataca
     2941 agtacaagag agcaggaaga agaattcaac aaaagattag aaatattgtg gatgatttac
     3001 acaagaaact gtgtttgtgg ctgtgtcgaa actaccaagt gatcttactt ccttcgtttg
     3061 agactcagaa aatggtaaag aaactccata agagaattaa tagcaagaca gcaagaaaaa
     3121 tgttgacttg gtcacattac agattcaagc aaagattgct tcacaaagct agagagcatc
     3181 cgtggacaca catttatatt gtcaacgaag cgtacacatc caaaacttgc tcatgttgtg
     3241 gacatgttta tacggttgga tcatctgaag tgtttcgttg tccatcatgt ggctcaattt
     3301 ttgacagaga tatcaatgga gccagaaata ttcttcttcg attccttact actcatagaa
     3361 ttagtttttg agcaccttgt gtgttgggtc ttccccacct tgtgtgcgtt gggtcctttc
     3421 ccctggcttt cactctttga gtgtttgctt gcaagatcag cactttgttc gatttgtttg
     3481 ttttgttcaa attgttgatt taaataaagg cgtaaggttt tgggtttgga gagttaagat
     3541 ctatcctcag cccgccaaaa ttaaatacaa tgacgcaaaa aaataataca cccaaatgca
     3601 aacatcgtcg ccaccttccg ctgttgctaa cacaacgagt agcagtgctg ctgcaggagg
     3661 aatcacaaac tctgagggaa ctgcttcaga ctttcatgat gaattagctc gggatattag
     3721 ggaacacttg ttgcaacaac aacaaacaaa agttgaaatt aaacgacaag tgtccgatat
     3781 ggaggctgag aaggagagaa aaaattggct cattcatgtg ttgtatactc ggcaagatat
     3841 tgatgagtgt ttacaagtaa ttgaggagca aattaaatcg agcgaaggac gttgtgaatt
     3901 tgccttatac gttaaaggtt tgatcaaacg gcagcaaggt gatatcactc aatcacttca
     3961 attatttcaa caagcatgta ttctaaatcc aatgaaccca caaaatataa aacaagtcgg
     4021 aaagagcttg tacttgttgg gtaaattcaa agaggccatt gaaatttatg atgaagccaa
     4081 aaaaatctca cctcaagact gggaaattta tcacaataag ggtttgtgcc atgccaattt
     4141 gggtgaattt gaaaaggctg aagattgtta tcagagagcc aactccattc atcgacacga
     4201 cattacattc atagaacttg gtaaaatttt cacaattcaa gaacgatacg aagaagctat
     4261 tgatatctat cttgaagctc ttgacttctc tccagaaaat cccgaattat taagcactgt
     4321 tggattgttg tatttgagag ttggtgataa tttgaaagca tttgattatt taggaaactc
     4381 cctctcccat gatccttcga acccaaaaac cattctagct acaggatcca tcattcaaga
     4441 tcatggagaa atggatgtgg cattgagcaa gtatagaatt gcagctaaaa agaacccaaa
     4501 ctctgcacag ctttggaata atatcggaat gtgcttcttt ggcaaattgg attatgtgac
     4561 ttcaatagca tgcctgaaga gagctctgta tttggcacct tttgaatgga tcatttcata
     4621 caatttaggc cttgttcact tgaacacaaa acaatacgca tcagcctttc attacttttc
     4681 gacttctatc aatttgaatc ctaattttgc cagcacttac atgtacttgg gtataacatt
     4741 gaatcgacta gaggattttg aaaatgcctg ctccgcctac gagaaagcca ttgaaatgga
     4801 aagtgattat ttgtttgaat tgaattacgc cattactcta tttaatcatc agcatttaga
     4861 gcaagctcgt gtgcactttt tagaatttga aagattattc caagaggccc actctggtga
     4921 ggatgctgaa gaatgtgacg atgagtatat cctagaagca aggaaaaaat tatcatcgtt
     4981 attgtcatga tcaaaggtga tgaaataaat ttaacacaac atatcattcc cgaaattgaa
     5041 atctcaagaa ttggcccatt ttttaacatg aactcgcaac aaagacgtga acaaaaaaat
     5101 gacgagaaag acttcatcca caaaaccaaa gaaatcatcc aagtttgatt catggtcgca
     5161 agaggagaag gacttggtcc gaaatgctgt tctctctatt catgaactat tccctgcacg
     5221 aaccccgaat gaaattttaa aaatctattt acaagaagac cgggatgaag gtcagaccat
     5281 tggccgattg atcatgatgc aagaagatga gctctctaaa acttctgaaa acaacaatga
     5341 aacaccaaca accaaagatg ataatagtag caataacaac aatattccac aagcctcgtc
     5401 aagtacaagc tcggatcagc ctcctgatcc agtatctaac aaacaaccgc aacttgacaa
     5461 ctcctccaaa gaggagcttg tgattattga agatgatgga ggaaataaaa a
//
LOCUS       NW_025407847.12         5517 bp    DNA     linear   UNK 01-JAN-1980
DEFINITION  Naegleria lovaniensis strain ATCC 30569 chromosome Unknown tig025,
            whole genome shotgun sequence.
ACCESSION   NW_025407847
VERSION     NW_025407847.1.12
KEYWORDS    .
SOURCE      .
  ORGANISM  .
FEATURES             Location/Qualifiers
     LE2             1459..1480
                     /Mismatches=6
                     /%_Identity="72.72727272727273"
                     /Motif="AACCACTGAACCCACAGCAACA"
                     /annotation_group="LE2: 1,459 -> 1,480"
     LE              1461..1483
                     /Mismatches=1
                     /%_Identity="95.65217391304348"
                     /Motif="CCGTTGAAGCCAAATGAACAATT"
                     /annotation_group="LE: 1,461 -> 1,483"
     mismatch        1463..1464
                     /Motif="AACCACTGAACCCACAGCAACA"
                     /annotation_group="LE2: 1,459 -> 1,480"
                     /label="AC"
     mismatch        1469
                     /Motif="AACCACTGAACCCACAGCAACA"
                     /annotation_group="LE2: 1,459 -> 1,480"
                     /label="C"
     mismatch        1473
                     /Motif="AACCACTGAACCCACAGCAACA"
                     /annotation_group="LE2: 1,459 -> 1,480"
                     /label="C"
     mismatch        1475
                     /Motif="CCGTTGAAGCCAAATGAACAATT"
                     /annotation_group="LE: 1,461 -> 1,483"
                     /label="T"
     mismatch        1475..1476
                     /Motif="AACCACTGAACCCACAGCAACA"
                     /annotation_group="LE2: 1,459 -> 1,480"
                     /label="GC"
     CDS             1889..3376
                     /locus_tag="C9374_005788"
                     /codon_start=1
                     /product="uncharacterized protein"
                     /protein_id="XP_044547675.1"
                     /db_xref="GeneID:68098243"
                     /translation="MKRSREDEPTHPPTNPSLAHGIIPFWDEYSQQVSDKLWACSRDS
                     FHEFNQYNNKGCTDGWFNFSQFTVIESKPVFDVPLSVHHSITENVAFDNSKKPPQLKK
                     AKKNQKVAQKFQADKSLKIRLYPKEQERTTLNQWMGTARWIYNKCLEFTHNFKGVKKN
                     KKNFRTVVVNNDNYQTENQWVVNTPYDVRDAAAIELLTAFKTNFEKKKAGTIDKFMIR
                     LRRKKDRKDHFVLHCKHWKKKNGLYSFIRNIKSAEPLLEELQYDSIIIKNKLNRYYLC
                     IPQVLEIRGENQAPQHSGQVVALDPGVRTFQTTFDLNGYSTKWGSGGAERIGRLCCAY
                     DKLQSKWSQPEVRHCKRYKYKRAGRRIQQKIRNIVDDLHKKLCLWLCRNYQVILLPSF
                     ETQKMVKKLHRRINSKTARKMLTWSHYRFKQRLLHKAREHPWTHIYIVNEAYTSKTCS
                     CCGHVYTVGLSEVFRCPSCGSIFDRDINGARNILLRFLTTHRISF"
     gene            <1889..>3376
                     /locus_tag="C9374_005788"
                     /db_xref="GeneID:68098243"
     mRNA            <1889..>3376
                     /locus_tag="C9374_005788"
                     /product="uncharacterized protein"
                     /transcript_id="XM_044695576.1"
                     /db_xref="GeneID:68098243"
     fz              2000..3373
                     /original_coord="NW_025407847.1:305683_307056:1"
                     /fz="1 96.0167714884696_20 477"
     LE              2539..2561
                     /Mismatches=8
                     /%_Identity="65.21739130434783"
                     /Motif="CCGTTGAAGCCAAATGAACAATT"
                     /annotation_group="LE: 2,539 -> 2,561"
     mismatch        2544
                     /Motif="CCGTTGAAGCCAAATGAACAATT"
                     /annotation_group="LE: 2,539 -> 2,561"
                     /label="G"
     mismatch        2548
                     /Motif="CCGTTGAAGCCAAATGAACAATT"
                     /annotation_group="LE: 2,539 -> 2,561"
                     /label="C"
     mismatch        2550
                     /Motif="CCGTTGAAGCCAAATGAACAATT"
                     /annotation_group="LE: 2,539 -> 2,561"
                     /label="A"
     mismatch        2553
                     /Motif="CCGTTGAAGCCAAATGAACAATT"
                     /annotation_group="LE: 2,539 -> 2,561"
                     /label="T"
     mismatch        2557..2558
                     /Motif="CCGTTGAAGCCAAATGAACAATT"
                     /annotation_group="LE: 2,539 -> 2,561"
                     /label="CA"
     mismatch        2560..2561
                     /Motif="CCGTTGAAGCCAAATGAACAATT"
                     /annotation_group="LE: 2,539 -> 2,561"
                     /label="TT"
     wrna            3401..3517
                     /original_coord="NW_025407847.1:307084_307200:1"
     LE              5070..5092
                     /Mismatches=8
                     /%_Identity="65.21739130434783"
                     /Motif="CCGTTGAAGCCAAATGAACAATT"
                     /annotation_group="LE: 5,070 -> 5,092"
     mismatch        5070..5071
                     /Motif="CCGTTGAAGCCAAATGAACAATT"
                     /annotation_group="LE: 5,070 -> 5,092"
                     /label="CC"
     mismatch        5078..5079
                     /Motif="CCGTTGAAGCCAAATGAACAATT"
                     /annotation_group="LE: 5,070 -> 5,092"
                     /label="GC"
     mismatch        5085
                     /Motif="CCGTTGAAGCCAAATGAACAATT"
                     /annotation_group="LE: 5,070 -> 5,092"
                     /label="G"
     mismatch        5087..5088
                     /Motif="CCGTTGAAGCCAAATGAACAATT"
                     /annotation_group="LE: 5,070 -> 5,092"
                     /label="AC"
     mismatch        5091
                     /Motif="CCGTTGAAGCCAAATGAACAATT"
                     /annotation_group="LE: 5,070 -> 5,092"
                     /label="T"
ORIGIN      
        1 tgagattttc tcaaatcagt cctattgtat aatactcgta tgagatgaga tgaaaaatcg
       61 aatgatgccg ttggagaaca agtgttatgc ttattctgac cgaaaccttc ttcgaaaaag
      121 cttggattaa aataccttgt ttgtaaagaa gtctttccac aagatctagg tcctaaaatt
      181 acgactttca ttaatgacgc ttccaataat tctccatcat tggccataaa acaaaatgag
      241 ctgttgctag attcaccaat aagcttgcag catctgttga tggtcatcca attataatta
      301 gtaaataatc tacatttttc tttgaagctt ttatgcatct tttctgcata tttacatgct
      361 cgtaacactt ttgaattttt atccaaatat tcagaaattt gtggtggtga tgtcgtgaat
      421 gtgtagaacg gatgatcatg tggaacaatt atttcaaaga tatatttcca taatatttct
      481 gaattgtgaa tattttccca gagagtgata tataaatatt gacaaacaag atgcaagtcg
      541 aatgcttgtc gtagtatcga atattctctg tcatcatctt cctcctctga atctatagta
      601 ctaacatcat cgtcacactt ttcaacagat gtttcttcat gatttttctc tttttgcgtt
      661 ttgtgcacta cacgttgttg ttcttttata aatcctctac aatgatcacc tccgcttgct
      721 gcaggtgtaa atataaaaga aatgatatgg aacaacacat ctccatctaa ttggcacaat
      781 aaacagtcat gtctatttct agagaataat tcttgataat gttgtttttg ttccaatgca
      841 gagatctttg gttttgctcc gatgatggat ccacttcttc cgttgttgtt agtactagca
      901 gtagtactta aagttccaag aagactattc gtacttgttg tacttttaac cgaattcttt
      961 ctcgaggatg atggttcttc aatcttgaca aataacggat cgactaagac aaaatcctga
     1021 tcaacttccg atgtttcata gataaactga ttggctgatt tttgttgtcg aaggcgtttt
     1081 tgttgttgct ggagtttggt aatttcattt cccatctctg atgaattcac gttttgatat
     1141 tggtattttc gtttgattga tctatttttt gttttttaat ttttggttcc attttaatga
     1201 tcgttgcctg aattggtgac gacgaaaaaa tgtaaatgga aactgtattg gaacattagt
     1261 cttctggtcc agaaccacac accataattt ttgcaaatat tccatcccct caacgttcac
     1321 accagaatgt gttcagtagt cattcacaca cctcgagcca gaccaaaagt catggtcata
     1381 accaaccact cttctttcag aaaatcaatg ttgtaataca atcttgcctg aattggagac
     1441 gacgaaaatg taaatagaaa ccgttgaagc caaaagaaca attccagcaa attctttcaa
     1501 aaaccatcac taaaacacag tcctgatgac gaggctttgt taataacttt gtttgttttg
     1561 gaagttttgt tttaataaac ggtttttaat tgcccagcac taaaataaag gagcaaaagc
     1621 cacaatttat tacaaattca acatgtaaat ataatcatca acagtcagtt cctgacgagc
     1681 cattcattca ttctttgaat caaaagtgtt gttttggagg ataaggaatt gtcaaggcgt
     1741 tcacttttcc atgatcagtt ccgacgaaaa gaatgaatca agatattcaa attgatagag
     1801 tttcaattga atgagtcatt caatactgat agagtttcaa ttgaatggtt atcaaaaaaa
     1861 aactcaacaa caaccttaat ctcaacgaat gaagagaagt agagaggatg aacccactca
     1921 tcctcctact aatccatctc ttgcacacgg catcattcca ttctgggatg agtactcaca
     1981 acaagtatcg gataaacttt gggcatgttc aagagattcc tttcatgagt ttaatcagta
     2041 caacaacaag ggatgcactg acggatggtt caacttttct caattcactg tgattgaatc
     2101 caagccagtg tttgatgttc cactcagtgt ccatcactct ataacagaga atgtggcttt
     2161 tgataactct aaaaagccac ctcagctcaa gaaagcaaaa aagaatcaaa aggtggccca
     2221 aaaatttcaa gcagacaaat ccttgaaaat ccgactctac cccaaagaac aagaaaggac
     2281 aacattgaat cagtggatgg gaactgctcg ttggatctac aacaagtgtt tagaatttac
     2341 acacaacttc aaaggtgtca agaaaaataa gaagaatttc cgaacggttg tggtgaacaa
     2401 tgataattat cagacagaaa atcagtgggt tgtaaatact ccttatgacg taagagatgc
     2461 tgctgctatt gaattgttga ctgcgtttaa aacaaacttt gaaaagaaga aagctggaac
     2521 aattgacaag ttcatgatcc gtttaaggcg aaagaaagac agaaaagatc atttcgttct
     2581 acattgcaag cactggaaga aaaagaatgg actgtattct tttataagga acatcaagag
     2641 tgccgaacct ttgcttgagg agcttcagta cgattccatc attattaaga acaagttgaa
     2701 ccgttattat ttatgtattc cacaagtact ggaaattagg ggtgagaacc aagcccctca
     2761 acattcagga caagttgtag cgttggatcc aggagtaaga acatttcaga ccacctttga
     2821 tttgaatggt tattcaacca aatggggctc aggaggtgcc gaaagaattg gtagattgtg
     2881 ttgcgcgtat gataagttac aatcgaagtg gtctcaacca gaagtcagac attgcaaaag
     2941 atacaagtac aagagagcag gaagaagaat tcaacaaaag attagaaata ttgtggatga
     3001 tctacacaag aaactgtgtt tgtggttgtg tcgaaactac caagtgatct tacttccttc
     3061 gtttgagact cagaaaatgg taaagaaact ccataggaga attaatagca agacagcaag
     3121 aaaaatgttg acttggtcac attacagatt caagcaaaga ttgcttcaca aagctagaga
     3181 gcatccgtgg acacacattt atattgtcaa cgaagcgtac acatccaaaa cttgctcatg
     3241 ttgtggacat gtttatacgg ttggattatc tgaagtgttt cgttgtccat catgtggctc
     3301 aatttttgac agagatatca atggagcaag aaatattctt cttcgattcc ttactactca
     3361 tagaattagc ttttgagcac cttgtgtgtt gggtcttccc caccttgtgt gcgttgggtc
     3421 ctttcccctg gctttcactc tttgagtgtt tgcttgcaag atcagcactt tgttcgattt
     3481 gtttgttttg ttcaaaatgt tgatttaaat aaaggcgtat tggaacattg aatatatata
     3541 cacctattaa tccacaagtg aactactgct gaccgtatct gttgaatcat ctccaagatc
     3601 caacgatgta ctagaggtag tagtttcatc attttcctta gcaatttcga gtaagaatct
     3661 ttgaaatgta tctctatata acatatttct cacaacaact tgcaacttgt caaacagatc
     3721 cacttgacca taaccattct tgatcttact cactaatgtg aatgtttcat cttgagataa
     3781 attcaattca tacttgctgt ccttggttaa gaattgctca ataatttctt gttgcttctt
     3841 ggagcgctgt tgagttcgtt tcatcttttt gtaggtttca atttcttcca agaatttaaa
     3901 gttttcatac gacttttcat tcatgcaaaa cactctcaac ctgtttctca tttctctatt
     3961 cttccaataa tagtcaaatt caaaggattg ttgctgttct gaaaattgtt gttgttgtga
     4021 aaggagagtt ttcttcaatt cgtgttgttc agacatgttt cgtgccatca taacgtaggc
     4081 atcgataata tctccgtctt gaacgacaat tttcacctta ctgcatgtca cattcactgg
     4141 aacggtcgat ctaaaacgag atcgtatgac accttcccaa acttgaacac cactttcttg
     4201 agaaagttct tccaattttt tgagaagtgt ttccaaagtc atgccttcga aatactcatg
     4261 aatgatcttg ttttgaacat ttttctcaga gttttcatct ctaatttttc caataacctt
     4321 gctttcaaac gaagagttgt agttgattat tttgcctgtt gcacattcta cagtaatgat
     4381 aaaatccgtg ataccattca tgacatttct gtacttttgt tcttcaatag aggtacgatc
     4441 gagtaatgat tgagctagag catgctcttt ttgcagttgt ataaatgatt tctccaacac
     4501 agaaagcatg taattcactc tcattcccag ttttccaatt tcatcttttc caaatttagg
     4561 taatttaaca cccttagtga ctgcattact atcattttgc cattcgcctg ttatttgtat
     4621 aaccccatta gtgagcttaa tcattcttct caaaacaaca agctccacaa atacaattac
     4681 tgagactgaa agcaaaatta gcattgcagt cattacaccc caagtgatta agaatgaatt
     4741 aattccattc aaataaatat ttcgagaaat gtctgctctc agcatgattg tgttctctcg
     4801 attgacatct tgtaaaattt gaagagatga cattcgttct ccataaatac tctcttcttc
     4861 caaaacacca gcaattgatg ccgagccact agtgtcacaa tatcggtctg atgttaatac
     4921 actcgacgac gagtcaaagg tgccaatata gaaaaagttt tgtaacaacc atgttgtgtt
     4981 caaagcatta atagataaac cactgtatga agaaatagaa gatgtgtcac tactatatcc
     5041 tgtcattgcg tgagcaactt gcatcccaat ggttgaattc aaatcataaa atgaaataca
     5101 cacttgtgtt ttggcagtta aatcttgaat gaaactactc gattgataca ttccaaagat
     5161 cataattcca taggattgtg tgtctgtgtc catagtcaat acaggcattg caaccatcat
     5221 gatgaattca ttgggatgat tcacacttgt tgaggaaggt ctcatgaacg ctgctcttct
     5281 cgttgttgaa acattcatgt ccttcacaaa ataatgatct gaattcaata cttccaattc
     5341 tattggaata tcctcttcca atgtggaatt ataacatgca taggatctga gcttggttcc
     5401 gttcaaaaag tagagtgaaa caaaactaag cttgacactt gccatatacg agcaataaaa
     5461 gttattggaa aagtattgat ccacatttcc aacattgggc atgaataatt tagctgt
//
LOCUS       NW_025407867.17_(reversed)        5517 bp    DNA     linear   UNK 01-JAN-1980
DEFINITION  Naegleria lovaniensis strain ATCC 30569 chromosome Unknown tig045,
            whole genome shotgun sequence.
ACCESSION   NW_025407867
VERSION     NW_025407867.1.17
KEYWORDS    .
SOURCE      .
  ORGANISM  .
FEATURES             Location/Qualifiers
     CDS             complement(548..1225)
                     /locus_tag="C9374_010790"
                     /codon_start=1
                     /product="uncharacterized protein"
                     /protein_id="XP_044543680.1"
                     /db_xref="GeneID:68103244"
                     /translation="MPTQPLTKKSLSRHQKHETTSSDEDEAPEMVQSSKAKLAVAALA
                     EQELRKQSVRDKKLKKLTKKSEKRKHSEEQEDVVDAEALHDTTSSSTKKKKLLDTAVL
                     DFLVQQDEKQEAALESLASTKTPQIQATLETAAPKKSRSKRFVDLKLEATLAKEKVDP
                     FTVKTEVDPAVLKFLHLEFYKKNHRKDTAKFVDAKRSTVVPASDFFGKQRWLTEQVFL
                     NPYDLQH"
     gene            complement(<548..>1225)
                     /locus_tag="C9374_010790"
                     /db_xref="GeneID:68103244"
     mRNA            complement(<548..>1225)
                     /locus_tag="C9374_010790"
                     /product="uncharacterized protein"
                     /transcript_id="XM_044686373.1"
                     /db_xref="GeneID:68103244"
     LE2             1604..1625
                     /Mismatches=6
                     /%_Identity="72.72727272727273"
                     /Motif="AACCACTGAACCCACAGCAACA"
                     /annotation_group="LE2: 1,604 -> 1,625"
     LE              1606..1628
                     /Mismatches=0
                     /%_Identity=100
                     /Motif="CCGTTGAAGCCAAATGAACAATT"
                     /annotation_group="LE: 1,606 -> 1,628"
     mismatch        1608..1609
                     /Motif="AACCACTGAACCCACAGCAACA"
                     /annotation_group="LE2: 1,604 -> 1,625"
                     /label="AC"
     mismatch        1614
                     /Motif="AACCACTGAACCCACAGCAACA"
                     /annotation_group="LE2: 1,604 -> 1,625"
                     /label="C"
     mismatch        1618
                     /Motif="AACCACTGAACCCACAGCAACA"
                     /annotation_group="LE2: 1,604 -> 1,625"
                     /label="C"
     mismatch        1620..1621
                     /Motif="AACCACTGAACCCACAGCAACA"
                     /annotation_group="LE2: 1,604 -> 1,625"
                     /label="GC"
     CDS             1890..3377
                     /locus_tag="C9374_010789"
                     /codon_start=1
                     /product="uncharacterized protein"
                     /protein_id="XP_044543679.1"
                     /db_xref="GeneID:68103243"
                     /translation="MKRSREDEPTHPPTNPSLAHGIIPFWDEYSQQVSDELWACSRDS
                     FHEFNQYNNKGCTDRWFKFSQFTVIESKPVFDVPLNVHYSITENVAFDNSKKPPQLKK
                     AKKNQKTPQKFQADKSLKIRLYPNEQERTTLNQWMGTARWIYNKCLEFTNKSKGVKKN
                     KKNFRTFVVNNDNYQTENQWVVNTPYDVRDAAANELLTAFKTNFEKKKAGMIDKFMIR
                     FRRKKDRKDHFVLHCKHWKKKTGLYSFIRNIKSAKPLPEELQYDSIIIKNKLNHYYLC
                     IPQVLDIRGENQAPQHSGQVVALDPGVRTFQTTFDLNGYSTKWGSGGAERIGRLCCAY
                     DKLQSKWSQPEVRHCKRYKYKRAGRRIQQKIRNIVDDLLKKLCLWLCRNYQVILLPSF
                     ETQKMVKKLHRRINSKTARKMLTWSHYRFKQRLLHKAREHPWTHIYIVNEAYTSKTCS
                     CCGHVYTVGSSEVFRCPSCGSIFDRDINGARNILLRFLTTHRISF"
     gene            <1890..>3377
                     /locus_tag="C9374_010789"
                     /db_xref="GeneID:68103243"
     mRNA            <1890..>3377
                     /locus_tag="C9374_010789"
                     /product="uncharacterized protein"
                     /transcript_id="XM_044686371.1"
                     /db_xref="GeneID:68103243"
     fz              2001..3374
                     /original_coord="NW_025407867.1:222675_224048:-1"
                     /fz="-1 96.0167714884696_20 477"
     LE              complement(2126..2148)
                     /Mismatches=8
                     /%_Identity="65.21739130434783"
                     /Motif="CCGTTGAAGCCAAATGAACAATT"
                     /annotation_group="LE: 2,126 <- 2,148"
     mismatch        2126
                     /Motif="CCGTTGAAGCCAAATGAACAATT"
                     /annotation_group="LE: 2,126 <- 2,148"
                     /label="T"
     mismatch        2128
                     /Motif="CCGTTGAAGCCAAATGAACAATT"
                     /annotation_group="LE: 2,126 <- 2,148"
                     /label="A"
     mismatch        2137..2139
                     /Motif="CCGTTGAAGCCAAATGAACAATT"
                     /annotation_group="LE: 2,126 <- 2,148"
                     /label="CCA"
     mismatch        2142..2143
                     /Motif="CCGTTGAAGCCAAATGAACAATT"
                     /annotation_group="LE: 2,126 <- 2,148"
                     /label="GA"
     mismatch        2147
                     /Motif="CCGTTGAAGCCAAATGAACAATT"
                     /annotation_group="LE: 2,126 <- 2,148"
                     /label="C"
     wrna            3402..3518
                     /original_coord="NW_025407867.1:222531_222647:-1"
     CDS             3548..4633
                     /locus_tag="C9374_010788"
                     /codon_start=1
                     /product="uncharacterized protein"
                     /protein_id="XP_044543678.1"
                     /db_xref="GeneID:68103242"
                     /translation="MITRTSSEPSCTISSPVESVVVVESNNSSPPICSNIHTPFIDDI
                     IFEILHFLPSSWIIRVCMKISKQWRQVSFQIPLSLAFKSNHFKQVRESIKFLGNCECL
                     TNLTSLDLSFNQIDNEGAKDIAMSECLKNLISLNLESNSIGNEGVKYISTSDYLKNLT
                     CLNLKYNRIDNEGIQYIATSEFLKKLTFLNLFDNGIGNEGVKYIAASEGLKNLTTLNL
                     VSNRIDNEGFKHIATSEYLKNLTSLNLINNRVGNEGVKYISTSECFNNLTCLNLRHNE
                     IGCEGVKYISASECLKNLTSLNLGFNQIGNEGVKYIAASECLKNLTTLNLGSNRIGNE
                     GFKYLTTSEYLKNLTSLDLIHNPINKR"
     gene            <3548..>4633
                     /locus_tag="C9374_010788"
                     /db_xref="GeneID:68103242"
     mRNA            <3548..>4633
                     /locus_tag="C9374_010788"
                     /product="uncharacterized protein"
                     /transcript_id="XM_044686370.1"
                     /db_xref="GeneID:68103242"
     LE              complement(3688..3710)
                     /Mismatches=8
                     /%_Identity="65.21739130434783"
                     /Motif="CCGTTGAAGCCAAATGAACAATT"
                     /annotation_group="LE: 3,688 <- 3,710"
     mismatch        3692
                     /Motif="CCGTTGAAGCCAAATGAACAATT"
                     /annotation_group="LE: 3,688 <- 3,710"
                     /label="C"
     mismatch        3700..3702
                     /Motif="CCGTTGAAGCCAAATGAACAATT"
                     /annotation_group="LE: 3,688 <- 3,710"
                     /label="GCC"
     mismatch        3704
                     /Motif="CCGTTGAAGCCAAATGAACAATT"
                     /annotation_group="LE: 3,688 <- 3,710"
                     /label="A"
     mismatch        3707
                     /Motif="CCGTTGAAGCCAAATGAACAATT"
                     /annotation_group="LE: 3,688 <- 3,710"
                     /label="T"
     mismatch        3709..3710
                     /Motif="CCGTTGAAGCCAAATGAACAATT"
                     /annotation_group="LE: 3,688 <- 3,710"
                     /label="CC"
ORIGIN      
        1 ctgtgacttc aataatatcc gttagtcgat gttcgtcaat aagctttaca ttttgatcta
       61 atactttgat ggttccttcc gcatcttgtg gaattgaagt tggctttttc tttttctttg
      121 tagtagattg atgatccttt tcgctgtacc accacaaaac atctcctcgg taatttgaag
      181 atgaagcctt tgattttcca aatgtaacaa atttaaaatt tcctgatttt acagcatcaa
      241 atctttttaa tccttgtgct gcacacgccg aacaacctcc ctctttgaaa ggaatgactt
      301 gaaactctcc gtgatcacac aacgaccata gcggaacgag tgtgggcatg tttgtttgct
      361 ggtatttttt tctttgatca actgaatcgt gagccttgtg cgcgaacttt tttgaagaag
      421 acttgtttgg gactttttat tgtttattaa taataacatt ttaattgaga caacaaggag
      481 atggtataat tcttaccttt ttcacaattt ttgaaacata attcctttct tttttaatat
      541 atctcgttta atgttgtaaa tcatagggat tgagaaacac ttgctctgtc aaccatcgtt
      601 gttttccaaa aaagtctgag gctggtacaa cagtgcttct ctttgcatcg acaaattttg
      661 cagtatcttt cctgtgattc ttcttgtaga attctaaatg taaaaatttc aaaacggctg
      721 gatcgacctc agttttcaca gtaaatggat cgaccttctc ctttgcaagt gtggcctcca
      781 atttcaaatc tacaaatctc ttggaacgtg atttcttggg tgctgccgtc tctaaggttg
      841 cttgaatttg aggtgttttt gtagaggcta atgactccaa agctgcttct tgtttttcat
      901 cttgttgaac tagaaaatcc aaaacagcgg tatccaataa tttctttttt tttgttgatg
      961 atgatgtagt atcatgtaat gcttccgcat ctaccacatc ctcttgctct tccgaatgtt
     1021 ttcgtttttc cgattttttc gttaactttt tcaatttctt atcccgaaca ctttgttttc
     1081 tcaattcttg ttctgcaagt gctgcaacag ccagtttagc cttgctactt tgtaccattt
     1141 ccggtgcttc atcctcatca ctcgatgttg tttcatgttt ttgatgacgg gaaagagatt
     1201 ttttcgttag tggttgagtt ggcatttttt ttgaacttca agacagaaaa taaaaatttc
     1261 aatcaaagag caagagcaac aagaaaataa ccattttctg tgaaattatc tcttctctga
     1321 tttccagacc gtgtataatt acacgctgaa ttggactaaa atccaagaac tgttagccct
     1381 cttcgttggc agatgcctca aattctgctg ctctgacaag atggaagacc agtcgcttgt
     1441 gtcattagtt aaagtcccaa ctagggattt ggtgtgcaaa tgacttcaat aaatttgttt
     1501 caacttcaat acacaggttt tccaatgatg agaaacattc attcaatttt aacaacaaga
     1561 gccttgttat tggaaatgat atttgttgaa ttactgtcga ttcaaccgtt gaagccaaat
     1621 gaacaattac agcaatttct ttcaaaaacc atcactaaaa cacagtcctg atgacgcaag
     1681 gtttattaat aaccttgttt gttttggagg ttttgttttt attaacggtt ttaagttgct
     1741 cttttccatg atcagtccgg acgaaaagaa tgaatcaagt tattcaaatt gatagagttt
     1801 caattaaatg agtccttcaa tactgataga gtttcaactc ttgttgaggt tatcaaaaaa
     1861 aaactcaaca acaaccttaa tctcaacgaa tgaagagaag tagagaggat gaacctactc
     1921 atcctcctac taatccatct cttgcacacg gcatcattcc attctgggat gagtactcac
     1981 aacaagtatc ggatgaactt tgggcatgtt caagagattc ctttcatgag tttaatcagt
     2041 acaacaacaa gggatgcact gacagatggt tcaaattttc tcaattcact gtgattgaat
     2101 caaagccagt gtttgatgtt ccactcaatg ttcattactc tataacagaa aatgtggctt
     2161 ttgataactc taaaaagcca cctcagctca agaaggcaaa gaagaatcaa aagacgcccc
     2221 aaaaatttca agcagacaaa tcattgaaaa ttcgtctcta ccccaatgaa caagaaagga
     2281 caacattgaa tcagtggatg ggaactgctc gttggatcta caacaagtgt ttagaattca
     2341 ccaacaaatc caaaggtgtc aagaaaaata agaagaattt cagaacgttt gtggtgaaca
     2401 acgataatta tcagacagaa aatcagtggg ttgtaaatac tccttatgac gtaagagatg
     2461 ctgccgctaa tgaattgttg actgcattta aaacaaattt tgaaaagaag aaagctggaa
     2521 tgattgacaa gttcatgatc cgtttcaggc gaaagaaaga cagaaaagat catttcgttc
     2581 tacattgcaa gcactggaag aaaaagactg gactgtattc ttttataagg aacatcaaga
     2641 gtgccaaacc tttgcctgag gagcttcagt acgattccat cattattaag aacaagttga
     2701 accattatta tttatgtatt ccacaagtac tggacattag gggtgagaac caagcccctc
     2761 aacattcagg acaagttgta gcattggatc caggagtaag aacatttcag accacctttg
     2821 atttgaatgg ttattcaacc aaatggggct caggaggtgc cgaaagaatt ggtagattgt
     2881 gttgcgcgta tgacaagttg caatcgaagt ggtctcaacc agaagtcaga cattgcaaaa
     2941 gatacaagta caagagagca ggaagaagaa ttcaacaaaa gattagaaat attgtggatg
     3001 atcttctcaa gaaactgtgt ttgtggctgt gtcgaaacta ccaagtgatt ttacttcctt
     3061 cgtttgagac tcagaaaatg gtaaagaaac tccataggag aattaatagc aagacagcaa
     3121 gaaaaatgtt gacttggtca cattacagat tcaagcaaag attgcttcac aaagctagag
     3181 agcatccgtg gacacacatt tatattgtca acgaagcgta tacatccaaa acttgctcat
     3241 gttgtggaca tgtttatacg gttggatcat ctgaagtgtt tcgttgtcca tcatgtggct
     3301 caatttttga cagagatatc aatggagcaa gaaatattct tcttcgattc cttactactc
     3361 atagaattag tttttgagca ccttgtgtgt tgggtcttcc ccaccttgtg tacgttgggt
     3421 cctttcccct ggctttcact ctttgagtgt ttgcttgcaa gatcagcact ttgttcgatt
     3481 tgtttgtttt gttcaaattg ttgatttaaa taaaggcgtt acagtatttg aaaaaaaaat
     3541 accaaaaatg atcacacgca ccagtagtga gccgagttgt acaatctcat caccggttga
     3601 aagtgttgtt gttgttgaat caaacaattc ctctcctccg atctgttcca acatccatac
     3661 accgttcatt gatgatatta tttttgaaat tcttcatttc cttccatcat catggatcat
     3721 tcgagtgtgt atgaaaattt caaaacaatg gagacaagta tcatttcaaa ttccgctatc
     3781 attggcattc aaatcaaatc acttcaaaca agttcgtgaa tcaatcaaat ttttggggaa
     3841 ttgtgaatgt ttgacgaatt taacttcttt ggaccttagt ttcaatcaaa ttgacaatga
     3901 aggtgcgaaa gatattgcta tgagtgaatg tttaaagaat ttaatttctt tgaatctgga
     3961 aagcaatagt attggtaatg aaggtgttaa atatatttct acaagtgatt atttgaagaa
     4021 tttgacttgt ttaaatttga aatacaatcg cattgacaat gaaggtatcc aatatattgc
     4081 tacgagtgaa tttttgaaga agttgacttt tttaaatctg tttgacaatg gaattggcaa
     4141 tgaaggtgtc aaatatattg ccgcaagtga aggattgaag aatttgacta ctttgaatct
     4201 ggtcagcaac agaattgaca atgaaggctt caaacatatt gctacgagtg aatatttgaa
     4261 gaatttgact tctttgaatc taatcaacaa tagagttggc aatgaaggcg tcaagtatat
     4321 ttctacaagt gaatgtttta ataacttgac ttgtttgaat ctgagacaca atgaaattgg
     4381 ctgtgaaggc gtaaaatata tttctgcaag cgaatgtttg aagaatttga cttctttaaa
     4441 tctaggattc aaccaaattg gcaatgaagg tgtcaaatat attgctgcga gtgagtgttt
     4501 gaagaatttg actactttga atctgggtag taatagaatt ggcaatgaag gttttaaata
     4561 tctcactacg agtgaatatt tgaagaatct gacttctttg gatctgatac acaatccaat
     4621 taacaaacgg tgattcatat attgttgatg attcaaacga gtcgaagaat tgtgcacagt
     4681 cacttcttaa agcaatctca cacaaaggct gtgatatctt ctctcaagat tggccactac
     4741 agatttttac tctcacagac tttcactcga gattggtttt tgcaatgttt atttgcaacc
     4801 ataaaaaatg aaatcttgtc gtggttcgga agctatgtgg atgataattt tgtacatctt
     4861 gattcatcat gttactatag caatgaacat catgaccaag tccagctttc ttgacaccaa
     4921 ctgtcaattg tcatcaacct catcattgaa gactttttac gttcgtccac tttacaacac
     4981 ttcccaagac accaaccaga aaaaatggct tcattcaatc tcttcggaag aagaacaaca
     5041 acaaccaaca acaaattgta ctcaagaatt tccgtgtccg tccgttgatg aagctttaca
     5101 attaattgtt caattattta attctaaaca aattgaaaaa ttagaaggaa aaataatatt
     5161 aatgcccggt cttgatggaa atgccatata tggaaaaaat ctttgcaaaa ttcgacaacc
     5221 tggagagtgt gggcttccat gttcgatcac atttgatcaa attgtgattg aatcattcga
     5281 tcttgattcc atgatcacct ttgattgtga agatttacct ctcttttcaa aacttcaaac
     5341 gaaccaaatg atcatgtctc atatcaatgt aaagaaaatg ccattcgtaa tgagtgacgg
     5401 acttattaca caacaaacac attttcatgc agcgaatgtg tcacacgttc aaatatatgc
     5461 atcatcacct tcgtttcctc aatttccaaa tgctatgata tttacaaaca ctgaaat
//
LOCUS       NW_025407847.11         5568 bp    DNA     linear   UNK 01-JAN-1980
DEFINITION  Naegleria lovaniensis strain ATCC 30569 chromosome Unknown tig025,
            whole genome shotgun sequence.
ACCESSION   NW_025407847
VERSION     NW_025407847.1.11
KEYWORDS    .
SOURCE      .
  ORGANISM  .
FEATURES             Location/Qualifiers
     LE              982..1004
                     /Mismatches=8
                     /%_Identity="65.21739130434783"
                     /Motif="CCGTTGAAGCCAAATGAACAATT"
                     /annotation_group="LE: 982 -> 1,004"
     mismatch        982..983
                     /Motif="CCGTTGAAGCCAAATGAACAATT"
                     /annotation_group="LE: 982 -> 1,004"
                     /label="CC"
     mismatch        985..986
                     /Motif="CCGTTGAAGCCAAATGAACAATT"
                     /annotation_group="LE: 982 -> 1,004"
                     /label="TT"
     mismatch        991..992
                     /Motif="CCGTTGAAGCCAAATGAACAATT"
                     /annotation_group="LE: 982 -> 1,004"
                     /label="CC"
     mismatch        998
                     /Motif="CCGTTGAAGCCAAATGAACAATT"
                     /annotation_group="LE: 982 -> 1,004"
                     /label="A"
     mismatch        1002
                     /Motif="CCGTTGAAGCCAAATGAACAATT"
                     /annotation_group="LE: 982 -> 1,004"
                     /label="A"
     LE              1524..1546
                     /Mismatches=1
                     /%_Identity="95.65217391304348"
                     /Motif="CCGTTGAAGCCAAATGAACAATT"
                     /annotation_group="LE: 1,524 -> 1,546"
     mismatch        1538
                     /Motif="CCGTTGAAGCCAAATGAACAATT"
                     /annotation_group="LE: 1,524 -> 1,546"
                     /label="T"
     fz              2000..2767
                     /original_coord="NW_025407847.1:60739_61506:1"
                     /fz="1 51.57232704402516_14 259"
     fz              2760..3425
                     /original_coord="NW_025407847.1:61499_62164:1"
                     /fz="1 46.540880503144656_256 477"
     wrna            3453..3568
                     /original_coord="NW_025407847.1:62192_62307:1"
     LE              complement(3596..3618)
                     /Mismatches=8
                     /%_Identity="65.21739130434783"
                     /Motif="CCGTTGAAGCCAAATGAACAATT"
                     /annotation_group="LE: 3,596 <- 3,618"
     mismatch        3598
                     /Motif="CCGTTGAAGCCAAATGAACAATT"
                     /annotation_group="LE: 3,596 <- 3,618"
                     /label="A"
     mismatch        3602
                     /Motif="CCGTTGAAGCCAAATGAACAATT"
                     /annotation_group="LE: 3,596 <- 3,618"
                     /label="A"
     mismatch        3608..3609
                     /Motif="CCGTTGAAGCCAAATGAACAATT"
                     /annotation_group="LE: 3,596 <- 3,618"
                     /label="CC"
     mismatch        3611
                     /Motif="CCGTTGAAGCCAAATGAACAATT"
                     /annotation_group="LE: 3,596 <- 3,618"
                     /label="A"
     mismatch        3613
                     /Motif="CCGTTGAAGCCAAATGAACAATT"
                     /annotation_group="LE: 3,596 <- 3,618"
                     /label="G"
     mismatch        3616..3617
                     /Motif="CCGTTGAAGCCAAATGAACAATT"
                     /annotation_group="LE: 3,596 <- 3,618"
                     /label="CG"
     CDS             join(complement(4615..5212),complement(4291..4542),
                     complement(4046..4249),complement(3724..3980))
                     /locus_tag="C9374_005669"
                     /codon_start=1
                     /product="uncharacterized protein"
                     /protein_id="XP_044547556.1"
                     /db_xref="GeneID:68098124"
                     /translation="MTELDKEKKEIHPCFVLTLPTPSNITNDHQVNGFEETIRAIQRK
                     LQNETWQDEDQTLGRPLSGGSNVIMIVSSANNTLTIYDCYNISIKQILAAEERTLFLT
                     TEGEVYCCSAAGKPFQKLDIADPIEMISSRRQLLLVTKDKRVYFNESYDMALDKLVKW
                     HDIDYPWPKDQEYPVDVSAGSTHILILTNVGNVYGFGQNYGQLGFAYGGVAYANVWRK
                     SETSHITGKIIRVFTTYNTSFILTNEGKLYTCGDRSYGASGLPNDTNTPTHYWTLVPK
                     LETEFVTDVRTGLFFVAVLCKSSNVYIFGYFNFYQFGRIASTNAGVNSTPMLLDTFDQ
                     TNIEDIACGGYNSMILTKNKEVYVGGVGRNALNPNNSGEYSKLEWAQILKQVYTGCTF
                     SNSNVSMHMGNTFYALHISKNTSVLRFFNFRNIWKVADVIFQFE"
     gene            complement(<3724..>5212)
                     /locus_tag="C9374_005669"
                     /db_xref="GeneID:68098124"
     mRNA            join(complement(4615..>5212),complement(4291..4542),
                     complement(4046..4249),complement(<3724..3980))
                     /locus_tag="C9374_005669"
                     /product="uncharacterized protein"
                     /transcript_id="XM_044695444.1"
                     /db_xref="GeneID:68098124"
ORIGIN      
        1 atttgccagc tcatattaga aatgatgaaa aagtgattag tttttctgtt gcaacaaatg
       61 gtatcaattt aaagcattta acacgagcac atcacaacga ccgagattta gtcctggaag
      121 cagttaaaga gaatggcttg gctcttgctt tcgcttctaa aacactgaaa aatttagacc
      181 cttttatttt ttcacaagcc aatcaaaata atcaactggt acaatacttt tccgatcgag
      241 ttggtgaaga aacgaagctt ggcgtgaaac caacaacact tggaatagct gagaatgatg
      301 attttattga tcaatttaag gaaaatctac aacgtggtat ttacggatgg ggtattgaac
      361 atttaacaca attccaaagg gatattattc aatccatttg tgatcaaaaa aaccgtaata
      421 tactcattga aggcccatgt gcctcaggta aaaccattgc ctccattatt ggagtgttga
      481 acaagggctt ggatgattcc tcaactgcgc cacctgacca agtacagtgc ttgataattt
      541 gccccacaaa agaaatggtt tatcaaattc aactattttt tacatctctc tgtgaataca
      601 tgagtgacat atccattggt aatagtacat gtggatggac cacattctat tcagcagaat
      661 ttgccaagtc atatcgagtg ctaattggta ctccaggacg aatagctcac aaatcaaaat
      721 attatttaga attgtctcat gtaaagacag ttatatttga aggatcagat cagttattag
      781 caggagaatt cggcaatgag ctcaatctga tctttaagaa attatccaac aattgccaaa
      841 gtattcttat ttcttcgtta ttttcgccaa aacttattat gagaatagcg aaaatattta
      901 cgaatgaaaa tttcaaggtt ttgagagtac cattgttgcc ttccaatcaa ccacacaagt
      961 atcaatttct cgaattgacg aatgaagaag aaaaatggac acttattaag gaaattattc
     1021 aagaccactc caatatgttg accatggttt tttgcaattc gagaagaaaa gcagagatgc
     1081 tttgtgaaga attgaataat gttggatttt gttgcaatgt cctccatggt gatattgatt
     1141 gtcaacaaag ggagcttatt ttgaacgact ttagaaaagg agcatttaga gtacttgttt
     1201 gtagcgattt gatggctcga gggatatcga tatcacacct tgagcttgtt gtaaattttg
     1261 actttccaga gaacaaggtt gtttttattg aaaggatggg acggctgttg caccccaacc
     1321 tgagtaagga aaaacaaatc atttcttttg taaccaaaga gtttaagaaa agagcaaaag
     1381 cttggcgtag agaattgggt atggaaaatc atgaagataa ttgatagagg gtagaaataa
     1441 tttcacatct atgagttgca gtttacaatt caagaagcct tgtgtgcaat attatttata
     1501 atcaataatt tttcactaac tcaccgttga agccaaaaga acaattctag caaattcttt
     1561 caaaaaccat cactaaaaca cagtcctgat gacgcggctt tattactaac cttgttcgtt
     1621 ttggaggttt tgtttttata atcggtttta agttgctcag cactaaaata aaagagcaaa
     1681 agtcacaatt tattacaaat tcaacaagta aatataatca tcaacagtca gttcctgacg
     1741 aaccattcat tcattctttg aatcaaaagt tttggaggtg gataaggaat tgtcaaagcg
     1801 ttcacttttc catgatcagt tcggacgaaa agaatgaatc aagttattca aattgataga
     1861 gtttcaattc aacaagtcat tcaacgctga tagagttgag gttttcaaaa aaaaactcaa
     1921 caacaacctt aatctcaacg aatgaagaga agtagagagg acgaacctac tcatcctcct
     1981 actaatccat ctcttgcaca cagcatcatt tcattctggc agtacgcaac aagtatcgga
     2041 taaactttgg gcatgtgcta gagattcctt tcatgagttt catcagtaca acaacaaggg
     2101 acgcacagac ggatggttca acttttctca attcactgtg attgaatcca agccagtgtt
     2161 tgatgtccca cccaatattc atcactctat aacagagaat gtggcttttg ataactctaa
     2221 aaagccacct cagctcaaga aggcaaagaa gaatcaaaag acgccccaaa aattacaagc
     2281 ggacaaatca atgaaaattc atctctaccc caatgaacaa gaaaggacaa cattgaatca
     2341 gtggatggga actgctcgtt ggatctacaa caagcgttta gaatttacac acaacttcaa
     2401 agatgtcaag aaaaacaaga agaatttcag aacgtttgtg gtgaacaacg ataattatca
     2461 gacagaaaat cagtgggttg tgaatactcc ttatgacgta agagatgctg ccgctattga
     2521 attgttgacg gcgtttaaaa caaactttga aaaatagaaa gctggaacga ttgacaagtt
     2581 catgatccgt ttcaggcgaa agaaagacag aaaagatcat ttcgttctcc actgcaagca
     2641 ctggaagaaa aagagtggac tgtattcttt tataaggaac atcaagagcg ccgaaccttt
     2701 gcctgtggag cttcagtacg attccatcat tattaagaac aagttgaacc attattaatt
     2761 atttatgtat tccacaagta ctggatatta ggggtgagaa ccaagcccct caacattcag
     2821 gacaagttgt agcattggat ccaggagtaa gaacatttca gaccaccttt gatttgaatg
     2881 gttattcaac caaatggggc tcaggaggtg ccgaaagaat tggtagattg tgttgcgcgt
     2941 atgacaagtt acaatcgaag tggtctcaac cagaagtcag acattgcaaa agatacaagt
     3001 acaagagagc aggaagaaga attcaacaaa agattagaaa tattgtggat gatctacaca
     3061 agaaactgtg tttgtggctg tgtcgaaact accaagtgat cttacttcct tcgtttgaga
     3121 ctcagaaaat ggtaaagaaa ctccatagga gaattaatag caagacagca agaaaaatgt
     3181 tgacttggtc acattataga ttcaagcaaa gattgcttca caaagctaga gagtatccgt
     3241 ggacacacat ttatattgtc aacgaagcgt atacatccaa aacttgctca tgttgtggac
     3301 atattcatac ggttggatca tctgaagtgt ttcgttgtcc atcatgtggc tcaatttttg
     3361 acagagatat caatgcagca agaaatattc ttcttcgatt ccttactact catagaatta
     3421 gtttttgagc accttgtgtg ttgggtcttc cccaccttgt gtgcgttggg tcttttcccc
     3481 tggctttcac tctttgagtg tttgcttgca agatcagcac tttgttcgat ttgtttgttt
     3541 tgttcaaatt gttgatttaa ataaaggcac tgaccaattt accctttttt cgaataaatg
     3601 tccattttcc gtgaatagtg agcttgttga tttgactatt agcgaatgat tgaatccaag
     3661 agttgtgaaa ggttaattta ctaatggtta taggcggtaa cagttttcat aaagccgtgt
     3721 cgactattca aactgaaata taacatctgc cactttccaa atatttctaa aattgaaaaa
     3781 tctcaaaaca gatgtgtttt tggaaatgtg caaggcgtaa aaggtgtttc ccatatgcat
     3841 ggaaacgttg gaattgctaa aagtacatcc tgtgtaaact tgttttaaaa tctgagccca
     3901 ttctaacttg gaatattcac cagagttgtt tgggttgaga gcatttctac ccacaccacc
     3961 cacgtacacc tctttgtttt ctattgatca agccatgcat gaaaaaatta aggaaatact
     4021 ttagccataa cttggattca aaaacttgtc aaaatcatag aattgtagcc tccacaagca
     4081 atatcttcaa tatttgtttg atcaaaagta tccaagagca tgggagtact gtttacacct
     4141 gcatttgttg aagcaattct accaaattga tagaaattaa aatatccaaa aatgtaaaca
     4201 ttcgatgact tgcataaaac cgcaacaaaa aacaatccag tcctcacatc ttttggattt
     4261 aagagtcgac atgtaaaaga gaaaactaac ctgtcacaaa ttcggtttca agtttgggaa
     4321 caagagtcca ataatgagtt ggagtgtttg tgtcattggg caagccagaa gcaccatacg
     4381 atcggtcgcc acaagtatat aactttcctt cattcgtcaa aataaaactc gtattatagg
     4441 ttgtgaagac cctaataatt tttccagtaa tatgtgatgt ttcagatttt cgccaaacat
     4501 tcgcataagc aacgccacca taagcaaatc ctaattgacc atcttttgga taagtgtata
     4561 tttaaattcg ccatggcggt taatatcgtg gacatgtctg atcctatgac ttacaatttt
     4621 gcccaaagcc ataaacattt ccaacattag taagaattag tatgtgtgtt gaacctgctg
     4681 atacatcgac tggatattct tgatcttttg gccaaggata atcgatgtca tgccacttta
     4741 caagtttatc caatgccata tcgtaagatt cgttgaaata aactctcttg tctttagtca
     4801 caagtaataa ttggcggcgt gacgatatca tctcgattgg gtcagcaatg tcaagttttt
     4861 gaaaaggttt tccagcagct gaacaacaat atacttctcc ttctgttgtt aaaaaaagtg
     4921 tgcgttcttc ggcagccaat atttgtttga tagaaatatt ataacaatca taaatagtga
     4981 gagtattgtt agcggaactg acaatcatga tcacattaga tccacccgat aaaggtcttc
     5041 ctaaagtttg atcttcatcc tgccatgttt cattttgtaa ttttctctga atggcacgga
     5101 tggtttcttc aaatccattc acttgatgat cgttggtgat gttggaaggg gttggcaatg
     5161 tgagtacgaa acatggatga atttcttttt tttccttgtc gagttcagtc attttttttt
     5221 ttcaatttca acctcaaaaa tgagcaacga caaagagaag gaagctcttg cactggagaa
     5281 ggaaggaaag aaactgtatg tatttgtatc aggaatatat agttcatgat catgtccaat
     5341 ccgaatggaa tatatgattg cttccactct agtgcctcca agagcttaat gaattttttt
     5401 aagcctgatt atgattctgc tgcagctgct tttgagaaag cagccttaat atacaaacaa
     5461 ttaaaactgc cagcaaaagc gatccaatgc tattctcaat gtggtgaatg tttcggtaaa
     5521 tgtggaatgt aagtaaagtt ggaaagtgtt tcggaagaga aacaatga
//
LOCUS       NW_025407870.14        19187 bp    DNA     linear   UNK 01-JAN-1980
DEFINITION  Naegleria lovaniensis strain ATCC 30569 chromosome Unknown tig048,
            whole genome shotgun sequence.
ACCESSION   NW_025407870
VERSION     NW_025407870.1.14
KEYWORDS    .
SOURCE      .
  ORGANISM  .
FEATURES             Location/Qualifiers
     CDS             complement(689..1051)
                     /locus_tag="C9374_011129"
                     /codon_start=1
                     /product="uncharacterized protein"
                     /protein_id="XP_044543224.1"
                     /db_xref="GeneID:68103583"
                     /translation="MSIIVASHHQNILIILLLVNLKEHVALLPCFQILNMNPTIHTLL
                     FNLNIPGIEVLLTKEFKLKQYSNNDIVEFDKLEQQWNRTHQPHNLLQNFKNKQSNAHI
                     TIGGITYHKQQIEKPEAN"
     gene            complement(<689..>1051)
                     /locus_tag="C9374_011129"
                     /db_xref="GeneID:68103583"
     mRNA            complement(<689..>1051)
                     /locus_tag="C9374_011129"
                     /product="uncharacterized protein"
                     /transcript_id="XM_044686751.1"
                     /db_xref="GeneID:68103583"
     LE              1328..1350
                     /Mismatches=8
                     /%_Identity="65.21739130434783"
                     /Motif="CCGTTGAAGCCAAATGAACAATT"
                     /annotation_group="LE: 1,328 -> 1,350"
     mismatch        1328
                     /Motif="CCGTTGAAGCCAAATGAACAATT"
                     /annotation_group="LE: 1,328 -> 1,350"
                     /label="C"
     mismatch        1330
                     /Motif="CCGTTGAAGCCAAATGAACAATT"
                     /annotation_group="LE: 1,328 -> 1,350"
                     /label="G"
     mismatch        1337
                     /Motif="CCGTTGAAGCCAAATGAACAATT"
                     /annotation_group="LE: 1,328 -> 1,350"
                     /label="C"
     mismatch        1339
                     /Motif="CCGTTGAAGCCAAATGAACAATT"
                     /annotation_group="LE: 1,328 -> 1,350"
                     /label="A"
     mismatch        1342..1343
                     /Motif="CCGTTGAAGCCAAATGAACAATT"
                     /annotation_group="LE: 1,328 -> 1,350"
                     /label="TG"
     mismatch        1345..1346
                     /Motif="CCGTTGAAGCCAAATGAACAATT"
                     /annotation_group="LE: 1,328 -> 1,350"
                     /label="AC"
     CDS             join(1693..1719,2039..2788)
                     /locus_tag="C9374_011130"
                     /codon_start=1
                     /product="uncharacterized protein"
                     /protein_id="XP_044543225.1"
                     /db_xref="GeneID:68103584"
                     /translation="MKIRIRFVGYNNKGCTDRWFNFSQFTVIESKPVFDVPLNVHHSI
                     TENVAFDNSKKPPQLKKAKKNQKVAQKFQADKSLKIRLYPNEQERTTLNQWMGTARWI
                     YNRCLEFTNKSKGVKKNKKNFRTFVVNNDNYQTENQWVVNTPYDVRDAAAIELLFNIN
                     FEKKKAGTIDKFMIHFRRKKDRKDHFILHCKHWKSKKGQYSFIRNIKSAEPLPKELQY
                     NSVIIKNKLNHYYLCIPQVLDIRGENQAPQHSGQVEALDP"
     gene            <1693..>2788
                     /locus_tag="C9374_011130"
                     /db_xref="GeneID:68103584"
     mRNA            join(<1693..1719,2039..>2788)
                     /locus_tag="C9374_011130"
                     /product="uncharacterized protein"
                     /transcript_id="XM_044686752.1"
                     /db_xref="GeneID:68103584"
     fz              2000..3367
                     /original_coord="NW_025407870.1:92226_93593:1"
                     /fz="1 96.0167714884696_20 477"
     wrna            3395..3511
                     /original_coord="NW_025407870.1:93621_93737:1"
     CDS             3569..4057
                     /locus_tag="C9374_011131"
                     /codon_start=1
                     /product="uncharacterized protein"
                     /protein_id="XP_044543226.1"
                     /db_xref="GeneID:68103585"
                     /translation="MVHFRRYGLAPAGKVKLLTPHVPASEHSSNSSHKYNGGRKKLRK
                     HFQHNNKYKSGAHRLVSSFEPPNQSSSSLDNEEHGTPHYLSNSEHKFNTLEGMNRLEF
                     QWTIVHEKRLQIKAEAFYNRNNKNHKKWHRNHPKDGFYQLRQVFEAHHETNEEEKEDE
                     NV"
     gene            <3569..>4057
                     /locus_tag="C9374_011131"
                     /db_xref="GeneID:68103585"
     mRNA            <3569..>4057
                     /locus_tag="C9374_011131"
                     /product="uncharacterized protein"
                     /transcript_id="XM_044686753.1"
                     /db_xref="GeneID:68103585"
     LE              complement(3656..3678)
                     /Mismatches=8
                     /%_Identity="65.21739130434783"
                     /Motif="CCGTTGAAGCCAAATGAACAATT"
                     /annotation_group="LE: 3,656 <- 3,678"
     mismatch        3660
                     /Motif="CCGTTGAAGCCAAATGAACAATT"
                     /annotation_group="LE: 3,656 <- 3,678"
                     /label="C"
     mismatch        3665..3670
                     /Motif="CCGTTGAAGCCAAATGAACAATT"
                     /annotation_group="LE: 3,656 <- 3,678"
                     /label="GCCAAA"
     mismatch        3672
                     /Motif="CCGTTGAAGCCAAATGAACAATT"
                     /annotation_group="LE: 3,656 <- 3,678"
                     /label="A"
     CDS             4528..5832
                     /locus_tag="C9374_011132"
                     /codon_start=1
                     /product="uncharacterized protein"
                     /protein_id="XP_044543227.1"
                     /db_xref="GeneID:68103586"
                     /translation="MFTHSSNRLTAHKTSLLLVLLLLLSACLIICSLSSVQARGRGRS
                     TPTTSKQRARAYWKKNLSLRDARKIHRIRAQMKRTRRTLKGLKLELSSSKCSQKRRRL
                     IKRLIKRRRQRLQQLRRGLRRSLRRVVRKAANKRRASRSRRRRSAAVKCTKRNRKLRK
                     CKRIAKRRLARLRRQLRRRIAAAARRRRASRRQGRSRKCTKRNRRLRKCQQRRRQHRQ
                     SRGKKLLRRIMRRVRARALRAAARQRRALLRKLKRQQRRAAARRAARRAARRAARRRA
                     ARRAARRAASRRQRRSRKCTKRNRRCQRKRSSRRFLVLAFNKREFLRKLLRRRSHRYY
                     GLRGFKRYARLVTLLKWIRAKRASRRSRYFRVKERRILRGLRLLRSRFAKLRLSPRRR
                     RRSSSTKVTRIVIHGVQNKKQVKLVIPKRLKNKIKRVIVYRV"
     gene            <4528..>5832
                     /locus_tag="C9374_011132"
                     /db_xref="GeneID:68103586"
     mRNA            <4528..>5832
                     /locus_tag="C9374_011132"
                     /product="uncharacterized protein"
                     /transcript_id="XM_044686754.1"
                     /db_xref="GeneID:68103586"
     CDS             join(6202..6379,6552..8197)
                     /locus_tag="C9374_011133"
                     /codon_start=1
                     /product="uncharacterized protein"
                     /protein_id="XP_044543228.1"
                     /db_xref="GeneID:68103587"
                     /translation="MTIARHAKSSSPSKPQHLPPVKISCQDVLQYFEMKFDAFIDYPP
                     ARQCFFTFLESTQNTEITLFLEQIEIFKSLHSSSSSHNYHPSNSTSTADSSNTSSTTS
                     TSSKKSSIDYYFDHETVEDIFEHHLHGAPTLSQAALLKACEIADTFIQDHAPNELNLK
                     SDTKKKILEKIEKNRIFYGLDKEQLVVREENDDVKGKHVSAVPFLDSTIFDDLEAHIL
                     LSLKSNQFANFLASDIFKDFVENESVETLFILGTPRSGHQGISTGGVDFLQLLNSKHS
                     RKTFSTRISLNSHNIFTLNEALTLREVQYLRNTLLQYDHTSPNWTLLSYSKEQEIYAT
                     VMDGDSFCEKLFGRKDMMFYKSVTHYQYGSDRVYKALIDVEFRKFHTTEPVSASEISK
                     YIQSGGKSQLLTASLNQQLDTVILTELYEMKWPIRNREFMTSCAGVQVTHSTSVNSGT
                     FQSNNDNDNRTTVSSSLSNLDTFYLFKKSCNNNQYDLQLLGSEHSLFNSSTANASSHS
                     KFKNTVQGYCLSALKVEPTSSTSCKTTHVMFVDMKGLLTQNWAQKILTHKSKSGKKHV
                     TLLKTPQQQMTQWIEKDSLMALHSPVTDAILKTLSENVNIF"
     gene            <6202..>8197
                     /locus_tag="C9374_011133"
                     /db_xref="GeneID:68103587"
     mRNA            join(<6202..6379,6552..>8197)
                     /locus_tag="C9374_011133"
                     /product="uncharacterized protein"
                     /transcript_id="XM_044686755.1"
                     /db_xref="GeneID:68103587"
     CDS             complement(8307..9737)
                     /locus_tag="C9374_011134"
                     /codon_start=1
                     /product="uncharacterized protein"
                     /protein_id="XP_044543229.1"
                     /db_xref="GeneID:68103588"
                     /translation="MSQQMNEMVDSNVVEERNIFWKRYFIEKIANPKFMSKTSSKRIV
                     KPALTFSLEYISKHYVETMFSSKVSQKDTDDDGNEDQECEIISNAAQFFWSPFPQYTG
                     KSIESGDDYIALGESKVGGYPDFPRDFEWPKDENGEEWIFAAQINVRQLEYYSFSNSG
                     ILNQGGMIYFLFPKDATGCRSYWGLRKQDHQPVTYLSSKQITEMGGLERRIPVKKKKQ
                     QSFQDSSLTSQVEELHDDDDDDDFEFDEEHPDHLFCSPNRMVFFRNVGFYPLFGRQSL
                     GFIVENQHCANFTTIENHDYFHVNLSNVFGSPFSLLPTVMGLPETSIDKNRLYVNVMA
                     WELDLSLLPSDIIVFQSCPELEFKMYQGLDHATPVLHFAKTTWSNGIYLSYSLVENWN
                     VLHGTCSFLYRLANEEEQKTLTQTCEYLKADQRFRTLGKVLDLDAYNMNLKSWCGEGW
                     MFFLPFHYFELNTGPVKDSYVLSFDP"
     gene            complement(<8307..>9737)
                     /locus_tag="C9374_011134"
                     /db_xref="GeneID:68103588"
     mRNA            complement(<8307..>9737)
                     /locus_tag="C9374_011134"
                     /product="uncharacterized protein"
                     /transcript_id="XM_044686756.1"
                     /db_xref="GeneID:68103588"
     CDS             complement(10024..10944)
                     /locus_tag="C9374_011135"
                     /codon_start=1
                     /product="uncharacterized protein"
                     /protein_id="XP_044543230.1"
                     /db_xref="GeneID:68103589"
                     /translation="MKSNNHSSDVLNLENKMLLFFSEQRQFESMMRKQCTTYQLQLSE
                     REEESRVLSEENGRLSLKVSELNAKLYNLTFDIEVKEKVYLHQIQKLETDFQSAESKF
                     HHQLEQLQTMNTELTQQIERLKHLLETKEVTLQENIQQQISKLYEEIEQKDLLLSTQM
                     KSFSNEKAHFTKHIHQIQSENFSLKTQLHDSDKKAIQLLLLIQDLKNETDSLRQEYSL
                     AFETLKQEFKQVQIRHFQKFSTSFKSEESEKPSISPRCEHDSQNLTSRKAFSLPSSPK
                     AQKSSCPLQLHYVPEKNGTKEKNSSRTCSL"
     gene            complement(<10024..>10944)
                     /locus_tag="C9374_011135"
                     /db_xref="GeneID:68103589"
     mRNA            complement(<10024..>10944)
                     /locus_tag="C9374_011135"
                     /product="uncharacterized protein"
                     /transcript_id="XM_044686757.1"
                     /db_xref="GeneID:68103589"
     CDS             11780..13930
                     /locus_tag="C9374_011136"
                     /codon_start=1
                     /product="uncharacterized protein"
                     /protein_id="XP_044543231.1"
                     /db_xref="GeneID:68103590"
                     /translation="MGQRLSLNIATISRLEDLIPISASGSGNDDGEGEGPPDRSEALA
                     EEQQNTIRLKLLKANVVSAATSHHGNNIASSASPKSFASADRRRRGNDAAFKHELGRR
                     PSYSSDNISQPSFGEEQTALILEKMKNIGPIQQFVEQLSNEEKLLKSYLDFNWMTTVA
                     LIERSASESMRFLSKGIGDFFNVAIHEMQLKISDSQADLTSMESIHGQQYVEVKLAIV
                     PYIHFSEGSSFSTISFPVLDHFPVDSEDEPFVNVSPRTNNLSHNNHHNSSGGSSSSPL
                     RINVTKTPSKFTLALIVGPWLVFFDPLTSLIIPKKLYGMAKIIASNLPELFITKQKEK
                     LTEKLAQCIVSWNTSKLFKNEKDMFCSPRQNSTSSPPQQSMYGNGIDFIDDYMRNYLN
                     IDYTTFPLVRYFKTFLGNARQQGWSQMVIDLDESLIGKYGPVLTPTTPLSCFDFSNPN
                     TKLANSNNVNQFAHKPPHGGGTAMCTLVIESHEELDNIIKDMMIHDLMENAASYQQFE
                     RTSTPETPLGSEPSSLCATSKKEGNKMSTTQQQPTFPTTISESDNVTNMRKKAPPVSH
                     FFIDVLKMFDRAWWMRHLFDVNEEHVEVSTPSHKKHVSTTVQSSGDSPSQIRHTRDYI
                     SEIGCPFGHAIPDYEKNLECYPRRRKKKLKQQVISRPNSPSSPNTSRRSITSLSPRKS
                     PSIRSNASPKTPIQPFPQTSNESIPLDSLNEIKR"
     gene            <11780..>13930
                     /locus_tag="C9374_011136"
                     /db_xref="GeneID:68103590"
     mRNA            <11780..>13930
                     /locus_tag="C9374_011136"
                     /product="uncharacterized protein"
                     /transcript_id="XM_044686758.1"
                     /db_xref="GeneID:68103590"
     CDS             complement(14080..15294)
                     /locus_tag="C9374_011137"
                     /codon_start=1
                     /product="uncharacterized protein"
                     /protein_id="XP_044543232.1"
                     /db_xref="GeneID:68103591"
                     /translation="MYNNNSEKSSLSSSRGGRGYDHSYNTRGGGTRGGRGYASRGGRG
                     GGTRGGRGSYHSHHHHSNSYYHHPSSNNRSHYQNDPYNNNNNNHHQNNNYHNTFDNTA
                     HGEEENYFAQLQQDSINQPYYAQNRGSPSSDYNYEMAQQYEELPQQQFQPPPVQQTVP
                     QQTQPTLVVHQQQPSSQFTNSYGHISNSIKFTSQPIHSIDYIQNDPANSNMMNSQQVP
                     PHNYYSTYPQQPLSSEHGPIPSTSNYYHPPPPPSAIQGVPQHMGYQTSYYSKGIRLPQ
                     SQRDLLSDCSTLSSTSSFISQDQHSIDSHSSFSQERQQIQAVRITGIPNQLSIPQFLS
                     LLKSNVPILNGNIKNEHLVKPISNPKFPDSYYIFLNINGVDGFEAIKNHLNNSSSSSI
                     YGSTISASLKFN"
     gene            complement(<14080..>15294)
                     /locus_tag="C9374_011137"
                     /db_xref="GeneID:68103591"
     mRNA            complement(<14080..>15294)
                     /locus_tag="C9374_011137"
                     /product="uncharacterized protein"
                     /transcript_id="XM_044686759.1"
                     /db_xref="GeneID:68103591"
     LE              complement(15413..15435)
                     /Mismatches=8
                     /%_Identity="65.21739130434783"
                     /Motif="CCGTTGAAGCCAAATGAACAATT"
                     /annotation_group="LE: 15,413 <- 15,435"
     mismatch        15417
                     /Motif="CCGTTGAAGCCAAATGAACAATT"
                     /annotation_group="LE: 15,413 <- 15,435"
                     /label="C"
     mismatch        15420..15421
                     /Motif="CCGTTGAAGCCAAATGAACAATT"
                     /annotation_group="LE: 15,413 <- 15,435"
                     /label="TG"
     mismatch        15425..15427
                     /Motif="CCGTTGAAGCCAAATGAACAATT"
                     /annotation_group="LE: 15,413 <- 15,435"
                     /label="GCC"
     mismatch        15433
                     /Motif="CCGTTGAAGCCAAATGAACAATT"
                     /annotation_group="LE: 15,413 <- 15,435"
                     /label="G"
     mismatch        15435
                     /Motif="CCGTTGAAGCCAAATGAACAATT"
                     /annotation_group="LE: 15,413 <- 15,435"
                     /label="C"
     CDS             join(complement(16652..16680),complement(16485..16568),
                     complement(15485..16238))
                     /locus_tag="C9374_011138"
                     /codon_start=1
                     /product="uncharacterized protein"
                     /protein_id="XP_044543233.1"
                     /db_xref="GeneID:68103592"
                     /translation="MEVKIAVIGSGGVGKSCLTLRFTQETFSENYDPTIEDSYYKFTE
                     LENSQQCGFSILDTAGQEEFKSLRESWMKHADGFLLVYSMDDKKSFESILEFYEQILR
                     VKDTDSWPAIVVVGNKADLEDSRRQVTADMVTKFIKQYDLDHFDCSALSGLNVKKAFQ
                     RTAKYVLIHKGVKLLEEVVHTPQNSEVNISISAPPDNCHDDNACHQKDILSTSNSHGK
                     LSSLDGGGGSSPSLWRRTTSDAPSSNLNSQIDASPTTPSFISNSNHSGKSLGSYTPEP
                     KSSEKKMKCVIL"
     gene            complement(<15485..>16680)
                     /locus_tag="C9374_011138"
                     /db_xref="GeneID:68103592"
     mRNA            join(complement(16652..>16680),complement(16485..16568),
                     complement(<15485..16238))
                     /locus_tag="C9374_011138"
                     /product="uncharacterized protein"
                     /transcript_id="XM_044686760.1"
                     /db_xref="GeneID:68103592"
     wrna            complement(16891..16926)
                     /original_coord="NW_025407870.1:107117_107152:-1"
     fz              complement(16954..17187)
                     /original_coord="NW_025407870.1:107180_107413:-1"
                     /fz="-1 16.352201257861633_400 477"
     LE              complement(17329..17351)
                     /Mismatches=1
                     /%_Identity="95.65217391304348"
                     /Motif="CCGTTGAAGCCAAATGAACAATT"
                     /annotation_group="LE: 17,329 <- 17,351"
     LE2             complement(17332..17353)
                     /Mismatches=6
                     /%_Identity="72.72727272727273"
                     /Motif="AACCACTGAACCCACAGCAACA"
                     /annotation_group="LE2: 17,332 <- 17,353"
     mismatch        17336..17337
                     /Motif="AACCACTGAACCCACAGCAACA"
                     /annotation_group="LE2: 17,332 <- 17,353"
                     /label="GC"
     mismatch        17337
                     /Motif="CCGTTGAAGCCAAATGAACAATT"
                     /annotation_group="LE: 17,329 <- 17,351"
                     /label="T"
     mismatch        17339
                     /Motif="AACCACTGAACCCACAGCAACA"
                     /annotation_group="LE2: 17,332 <- 17,353"
                     /label="C"
     mismatch        17343
                     /Motif="AACCACTGAACCCACAGCAACA"
                     /annotation_group="LE2: 17,332 <- 17,353"
                     /label="C"
     mismatch        17348..17349
                     /Motif="AACCACTGAACCCACAGCAACA"
                     /annotation_group="LE2: 17,332 <- 17,353"
                     /label="AC"
ORIGIN      
        1 actaggggtt gcgagggttt tggaattgcc aacaatgagt gatttcaaag aattgaggtt
       61 tttgatgtta gaatgaatga attttacgaa atccaattag aagaagtgca tccgatttct
      121 ttttacgatt gttttcgatt aagattccaa tctcaaatgt cctttggaga cattgtaaaa
      181 tcatcgacca tttgtctttg gttgacctta aaaacatgac tttttgtctg ttcgattctt
      241 tgaacatgtt gatatgaaga taatgaaacg ataaatatcg aattgcaagg gttgtagatt
      301 tttcaaagca cgtctgacga gggccctttc aaaccttcag ccgcagcaaa cagccattca
      361 gccaggatag tcctcgctgc cgaaattatt ttcagatgca atcaacagaa tcctttggca
      421 tccggttgaa acaggatttt tgcggctgag ataggatttc gatcaggtga tcagtttatt
      481 ttgctgacta aaaaaccgtt ctccacaatg acggttctta aaatatttca taaaatcttt
      541 aaaaacgtcc atccaggcaa aggtttttgt tcttcttatt cctttttgtc cactgtttga
      601 tttgcttaat ttggcagatg tagacatgat tgttttcatc taattggaga acataatcac
      661 caatgcttaa atattcggaa ttgagagtct aatttgcttc tggtttttca atttgttgtt
      721 tgtgataggt aattcctcca atggtgatat gtgcgttgga ttgtttgttt ttgaaatttt
      781 gcagcaagtt gtgtggttga tgtgttctgt tccattgctg ctccaattta tcgaattcca
      841 caatgtcatt attcgaatat tgtttcaatt tgaattcttt tgtaagtaaa acttcaatac
      901 caggtatatt caaattaaac aatagggtat gaatggttgg attcatattc agtatctgaa
      961 agcatggcaa aagtgcaaca tgctctttca aattcaccaa taacaatata attaatatgt
     1021 tctggtgatg ggaagcaaca ataatactca tatggtaatc ttgtggattg atctttctct
     1081 ttgttgaatt gtaagccaac aattaaggca cttaaaaaat tattgagagc attcaagaaa
     1141 ttttcagcgt tcagattggt attggagcca caatattgtc gagccactcc ataaaaattc
     1201 tcgatcatat attcttgcag ttgaaaaggc aaaaatactc tgttgttggg tgatgattga
     1261 actctataca ttgtcaaaca aaccgatcat taataacaac aataatggat aaattgacaa
     1321 tttatctacc ttgaagtcga agtataaatt gactcattat caatttcgat gtcagtattg
     1381 ttatgatttg tttctttttc tttgaggaag atgcgaacga ttccacaaag ctcttttgtt
     1441 atgaacattt gtttgacatc atcttcaatc ataattttgt ttttacgtga aatctttggt
     1501 ttggattatc attttcgggt tgcattcgga aagaaatcac tgcttcacat gaagtgcaaa
     1561 tgacatgatc tcttcatcat caaataaatt tagaacagca atgcttctga tagcattttc
     1621 ttcaaaaata cgaattactg aattgatgtc tgatggtgtg aattttatat cggtaagata
     1681 gtcatagaga agatgaagat cagaattcgt ttcgtgggtg taagttgatg tggattggtt
     1741 gtctagctcc acatttgaat tcatttcgtt caaggataac atgccaaagc ttgttcggaa
     1801 ttgttgttgt tgctgttgtt ttgcattttt attgttaaaa attttattcg ttgtaaagcc
     1861 aaaaacaacc gccaaaatcc gtaaacatcc ggattctgga ggattctgga tttccacaaa
     1921 gtttgggaag tcagcaggag ctggcagccg tccttttcgg ctgtttgctg cggctgcggg
     1981 tttgaaaggg ccctctcttt gggcatgttc aagagattcc tttcttgagt ttaatcagta
     2041 caacaacaag ggatgcacag acagatggtt caacttttct caattcactg tgattgaatc
     2101 caagccagtg tttgatgttc cactcaatgt tcatcactct ataacagaga atgtggcttt
     2161 tgataactct aaaaagccac ctcagctcaa gaaggcaaag aagaatcaaa aggtggccca
     2221 aaaatttcaa gcagacaaat ccttgaaaat tcgtctctac cccaatgaac aagaaaggac
     2281 aacattgaat cagtggatgg gaactgctcg ttggatctac aacaggtgtt tagaattcac
     2341 caacaaatcc aaaggtgtca agaaaaataa gaagaatttc agaacgtttg tggtgaacaa
     2401 tgataattat cagacagaaa atcagtgggt tgtaaatact ccttatgacg taagagatgc
     2461 tgccgctatt gaattgttgt tcaacattaa ctttgaaaag aagaaggctg gaacgattga
     2521 caagttcatg atccatttca ggcgaaagaa agacagaaaa gatcatttca ttctccattg
     2581 caagcactgg aaatcaaaga aaggacaata ttcatttatt aggaacatca agagcgccga
     2641 acctttgcct aaggagcttc agtacaattc cgtcattatt aagaacaagt tgaaccatta
     2701 ttatttatgt attccacaag tactggatat taggggtgag aaccaagccc ctcaacattc
     2761 aggacaagtt gaagcattgg atccatgagt aagaacattt cagaccacct ttgatttgaa
     2821 tggttattca accaaatggg gctcaggagg tgccgaaaga attggtagat tgtgttgcgc
     2881 gtatgacaag ttgcaatcga agtggtctca actagaagtc agacattgca aaagatacaa
     2941 gtacaagaga gcaggaagaa gaattcaaca aaagattaga aatattgtgg atgatctaca
     3001 caagaaactg tgtttgtggt tgtgtcgaaa ctaccaagtg atcttacttc cttcgtttga
     3061 gactcagaaa atggtaaaga aactccatag gagaattaat agcaagacag caagaaaaat
     3121 gttgacttgg tcacattaca gattcaagca aagattgctt cacaaagcta gagagcatcc
     3181 gtggacacac atttatattg tcaacgaagc gtacacatcc aaaacttgct catgttgtgg
     3241 acatgtttat acggttggat catctgaagt gtttcgttgt ccatcatgtg gctcaatttt
     3301 tgacagagat atcaatgcag caagaaatat tcttcttcga ttccttacta ctcatagaat
     3361 tagtttttga gcaccttgtg tgttgggtct tccccacctt gtgtgcgttg ggtcctttcc
     3421 cctggctttc actctttgag tgtttgcttg caagatcagc actttgttcg atttgtttgt
     3481 tttgttcaat ttgttgattt aaataaaggc gtatctgtgt caagagtata tctataaata
     3541 acacatcttt caaaaaacaa acacaacaat ggttcatttt cgcagatacg gattggcacc
     3601 tgctggaaaa gtcaaattac taacacctca tgtgccagct tccgagcact cttccaattc
     3661 ttcacacaaa tacaacggag gaagaaagaa attgagaaaa cattttcaac acaacaacaa
     3721 gtacaagagt ggagctcatc gattggtgtc gtcattcgaa cccccaaatc agagctctag
     3781 ttcccttgac aatgaagaac atggaactcc acactacttg tccaatagtg aacataaatt
     3841 taacacactg gaaggaatga atcgtttgga atttcaatgg accattgttc atgaaaagag
     3901 attacaaatc aaagcagaag ctttttacaa tagaaacaac aaaaatcata agaaatggca
     3961 tagaaatcat cccaaagatg gattttatca attgagacaa gtgtttgaag cacaccatga
     4021 aaccaatgaa gaagaaaaag aagatgagaa tgtttaactg gaacagttct tgttgattaa
     4081 tatttggcaa acattgaact tcaccatttg attgaaatta agatgatgaa atgataggtg
     4141 agtcccttaa tcataaagtc atgacttgta aaacaaagat tattatggaa agttaagatc
     4201 tttgaagaag agccatgaaa aactgctcta acatgggaaa atattttggt gaaatagatg
     4261 tcgactctgc attgattcac tctctccata aaaccaaact gttattaata caatcagtca
     4321 ggaattaatt ttgacatcgt tcactgctac atgatcgttc atgcctgtga tacagaaatc
     4381 tctctcacac cgagttcatt ctaaggttac actcagtgca cggacgaatc aacaagaaaa
     4441 acatcactga acatcatttt tcgtcgggtc atccactaca agcccatccg tcagatgcca
     4501 caatacaaaa ttagcactca aaaaaaaatg ttcacccaca gttcaaaccg cctcacagca
     4561 cacaagacaa gcttgttgtt ggtcttgctg ttgttgttga gcgcatgtct catcatttgt
     4621 tctctctcct cggtccaagc tcgtggtcgt ggtcgttcca cacctacaac ttccaaacaa
     4681 cgagctcgag cctattggaa gaagaatctc tctctccgtg atgctcgtaa aatacatcgt
     4741 atccgagctc aaatgaaacg cacaagaaga actttgaaag gtttgaaatt ggaattgtca
     4801 tcttcaaaat gttctcaaaa aagacgtcgc ttgattaaga gattgatcaa gagaagaaga
     4861 caacgattgc aacaattgag aagaggattg agaagaagtt tacggcgagt tgtgagaaag
     4921 gctgccaata aaagaagagc atcgagatcc agaagaagaa gatcagctgc tgtcaaatgt
     4981 accaaacgaa atcgtaaact tagaaaatgt aaaagaattg cgaaaagaag attggcaaga
     5041 cttcgaagac aattgagaag aagaattgct gctgctgcta gaagaagaag agcttctaga
     5101 agacaaggtc gttctagaaa gtgcaccaaa cgaaatcgta gacttagaaa atgtcaacaa
     5161 cgaagaagac aacatagaca atccagagga aagaaattgt tgagaagaat catgagaaga
     5221 gttcgagcaa gagctttgag agctgctgct agacaacgaa gagccttgtt gagaaaattg
     5281 aaaagacaac aacgacgtgc tgctgcaaga cgtgctgcaa gacgtgccgc aagaagagct
     5341 gcaagaagaa gagctgctag aagagctgca agaagagctg cttctagaag acaacgtcgt
     5401 tcaagaaaat gcaccaaacg aaatcgtaga tgtcaaagaa aaagatcatc aagacgtttc
     5461 cttgttcttg catttaacaa acgtgaattc ttgagaaaat tattgagaag aagatctcat
     5521 cgttattatg gattgagagg attcaagaga tatgctcgat tggtgacctt gttgaaatgg
     5581 atcagagcaa agagagcttc tcgtcgttct cgttatttta gagtgaagga gagaagaatt
     5641 ttaagaggtt tgagattatt gagaagtcgt tttgccaaac ttcgtctctc tccaagaaga
     5701 agaagaagat cttcttcaac caaagtgaca agaattgtga ttcatggagt tcaaaataag
     5761 aaacaagtca agttggtcat tccaaagcgt ttgaagaata agattaagag ggtgattgtc
     5821 tatcgtgttt aatcaacacc actgatgatt gtgaataaaa aacgtgatga ttttttggaa
     5881 cgtgtgttgt gaattcattg aacgaattaa ttttcatatt aaggtaataa ttttaacaca
     5941 cacaccattg tcaagtgatc attttccaaa ggctttttag atgatcagtt tcaattgctc
     6001 tcatgagaca agagcgactc tttgcagcag gtctgtatca aagaaagaag gagagcactc
     6061 tgttcacaaa aaagcatcaa tttcattctg aaaaaagaaa ttacaaatcc gcactgtcaa
     6121 cgattcataa ttatcgcaaa acaaaaattc gcaacgagaa acattgagtg tgccgctgag
     6181 tacaattgtc atcattttag aatgaccatc gctcggcatg ccaagtcatc atcacctagt
     6241 aagccacaac atctgccacc tgtcaagatt agctgtcaag atgtcttgca atattttgaa
     6301 atgaaatttg atgcttttat tgattatcca ccagcacgac aatgcttttt tacgtttctc
     6361 gagtcgactc aaaatacagg taggtttata ttttgtgttt ggccatgatg atgtgttgac
     6421 atttggcatg ctcatcaaca ccatgtcggt atattctcac atgctgctcc gcaaccatca
     6481 tggtgctttc acacaccatg caatcatgaa aaatatctgg caactctttt ttgtcccact
     6541 tccaaatata gaaatcacac tctttctcga acaaattgaa attttcaaat ctcttcattc
     6601 ttcgagctct tcacataact accatcccag taactccacc tcgactgccg attcttcgaa
     6661 cacttctagc acaacttcga caagctcaaa gaaatcttcg atcgattatt atttcgatca
     6721 cgagacggtc gaagatattt tcgaacatca tcttcatgga gctccaacgc tctcgcaagc
     6781 tgccttattg aaggcttgtg aaattgccga tacatttatt caagatcatg caccaaatga
     6841 attaaatttg aaaagtgata caaaaaagaa aattttggaa aaaattgaaa aaaatcgaat
     6901 tttttatggg cttgataagg aacaacttgt tgttcgagag gaaaatgatg atgtgaaagg
     6961 aaaacatgtg tctgcagttc catttttgga ttcaacaatt tttgatgatt tggaagctca
     7021 tattttactt tcactcaaat ccaatcaatt tgctaatttt ttggcaagtg acatttttaa
     7081 ggattttgtt gaaaatgaat ctgtagagac tctcttcatt ttgggaactc caagatcagg
     7141 tcatcaagga ataagcacag gaggagttga ttttttacaa cttctcaatt ccaaacattc
     7201 tcgaaaaact ttttcgactc gaatttcact caattcacac aacattttca cactcaatga
     7261 ggccttaaca cttcgagaag ttcaatattt aagaaatact cttctccaat acgatcacac
     7321 ctctccaaat tggactttat tgtcatattc gaaggagcag gaaatttatg caacggtcat
     7381 ggatggagat tcattttgtg aaaaattatt cggaaggaaa gatatgatgt tctacaaatc
     7441 agtaactcat tatcagtatg gatctgatcg agtgtacaag gcactcatag atgttgaatt
     7501 tagaaagttt catacgacag aaccagtgag tgcgagtgaa atttctaaat acattcaatc
     7561 tggaggaaaa tctcaacttc taactgcatc tctgaatcaa caattagata ctgtgatttt
     7621 gacagaatta tatgaaatga aatggccaat tagaaatcga gaatttatga caagttgtgc
     7681 aggtgttcaa gtcactcatt cgacaagtgt gaactctggg acgttccaat ccaacaacga
     7741 caacgacaac agaaccactg tttcttcttc attgtccaat ttagatacat tttatttatt
     7801 caaaaagtca tgcaacaaca atcaatatga cttgcaattg cttggttcag agcattcact
     7861 tttcaattct tccacagcga atgcatcatc ccactcgaaa tttaaaaata ctgttcaagg
     7921 atattgcttg agtgcactca aggtagaacc aacctcatcc acttcatgta aaaccacaca
     7981 tgtcatgttt gtcgatatga aaggtttatt gacacaaaat tgggctcaga aaattttgac
     8041 acacaaatcc aagagtggca aaaaacatgt cacgcttttg aaaacaccac aacaacaaat
     8101 gactcaatgg attgagaaag attcccttat ggcactccat tcgccagtga cagatgcaat
     8161 tttgaaaacc cttagcgaaa atgtaaacat tttttgagag aaagaaaaag cgaacttgta
     8221 aaactattca acaacacgat gagtataaag atatcaactt gtacatatta tgatgacatt
     8281 ttctaatgat tcgaataagg ttctttttac gggtcaaaac ttaacacata ggaatccttg
     8341 acagggcccg tgttcagttc aaagtaatgg aaaggtaaga aaaacatcca tccctctcca
     8401 caccaacttt tcaaattcat gttgtaagca tccaaatcca atacttttcc aagagttcga
     8461 aatcgttgat cagcttttaa atattcacag gtttgcgtta aagtcttctg ctcttcttcg
     8521 ttggcgagtc gatacagaaa tgagcatgtc ccgtgtaata cattccaatt ctcaacaagt
     8581 gaatatgata aataaatgcc attactccaa gtcgtttttg caaagtgtaa aacgggtgtt
     8641 gcatgatcca aaccttgata cattttgaat tcaagttctg gacatgattg gaatacaata
     8701 atgtcacttg gaagaagtga aagatccaat tcccatgcca taacgttcac gtacagacga
     8761 ttcttgtcaa tgcttgtttc aggtaatccc atgactgttg gcaacagtga aaagggacta
     8821 ccgaatacat tggaaagatt aacatgaaaa taatcatggt tttcaatggt cgtaaagttt
     8881 gcacaatgct gattttccac aatgaatccc aatgactgtc taccaaataa cggataaaat
     8941 ccaacatttc taaaaaacac cattctattt ggagaacaaa acaaatggtc gggatgctct
     9001 tcatcgaatt caaaatcatc atcgtcgtca tcgtcatgta attcctctac ttgagaagtg
     9061 agtgatgaat cttgaaaaga ttgttgcttc ttctttttaa caggaattct tctttcaagc
     9121 ccacccatct ctgtgatttg ttttgaactc aaatacgtca caggttgatg gtcttgtttt
     9181 ctcaggcccc aataacttct acaacctgtt gcatcctttg gaaacaaaaa gtaaatcatt
     9241 cctccttggt tgagaatgcc agaatttgaa aaactgtaat attccaattg acgcacgttg
     9301 atttgagcag caaagatcca ttcctcccca ttctcatctt tgggccattc gaaatcacga
     9361 ggaaaatcag ggtagcctcc aacttttgat tctcccaaag ctatatagtc atccccggac
     9421 tcaatggatt ttcctgtata ttgtggaaaa ggactccaaa agaattgtgc tgcattggaa
     9481 ataatctcgc attcctgatc ttcattgcca tcgtcatcag tgtccttctg agataccttg
     9541 cttgaaaaca tggtttcaac ataatgtttc gaaatgtatt ccaaactaaa cgtcaacgct
     9601 ggtttcacaa ttctcttgct tgaagttttg ctcataaact tgggattggc aattttttca
     9661 atgaaatacc gtttccaaaa tatattcctc tcttcaacaa cattggaatc aaccatttca
     9721 ttcatttgtt gagacatcac aggtggaata atgggcataa accccaatct ccttgaaacc
     9781 atcaatttcc aatccaatac atttgaaatt actgcattcc aatatttgca tactctcgca
     9841 cacctcttgc aaagctcaca tccatttaaa tttccaaata tttcaatcag aacatcctga
     9901 tgcaatacca tggacgattg cgtacatgat tgtaaaagtt ctgaatttat ttttcgcttc
     9961 ttcatttcgt ccgatagaga aaatatttct tcttcttctt gttttgttga tgatgatgaa
    10021 tattcataac gaacatgttc gagaggagtt tttctctttc gtgccatttt tttctggaac
    10081 gtaatgcaac tgtaacggac aagatgactt ctgagctttg ggagaggatg gaagagagaa
    10141 tgcttttcgt gatgtcaggt tttgggagtc atgttcacaa cgtggagaaa ttgagggttt
    10201 ttcagattct tctgatttga aacttgttga aaatttctga aagtgtcgaa tttgaacttg
    10261 tttaaattct tgtttgagag tttcaaacgc gagagaatat tcttgacgaa gagaatccgt
    10321 ttcattcttt aaatcttgaa tgagtaatag taattgaatg gctttcttgt cagaatcgtg
    10381 cagctgagtt ttgagtgaaa aattttctga ttgaatttga tgaatgtgtt ttgtgaagtg
    10441 agctttttca ttcgaaaagg atttcatttg agttgaaagt aagagatctt tctgttcgat
    10501 ttcttcataa agttttgaga tttgttgttg aatgttttct tgaagtgtta cttctttggt
    10561 ttccaataaa tgtttgagtc gttcgatttg ttgagtaagt tcagtgttca ttgtttgaag
    10621 ttgttctaat tggtgatgaa atttcgattc ggcagattga aaatctgttt ctaacttttg
    10681 aatttgatga aggtaaactt tttccttgac ctcaatgtca aacgttaaat tatagagctt
    10741 tgcattcagt tccgaaactt tcaacgataa tctcccattt tcctctgaca acactctact
    10801 ttcttcctct cgttcggaaa gctgaagttg atacgttgta cattgttttc tcatcattga
    10861 ttcgaattgt ctctgctcag aaaaaaataa caacattttg ttttccaaat tgagtacatc
    10921 acttgaatgg ttattcgatt tcattttgat agaattattg gttatattct cactcataga
    10981 ttggacacta gtgtcggttg gttattgatt tgttttttca aggagtgtgt ttggattgtc
    11041 atctctgtgt gcgttttaaa caaactccaa tactctaaaa atgaaatcag tcaagatgca
    11101 aaccacttgt tggagagcgt ttttggaatt tgaaaaatcc tcaaaaggag acaatacaag
    11161 gacatggaag tttgggactc cattgatgtt gagatgattg ttcgtgatat tcattgaatt
    11221 ggtgttgcat ttcggacagg aggatgtcat ttaatggaaa agagatattc caattttgga
    11281 agaaatgtta ttttctgaac gagatcgttg caggaaaaaa atattttcat tgtttggatt
    11341 tgaaacgtga ttcgaaacaa aatagtatct attgctttcc gagttcactt tccttgaggt
    11401 caactcattg agatacctta taaacccttt ggaaattttg tggctgccag agtagcaatc
    11461 aattaagggt cgtcccttgt tgataatcga aaatattaaa tttactgtag attagagatt
    11521 gacaggtgac agtaaaaatt ccctcccaaa attacaaaaa aaaatttcga attcaacgct
    11581 ttccaatctt tcatttggct agctttcaaa actttaatga tcctaataag aggttgtgtt
    11641 catcttgcaa ctcatatata acatccaaat tgtgtggttt tgcaacacaa tactacacaa
    11701 aatctcaaaa aacatcaacg tgttataatt ttcttcttct ttttacaaac atcatcttcc
    11761 gacagcatca aaatctccca tgggtcaacg tttatccctc aacattgcca ccatttctcg
    11821 gcttgaagat ttaattccca tctctgcttc tgggtcgggt aatgacgatg gcgaaggtga
    11881 aggtcctccc gatcgttcag aagcacttgc tgaagaacaa caaaatacga tacgtttaaa
    11941 attattaaag gccaatgtag tgtcagctgc cacctcacat cacggaaata acattgcgtc
    12001 aagtgcctcg cccaaaagct ttgcatcggc tgacaggagg agacgtggca atgatgccgc
    12061 cttcaaacat gaattgggaa gaagaccatc ttacagctct gataacatct cacaaccatc
    12121 atttggagaa gaacaaacag cactcattct tgaaaagatg aaaaacattg gacccattca
    12181 acaatttgtc gaacaattaa gtaatgagga aaaactctta aaatcatatt tggatttcaa
    12241 ttggatgacg acagtggcac tcatcgagag atcagcatca gagagtatgc ggttcttgtc
    12301 gaaaggaatt ggcgattttt tcaatgtagc aattcatgaa atgcaattga aaatttctga
    12361 ttcacaagcc gatttgacct ccatggaatc cattcatggc caacaatatg tggaggtcaa
    12421 gcttgcaatt gtgccatata ttcatttcag tgaaggaagt agctttagta cgataagctt
    12481 tcctgttctc gatcactttc ctgtggattc tgaggatgaa ccttttgtga acgtgtcacc
    12541 aagaaccaat aacctctctc acaacaatca tcataactcg agtggtggat cttcatcgag
    12601 tcctctccgc atcaatgtca ccaaaactcc atccaaattt accctagctc tgatcgtggg
    12661 tccatggctc gtatttttcg accctctcac cagtttgatc attcctaaaa agttgtatgg
    12721 aatggcaaaa atcattgctt cgaatcttcc tgaattattc attaccaaac aaaaagaaaa
    12781 actcactgaa aaacttgcac agtgcattgt gtcatggaat acttccaaat tgttcaagaa
    12841 cgaaaaagac atgttttgct cacctcgtca aaattccaca agctcgccac cgcaacaaag
    12901 catgtatggt aatggaattg atttcattga tgattatatg aggaattatt tgaatattga
    12961 ttacaccact tttcctctgg tgagatattt caaaaccttt ttggggaatg ctcgacaaca
    13021 aggttggtct caaatggtca ttgatttgga tgagagcttg attggaaaat atggaccagt
    13081 gttgacacca accactccat tgtcatgctt tgatttttct aaccctaaca cgaaacttgc
    13141 aaatagtaac aatgtaaatc aatttgctca caaaccacct catggaggag gaacggccat
    13201 gtgtactttg gtcattgaaa gtcatgaaga attggataat atcattaagg acatgatgat
    13261 tcatgatctc atggaaaatg ctgcatcgta ccaacaattt gagagaacat caactccaga
    13321 aacaccactc ggaagtgagc cgtcatcatt gtgcgcaacc tcaaagaaag aaggaaataa
    13381 gatgtctacc actcagcagc aaccaacctt tccaacaaca atttcagaat ccgataacgt
    13441 caccaatatg agaaaaaagg cacctccagt ctctcacttt ttcattgacg ttttgaaaat
    13501 gtttgatcga gcttggtgga tgagacactt gttcgacgtg aatgaggaac acgttgaggt
    13561 ttcaactcca agccataaga aacatgtatc aacaaccgtg caaagctctg gtgattctcc
    13621 aagtcaaatt cgtcacacac gtgattacat tagtgagata ggatgcccct ttggtcatgc
    13681 aattccagat tatgaaaaga atttagaatg ttacccaaga cgacgcaaaa agaaactcaa
    13741 acaacaagtg atcagtagac caaattcacc ttcctcgccg aatacaagca gaagatccat
    13801 aacttcactt agtcctcgaa aatctccatc gattcgatcg aatgcctccc ccaaaactcc
    13861 aatacaacca tttccacaaa caagcaatga gagcatacca ttggatagtt tgaatgaaat
    13921 aaagcggtaa tatccaagtc agaaaacgtt tttcaaaatc tattaagcaa tcatgtgtat
    13981 tacataagaa aatagccgtg tgtgatatta agagacctcg gtatcatctc ttactcttct
    14041 aacgaggaaa aaattgttgg tccataataa tagttaacat taattaaatt tcaaggaagc
    14101 tgaaatagtg gagccataaa tagatgaaga tgaagaattg ttcaggtgat tcttaattgc
    14161 ctcaaatcca tccacgccat taatattcag aaaaatataa tagctatctg gaaactttgg
    14221 gtttgatatt ggcttaacta agtgctcgtt tttgatattt ccattcaaaa tgggaacatt
    14281 ggacttgagt agtgacaaaa attgcggaat agacaattga tttggaattc cagtgattct
    14341 gacagcttgt atctgttgac gctcctgaga gaaggatgag tgactatcaa tagagtgttg
    14401 atcttgagaa atgaaagagc ttgtacttga taatgtcgag caatcactca gtaaatctcg
    14461 ttgagattgt ggaagcctga ttcctttcga ataatacgaa gtttgataac ccatatgttg
    14521 gggcactcct tgaatggcag acggtggagg aggtggatga taataattcg atgtcgaggg
    14581 gataggtccg tgctcggaag aaagtggttg ctgaggatat gtcgaataat aattgtgtgg
    14641 tggtacctgt tgagagttca tcatgttgct attggctgga tcattctgaa tgtaatcaat
    14701 agaatgaatt ggttgtgagg taaatttgat agaattagag atatgtccat atgagttggt
    14761 gaactgtgat gaaggttgtt gctgatgaac gactagtgtg ggctgtgttt gttgtggcac
    14821 tgtttgttga actggtggtg gttgaaattg ttgttgtggt aattcttcgt attgttgagc
    14881 catttcataa ttataatcgg atgatggtga accacggttt tgagcataat aaggctgatt
    14941 tatggagtct tgctgtaatt gtgcaaaata attctcttct tctccatgtg cagtgttgtc
    15001 aaaggtgttg tgataattat tattttgatg atggttattg ttgttgttgt tataaggatc
    15061 attttgataa tgacttctat tgttactact tggatgatgg tagtatgaat ttgaatgatg
    15121 atgatgagaa tggtatgagc ctcgtccacc acgtgtacct cctcctcttc ctccccttga
    15181 tgcataacct cttccaccac gtgtacctcc tccacgagtg ttgtaagaat gatcatatcc
    15241 tcttcctcct cgtgatgatg atagtgaact cttttcagaa ttgttattgt acatttttta
    15301 aacttttgaa aaaaatcttc ttaaaaatct aattgtaaca acaatttact tgtaattatt
    15361 tacataacat gcaagtgaat gatcatacaa tgaatccatt cgaaacattt gcaattcttt
    15421 gttttttttc aatgattttg ttatcttgga aaattctctg aactcgttca taagtgacac
    15481 acactcagag aatgacacac ttcattttct tttccgatga tttcggttct ggagtgtagc
    15541 tacccaagct cttccctgaa tgattggaat ttgagataaa gcttggagta gttggacttg
    15601 catcaatttg tgaatttaaa ttggaagaag gagcatctga tgtagttctc ctccacaagc
    15661 ttggactact tccacctcct ccatccaggc tactcaattt tccatgactg tttgaggttg
    15721 agagtatgtc tttttgatgg caagcattgt cgtcatgaca attgtcaggt ggtgcagaaa
    15781 ttgaaatatt cacttcagaa ttttgtggtg tatgaacaac ttcttctaaa agcttcactc
    15841 ccttatgtat taaaacatat ttcgccgttc gttggaaggc tttctttaca ttcagtccag
    15901 acagagcgga acaatcaaaa tgatccaaat cgtattgctt aataaatttt gtgaccatat
    15961 ctgctgtcac ttgtcgtcgt gaatcctcta aatctgcctt atttcctacc actacaattg
    16021 ctggccacga atcagtatct ttcactctta atatttgttc ataaaattcc aaaatacttt
    16081 caaatgattt tttatcgtcc atcgaataca ccaataaaaa accatcagca tgtttcatcc
    16141 aactctctcg tagcgattta aattcttctt gtcctgccgt gtccaggatg gaaaaaccac
    16201 attgttgaga attttcaagt tctgtaaatt tgtaatatct tgacattgag aaagtggcat
    16261 gatgcattcc caagaagggt tattaatggt aaggaatgac attgtgttgt tgaatggtgt
    16321 tggtttcatt tcatgattac gagaatcatc gtggccacaa tgatttcagt tgtcaaaaat
    16381 ttacgaaaat ggaaacaaat accaaaggca acaatgtaga ggaaataaat cgaaagatta
    16441 ataagtttga atgacaccca caacaaaatc attcggatac atacgaatct tcaatggttg
    16501 ggtcataatt ttcagaaaat gtctcttgag tgaatcgaag tgtcaaacag ctttttccga
    16561 cacctccact atggatatca aacaatccat aacaagtaaa acacatgaca gaaggagggt
    16621 tgataatcaa gataagaaga agaagtctta cctgccaatc actgcaattt taacctccat
    16681 agagatattc aagtcagtaa gagagacaat ttttttaatt gttgttgttt gttcatgaaa
    16741 aaaccatgca acctgtcaaa catctcccaa aagagatgta aatagttccc caaccgaaac
    16801 attctttgat tacgcccggg gcatctcaag atgaatccac gaatcctcat caacccctca
    16861 tgagaacgac cctataaaaa tattgaacag gaaagccagg ggaaaggacc caacgcacac
    16921 aaggtgagga agacccaaca cacaaggtgc tcaaaaacta attctatgag tagtaaggaa
    16981 tcgaagaaga atatttcttg ctgcattgat atctctgtca aaaattgagc cacatgatgg
    17041 acaacgaaac acttcggatg atccaaccgt ataaatatgt ccacaacatg agcaagtttt
    17101 ggatgtgtac gcttcgttga caatataaat gtgtgtccac ggatgctctc tagctttgtg
    17161 aagcaatctt tgcttgaatc tgtaataaat tgtggctttt gctcttttat tttagtgctg
    17221 agcaacttaa aaccgttaaa aaaaacaaaa cctccaaaac aaggttatta ataaaccttg
    17281 cgtcatcagg actgtgtttt agtgatggtt tttgaaagaa attgctgtaa ttgttctttt
    17341 ggcttcaacg gttattcatt tttgttgttt ttttcatata ttactcattc atacgagtat
    17401 tgctctttga tgatttaggg atgggagcac aatcaggtaa attgatgatg atgcaatcac
    17461 gtgcacgcat tgttgaaatt gatggctcgg gatttatgga agaacgtggt ggtcatgata
    17521 atttttccag ttaccaacta ccacatgaaa tattgaatcg tcgtcattgt tcaaaacaag
    17581 aaacaaaaca agatacaaaa caagaggttg atcaacaatc gcccgaaaat gtttataaat
    17641 tttggagaag agtggatcat atttctcgga acggcattca ttccaacaat gataataatc
    17701 agaagaacaa catcatttcc gttgtagatt tattacaaaa tgattatcat catgcagagc
    17761 ttattgaaaa aactagaatt ttgcaccatg aggaagaata tgcacacgag caagatattt
    17821 gttttcaaat caagggaata ttgagctcat cggaacgata ttgggtgttg gataattttg
    17881 tgcacaacaa tggtatcaag cttaacgaca tttctgatga atatcctgaa gaatacagaa
    17941 ggtgtaaacg agctcttgtc aagtgcagca aatttgccaa tgtgatgtgg gatcgaatga
    18001 aaccctttct aaaaaagtca gatctgaaga atattaggcc atatggcttt gataacaatg
    18061 gaacgtggat acctgtggga ttgaatgatt gttttcgagt gacagaatat aaagaaggag
    18121 attatttcaa accacatatg gatgcacaat ttgtgaagaa tgacaatgaa aagagtattt
    18181 tgacggtttt gatatatttg aactattatg gaggtggtgg agagactaaa ttcttcaagc
    18241 tattgtccaa acaaggaaca caactaacat tgcgtgaatt ggcatgtgta cagccgcatg
    18301 catgtgactg tttaattttc aatcataatc tttatcacag cggagaaaag ctcacacatg
    18361 gcaccaaaat tatcttgcga actgaaatca tgtttaaacg aatcgactcg gaaagtatat
    18421 tgcgatgcaa ttatgaaaat ttagaagagt atcaaatggt aaaaaagtta gtggacgaaa
    18481 gtgaacaatt agaaaaacaa ggtcttgtta aggaagcgac agaaaagtat ttacaatctc
    18541 aggaaatgca agtgaattat tccaatcagc gattcttgga aagagaaaat cagaaaatga
    18601 gtgaaatcga gcgattattg cctgaagaaa tatttgctac gattttaagc tatttaacgc
    18661 ccgcagaaat ttgtcgcatt gttcttcctc tcaactctcg catacacggt tatgctagaa
    18721 atcaagctct atggaaatca tgttatagca ttgagtgggc ttgtcacaac catgatgaag
    18781 agcaagtatc caagtattta aacaaagcta ccaatgtcat ggtcgtgaat gatcaattgc
    18841 cactttcaaa cgttgaaaca tccatcatga atgcagaatc aaaaaagaga accaatgact
    18901 ttgatacagt cgactggtat aattgcttta ttactcgaaa gacattggag agggagtttt
    18961 gtgccattct cttcgatccc ggtgttttat atagcaagta tggcaaaatg aatgattcca
    19021 aattttatgt tgatagaact gtatgctgtc agccacttaa tgcgcagtaa gtagttgggt
    19081 tttcatttca aatgcacttt tcatttgact gacatttgac aactcggtaa attaccttct
    19141 caaaccctta catatcaaat tcacacaata tttagtttta atatttc
//
LOCUS       NW_025407857.20_(reversed)        5341 bp    DNA     linear   UNK 01-JAN-1980
DEFINITION  Naegleria lovaniensis strain ATCC 30569 chromosome Unknown tig034,
            whole genome shotgun sequence.
ACCESSION   NW_025407857
VERSION     NW_025407857.1.20
KEYWORDS    .
SOURCE      .
  ORGANISM  .
FEATURES             Location/Qualifiers
     LE              1163..1185
                     /Mismatches=8
                     /%_Identity="65.21739130434783"
                     /Motif="CCGTTGAAGCCAAATGAACAATT"
                     /annotation_group="LE: 1,163 -> 1,185"
     mismatch        1163
                     /Motif="CCGTTGAAGCCAAATGAACAATT"
                     /annotation_group="LE: 1,163 -> 1,185"
                     /label="C"
     mismatch        1165
                     /Motif="CCGTTGAAGCCAAATGAACAATT"
                     /annotation_group="LE: 1,163 -> 1,185"
                     /label="G"
     mismatch        1168
                     /Motif="CCGTTGAAGCCAAATGAACAATT"
                     /annotation_group="LE: 1,163 -> 1,185"
                     /label="G"
     mismatch        1171
                     /Motif="CCGTTGAAGCCAAATGAACAATT"
                     /annotation_group="LE: 1,163 -> 1,185"
                     /label="G"
     mismatch        1173..1174
                     /Motif="CCGTTGAAGCCAAATGAACAATT"
                     /annotation_group="LE: 1,163 -> 1,185"
                     /label="CA"
     mismatch        1179
                     /Motif="CCGTTGAAGCCAAATGAACAATT"
                     /annotation_group="LE: 1,163 -> 1,185"
                     /label="A"
     mismatch        1184
                     /Motif="CCGTTGAAGCCAAATGAACAATT"
                     /annotation_group="LE: 1,163 -> 1,185"
                     /label="T"
     fz              2001..2081
                     /original_coord="NW_025407857.1:248959_249039:-1"
                     /fz="-1 5.660377358490567_20 46"
     fz              2080..3198
                     /original_coord="NW_025407857.1:247842_248960:-1"
                     /fz="-1 78.19706498951781_105 477"
     CDS             2122..3201
                     /locus_tag="C9374_008683"
                     /codon_start=1
                     /product="uncharacterized protein"
                     /protein_id="XP_044545323.1"
                     /db_xref="GeneID:68101137"
                     /translation="MGTARWIYNKCLEFTHNFKGVKKNKKNFRTFVVNNDNYQTENQW
                     VVNTPYDVRDAAAIELLTAFNTNFEKKKAGMIDKFMIRFRRKKDRKDHFVLHCKHWKK
                     KSGLYSFIRNIKSAEPLPEELQYDSIIIKNKLNHYYLCIPQVLDIRGENQAPQHSGQV
                     VGLDPGVRTFQTTFDLNGYSTKWGSGGAERIGRLCCAYDKLQSKWSQPEVRHCKRYKY
                     KRAGRRIQQKIRNIVDDLHKKLCLWLCRNYQVILLPSFETQKMVKKLHRRINSKTARK
                     MLTWSHYRFKQRLLHKAREHPWTHIYIVNEAYTSKTCSCCGQIYTVGSSEVFRCPSCG
                     SIFDRDINGARNILLRFLTTHRISF"
     gene            <2122..>3201
                     /locus_tag="C9374_008683"
                     /db_xref="GeneID:68101137"
     mRNA            <2122..>3201
                     /locus_tag="C9374_008683"
                     /product="uncharacterized protein"
                     /transcript_id="XM_044698786.1"
                     /db_xref="GeneID:68101137"
     wrna            3226..3342
                     /original_coord="NW_025407857.1:247698_247814:-1"
ORIGIN      
        1 tatattcatc agtattaata tatttccaaa tatgattttc tggaaattcg ataagattta
       61 aatcattatt tgatccattg taagacaagc ttacaaacaa aatatagcca tcaggagaca
      121 caccaatcaa caacgtaaaa gtgtgcttac actttttacc tgagtacaaa ctttgctctt
      181 ttatcttgtt gcttggtgta aatatttgtt gctctgttcc atctaaaata atagtaatta
      241 attttccatt atatttcaca ccacgctcag ccctaaattg atagtttttg aatgacaatt
      301 cttgattgta atgagtgaaa aacacatcaa tcaccttttg caaatttctg tgaacagtag
      361 accgatctat ttcaaagatg aatgctaaaa agtactctgt gggatattgc ttgatccaca
      421 ttaagaacat cattaactga gatcgaattg atagttttga tagatttttt gggtttctta
      481 ccgttctctt tgacccactt attccattta tctgtcttca taatatcacc atattggaac
      541 aagcatgtaa cgcagcaaaa gttaagcatt tttgtggaat ctcgtgactt aattccaatt
      601 agatctgaac attgaacttg gcagcgaaga caatcatact ttttttcaac acaagcttgt
      661 tctttccttt cggcatcctt aatagcgact ttttgattag tgaaaaattc tttcctgatt
      721 tttgctgacg agaagtgtga aagcttgcaa aaattgaatt cattttcagc caatacaatc
      781 ttgacgagtt gaggagatgt cttacgctta tcaatatgac aatctgtagc tggcacacaa
      841 cacaaacctt gcttgctctg tctttccttc acatatgatg gatgttcata atatttctcc
      901 ctttcaaata ttaactcaga ttgagagttg gattgagagg cgctagtact tgatgaacta
      961 tttgcattca atggttgaga tgaatttgat gattgagaat tttggagaga gtctgaatat
     1021 attgagtcca attttctttt ttgattattt ttcaataatg gactcgtaat gtttaatata
     1081 acaagcatgt ccagaatctg tttcttgttc atacaagaac atgcatacct tattgtgacc
     1141 caataattta ctgataggaa tatcattcaa acagaatgga caagtgcgag ctgatccgtt
     1201 ctcaatggca gcaataacat ccttgcgtcg ttgttcaacc gaatcgtttg ttgttgaatt
     1261 aatggaataa aaaccttgtg acattttttc ttgattgttt caagattcca taaaagttac
     1321 gaaatttatt cattccaact gccagcctaa cgaaaggaca aaaatgaaac aaacacgaaa
     1381 aaacatatga tttgatcaaa ttcgcacatc gattttgcat taatttccct tgtttttgct
     1441 tgatttcttg gttttttctt gttttcctcg aattttcact ttttaatgca cagagtcaac
     1501 tagtcctgat gacgcaaagt ttattaataa ccttgttggt tttggaggtt ttgttttttt
     1561 taacggtttt aagttgctca cattctcttt ggcagaagct taagagcaaa agccacaatt
     1621 tattacaaat tcaacaagta aatataatca tcaacagtca gttcctgacg aaccattcat
     1681 tcattctttg aatcaaaagt gttgttattg gaggtggata aggaattgtc aaggcgttca
     1741 cttttccatg atcagttcgg acgaaaagaa tgaatcaagt tattcaaatt gatagagttt
     1801 caattcaatg agtcattcaa tactgataga gtttcaactc ttgttgaggt tatcaaaaaa
     1861 aaactcaaca acaaccttaa tctcaacgaa tgaagagaag tagagaggat gaacctactc
     1921 atcctcctac tcatccatct cttgcacaca gtatcattcc attctgggat gagtactcac
     1981 aacaagtatc ggataaactt tgggcatgtt caagagattc ctttcatgag tttaatcagt
     2041 acaacaacaa gggatgcaca gacggatggt tcaacttttc tctaccccaa tgaacaagaa
     2101 aggacaacat tgaatcagtg gatgggaact gctcgttgga tctacaacaa gtgtttagaa
     2161 tttacacaca acttcaaagg tgtcaagaaa aataagaaga atttcagaac gtttgtggtg
     2221 aacaacgata attatcagac agaaaatcag tgggttgtga atactcctta tgacgtaaga
     2281 gatgctgccg ctattgaatt gttgactgcg ttcaacacta attttgaaaa gaagaaggct
     2341 ggaatgattg acaagttcat gatccgtttc aggcgaaaga aagacagaaa agatcatttt
     2401 gttctacatt gcaagcactg gaagaaaaag agtggactgt attcttttat aaggaacatc
     2461 aagagcgcag aacctttgcc tgaggagctt cagtacgatt ccatcattat taagaacaag
     2521 ttgaaccatt attatttatg tattccacaa gtactggata ttaggggtga gaaccaagcc
     2581 cctcaacatt caggacaagt tgtaggattg gatccaggag taagaacatt tcagaccacc
     2641 tttgatttga atggttattc aaccaaatgg ggctcaggag gtgccgaaag aattggtaga
     2701 ttgtgttgcg cgtatgacaa gttgcaatcg aagtggtctc aaccagaagt cagacattgc
     2761 aaaagataca agtacaagag agcaggaaga agaattcaac aaaagattag aaatattgtg
     2821 gatgatctac acaagaaact gtgtttgtgg ctgtgtcgaa actaccaagt gatcttactt
     2881 ccttcgtttg agactcagaa aatggtaaag aaactccata ggagaattaa tagcaagaca
     2941 gcaagaaaaa tgttgacttg gtcacattac agattcaagc aaagattgct tcacaaagct
     3001 agagagcatc cgtggacaca catttatatt gtcaacgaag cgtatacatc caaaacttgc
     3061 tcatgttgtg gacaaattta tacggttgga tcatctgaag tgtttcgttg tccatcatgt
     3121 ggctcaattt ttgacagaga tatcaatgga gcaagaaata ttcttcttcg attccttact
     3181 actcatagaa ttagtttttg agcaccttgt gtgttgggtc ttccccacct tgtgtgcgtt
     3241 gggtcctttc ccctggcttt cactctttga gtgtttgctt gcaagatcag cactttgttc
     3301 gatttgtttg ttttgttcaa attgttgatt taaataaagg cgttgaccaa aagtcttcat
     3361 gcctcaatac tggcgataat gaagagagaa taatcgtaat cgtgtttgtt tcaaaaaaaa
     3421 aattcaaaat taccacaaca tcatcatcgt ctttgaaaaa agttcattga gcagatttta
     3481 agagtcatca aatattgttg ggatattgtt gaatagacaa aaattaatgg gcaaaaatca
     3541 aaataccagt tccgaagatg gcagcgcgtt taatttatca aaaagagaaa gcaagaaata
     3601 tttaatggct gatacttctt tgcaatctat tgagctgaac gacgatgaga ataccagtgg
     3661 tgggttatat catcgcatca ctaatcaggg aaaggattct acggttacaa gctcagttgg
     3721 tgcgttttat tattgttttg aatgtgtttc ctaattaatt ttcgttgttg tatgatacga
     3781 acatgatttt ggaatgaatt gggtcacctc acacagatga cggagtaacc tatgaagcca
     3841 tcatggcaaa gtacacagta tcacaaaagg cttccgataa catggacaag gatgctatgg
     3901 cctcacaaaa agaccttgat gaaattcata ctatggttta ttgcaaaccc ctgaaattca
     3961 actggttctt gttcttcctt tattatttgt tggcagtatg ctctcttgga ttgttgttac
     4021 ttctttccag atggtatgtg tggctgagag atcgaatgat tcattgggaa tgttcaaatg
     4081 ccgaagctga cattgtgtta atcaaggtat gtttcgacat tggtaaaaca aataatttga
     4141 aaaaactgtc atttacaaca gagtagcact ggagcgttga caacctgtaa agtcaaaaaa
     4201 catgatttga gttctcattc agtaagtgtt tatttgtgaa tgaatatttc ttatgatttg
     4261 cacaacagaa tgggtcacaa gaaacaagta taagaatatt cacatatcgt tacgtgaaat
     4321 atatttatga cgttactgag gataaattta aaagattgca atttaacaca tctctcccat
     4381 atactactat ccataatgaa atgtcttcag gattgtcttc acaaacaaga aaattaagaa
     4441 gaatactttt tggaaaaaac ttgattgaca ttccagtgaa aaatattgtt tcattgttgt
     4501 tggacgaagt attgcatcct ttttacattt tccaaattat ttctgttatt atttggttag
     4561 ctgacgaata ttggtcttat tcttgctgta ttattgtttc tgcagtttgt tcaatcattt
     4621 tcagtttaat tgagaccaga agaaacctga tgaaattaag aaacatggct cactacacgt
     4681 gtgaactaga acgagtcaac aaagttggaa gtactgaaaa cgtttcttct gaagagcttg
     4741 ttcctggtga cgtcattgta ttaagtgacg gcattctcct gccctgtgac gttttgttac
     4801 tgtcaggaca atgcattttg aatgaggcta tgttgacagg agaaagtatt ccagtcgtaa
     4861 aaaccccttt acccaacgaa ggaagcgcga attattctgt ggatgctgat aaatccaaca
     4921 ctctctattc tggtactcat attgtacaga cccgtaaaat gggagatgag aaagttttgg
     4981 gaatggtttg tagaacagga tttgacacag caaagggaaa attaatgttg tctatcctct
     5041 ttcccaaacc ttcttcattc aaattctata gagactcact caactttatt ggtgtcatgt
     5101 ttattattgg aatgattggt attctgtact cgatagttaa gcttgccctg tcaggagttc
     5161 catgggacaa tattgtgtta agagctttgg atgttatcac aattacggta cctcctgcat
     5221 tacctgtggc aatgaccact ggtatgtcgt tcgcggttgc cagacttaaa aaatctaaga
     5281 tcttttgcat ttctcctcaa agagttaatg ttgcaggtat gatcaaactc atgtgctttg
     5341 a
//
LOCUS       NW_025407835.21         5515 bp    DNA     linear   UNK 01-JAN-1980
DEFINITION  Naegleria lovaniensis strain ATCC 30569 chromosome Unknown tig014,
            whole genome shotgun sequence.
ACCESSION   NW_025407835
VERSION     NW_025407835.1.21
KEYWORDS    .
SOURCE      .
  ORGANISM  .
FEATURES             Location/Qualifiers
     LE              920..942
                     /Mismatches=7
                     /%_Identity="69.56521739130434"
                     /Motif="CCGTTGAAGCCAAATGAACAATT"
                     /annotation_group="LE: 920 -> 942"
     mismatch        921..922
                     /Motif="CCGTTGAAGCCAAATGAACAATT"
                     /annotation_group="LE: 920 -> 942"
                     /label="CG"
     mismatch        925
                     /Motif="CCGTTGAAGCCAAATGAACAATT"
                     /annotation_group="LE: 920 -> 942"
                     /label="G"
     mismatch        928
                     /Motif="CCGTTGAAGCCAAATGAACAATT"
                     /annotation_group="LE: 920 -> 942"
                     /label="G"
     mismatch        932
                     /Motif="CCGTTGAAGCCAAATGAACAATT"
                     /annotation_group="LE: 920 -> 942"
                     /label="A"
     mismatch        934
                     /Motif="CCGTTGAAGCCAAATGAACAATT"
                     /annotation_group="LE: 920 -> 942"
                     /label="T"
     mismatch        941
                     /Motif="CCGTTGAAGCCAAATGAACAATT"
                     /annotation_group="LE: 920 -> 942"
                     /label="T"
     LE              1453..1475
                     /Mismatches=0
                     /%_Identity=100
                     /Motif="CCGTTGAAGCCAAATGAACAATT"
                     /annotation_group="LE: 1,453 -> 1,475"
     CDS             1889..2872
                     /locus_tag="C9374_001717"
                     /codon_start=1
                     /product="uncharacterized protein"
                     /protein_id="XP_044551377.1"
                     /db_xref="GeneID:68094173"
                     /translation="MKRSREDEPTHPPTNPSLAHGIIPFWDEYSQQVSDELWACSRDS
                     FHEFNQYNNKGCTDGWFNFSQFTVIESKPVFDVPLNVHHSITENVAFDNSKKPPQLKK
                     AKKNQKVAQKFQADKSLKIRLYPNEQERTTLNQWMGTARWIYNKCLEFTNKSKGVKKN
                     KKNFRTFVNNDNYQTENQWVVNTPYDVRDAAAIELLTAFKTNFEKKKAGTIDKFMIRF
                     RRKKDRKDHFVLHCKHWKKKNGLYSFIRNIKSAEPLPVELQYDSIIIKNKLNHYYLCI
                     PQVLDIRGENQAPQHSGQVVALDPGVRTFQTTFDLNGYSTKMGLRRCRKNW"
     gene            <1889..>2872
                     /locus_tag="C9374_001717"
                     /db_xref="GeneID:68094173"
     mRNA            <1889..>2872
                     /locus_tag="C9374_001717"
                     /product="uncharacterized protein"
                     /transcript_id="XM_044691055.1"
                     /db_xref="GeneID:68094173"
     fz              2000..2845
                     /original_coord="NW_025407835.1:487579_488424:1"
                     /fz="1 59.329140461215935_20 302"
     fz              2838..3371
                     /original_coord="NW_025407835.1:488417_488950:1"
                     /fz="1 37.316561844863735_300 477"
     wrna            3399..3515
                     /original_coord="NW_025407835.1:488978_489094:1"
     LE              3568..3590
                     /Mismatches=8
                     /%_Identity="65.21739130434783"
                     /Motif="CCGTTGAAGCCAAATGAACAATT"
                     /annotation_group="LE: 3,568 -> 3,590"
     mismatch        3570
                     /Motif="CCGTTGAAGCCAAATGAACAATT"
                     /annotation_group="LE: 3,568 -> 3,590"
                     /label="G"
     mismatch        3572..3574
                     /Motif="CCGTTGAAGCCAAATGAACAATT"
                     /annotation_group="LE: 3,568 -> 3,590"
                     /label="TGA"
     mismatch        3576..3577
                     /Motif="CCGTTGAAGCCAAATGAACAATT"
                     /annotation_group="LE: 3,568 -> 3,590"
                     /label="GC"
     mismatch        3589..3590
                     /Motif="CCGTTGAAGCCAAATGAACAATT"
                     /annotation_group="LE: 3,568 -> 3,590"
                     /label="TT"
     CDS             4065..5507
                     /locus_tag="C9374_001718"
                     /codon_start=1
                     /product="uncharacterized protein"
                     /protein_id="XP_044551378.1"
                     /db_xref="GeneID:68094174"
                     /translation="MFFGSHKSLYELTKEKGDEKTGTVRVSMYDRNIVSICDKDMLKE
                     LLVVKGNNFVKQSRLYEIFNTFGVNILSALDASGETWKNHHKVASGAFASKNLEYMAR
                     VASKSVDLCRSSKWDKLIRDSPTKSFVLDANGDFSDITLDVLGKAGFGLDFSIFDELN
                     PEGKIFRRALETMFTKGIIAKRFVGLNPVLSWAYPLVCKVLGIDQAVSIVSNKLDEII
                     KDRTQEVEKRGLEDDGNDTTAEELEDRKDLLSVLVEANFIQKGILTDAELKSDAYIFS
                     LAGHETTSTTLQWVCYELSKRPEVQKKAREEVDTILGKGTNARAPDYNDYPIMNYVNA
                     VIMEALRLHPPVTNVFRVAKKTTTIGNITIPKDTNVLINIFSANRSENNWEKPLEFIP
                     ERYPLNADEQLKIQHDFTWIPFSMGNRKCIGFKFAQIEAFVILCRILQFYELELGNDE
                     SNPNDQIHDVPGVTVRPGNLKVIMKPRQDL"
     gene            <4065..>5507
                     /locus_tag="C9374_001718"
                     /db_xref="GeneID:68094174"
     mRNA            <4065..>5507
                     /locus_tag="C9374_001718"
                     /product="uncharacterized protein"
                     /transcript_id="XM_044691056.1"
                     /db_xref="GeneID:68094174"
     LE              5250..5272
                     /Mismatches=5
                     /%_Identity="78.26086956521739"
                     /Motif="CCGTTGAAGCCAAATGAACAATT"
                     /annotation_group="LE: 5,250 -> 5,272"
     mismatch        5252
                     /Motif="CCGTTGAAGCCAAATGAACAATT"
                     /annotation_group="LE: 5,250 -> 5,272"
                     /label="G"
     mismatch        5258..5259
                     /Motif="CCGTTGAAGCCAAATGAACAATT"
                     /annotation_group="LE: 5,250 -> 5,272"
                     /label="GC"
     mismatch        5261..5262
                     /Motif="CCGTTGAAGCCAAATGAACAATT"
                     /annotation_group="LE: 5,250 -> 5,272"
                     /label="AA"
     LE              5412..5434
                     /Mismatches=8
                     /%_Identity="65.21739130434783"
                     /Motif="CCGTTGAAGCCAAATGAACAATT"
                     /annotation_group="LE: 5,412 -> 5,434"
     mismatch        5412..5414
                     /Motif="CCGTTGAAGCCAAATGAACAATT"
                     /annotation_group="LE: 5,412 -> 5,434"
                     /label="CCG"
     mismatch        5416
                     /Motif="CCGTTGAAGCCAAATGAACAATT"
                     /annotation_group="LE: 5,412 -> 5,434"
                     /label="T"
     mismatch        5420
                     /Motif="CCGTTGAAGCCAAATGAACAATT"
                     /annotation_group="LE: 5,412 -> 5,434"
                     /label="G"
     mismatch        5426
                     /Motif="CCGTTGAAGCCAAATGAACAATT"
                     /annotation_group="LE: 5,412 -> 5,434"
                     /label="T"
     mismatch        5429
                     /Motif="CCGTTGAAGCCAAATGAACAATT"
                     /annotation_group="LE: 5,412 -> 5,434"
                     /label="A"
     mismatch        5433
                     /Motif="CCGTTGAAGCCAAATGAACAATT"
                     /annotation_group="LE: 5,412 -> 5,434"
                     /label="T"
ORIGIN      
        1 gaaagggtat ggagtttgtt tgatttggtg ctgaaatctt tcaatctcat gaatgatgac
       61 atgcattctc tcgatttttt gccaattcac aagaatggtc tcttcctcgt tttctactac
      121 aaatggctct tctttttgac tttctcgcaa cagtatcaaa tagggcgtgc tgtccagttc
      181 gtttagaaag cctgttcaac aagacacaat tgaaacttac aagtatggaa tacatggcga
      241 attgataagg tgagctgtat tcatcttaaa ttcagtggag gccagtcctt gaaatttgtt
      301 caacaatgct tggtcagtta gtggtctttg attcaagctt attgaaagcc cttgaacaag
      361 tgcaaaaaac gtggagtaat ttttaaactt gtttaaaaac tgaaacagtc ccttgatcgt
      421 ccatcaaccc cgttcaacaa agtacttact tgtgaaatta acatcaattt ttcaaaagcc
      481 ttgtcgtcca ttccagcttg tgtacaagta catgaagctg cccaattccg tatccgtttg
      541 taacgattag aaatggcacg tatggaagga gaggtatcga tgaaatacaa ttcctggggc
      601 taaaccaaat gaagatgctt gtaacgaata gtcatgtact tactttcatt tgacaaagaa
      661 tgagctcgtc ctgaaggcat agctgtcttg caagatcaca ttcgttaatg tcccagaagg
      721 aacagttgta atcattcact atttgaattt ctggagcata gaacataact tgggtattaa
      781 aagagatggg aaataagcca tgcaccatca tcattaaggt atgtgaagag gtcttttcta
      841 tgatccctgt tttttctaag acaaaaagca atctgtccaa ctttccttgt atgcatgtat
      901 cattggacac atcggagtgc tctttaatcc ataagaacaa ctttcgttcc aaatgtatgg
      961 ctttctcaaa atgaaacgag agaaaatcca caaaactcgc gtttgaaatg aacagatggc
     1021 tcgaggcaat gaagcacctc ataaactctt cgttccgagt gtgcagaaat gcttccagaa
     1081 gctcattcag cgagatgcct tcgaaagaca atagggtggt cccatcatca gaaaacactg
     1141 aaggattttt cgttgaagtt gtaagaattg cgtccaagac aggttcaatt tctgaagcaa
     1201 tgaatgaaag tttaccgtcg tttgatgctc ccgactcctc ctcaatgctc ctcgctgaaa
     1261 gcctcagtcc taactctttg agactgccta tcatgaattg taaaacagtc tcttggttga
     1321 atgtttgttt attgcccgat tcggtttcag tgttcgtgtc gtgcatatcc tccaacttca
     1381 tagtgctatg ggcggaagca tcgtcttcag ttggctcaat catttttaaa aagctgtttt
     1441 catctctcac gaccgttgaa gccaaatgaa caattacagc aatttctttc aaaaagcatc
     1501 actaaaacac agtcctgatg acgcaaggtt tattaataac cttgtttgtt ttggaggttt
     1561 tgtttttatt aacggtttta agttgctcag cactaaaata aaagagcaaa agccacaatt
     1621 tattacaaat tcaacaagta aatataatca tcaacagtca gttcctgacg aaccattcat
     1681 tcattctttg aatcaaaagt gttgttttgg aggtggataa ggaattgtca aggcgttcac
     1741 ttttccatga tcagttccga cgaaaagaat gaatcaagtt attcaaattg atagagtttc
     1801 aattcaatga gtccttcaat actgatagag tttcaactct tgttgaggtt atcaaaaaaa
     1861 aactcaacaa caaccttaat ctcaaacaat gaagagaagt agagaggatg aacctactca
     1921 tcctcctact aatccatctc ttgcacacgg catcattcca ttctgggatg agtactcaca
     1981 acaagtatcg gatgaacttt gggcatgttc aagagattcc tttcatgagt ttaatcagta
     2041 caacaacaag ggatgcactg acggatggtt caacttttct caattcactg tgattgaatc
     2101 caagccagtg tttgatgttc cactcaatgt tcatcactct ataacagaga atgtggcttt
     2161 tgataactct aaaaagccac ctcagctcaa gaaagcaaaa aagaatcaaa aggtggccca
     2221 aaaatttcaa gcagacaaat ccttgaaaat ccgactctac cccaatgaac aagaaaggac
     2281 aacattgaat cagtggatgg gaactgctcg ttggatctac aacaagtgtt tagaattcac
     2341 caacaaatcc aaaggtgtca agaaaaataa gaagaatttc agaacgtttg tgaacaacga
     2401 taattatcag acagaaaatc agtgggttgt gaatactcct tatgacgtaa gagatgctgc
     2461 cgctattgaa ttgttgactg cgttcaaaac gaacttcgaa aagaagaagg ctggaacgat
     2521 tgacaagttc atgatccgtt ttaggcgaaa gaaagacaga aaagatcatt ttgttctcca
     2581 ctgcaagcac tggaagaaaa agaacggact gtattctttt attaggaaca tcaagagtgc
     2641 cgaacctttg cctgtggagc ttcagtacga ttccatcatt attaagaaca agttgaacca
     2701 ttattattta tgtattccac aagtactgga tattaggggt gagaaccaag cccctcaaca
     2761 ttcaggacaa gttgtagcat tggatccagg agtaagaaca tttcagacca cctttgattt
     2821 gaatggttat tcaaccaaaa tggggctcag gaggtgccga aagaattggt agattgtgtt
     2881 gcgcgtatga caagttacaa tcgaagtggt ctcaaccaga agtcagacat tgccaaagat
     2941 acaagtacaa gagagcagga agaagaattc aacaaaagat tagaaatatc gtggatgatc
     3001 tacacaagaa actgtgtttg tggttgtgtc gaaactacca agtgatctta cttccttcgt
     3061 ttgagactca gaaaatggta aagaaactcc ataggagaat taatagcaag acagcaagaa
     3121 aaatgttgac ttggtcacat tacagattca agcaaagatt gcttcactaa gctagagagc
     3181 atccgtggac acacatttat attgtcaacg aagcgtatac atccaaaact tgctcatgtt
     3241 gtggacatgt ttatacggtt ggatcatccg aagtgtttcg ttgtccatca tgtggctcaa
     3301 tttttgacag agatatcaat gcagcaagaa atattcttct tcgattcctt actactcata
     3361 gaattagttt ttgagcacct tgtgtgttgg gtcttcccca ccttgtgtgc gttgggtcct
     3421 ttcccctggc tttcactctt tgagtgtttg cttgcaagat cagcactttg ttcgatttgt
     3481 ttgttttgtt caaaatgttg atttaaataa aggcgtgttg attgcccaaa gtataaagct
     3541 gcatcgaaac cttaatgaat agcatcaccc taatatgcaa atgaacaaac ctaaaaaggg
     3601 ggaaccagcg gaaggtgcaa gatatcttcc ttttcgttgg acacaacaag ttcatgcagt
     3661 caaatggtct ttaccagata caccgaaatg acaatgctcg cgtgtgcggc acaaacacga
     3721 gcgctatcat ttccaaaatg gttgagctga acgaaggaga aaaaaaatgc gatttgctga
     3781 aaatctccat catggttgtc gtgccgaaaa tcatcatcat ttaaattgga caggtcctat
     3841 cgagtttcaa caagtcaaaa caaaattcaa aacataatac tgtgaatcaa attattcgat
     3901 tgaacaacat gcttgaagtt gcatatgcct tcaccgccat ctcacttgcg gttgtagcct
     3961 ttttcattct atccatcttt aacaattatc tcaaagttaa acatatcaaa ggatcctggc
     4021 agttttttgt cactctcttc cgctacccaa tcatctctca acacatgttc tttggatctc
     4081 acaaatccct ttatgaattg accaaggaaa agggtgatga aaaaaccgga actgttcgag
     4141 tttccatgta tgaccgaaat attgtttcca tttgcgacaa ggatatgtta aaagaattac
     4201 tggttgtcaa gggaaacaat ttcgtcaagc aaagcagact ctatgaaatt ttcaatacct
     4261 ttggtgtcaa cattctcagt gcattggatg ctagcggaga aacttggaag aatcatcaca
     4321 aagttgcttc aggagctttt gcaagcaaga atttagaata tatggctaga gtggcctcaa
     4381 agagtgttga tttatgccgc tcatcaaaat gggataaatt aattcgtgat tctccaacta
     4441 agagctttgt tttggatgcc aatggagact tttcagatat tactttggac gttcttggta
     4501 aagctggatt tggacttgat ttttcaattt tcgatgaatt gaatccagaa ggaaagatat
     4561 tcagacgagc tttggaaacc atgtttacca aaggtattat tgccaaacgt tttgttggtt
     4621 tgaatccagt cttgtcttgg gcttacccat tggtgtgcaa agtattaggc attgatcaag
     4681 cagtatcaat tgtgagcaac aagctcgatg aaatcatcaa ggaccgaaca caagaagtgg
     4741 agaagagagg tctcgaggac gacggaaacg acactactgc cgaggaattg gaagacagaa
     4801 aagatttatt gagcgttttg gtcgaagcaa actttattca gaaaggaatt ttaaccgatg
     4861 ctgaattgaa atctgatgct tatattttct ctttggctgg acatgaaacc acttccacaa
     4921 cacttcaatg ggtatgctac gagttatcaa agagacctga agttcaaaag aaggcaagag
     4981 aagaagtgga tactattttg ggtaaaggca caaacgccag agctcccgat tataacgact
     5041 atccgatcat gaattatgtc aacgcagtta ttatggaagc attgagactt catcctccag
     5101 tgactaatgt attccgtgtt gctaaaaaga caaccaccat tggaaatatt accattccaa
     5161 aggataccaa tgtgctgatc aatattttca gtgcgaaccg atctgagaat aattgggaga
     5221 aaccactcga gttcattcca gaacgttatc cattgaatgc tgatgaacaa ttgaagattc
     5281 aacacgattt tacatggatt cccttctcaa tgggtaatag aaaatgcatt ggatttaaat
     5341 ttgctcaaat tgaagccttt gtcattttgt gtagaatttt gcaattctat gaattggagt
     5401 tgggaaatga tgaatcgaat ccaaacgatc aaatccatga tgttcctggt gttactgtta
     5461 ggccaggtaa tttgaaggtg attatgaaac caagacagga tttgtaaata tctca
//
LOCUS       NW_025407847.13         5515 bp    DNA     linear   UNK 01-JAN-1980
DEFINITION  Naegleria lovaniensis strain ATCC 30569 chromosome Unknown tig025,
            whole genome shotgun sequence.
ACCESSION   NW_025407847
VERSION     NW_025407847.1.13
KEYWORDS    .
SOURCE      .
  ORGANISM  .
FEATURES             Location/Qualifiers
     LE              1453..1475
                     /Mismatches=0
                     /%_Identity=100
                     /Motif="CCGTTGAAGCCAAATGAACAATT"
                     /annotation_group="LE: 1,453 -> 1,475"
     CDS             1889..3046
                     /locus_tag="C9374_005824"
                     /codon_start=1
                     /product="uncharacterized protein"
                     /protein_id="XP_044547711.1"
                     /db_xref="GeneID:68098279"
                     /translation="MKRSREDEPTHPPTNPSLAHGIIPFWDEYSQQVSDELWACSRDS
                     FHEFNQYNNKGCTDGWFNFSQFTVIESKPVFDVPLNVHHSITENVAFDNSKKPPQLKK
                     AKKNQKVAQKFQADKSLKIRLYPNEQERTTLNQWMGTARWIYNKCLEFTHNFKDVKKN
                     KKNFRTFVVNNDNYQTENQWVVNTPYDVRDAAAIELLTAFNTNFEKKKAGMIDKFMIR
                     FRRKKDRKDHFVLHCKHWKKKSGLYSFIRNIKSAEPLPEELQYDSIIIKNKLNHYYLC
                     IPQVLDIRGENQAPQHSGQVVALDPGVRTFQTTFDLNGYSTKWGSGGAERIGRLCCAY
                     DKLQSKWSQPEVRHCKRYKYKRAGRRIQQKIRNIVDDLHKNCVCGCVETTK"
     gene            <1889..>3046
                     /locus_tag="C9374_005824"
                     /db_xref="GeneID:68098279"
     mRNA            <1889..>3046
                     /locus_tag="C9374_005824"
                     /product="uncharacterized protein"
                     /transcript_id="XM_044695617.1"
                     /db_xref="GeneID:68098279"
     fz              2000..3028
                     /original_coord="NW_025407847.1:409278_410306:1"
                     /fz="1 72.11740041928721_20 363"
     fz              3007..3372
                     /original_coord="NW_025407847.1:410285_410650:1"
                     /fz="1 25.57651991614256_356 477"
     wrna            3399..3515
                     /original_coord="NW_025407847.1:410677_410793:1"
     CDS             3593..4771
                     /locus_tag="C9374_005825"
                     /codon_start=1
                     /product="uncharacterized protein"
                     /protein_id="XP_044547712.1"
                     /db_xref="GeneID:68098280"
                     /translation="MQQDQSSSIPSNGTNNTTSTGTDIGQGAVLIKTNPYECGLLKTQ
                     VRGYDFNNDLKDVSKPINYDGLFESFYTTGFQAHNFGQAVNIVNDMLHWRLSDEPMTQ
                     DEQEPYDDPTVRAQTKCRIFLGYTSNMVSSGVREVIRFLVQHKLVDCIVTTCGAIEED
                     IMKCMKPTYLGAFDLDGKHLRLNGINRIGNLLIPNLNYCEFEDWITPILDEMLKEQKA
                     GTLWSPSLMIDRFGKEINNEESILYWAHKNEIPIFCPALTDGSIGDMLYFHSYTDKDG
                     NGLVCDIVSDIRRLNGLAVRSKKTGMIILGGGVIKHHICNANLMRNGADFTVYINTGQ
                     EFDGSDAGARCDEAVSWGKIRLGSKYTKIYGESSIIVPLLVAQTFVKYQREQQEKAKQ
                     "
     gene            <3593..>4771
                     /locus_tag="C9374_005825"
                     /db_xref="GeneID:68098280"
     mRNA            <3593..>4771
                     /locus_tag="C9374_005825"
                     /product="uncharacterized protein"
                     /transcript_id="XM_044695618.1"
                     /db_xref="GeneID:68098280"
     LE              3615..3637
                     /Mismatches=8
                     /%_Identity="65.21739130434783"
                     /Motif="CCGTTGAAGCCAAATGAACAATT"
                     /annotation_group="LE: 3,615 -> 3,637"
     mismatch        3617
                     /Motif="CCGTTGAAGCCAAATGAACAATT"
                     /annotation_group="LE: 3,615 -> 3,637"
                     /label="G"
     mismatch        3620..3621
                     /Motif="CCGTTGAAGCCAAATGAACAATT"
                     /annotation_group="LE: 3,615 -> 3,637"
                     /label="GA"
     mismatch        3623
                     /Motif="CCGTTGAAGCCAAATGAACAATT"
                     /annotation_group="LE: 3,615 -> 3,637"
                     /label="G"
     mismatch        3628..3629
                     /Motif="CCGTTGAAGCCAAATGAACAATT"
                     /annotation_group="LE: 3,615 -> 3,637"
                     /label="AT"
     mismatch        3634
                     /Motif="CCGTTGAAGCCAAATGAACAATT"
                     /annotation_group="LE: 3,615 -> 3,637"
                     /label="A"
     mismatch        3636
                     /Motif="CCGTTGAAGCCAAATGAACAATT"
                     /annotation_group="LE: 3,615 -> 3,637"
                     /label="T"
     LE              3933..3955
                     /Mismatches=8
                     /%_Identity="65.21739130434783"
                     /Motif="CCGTTGAAGCCAAATGAACAATT"
                     /annotation_group="LE: 3,933 -> 3,955"
     mismatch        3933..3934
                     /Motif="CCGTTGAAGCCAAATGAACAATT"
                     /annotation_group="LE: 3,933 -> 3,955"
                     /label="CC"
     mismatch        3936
                     /Motif="CCGTTGAAGCCAAATGAACAATT"
                     /annotation_group="LE: 3,933 -> 3,955"
                     /label="T"
     mismatch        3938
                     /Motif="CCGTTGAAGCCAAATGAACAATT"
                     /annotation_group="LE: 3,933 -> 3,955"
                     /label="G"
     mismatch        3941
                     /Motif="CCGTTGAAGCCAAATGAACAATT"
                     /annotation_group="LE: 3,933 -> 3,955"
                     /label="G"
     mismatch        3943
                     /Motif="CCGTTGAAGCCAAATGAACAATT"
                     /annotation_group="LE: 3,933 -> 3,955"
                     /label="C"
     mismatch        3949
                     /Motif="CCGTTGAAGCCAAATGAACAATT"
                     /annotation_group="LE: 3,933 -> 3,955"
                     /label="A"
     mismatch        3951
                     /Motif="CCGTTGAAGCCAAATGAACAATT"
                     /annotation_group="LE: 3,933 -> 3,955"
                     /label="C"
ORIGIN      
        1 tgaatgataa agaatttgta gggaagcata ttgaaaagta tggccacgga ctgatctatg
       61 catcaccgta tttacaacaa gacaggaatt ttgtgttgca agtagttcca ttcgctgggg
      121 cagaattagc tgttacaagt gattatattc gtaatgatcg agaagtagta ttgaaagcga
      181 caaagaatga ctttcacgct tttgattttg ctggagtaaa acttcaaaac gacaggcagt
      241 ttgttttgga agcagttcaa cagaatggta ttgttctttg gaatgctgga ccatttaaga
      301 aagacagaga tgttattttg actgctgtga aacaaaatgg tgaagtgttg gaatgtgctt
      361 tcatagatcg agttgaagtg gatgaagaaa taatttcaga ggcaatcaaa caaaataaga
      421 atgcacttcg atggatatcc aaagataagc tcaaaaatgt ttatttcatg cagaaagctc
      481 tacagttaat atacccagag ctcgatagtt ttgattattc aaacaaagaa accatgagga
      541 aggttattgg agaatttgga tttttacttg aatttgcaaa cgatgatctc agaaatgata
      601 agagtattgt ggcgactgca gttcgaaatg atggttattc tttgcaattt gcatcagatc
      661 atttgaggaa tgacaaagaa attgccttac tcgctgttac acaagatggc tttgcattgc
      721 aatttgtctc cacagcactg aagaaggaca aagatgtagc attagcagct gtaaaacaaa
      781 acggattttc ccttctgcat gttcatgacg agttgaaaaa cgacatggac attgttttga
      841 cagcaatcca acaaaacggt ggttctttcc agtactgtaa tgagaggatg aaaagggatc
      901 aagaaattgt atttcaagcc atccaatcca gtcccagtgc ttttgttttc gcatcaaaag
      961 aattgtttca tgacaaacaa ttcttattga agatcatcaa gcttggatgt agaaacattc
     1021 ttagacatgc accatcagag atttccaatg atagagaatt tgtgttaaaa gcagtcaaag
     1081 aaaatagtct tggagtattc ggatacacgc gttctgattg tcccgatagg gaaatcatgt
     1141 tagaagcagt gaagaataat ggctatgcat tgaaatatgc cagtccaaca ctacgacaag
     1201 atgcagaact tgtgagggaa gcactcaaat gcaatggtta cgtgttaaag tacagtgacg
     1261 agttgtacca aacacgaatg gaacattgct atcataatgt gtatttggga tttcagtaat
     1321 ttggattttg gccatgtagc tccttgtgga acacagaact tgcactcgtg ttaaggcaag
     1381 acgaaaaagt atgaatgcca taactaaaaa attagtgcaa attccacaag gcacactcga
     1441 gtgtgtctct gaccgttgaa gccaaatgaa caattacagc aatttctttc aaaaaccatc
     1501 actaaaacac agtcctgatg acgcaaggtt tattaataac cttgtttgtt ttggaggttt
     1561 tgtttttatt aacggtttta agttgctcag cactaaaata acagagcaaa agccacaatt
     1621 tattacaaat tcaacaagtc aatataatca tcaacagtca gttcctgacg aaccattcat
     1681 tcattctttg aatcaaaagt gttgttttgg aggtggataa ggaattgtca aggcgttcac
     1741 ttttccatga tcagttccga cgaaaagaat gaatcaagtt attcaaattg atagagtttc
     1801 aattcaatga gcccttcaat actgatagag tttcaactct tgatgaggtt atcaaaaaaa
     1861 aactcaacaa caaccttaat ctcaaacaat gaagagaagt agagaggatg aacctactca
     1921 tcctcctact aatccatctc ttgcacacgg catcattcca ttctgggatg agtactcaca
     1981 acaagtatcg gatgaacttt gggcatgttc aagagattcc tttcatgagt ttaatcagta
     2041 caacaacaag ggatgcactg acggatggtt caacttttct caattcactg tgattgaatc
     2101 caagccagtg tttgatgttc cactcaatgt tcaccactcc ataacagaga atgtggcttt
     2161 tgataactct aaaaagccac ctcagctcaa gaaagcaaaa aagaatcaaa aggtggccca
     2221 aaaatttcaa gcagacaaat ccttgaaaat ccgactctac cccaatgaac aagaaaggac
     2281 aacattgaat cagtggatgg gaactgctcg ttggatctac aacaagtgct tagaatttac
     2341 acacaacttc aaagatgtca agaaaaacaa gaagaatttc agaacgtttg tggtgaacaa
     2401 cgataattat cagacagaaa atcagtgggt tgtgaatact ccttatgacg taagagatgc
     2461 tgccgctatt gaattgttga ctgcgttcaa cactaatttt gaaaagaaga aggctggaat
     2521 gattgacaag ttcatgatcc gtttcaggcg aaagaaagac agaaaagatc attttgttct
     2581 ccactgcaag cactggaaga aaaagagtgg actgtattct tttataagga acatcaagag
     2641 tgccgaacct ttgcctgagg agcttcagta cgattccatc attattaaga acaagttgaa
     2701 ccattattat ttatgtatcc cacaagtact ggatattagg ggtgagaacc aagcccctca
     2761 acattcagga caagttgtag cattggatcc aggagtaaga acatttcaga ccacctttga
     2821 tttgaatggt tattcaacca aatggggctc aggaggtgcc gaaagaattg gtagattgtg
     2881 ttgcgcgtat gataagttgc aatcgaagtg gtctcaacca gaagtcagac attgcaaaag
     2941 atacaagtac aagagagcag gaagaagaat tcaacaaaag attagaaata ttgtggatga
     3001 tcttcacaag aactgtgttt gtggctgtgt cgaaactacc aagtgatctt acttccttcg
     3061 tttgagactc agaaaatggt aaagaaactc cataggagaa ttaatagcaa gacagcaaga
     3121 aaaatgttga cttggtcaca ttacagattc aagcaaagat tgcttcacaa agctagagag
     3181 catccgtgga cacacattta tattgtcaac gaagcgtaca catccaaaac ttgctcatgt
     3241 tgtggacatg tttatacggt tggatcatct gaagtgtttc gttgtccatc atgtggctca
     3301 atttttgaca gagatatcaa tggagcaaga aatattcttc ttcgattcct tactactcat
     3361 agaattagtt tttgagcacc ttgtgtgttg ggtcttccca ccttgtgtgc gttgggtcct
     3421 ttcccctggc tttcactctt tgagtgtttg cttgcaagat cagcactttg ttcgatttgt
     3481 ttgttttgtt caaaatgttg atttaaataa aggcgttagt tatgaaccaa ttccaagtcc
     3541 taccacacaa gtgcttctgc cagtgattca atgactcaca ttcaccaaaa aaatgcaaca
     3601 agatcaatct tcatccattc catccaacgg aacgaataac accaccagta ctggtacaga
     3661 tattggacag ggagctgtgc tcatcaagac caatccatat gaatgtggac ttttaaagac
     3721 tcaagtccga ggctatgatt tcaataatga tttgaaagat gtatccaagc caattaatta
     3781 tgatggactc tttgaatcgt tttataccac tggatttcag gctcataatt tcggacaagc
     3841 agtgaatatc gtgaatgata tgttgcattg gagattgagt gatgaaccca tgacgcagga
     3901 tgaacaggag ccctatgatg atccgacagt gagagctcaa acaaaatgta gaattttcct
     3961 cggatacaca tccaatatgg tttcaagtgg tgttagagaa gtgattagat tccttgtaca
     4021 acacaaatta gtggattgca ttgttactac atgtggtgct attgaggaag atatcatgaa
     4081 atgtatgaaa ccaacttatt tgggagcctt tgatttagat ggtaaacatt tgagattgaa
     4141 tggtatcaac agaattggta acttgttaat tccaaatcta aattattgtg aatttgaaga
     4201 ctggattact ccaattttgg atgaaatgct gaaagaacaa aaggctggta cattgtggtc
     4261 tccatcttta atgattgaca gatttggaaa agagattaac aatgaagaat ccattctcta
     4321 ttgggctcac aagaatgaaa tcccaatttt ctgtccagct ctcactgatg gctccattgg
     4381 tgacatgctc tatttccatt catatactga caaggatggt aatggactcg tttgtgacat
     4441 tgtcagcgat attagacgat tgaatggtct tgcagtgaga tccaagaaga ctggtatgat
     4501 cattcttgga ggaggtgtta tcaagcatca tatttgcaat gctaatttga tgagaaacgg
     4561 agctgatttt actgtttaca tcaataccgg tcaagaattc gacggaagtg atgctggagc
     4621 aagatgtgac gaggctgtga gttggggaaa aattcgactt ggatccaaat acactaaaat
     4681 ctatggagag tcttctatca ttgtcccact tcttgtagct cagaccttcg tcaagtatca
     4741 acgagagcag caagaaaagg cgaaacaata aaccaccttc ttctttattg gaaagcatag
     4801 gttgggtgaa cagcttgccc aaacatgact gccatgtcgg gacatattgt gaacatttac
     4861 aacgtctcaa acaagccagg caataaattt tccaacaagt tcaattacat cttttcagca
     4921 gtcatgatgc ccttgtacga acaaattgtg ccaatcaatg gattggaaat attcacttcc
     4981 acataccatg atctcgaatt cacacagaca gattttcctg aaggatccaa ggctaacatt
     5041 gctggcacag gtacattgaa gaaccacatt ttccgaaaag aatgttcaaa tccaataata
     5101 tgttgttctt gctgctgtat ttcgtctgat ttgttgcttg ttgcattttg atcaatttct
     5161 tctgttaatt ttccataaat tggatttaat ttaaatccaa atgcaaatgg tccaaaagac
     5221 tctaccacat aggactcgtc actctcattc ctactcttcc aaatctccca ttttgaattc
     5281 atctctcgcc catcgaactt tctcttccaa acaccttgtt cctcatcgac tgtcactgtg
     5341 acttcagctc cttttaaatt ctctttaggt aatcctccaa ttttagccaa taatcgattg
     5401 aaccaattat tgccatgagt cactaccaaa tggccccgag caattaaagg tctgtaataa
     5461 ttgtggtgct ccacatgttg acctgtatga aatttcatga aatattctgg aagag
//
LOCUS       NW_025407824.22_(reversed)        5545 bp    DNA     linear   UNK 01-JAN-1980
DEFINITION  Naegleria lovaniensis strain ATCC 30569 chromosome Unknown tig002,
            whole genome shotgun sequence.
ACCESSION   NW_025407824
VERSION     NW_025407824.1.22
KEYWORDS    .
SOURCE      .
  ORGANISM  .
FEATURES             Location/Qualifiers
     CDS             join(224..497,650..1536)
                     /locus_tag="C9374_007159"
                     /codon_start=1
                     /product="uncharacterized protein"
                     /protein_id="XP_044555522.1"
                     /db_xref="GeneID:68099613"
                     /translation="MSQTKPSAASTITQAQTIVDTQTVEFDKDFISKMENAPHVSEVS
                     IDAMVLLKMMNHCTEKVPIQVAGQLLGLDNGGVLEITNCFPFPSYSDNLTEEERSDQD
                     EKYQIEMLQGLSDVNVDNNTVGWYQSTYMDSFMNATTIANQYQYQRTLGNKRCIHLVF
                     DPLRTRRGELFIKAYRLSDKFIDAVKMAYLQQNELSTMKKKYDIKNKNKKEDIEVLTE
                     KANLPESIEKIQLTQEILAKLNLSDKDIFDELPIQIHNYALVQAFLLDFENDEPSHLL
                     AGYDSLDMANTQFLTRGLESLIEYADGLSHENHRYQTYQKKLAQQKQYVAKKKDRTQE
                     EQEFMLKSVQQPDQLNYLMIANQLGNACDQMRAFSSQSLNLSKIAEIAMKKE"
     gene            <224..>1536
                     /locus_tag="C9374_007159"
                     /db_xref="GeneID:68099613"
     mRNA            join(<224..497,650..>1536)
                     /locus_tag="C9374_007159"
                     /product="uncharacterized protein"
                     /transcript_id="XM_044697099.1"
                     /db_xref="GeneID:68099613"
     fz              2001..2456
                     /original_coord="NW_025407824.1:761206_761661:-1"
                     /fz="-1 32.494758909853246_20 174"
     fz              2626..3402
                     /original_coord="NW_025407824.1:760260_761036:-1"
                     /fz="-1 54.29769392033543_219 477"
     wrna            3430..3546
                     /original_coord="NW_025407824.1:760116_760232:-1"
     CDS             3594..5057
                     /locus_tag="C9374_007158"
                     /codon_start=1
                     /product="uncharacterized protein"
                     /protein_id="XP_044555521.1"
                     /db_xref="GeneID:68099612"
                     /translation="MQQLKDLLQSEFSSTTSSEQQSSNNQTGGSVPSTTIPLSVQDYL
                     NQTAAKKEIGFMDLCLSDKQKLAQILRALDDSNQEASKYKQLYQDEMKKNEELTLKNQ
                     QQQDLFEKESNDLKTKYNTSAAKLKRLKEKSDEIIEKLAKEREREQQERASETNYLRE
                     ENKRMLERIGNLQKDKLRLERLVEELEINRMSLILQKKEKKDASIQTEEPTKPEPIQT
                     LTVATNTSNLILNTEPQPSPLLNKSIRDHASIQELNYRSSSPTSKKDKPPLPTVDVKR
                     KKSKKTAASNPVPKEVEEYHEVMNRVRERRILSQNFVDASSSEEQRRSPLLNYLTTPK
                     KNPITNKNIGSRRIDRTIDDSDLLNIVQKSEKAKKEESPHKSTANTMRHLLVFADTTS
                     SSTDRLPEPAHPPPQPEKLPEREEKHYSFSESFISETSFTSDSDGEVYDEDSLMNVVK
                     ILEEQQNLVNRSLSSSTLSSSYQFTDTSMEGKSWFEK"
     gene            <3594..>5057
                     /locus_tag="C9374_007158"
                     /db_xref="GeneID:68099612"
     mRNA            <3594..>5057
                     /locus_tag="C9374_007158"
                     /product="uncharacterized protein"
                     /transcript_id="XM_044697098.1"
                     /db_xref="GeneID:68099612"
     LE              4405..4427
                     /Mismatches=8
                     /%_Identity="65.21739130434783"
                     /Motif="CCGTTGAAGCCAAATGAACAATT"
                     /annotation_group="LE: 4,405 -> 4,427"
     mismatch        4406
                     /Motif="CCGTTGAAGCCAAATGAACAATT"
                     /annotation_group="LE: 4,405 -> 4,427"
                     /label="C"
     mismatch        4412
                     /Motif="CCGTTGAAGCCAAATGAACAATT"
                     /annotation_group="LE: 4,405 -> 4,427"
                     /label="A"
     mismatch        4414..4415
                     /Motif="CCGTTGAAGCCAAATGAACAATT"
                     /annotation_group="LE: 4,405 -> 4,427"
                     /label="CC"
     mismatch        4419
                     /Motif="CCGTTGAAGCCAAATGAACAATT"
                     /annotation_group="LE: 4,405 -> 4,427"
                     /label="T"
     mismatch        4423
                     /Motif="CCGTTGAAGCCAAATGAACAATT"
                     /annotation_group="LE: 4,405 -> 4,427"
                     /label="C"
     mismatch        4426..4427
                     /Motif="CCGTTGAAGCCAAATGAACAATT"
                     /annotation_group="LE: 4,405 -> 4,427"
                     /label="TT"
ORIGIN      
        1 cggcgattca tcatcatttt tgtttgatga aataaaatat tattattttg ttgacatttc
       61 tatcagctgt gtactgtgat tttattaatc ttatcattaa acgtattttc attgctttga
      121 caagcttcaa ccgatggttt ggcaactatt atatttatat atttattaaa gaatttcctc
      181 ctcttcaatg ccagtatgga gtttttgatg attgaacaaa aaaatgagtc aaacaaagcc
      241 atcagccgct tcaacaatta cccaagcaca aaccattgtc gatacacaaa ctgtagagtt
      301 cgacaaggat tttatcagca agatggagaa tgctcctcac gtaagcgagg ttagcattga
      361 tgccatggtt ttgctcaaga tgatgaatca ctgtaccgaa aaggttccta ttcaagttgc
      421 tggtcaactt ttaggattag ataatggtgg tgtgttggaa attacgaatt gtttcccatt
      481 cccatcatat agtgatagta tgtttttata ttattatttt ttaatttatt cttcacaatc
      541 atcatgatgt tctccacaat tcatttattc cgtgttacgt aatcatcatc attttgacac
      601 tacctactct catcttgata catactcaca ctaccgaacg aattaacaga cttgactgag
      661 gaggaaagaa gcgatcaaga tgaaaaatat caaattgaaa tgttgcaagg tctttccgat
      721 gtgaatgttg acaacaacac tgtcggatgg tatcaatcta catatatgga tagttttatg
      781 aatgctacaa caattgccaa ccaatatcaa tatcaaagaa ctcttggaaa taagcgatgc
      841 attcacttgg tttttgatcc attgagaaca agacgtggcg agttattcat caaggcatat
      901 cgtctttctg acaaatttat tgatgctgtt aaaatggctt atttgcaaca aaatgagctt
      961 tccacaatga aaaagaaata tgacatcaag aataagaaca agaaggaaga tattgaagtg
     1021 ctcactgaaa aagccaactt accagagtcc attgaaaaaa ttcaactcac acaagagatt
     1081 ttggctaaat tgaatctttc tgataaggat attttcgatg agcttcccat tcaaattcac
     1141 aattatgcct tggtacaagc tttcctttta gattttgaaa atgatgaacc ttctcatctc
     1201 ttggctggtt atgatagttt ggatatggcc aatactcaat tcttgacacg tggattggag
     1261 agccttattg aatatgccga tggtttgtca cacgaaaatc atcgttatca gacctatcaa
     1321 aagaaattgg ctcaacaaaa gcaatacgta gccaagaaga aggacagaac acaagaagag
     1381 caagaattta tgctcaagtc tgttcaacaa ccagaccaat tgaattattt gatgattgcc
     1441 aaccagttgg gtaatgcttg tgaccaaatg cgagccttct cttctcaatc tcttaatctg
     1501 agcaaaattg ctgaaattgc aatgaaaaaa gaataaatga ttattttctt cacaagcttg
     1561 tttgttttgg aggttttgtt ataataagcg gttttaaatt gctcagcact aaaataaaag
     1621 aacaaaagcc acaatttact acaaactcaa caagtcaata taatcatcaa cattcagttc
     1681 ttgacgaacc ttttattcat tatttgaatc aaaagtatct tttgggggtg gaaaaggcgt
     1741 tcacttttcc atgatcagtt cgacgaaaag aatgaatcaa gttattcaaa ttgatagagt
     1801 ttcaattaaa tgagtcattc aatactgata gagtttcaac tcttgttgag gttttcaaaa
     1861 aaaaaactca acaaccttaa tctcaacgaa tgaagagaag tagagaggat gaacccactc
     1921 atcctcctac taatccatct cttgcacaca acatccttcc attctgggat gagtattcac
     1981 aacaagtatc ggataaactt tgggcatgtt caagagattc ctttcatgat tttaatcagt
     2041 acaacaacaa gggatggatg gttcaacttt tctcaattca ctgtcattaa atccaagcca
     2101 gtgcttgatg ttccactcaa tgttcaccac tctattacag cgaatgtggc ttttgataac
     2161 tctaaaaagc cacctcagct ccagaaggca aagaagaatc aaaggcggcc caaaaattgc
     2221 aagctgataa atccatgaaa attcgactct accccaatga acaagaaagg aaaactttga
     2281 atcagtggat gggaactgtt cgttggatgt acaacaagtg cttagaattc tccaacaatt
     2341 ccaaagatgt caagaaaaac cagaagaatt tcagcacgtt cgtggtgaac aataataatt
     2401 atcagagaga aaatcagtgg gtagtaaata ctccttatga cgtaagagat gctgccttat
     2461 attctttttc ttttcaaagt tggttttgaa cgcagtcaac aattcagata gactgcattc
     2521 taacccaact ttgaaaagaa agaatggaat gattgacaag ttcatgatcc atttcaagag
     2581 aaagaaagac agaaaagatc atttcattct ccgttgcaat cactggaaaa aaagaatgga
     2641 caatattcat tcataaggaa gatcaagagc gccgaacctt tgcctgtgaa gcttcagttt
     2701 gattccgtca ttattaagaa caagttgaac gaatattatt tatatattcc acaagtactg
     2761 gatattaggg gtgagaacca agcccctcat tattcaggat aagttgaagc attggatcca
     2821 ggaggtagag catttcagac cacctttgat ttgaatggat attcaaccaa atggggctca
     2881 ggaggtgccg aaagaattgg tagattatgt tgcgtgtatg acaagttaca atcgaaatgg
     2941 tctcaatcag aagtcagaca ttgcaaaaga tacaagtaca agagagcagg aagaagaatt
     3001 caacaaaaga ttagaaatat tgtggatgat ctacacaaga aactgtgttt gtggctgtgt
     3061 cgaaactacc aagtgatctt acttccttcg tttgagactc agaaaatggt aaagaacctc
     3121 cataggagaa ttaatagcaa gacagcaaga aaaatgttga cttggtcaca ttacagattc
     3181 aagcaaagac tgcttcacaa agctagagag catctgtgga cacacattta tattgtcaac
     3241 gaagcgtata catccaaaac ttgctcatgt tgtggacata tttatacagt tggatcatcc
     3301 taagtgtttc gttgtccatc atgtggctca atttttgaca gagatatcaa tggagcaaga
     3361 aatattcttc ttcgattcct tactactcat agaattagtt tttgagcacc ttgtgtgttg
     3421 ggtcttcccc accttgtgtg cgttgggtcc tttcccctgg ctttcactca ttgagtgttt
     3481 gcttgcaaga tcagcgcttt gttcgatttg tttgttttgt tcaaattgtt gatttaaata
     3541 aaggcgacta gcattcccgc caagaacaaa caattttcac cgtttagtaa aaaatgcaac
     3601 aactcaaaga cttgctgcaa agcgagtttt cttctacaac atcatcggag caacagtctt
     3661 ccaataatca aactggaggg tctgttcctt caaccacaat tccactttca gtacaagatt
     3721 atttgaatca gacagctgcc aagaaggaaa ttggatttat ggatttatgt ttatcagaca
     3781 aacaaaaatt ggcacaaata cttcgagcat tggacgacag taatcaggag gcatccaagt
     3841 acaagcaatt atatcaagat gaaatgaaaa agaacgaaga attgacgttg aaaaatcaac
     3901 aacaacaaga tttgttcgag aaggaatcga acgatcttaa aacgaaatac aacacaagtg
     3961 cagccaaact caaaaggctg aaagagaaaa gtgatgaaat cattgaaaaa ctggctaagg
     4021 agagagaacg agaacagcaa gaacgtgcct ccgaaactaa ttatttgcga gaggaaaaca
     4081 agcgaatgct tgaaagaata ggaaatttac aaaaagataa attgagactt gagcgacttg
     4141 tggaggaatt agaaattaat cgaatgtcac taattctaca aaagaaggaa aagaaggacg
     4201 cctccattca aacagaggag ccaaccaaac cagaaccgat ccagaccctg acagtggcaa
     4261 caaacacatc caatctgatt ttaaatactg agccacaacc atctcctttg ctcaacaagt
     4321 ctatacggga tcatgcaagc atccaagagc ttaattatcg atcatcatcg cccacatcga
     4381 aaaaagacaa gccaccgtta ccaactgttg acgtaaaacg aaaaaagtcg aaaaaaacag
     4441 ctgcaagtaa ccctgtgcca aaagaagttg aggaatatca tgaagtaatg aaccgagtga
     4501 gagaaagaag aattttgtca caaaatttcg ttgacgcttc ctcttcagaa gaacaaaggc
     4561 gttctcctct cttgaactat cttaccactc ctaagaaaaa ccctattaca aacaaaaaca
     4621 taggctccag aagaattgac aggactattg atgactctga tttgttaaac attgttcaaa
     4681 aatcagagaa agcaaagaaa gaggagagcc ctcacaaatc aactgcaaac accatgcgac
     4741 atttacttgt ttttgcggat acaacatcct caagcacaga tcgactccct gaaccagctc
     4801 atccacctcc tcaacctgaa aagcttccag aacgagaaga gaagcattac tctttctctg
     4861 agtcatttat ttctgaaaca tctttcactt cagactctga cggagaggtt tatgacgaag
     4921 attcattgat gaatgtggtg aaaattcttg aggagcaaca aaatttggtc aatcggtcac
     4981 tctcttcatc gacgttatcg tcatcgtacc agttcacaga cacttcaatg gaaggaaaat
     5041 catggtttga aaaataagtt attacaagtt aaatttaagc tttatttcgt caatgggatc
     5101 catgtcaaga tgctcaacat caatatcttc aggattgacc tcatcttcca agattacttc
     5161 atcaacaggg aacgaacaat cgttggttgg taaaggcttc tcgaccataa tgctttcatt
     5221 atttgcttca aattgagaat agttttcttg gatttccgat tcatgtgaat ccacttctgt
     5281 gaaaagcacc gattgattaa catatgaatt tagatcatct agctttgaat attggcgttt
     5341 ttctttcttc ttgtctcttt gaacgagctt ggcaacatat agacccacta gaaagcttcc
     5401 aatgagtgta atgaccacca cttgtattac atttgaaatg attgaaatta tcgaaaatat
     5461 atgtgcccca ttcgcatgct tagccacaca acttgtttct cttgccacca caacaatgcc
     5521 ataaatactc caaccagatc tcaaa
//
LOCUS       NW_025407857.19_(reversed)        4662 bp    DNA     linear   UNK 01-JAN-1980
DEFINITION  Naegleria lovaniensis strain ATCC 30569 chromosome Unknown tig034,
            whole genome shotgun sequence.
ACCESSION   NW_025407857
VERSION     NW_025407857.1.19
KEYWORDS    .
SOURCE      .
  ORGANISM  .
FEATURES             Location/Qualifiers
     CDS             join(621..702,769..1168,1211..1736)
                     /locus_tag="C9374_008584"
                     /codon_start=1
                     /product="uncharacterized protein"
                     /protein_id="XP_044545224.1"
                     /db_xref="GeneID:68101038"
                     /translation="MSSSSSIRNYLSSRTAARAQAIIQHIMPLILENVRKEDGTLSTE
                     SPSLYDISEKLQLIFPPHNYQEEEIFTSPKKLLPTAFSKFEFDLFLKTLVDAINNGKI
                     DHSNLTVMDLCGKVYDINNNILMIALPKLSFLKEINLSNVQLNDDIIVGICTKIPQIE
                     RVKLENTAITDNGCIGMIKSLPSPQNVKHLNLSKTKVTENSMKYLADLYSALENHLEK
                     LEIEGIDVSRWTVTRLFNNCRKLCKIEKGHEGSFVIFRNNVILLVPSNPNAHSYTLRL
                     DHPLLDERILRNILGVYKNVNHLHLKSDQLTNHNVSNSIRLSNIKTLQSFTLNDQSFK
                     V"
     gene            <621..>1736
                     /locus_tag="C9374_008584"
                     /db_xref="GeneID:68101038"
     mRNA            join(<621..702,769..1168,1211..>1736)
                     /locus_tag="C9374_008584"
                     /product="uncharacterized protein"
                     /transcript_id="XM_044698676.1"
                     /db_xref="GeneID:68101038"
     LE              complement(989..1011)
                     /Mismatches=8
                     /%_Identity="65.21739130434783"
                     /Motif="CCGTTGAAGCCAAATGAACAATT"
                     /annotation_group="LE: 989 <- 1,011"
     mismatch        992
                     /Motif="CCGTTGAAGCCAAATGAACAATT"
                     /annotation_group="LE: 989 <- 1,011"
                     /label="A"
     mismatch        994
                     /Motif="CCGTTGAAGCCAAATGAACAATT"
                     /annotation_group="LE: 989 <- 1,011"
                     /label="A"
     mismatch        1000..1003
                     /Motif="CCGTTGAAGCCAAATGAACAATT"
                     /annotation_group="LE: 989 <- 1,011"
                     /label="GCCA"
     mismatch        1006
                     /Motif="CCGTTGAAGCCAAATGAACAATT"
                     /annotation_group="LE: 989 <- 1,011"
                     /label="G"
     mismatch        1010
                     /Motif="CCGTTGAAGCCAAATGAACAATT"
                     /annotation_group="LE: 989 <- 1,011"
                     /label="C"
     LE              1797..1819
                     /Mismatches=2
                     /%_Identity="91.30434782608695"
                     /Motif="CCGTTGAAGCCAAATGAACAATT"
                     /annotation_group="LE: 1,797 -> 1,819"
     mismatch        1811
                     /Motif="CCGTTGAAGCCAAATGAACAATT"
                     /annotation_group="LE: 1,797 -> 1,819"
                     /label="T"
     mismatch        1815
                     /Motif="CCGTTGAAGCCAAATGAACAATT"
                     /annotation_group="LE: 1,797 -> 1,819"
                     /label="C"
     fz              2001..2519
                     /original_coord="NW_025407857.1:46742_47260:-1"
                     /fz="-1 36.268343815513624_305 477"
     wrna            2547..2663
                     /original_coord="NW_025407857.1:46598_46714:-1"
     CDS             join(2987..3854,3961..4030,4115..4355)
                     /locus_tag="C9374_008583"
                     /codon_start=1
                     /product="uncharacterized protein"
                     /protein_id="XP_044545223.1"
                     /db_xref="GeneID:68101037"
                     /translation="MKPSSNPQTLKSKTFISRLVLVFILLEVLPLFNFSFFFFSSRST
                     SSTLNPLFFIHAMTLKVSVQGGQIVMDSREFPFMASLQYQPSPQRDPYHRCGGTIIAK
                     RWILTAGHCVVLSGQVIPSNKLSVMVGSYRLSTCSLEGFMDGVSSSPGSSLTSNRESM
                     ERTTTATTTGRTTQFRFWNCIRARVKHIHVHPRYSDAFAANDIALLELHEDLPWTSTI
                     QPIALTLKRPSFETQHFVLGWGYYSGANRVSDFLRKGMVPIVPDSACNELRLGMSTSR
                     GQTCAGAGEGVDTCAGDSGGPLLFIQHGIYTQTGLTSYGPDKCGVQESYTNRGVYTSV
                     DFHQQWIMSLTNLTSFGNFTKADLQLFGEAWSRHQLTFSQWSVIGGVTLLLLCMILAA
                     "
     gene            <2987..>4355
                     /locus_tag="C9374_008583"
                     /db_xref="GeneID:68101037"
     mRNA            join(<2987..3854,3961..4030,4115..>4355)
                     /locus_tag="C9374_008583"
                     /product="uncharacterized protein"
                     /transcript_id="XM_044698675.1"
                     /db_xref="GeneID:68101037"
ORIGIN      
        1 atttctctaa attaatgcaa ttttctaatt gaggatctat ttctgaaatc ttattgtttg
       61 atagcaacaa ttcctgtaga tttacaagct ctttcaatgg tggaaatttc gttaaattat
      121 tgcaactcaa gtttagtttt cgcagacttt gcgtgaatat acatcttccc aagattctca
      181 ccacatgatt agaaaatcct tcaagataat tacgagaagc ataaaattca acgagtattg
      241 cttcttgatt ggcctccttt cctaaatgct caatttcata ttgattgtta tcatcacaaa
      301 gatcttgtag gtaagtccca ctcaagtccc aactcatctc attttccgta aaatatttct
      361 gaacgatttt gaacgtattc cgaacgtgtc gttgatgaat accttcttca tccttcttct
      421 tggtgttggt tggaaattct gtgatgatgt cgtctctctt taaactcatt tttttcatct
      481 tttccaaaca ttcaataaga tactaaaaca ctctctgatt gccgttcaaa acgcttatta
      541 ttggatcaag ctcggaatga attgggaatg tatttgacat taagaatttg aaacacaaaa
      601 gcaaacaagt tcttaaaaaa atgtcttcat cgtcttccat caggaattat ctttcttccc
      661 gaacggctgc aagagctcaa gcaatcatcc agcatatcat gcgtaagtgt acaattattc
      721 atcatcatca attgttggat cgctcaagca atttcttatt tcatttagct ttgatccttg
      781 aaaatgttcg gaaagaagat ggaacactat caacggaatc accatcgcta tatgacattt
      841 ctgaaaaatt acaattgatt tttcctcctc ataattatca ggaagaggaa atatttacct
      901 ctccaaagaa attactcccg actgcatttt caaaatttga atttgattta ttcttgaaga
      961 ctttggtaga tgccattaat aatggtaaaa tagatcattc taatttaact gtaatggatt
     1021 tatgtggaaa ggtttatgat attaacaata atattctgat gattgctctt ccaaaactct
     1081 cgttcttgaa agaaatcaat cttagcaatg tacaattaaa tgatgatatc attgtgggaa
     1141 tttgtactaa aattccacaa attgaacggt aagcatttca cgagaatatt tagttgtacg
     1201 acattaatag agtaaaacta gaaaatacag caattactga caatggatgt attggaatga
     1261 tcaagtcgtt gccaagtcct caaaacgtga agcacttaaa tttatcaaaa acaaaggtaa
     1321 ctgaaaactc catgaaatat ttggctgatc tttattcagc tcttgagaat catttagaaa
     1381 aattagaaat tgaaggcatt gacgtcagcc gatggactgt caccagatta tttaataatt
     1441 gtagaaaatt atgtaaaatt gagaagggcc atgaagggtc atttgtgatt tttagaaaca
     1501 atgtcatact gctagtgcca tcaaatccaa acgcacacag ctatacgtta cgactcgatc
     1561 atccattgct cgatgaaaga attttgcgta atattttggg tgtctacaaa aacgtgaacc
     1621 atttacattt gaaaagtgac cagctcacca accacaacgt gtctaactcg atacgactct
     1681 ccaacatcaa aacacttcaa tctttcacgc tcaacgatca atcttttaag gtttaactgg
     1741 gaccttcacg gattggaatc ctattgtatt aaacccttct tgaatggttt aaacaaccgt
     1801 tgaagccaaa agaataattc cagcaaattc tttcaaaaac catcactaaa acacagtcct
     1861 gatgacgctg ctttattact aaccttgttt gttttggagg ttttgttata ataaacggtt
     1921 tttaattgct ctgcgctaaa ataaaagaac aaaagccaca atttattaca aactcaacat
     1981 gtcaatataa tcatcaacag tcagttccaa gaattggtag attgtgttgc gcgtatgaca
     2041 agttgcaatc gaagtggtct caaccagaag tcagacattg caaaagatac aagtacaaga
     2101 gagcaggaag aagaattcaa caaaagatta gaaatattgt ggatgatcta cacaagaaac
     2161 tgtgtttgtg gttgtgtcga aactaccaag tgatcttact tccttcgttt gagactcaga
     2221 aaatggtaaa gaaactccat aggagaatta acagcaagac tgcaagaaaa atgttgactt
     2281 ggtcacatta cagattcaag caaagattgc ttcacaaagc tagagagcat ccgtggacac
     2341 acatttatat tgtcaacgaa gcgtatacat ccaaaacttg ctcatgttgt ggacatattc
     2401 atacggttgg atcatctgaa gtgtttcgtt gtccatcatg tggctcaatt tttgacagag
     2461 atatcaatgg agcaagaaat attcttcttc gattccttac tacacataga gttagttttt
     2521 gagcaccttg tgtgttgggt cttccccacc ttgtgtgcgt tgggtccttt cccctggctt
     2581 tcgctctttg agtgtttgct tgcaagatca gcactttgtt cgatttgttt gttttgttca
     2641 aattgttgat ttaaataaag gcgctcatct tggtgtttaa agaattttga aaaggaacga
     2701 atatcatatt atccatcata tagatgttat tccaatgctc cttcaaacga gcatgatgta
     2761 aattattgcc ctaacaacag ttactatttg cgacatgcga tatcaatgtc ataccaaaga
     2821 tgaactatta catttccatg ttcatgacat taattcaaat cccgccatat gtaatttcca
     2881 acaccagtct tggcttattt gaaagcttac aacaggttcg ttagtggttg gttgaaattc
     2941 aaaaaaccta ccacaccatc cactctacta ctcttaatcg gaattcatga aaccttcttc
     3001 aaatccccaa actctgaaaa gcaaaacatt tatttcaaga ctcgttcttg tattcatctt
     3061 attagaagtc ttaccacttt tcaatttctc cttcttcttc ttcagtagta ggagtaccag
     3121 cagtacattg aatcctctct tcttcataca tgccatgact ctcaaagtct ctgtccaagg
     3181 aggtcaaatc gtcatggaca gtcgtgaatt tcccttcatg gcctctctcc aatatcaacc
     3241 ctctcctcaa cgagatccct accatcgatg cggaggtact atcattgcca aacgatggat
     3301 cttaacggct ggacattgtg tcgtgctatc gggtcaggtc attccctcca acaagttatc
     3361 cgtcatggtc ggttcgtatc gtttatccac gtgtagtttg gagggtttta tggatggtgt
     3421 ttcttcctca cctggttctt ctttaacctc taacagggag agcatggaga gaactactac
     3481 tgctactact actggacgaa cgactcaatt tcggttctgg aattgtatcc gagcgagagt
     3541 gaaacacatt catgtccatc ctcgttacag tgatgccttt gcagccaatg atatagcctt
     3601 attggaatta catgaagatt taccttggac ttctaccatt caacccattg ccttgacttt
     3661 gaaaagacct tcctttgaga ctcaacattt cgtgttgggt tggggttatt acagtggagc
     3721 gaatcgggtc tctgactttc tgaggaaggg aatggtaccc attgtacctg actcggcatg
     3781 taatgagttg agattgggaa tgtccacatc gcggggacag acctgtgcag gagctggaga
     3841 aggagtggat acttgtaagt catcatggtt ttataatttc gtataacaat aaggatgatg
     3901 ataaatatat atttggaatg ttgggattta tgataatgaa tggaatggat catgaaaaag
     3961 gtgctggcga ttctggtgga cctttgttat tcattcaaca tggaatttat actcaaactg
     4021 gactcacaag gtaagcacgt tatgatgatt aagatttttg gaaaattcaa aaatcatgaa
     4081 catcttaatg gtccacctcc ctgaatatct atagttatgg tcctgacaag tgtggagttc
     4141 aagagtcata cacgaatcga ggagtctata cttcggtcga ttttcatcaa caatggatca
     4201 tgtcgttaac gaatttgaca tcttttggga atttcacaaa agcggattta cagctctttg
     4261 gagaagcatg gtcgaggcat caattgacgt tttcacaatg gagtgttatt ggaggagtga
     4321 cattattact cttgtgtatg atcttggctg cttgagtttt tttaatgtca tgacctcatt
     4381 tgaaggttca tgaaaagtgt gaaatttaat ttgacaatca ttcaaacatt gaagatgata
     4441 caagcaaacg aagaagaaga ggattcaatg ctgaacgctt ttcatcgatc tttaatctca
     4501 tcctctctgt gaatccaaga agactctcaa acacacctgg cgaatgatgt aaagattgag
     4561 gtggcgcgac atcttttcct tatcctatga gaatcattga gaatcctcgt cgttcaaatt
     4621 tttagaacgt ttgttaattt tttaattttt aaaaataact ca
//
LOCUS       NW_025407833.23        44831 bp    DNA     linear   UNK 01-JAN-1980
DEFINITION  Naegleria lovaniensis strain ATCC 30569 chromosome Unknown tig011,
            whole genome shotgun sequence.
ACCESSION   NW_025407833
VERSION     NW_025407833.1.23
KEYWORDS    .
SOURCE      .
  ORGANISM  .
FEATURES             Location/Qualifiers
     LE2             1469..1490
                     /Mismatches=6
                     /%_Identity="72.72727272727273"
                     /Motif="AACCACTGAACCCACAGCAACA"
                     /annotation_group="LE2: 1,469 -> 1,490"
     LE              1471..1493
                     /Mismatches=0
                     /%_Identity=100
                     /Motif="CCGTTGAAGCCAAATGAACAATT"
                     /annotation_group="LE: 1,471 -> 1,493"
     mismatch        1473..1474
                     /Motif="AACCACTGAACCCACAGCAACA"
                     /annotation_group="LE2: 1,469 -> 1,490"
                     /label="AC"
     mismatch        1479
                     /Motif="AACCACTGAACCCACAGCAACA"
                     /annotation_group="LE2: 1,469 -> 1,490"
                     /label="C"
     mismatch        1483
                     /Motif="AACCACTGAACCCACAGCAACA"
                     /annotation_group="LE2: 1,469 -> 1,490"
                     /label="C"
     mismatch        1485..1486
                     /Motif="AACCACTGAACCCACAGCAACA"
                     /annotation_group="LE2: 1,469 -> 1,490"
                     /label="GC"
     CDS             1992..2681
                     /locus_tag="C9374_001018"
                     /codon_start=1
                     /product="uncharacterized protein"
                     /protein_id="XP_044552160.1"
                     /db_xref="GeneID:68093474"
                     /translation="MYFGHVQEIPFMSLISTTTRDAXXXHSGQVVALDPGVRTFQTTF
                     DLNGYSTKWGSGGAERIGRLCCAYDKLQSKWSQPEVRHCKRYKYKRAGRRIQQKIRNI
                     VDDLHKKLCLWLCRNYQVILLPSFETQKMVKKLHRRINSKTARKMLTWSHYRFKQRLL
                     HKAREHPWTHIYIVNEAYTSKTCSCCGHIYTVGSSEVFRCPSCGSIFDRDINGARNIL
                     LRFLTTHRISF"
     gene            <1992..>2681
                     /locus_tag="C9374_001018"
                     /db_xref="GeneID:68093474"
     mRNA            <1992..>2681
                     /locus_tag="C9374_001018"
                     /product="uncharacterized protein"
                     /transcript_id="XM_044685695.1"
                     /db_xref="GeneID:68093474"
     fz              2000..2056
                     /original_coord="NW_025407833.1:601938_601994:1"
                     /fz="1 3.9832285115303985_20 38"
     fz              2067..2678
                     /original_coord="NW_025407833.1:602005_602616:1"
                     /fz="1 42.76729559748428_274 477"
     wrna            2707..2822
                     /original_coord="NW_025407833.1:602645_602760:1"
     CDS             complement(2828..3952)
                     /locus_tag="C9374_001019"
                     /codon_start=1
                     /product="uncharacterized protein"
                     /protein_id="XP_044552161.1"
                     /db_xref="GeneID:68093475"
                     /translation="MTTVIGSVLKSISITQNRTLDVFVTGATGNVGMEVLKCLLSTTK
                     KNATKTNDSEFADAEPPLRRRSLNIYAGVRQLNASTLSKFHKELFNNDPSVRIVDTSS
                     TNEPVAIFKKQDQGSSSDDDEAILLRLIPFDFKQHGGGEVFQRVLEGNSISEYLPKDG
                     GFHRLFLMRPPDLSNIQRDMKPFLEFITHSRPANNNSTTTYLPEQIVFMSVLGAENNK
                     FIPHYKIEQILKEHSQRVPYVFLRPSFFMQNLTTTHLKEIRDDSQLFMPAGNGSTSFI
                     DVRDIAQAAARILTEENAEKYANKAFDLTGSEALTYFEVAKKLSDACGRTIVYANPSI
                     PKFMFRTWKSNPDVPFTYVMVVTALYAGKFIVKQEQYYYI"
     gene            complement(<2828..>3952)
                     /locus_tag="C9374_001019"
                     /db_xref="GeneID:68093475"
     mRNA            complement(<2828..>3952)
                     /locus_tag="C9374_001019"
                     /product="uncharacterized protein"
                     /transcript_id="XM_044685706.1"
                     /db_xref="GeneID:68093475"
     LE              3123..3145
                     /Mismatches=8
                     /%_Identity="65.21739130434783"
                     /Motif="CCGTTGAAGCCAAATGAACAATT"
                     /annotation_group="LE: 3,123 -> 3,145"
     mismatch        3123
                     /Motif="CCGTTGAAGCCAAATGAACAATT"
                     /annotation_group="LE: 3,123 -> 3,145"
                     /label="C"
     mismatch        3125..3126
                     /Motif="CCGTTGAAGCCAAATGAACAATT"
                     /annotation_group="LE: 3,123 -> 3,145"
                     /label="GT"
     mismatch        3132..3133
                     /Motif="CCGTTGAAGCCAAATGAACAATT"
                     /annotation_group="LE: 3,123 -> 3,145"
                     /label="CC"
     mismatch        3135..3136
                     /Motif="CCGTTGAAGCCAAATGAACAATT"
                     /annotation_group="LE: 3,123 -> 3,145"
                     /label="AA"
     mismatch        3142
                     /Motif="CCGTTGAAGCCAAATGAACAATT"
                     /annotation_group="LE: 3,123 -> 3,145"
                     /label="A"
     CDS             complement(4406..5071)
                     /locus_tag="C9374_001020"
                     /codon_start=1
                     /product="uncharacterized protein"
                     /protein_id="XP_044552162.1"
                     /db_xref="GeneID:68093476"
                     /translation="MSLQSSAFKSVMLLVVVSVLLLASTHIHAQQIIPNVTIIANPVG
                     FPINACQTNLTLSVVIASVPTIQGGNILLSRNFTWLVNTTGVNNTGSVISKLAGTSVN
                     SSVIIVNTQLLKTNTAYYFGVNITDRIQKNQTTITTVSQLAFLNNPISVNNGTAIGGA
                     PALPVCNGKTQNSTPVSQSKKGQVSLASPSMTYGGVLYHITCFASTLLLVSVSLMIFD
                     IFF"
     gene            complement(<4406..>5071)
                     /locus_tag="C9374_001020"
                     /db_xref="GeneID:68093476"
     mRNA            complement(<4406..>5071)
                     /locus_tag="C9374_001020"
                     /product="uncharacterized protein"
                     /transcript_id="XM_044685718.1"
                     /db_xref="GeneID:68093476"
     CDS             complement(5359..7125)
                     /locus_tag="C9374_001021"
                     /codon_start=1
                     /product="uncharacterized protein"
                     /protein_id="XP_044552163.1"
                     /db_xref="GeneID:68093477"
                     /translation="MMSNQFSAFVNNAASSSCKNAFGMLKKKQFCCSFSLAQSNGRWM
                     NQSSKLFNNWPSSFWMQKSSSESLVRCFSTIMNVHRNSSREKTTYYDTNLLPEWFKTS
                     LYNNEAAKKALSEFDVEFYDKPFIKTFPDVDKNPHETPGLDKTMFHLRPESLSDADLS
                     KLCFVQRGKTKDYICVGEAYYFPLFRDLPVHYTPSCPSLLYIEIPDSSGKEQTPKILY
                     QIAPFVPPMFWIPLKPSSESLARLFDEIMDIETNNVTRHIQFHENLLSHIGFKLEKLK
                     ELENDPKSAEKVYNELHIKFLDYINKTLDPNKLEFKERVLQEYPNQVYLFLGNVPKLE
                     LLEQSFMNNPFVFNTPVLLGSSNRFVSSESVQTSMFYTVFSRSLIILEARFDLHVDFS
                     SNSSDVMVPIFARVMYPSNQRLSKPCPERMNKVLGSNFPADMPIDVCLALFGQKNSNA
                     ETIASELLEQVKSDEEMVKAGMMENIPENMFNPSIPIAHLAILRYGKWKTEIFDRFKR
                     HSIPSVRIACVKGCLELNMLEELKAFRSSETHHEVLQYVDESITRLEKKIELMKMKEK
                     DEADELEKRNKKLEEENQQQEQ"
     gene            complement(<5359..>7125)
                     /locus_tag="C9374_001021"
                     /db_xref="GeneID:68093477"
     mRNA            complement(<5359..>7125)
                     /locus_tag="C9374_001021"
                     /product="uncharacterized protein"
                     /transcript_id="XM_044685729.1"
                     /db_xref="GeneID:68093477"
     CDS             join(7268..8569,8679..9551)
                     /locus_tag="C9374_001022"
                     /codon_start=1
                     /product="uncharacterized protein"
                     /protein_id="XP_044552164.1"
                     /db_xref="GeneID:68093478"
                     /translation="MSWVNRKRELKKKMMEEAEEDPILMLSGGKINSSHTTFNSYNEE
                     SNTAVPMMKNDRSSEAPKSTLHSSSQSLSEKPSSNDKIIHNKSNSNIDSLDSFLNNVS
                     SVSNKNPNHSMTSNSMFDNKPPQSGQPNLPQTKQLPNVPQSKTGSQHSTTTVKPLPKV
                     SNPPSSVTSKVTNETTEQNVKKSDPVQSPSQKQEMTLEMFESLKKQIIELELENQKLK
                     RELQESQGGSLHDMVEEIPSNQSTHDSGFDDYFSDKKVIVLTLSDEIREGLRCNELNK
                     VHIVKTKTTSKKKPPVYGTEEEDEESEIINQSSKTEDGYEYKYSKTNYYVEQNKELDA
                     WCNLRRLRDSKHKISLLKSCGKNYDIVLPILLSIEQSLNFRSFMDVLVESDRQEGYYV
                     WLYIKFLKKLGDTSTLLKVYKFHGMIREQALLQYQLAIQKHDPYERIEDLEHCLSFIQ
                     KNAQVIDNPTGFLSHKYSLDCAEELSIAVANLIHLITKQIKIDEQDNIIAKSGKNSLF
                     IQFKKYPIYNTTLSETLKYCLFYHNAVSDDQVTSPKSLAKFFNLSQHRFLYEAVVARS
                     RIGDWKGVMNIFGKAKKDGLCYCSAFDLKIHKENSSFMKLISGKPNRSESNSILNIHN
                     ILQVLKIFKAPRPMIRDLLESYAFQKTEIELKFEIAKEYRIYDVAIRCIVDDLKDRDL
                     LVKLKEDLNKRYHDADKSALQDEINSHLYNKKIKWKKATINV"
     gene            <7268..>9551
                     /locus_tag="C9374_001022"
                     /db_xref="GeneID:68093478"
     mRNA            join(<7268..8569,8679..>9551)
                     /locus_tag="C9374_001022"
                     /product="uncharacterized protein"
                     /transcript_id="XM_044685740.1"
                     /db_xref="GeneID:68093478"
     CDS             join(complement(11683..11847),complement(11341..11470),
                     complement(11180..11277),complement(10839..11090),
                     complement(9669..10751))
                     /locus_tag="C9374_001023"
                     /codon_start=1
                     /product="uncharacterized protein"
                     /protein_id="XP_044552165.1"
                     /db_xref="GeneID:68093479"
                     /translation="MLHSSSQATSSSTPGKSRLVFGKLLILIIAIAILFSTTRLNFGV
                     EGHIITFRSENITIPTQQPRELDKYELGMYARNDLPLNFLIRPIANGDTFVKVQLAVS
                     RSTIPKEHTKLIVLMGRTKAVESAKLDDTRTACALKSVPSNILLYRSLTPDDDIDENF
                     EISETDFYSFILHYCPPIDTSMPNLPNTVSFFLNGEVQFINPYGHLPGQYFFFMPFQA
                     VMTIAYIIYAVCWFFVSIINRKEFLILQFYITAVLMCCLAESVIVYFHLFLTNKVGYI
                     DLGYMIMVQLAAVLMTVLRKTFTRLIVLVICSGFIGKSNDESSENSENEKASTGIGSW
                     SILCFVTTFVITCSISELGDMLFYREIISHTFFLVMSIPVSVLDFIFYIWSLYLLYST
                     MKMYKPSSPRAVTASERVSPEWKKAVAHNHYFYLYRRLMLAMIIYAAMVMLFLALQFL
                     YEYGRYYIDAWYLNWFFDTGSFQMAFFCIFVLIGFLYRPAKHNSLYLHAEQLPTDELD
                     AELMLKEGTGLEYHSDDSDEKDVEMMMMHNDPMDASEESNNQNENAPRKSEEKLVFVQ
                     EQSNEENTE"
     gene            complement(<9669..>11847)
                     /locus_tag="C9374_001023"
                     /db_xref="GeneID:68093479"
     mRNA            join(complement(11683..>11847),complement(11341..11470),
                     complement(11180..11277),complement(10839..11090),
                     complement(<9669..10751))
                     /locus_tag="C9374_001023"
                     /product="uncharacterized protein"
                     /transcript_id="XM_044685751.1"
                     /db_xref="GeneID:68093479"
     LE              12087..12109
                     /Mismatches=8
                     /%_Identity="65.21739130434783"
                     /Motif="CCGTTGAAGCCAAATGAACAATT"
                     /annotation_group="LE: 12,087 -> 12,109"
     mismatch        12090
                     /Motif="CCGTTGAAGCCAAATGAACAATT"
                     /annotation_group="LE: 12,087 -> 12,109"
                     /label="T"
     mismatch        12092
                     /Motif="CCGTTGAAGCCAAATGAACAATT"
                     /annotation_group="LE: 12,087 -> 12,109"
                     /label="G"
     mismatch        12094..12095
                     /Motif="CCGTTGAAGCCAAATGAACAATT"
                     /annotation_group="LE: 12,087 -> 12,109"
                     /label="AG"
     mismatch        12097..12098
                     /Motif="CCGTTGAAGCCAAATGAACAATT"
                     /annotation_group="LE: 12,087 -> 12,109"
                     /label="CA"
     mismatch        12108..12109
                     /Motif="CCGTTGAAGCCAAATGAACAATT"
                     /annotation_group="LE: 12,087 -> 12,109"
                     /label="TT"
     CDS             join(12271..12396,12760..13083)
                     /locus_tag="C9374_001024"
                     /codon_start=1
                     /product="uncharacterized protein"
                     /protein_id="XP_044552166.1"
                     /db_xref="GeneID:68093480"
                     /translation="MSLKRIQKELKDLQIDPPQNCSAGPINPEVSMYEWQATIMGPAD
                     SPYQGGVFFLKVTFPTDYPFKPPKVQFVTKIYHPNINSNGSICLDILTKEWSPALTIS
                     KVLLSISSLLTDANPDDPLVQDIAQQYKTNRKQFELTAAEWTRKYAM"
     gene            <12271..>13083
                     /locus_tag="C9374_001024"
                     /db_xref="GeneID:68093480"
     mRNA            join(<12271..12396,12760..>13083)
                     /locus_tag="C9374_001024"
                     /product="uncharacterized protein"
                     /transcript_id="XM_044685762.1"
                     /db_xref="GeneID:68093480"
     LE              complement(12505..12527)
                     /Mismatches=8
                     /%_Identity="65.21739130434783"
                     /Motif="CCGTTGAAGCCAAATGAACAATT"
                     /annotation_group="LE: 12,505 <- 12,527"
     mismatch        12510
                     /Motif="CCGTTGAAGCCAAATGAACAATT"
                     /annotation_group="LE: 12,505 <- 12,527"
                     /label="A"
     mismatch        12512
                     /Motif="CCGTTGAAGCCAAATGAACAATT"
                     /annotation_group="LE: 12,505 <- 12,527"
                     /label="G"
     mismatch        12516
                     /Motif="CCGTTGAAGCCAAATGAACAATT"
                     /annotation_group="LE: 12,505 <- 12,527"
                     /label="A"
     mismatch        12519
                     /Motif="CCGTTGAAGCCAAATGAACAATT"
                     /annotation_group="LE: 12,505 <- 12,527"
                     /label="G"
     mismatch        12521
                     /Motif="CCGTTGAAGCCAAATGAACAATT"
                     /annotation_group="LE: 12,505 <- 12,527"
                     /label="A"
     mismatch        12523
                     /Motif="CCGTTGAAGCCAAATGAACAATT"
                     /annotation_group="LE: 12,505 <- 12,527"
                     /label="T"
     mismatch        12525
                     /Motif="CCGTTGAAGCCAAATGAACAATT"
                     /annotation_group="LE: 12,505 <- 12,527"
                     /label="G"
     mismatch        12527
                     /Motif="CCGTTGAAGCCAAATGAACAATT"
                     /annotation_group="LE: 12,505 <- 12,527"
                     /label="C"
     CDS             complement(13200..15320)
                     /locus_tag="C9374_001025"
                     /codon_start=1
                     /product="uncharacterized protein"
                     /protein_id="XP_044552167.1"
                     /db_xref="GeneID:68093481"
                     /translation="MSPPATSLNDEDNTNEDLFPSITSPTSKIKSLKSLKAIHKEISS
                     ILNPKFEQCRFLCPATQIISETRHRVVILSLIYHRQNRGEYAVFIFNENLKLRECIPM
                     KSFNFFIQLQQPQLLTTSGTKRNYLTTLEDQEMMKKFFEKSWNDDNDDDDEYQDDYTE
                     LNVRDFKDESWKTHKFLATSTRLVLYQVVNEQAQDFVFAFQNDQQLMTCLMTLSGICS
                     ELDVENEHVEFDQVFELPYDLEYAMFKDEVYDENKSNIYKPPNGYQFFTSLSNIKDQM
                     KRANTFMNMSQQSISLRHQIQRRALEQGFTNNSSQDKSQKRLSSKLSSPGVFSVGTPP
                     LSSSWNLLNASSNSNKEEKRKSLNNSLYTSLLQSSVMNNSNSNNTNLQSKSTLSNLTP
                     QPFDWVLFFIERYELDVNEIEFLNPLYQDMEDGEELTEIQIIEKKKATLVEEDLVTIS
                     TMVSNSTSVLKDGQHEKKNSIGTGPEEDEYAWLLKRSEYDIEEFVNSIQRHLCVKSES
                     KKHSSISSGTTPTINKNGNSTTTTTTTNTTPKTTITTTSVNSSKGTIPTLTTSKMVTT
                     SAQNSVGVSPVSSPQSPPQISSTTSPTTTLTTSVQSTSSEPIPVSGYQSSLISKLQSM
                     SNLTGTSPVATTMTPNSPPTSVASSTPPTSNVKVIGSKQANVAAQQQKEEDDDSDISI
                     SISSSSDGEDEDDDDLMLSSDDDE"
     gene            complement(<13200..>15320)
                     /locus_tag="C9374_001025"
                     /db_xref="GeneID:68093481"
     mRNA            complement(<13200..>15320)
                     /locus_tag="C9374_001025"
                     /product="uncharacterized protein"
                     /transcript_id="XM_044685773.1"
                     /db_xref="GeneID:68093481"
     LE              13505..13527
                     /Mismatches=8
                     /%_Identity="65.21739130434783"
                     /Motif="CCGTTGAAGCCAAATGAACAATT"
                     /annotation_group="LE: 13,505 -> 13,527"
     mismatch        13506
                     /Motif="CCGTTGAAGCCAAATGAACAATT"
                     /annotation_group="LE: 13,505 -> 13,527"
                     /label="C"
     mismatch        13508
                     /Motif="CCGTTGAAGCCAAATGAACAATT"
                     /annotation_group="LE: 13,505 -> 13,527"
                     /label="T"
     mismatch        13512
                     /Motif="CCGTTGAAGCCAAATGAACAATT"
                     /annotation_group="LE: 13,505 -> 13,527"
                     /label="A"
     mismatch        13514..13516
                     /Motif="CCGTTGAAGCCAAATGAACAATT"
                     /annotation_group="LE: 13,505 -> 13,527"
                     /label="CCA"
     mismatch        13518
                     /Motif="CCGTTGAAGCCAAATGAACAATT"
                     /annotation_group="LE: 13,505 -> 13,527"
                     /label="A"
     mismatch        13525
                     /Motif="CCGTTGAAGCCAAATGAACAATT"
                     /annotation_group="LE: 13,505 -> 13,527"
                     /label="A"
     LE              complement(14553..14575)
                     /Mismatches=8
                     /%_Identity="65.21739130434783"
                     /Motif="CCGTTGAAGCCAAATGAACAATT"
                     /annotation_group="LE: 14,553 <- 14,575"
     mismatch        14556..14557
                     /Motif="CCGTTGAAGCCAAATGAACAATT"
                     /annotation_group="LE: 14,553 <- 14,575"
                     /label="CA"
     mismatch        14560
                     /Motif="CCGTTGAAGCCAAATGAACAATT"
                     /annotation_group="LE: 14,553 <- 14,575"
                     /label="G"
     mismatch        14566..14567
                     /Motif="CCGTTGAAGCCAAATGAACAATT"
                     /annotation_group="LE: 14,553 <- 14,575"
                     /label="GC"
     mismatch        14572
                     /Motif="CCGTTGAAGCCAAATGAACAATT"
                     /annotation_group="LE: 14,553 <- 14,575"
                     /label="T"
     mismatch        14574..14575
                     /Motif="CCGTTGAAGCCAAATGAACAATT"
                     /annotation_group="LE: 14,553 <- 14,575"
                     /label="CC"
     CDS             15632..16978
                     /locus_tag="C9374_001026"
                     /codon_start=1
                     /product="uncharacterized protein"
                     /protein_id="XP_044552168.1"
                     /db_xref="GeneID:68093482"
                     /translation="MTRTEEVSSSTCFETNTLSSSSLKGSESNLSPQSPLVQIPTERA
                     STKRGEEDVATTSSFQKILVNDSHAHLDISKMELPSHGQLFYEWKKVLSSSSIPPHVF
                     VYGRISREFSCEYSIENLTVQQNDGWYDELLQVAKRNQFLRTATDSEKECFVNIERYV
                     LGDEFLSQVEHVLSSKFMKSQSEKMIKMDLSLLSSNYGKENHVDTSVHVKDLIDDYGL
                     VLDVFSLLRFCHARKFDVNAVKTLIHETIAWRLYKKPHLITKESVQREYSKMKGFWLG
                     YTKQNSPIIYIYPQNHVTYDRDFDECINYTLYMGEFGMQMIRTYNEEHVLPMLQKMNH
                     RVDLNYIENVVLNQYVEQYTIVYDGRTVAMKNFDLAVVKEFLTLSSYYAERMKCVMVY
                     NPNWSYKVLMKMVNQFLDKKTADKIKMVYNMSEVDEFLDVTKVPRDFGGQLDYKFH"
     gene            <15632..>16978
                     /locus_tag="C9374_001026"
                     /db_xref="GeneID:68093482"
     mRNA            <15632..>16978
                     /locus_tag="C9374_001026"
                     /product="uncharacterized protein"
                     /transcript_id="XM_044685784.1"
                     /db_xref="GeneID:68093482"
     CDS             join(complement(18720..18987),complement(18406..18573),
                     complement(18246..18291),complement(17068..18187))
                     /locus_tag="C9374_001027"
                     /codon_start=1
                     /product="uncharacterized protein"
                     /protein_id="XP_044552169.1"
                     /db_xref="GeneID:68093483"
                     /translation="MKSLFNRIFGSNSSDSQAQHDLEQVSSSYNEQEQHSINHTPKKE
                     QTTNRYYSSNHTPIQFMKRSLAQSSCRGAEFMKENGNKRTKLFTSGSNDSAQMGFEKK
                     SISDSGGEWIQVHQIKGLTPTESEVILNKINVIAVGRSHSLFATTDGGIYGCGKNNYN
                     QLGNTPTFHGTTDVELFTCMNDEILRAMKQEKEAIRERLTSSSSSSSSNHQNALQEFL
                     NSTHFDHIYTVDHISCGWFHTLIIVNGNIILGAGHSYFGQLFGADFNKNFAVLNSKIE
                     LFNNFSNGNPYCQYTVTHSSCGTFSSCVVFNRFLIYHCGEASKGGNFAVPNCSELKSP
                     VRDIAQTDASIYVMLEDHSLHCQQKESDHFKMEQRHVAAFGGGHMSNTSYWIKEMTDN
                     PVVTTSDQKNMELFSVPPKLGAMEIEFFGGYYCMFGVINKKILFMHGNKLNSAKLTDI
                     PFTNGLFSPLISAQSLMLSTHAHNKKLAEYLFMERYNIECVQSGCDVNLLLISEYVGN
                     DFMKTRLLKQVTDENYQRFCDIEII"
     gene            complement(<17068..>18987)
                     /locus_tag="C9374_001027"
                     /db_xref="GeneID:68093483"
     mRNA            join(complement(18720..>18987),complement(18406..18573),
                     complement(18246..18291),complement(<17068..18187))
                     /locus_tag="C9374_001027"
                     /product="uncharacterized protein"
                     /transcript_id="XM_044685795.1"
                     /db_xref="GeneID:68093483"
     CDS             19432..20283
                     /locus_tag="C9374_001028"
                     /codon_start=1
                     /product="uncharacterized protein"
                     /protein_id="XP_044552170.1"
                     /db_xref="GeneID:68093484"
                     /translation="MERMNLALHKSSTSNSVITWRLTFILFISFLCFYSLQLTTFVSG
                     TSQAVKKHKLNKGNKQISEPLHVANINSTIPFAISEKKKKHSSCFHYRNRMASGFCKL
                     RIKMNEKKVEKTLRRWKSLRSRVKKIEKKLSKWRLLKSKAKNRVRKMVRVIHRISKNV
                     KCQQRKNSCKRRIHRKKKALKRASKKAKRAMKHVKRLKRKMNKMTQRKKKSFTRYQKS
                     MSHLLRVMKLCKKRIQRVTTCKEEGKRMAQAVKLPKKLVDILRVLDVKFACLKKKTNR
                     LACLSKK"
     gene            <19432..>20283
                     /locus_tag="C9374_001028"
                     /db_xref="GeneID:68093484"
     mRNA            <19432..>20283
                     /locus_tag="C9374_001028"
                     /product="uncharacterized protein"
                     /transcript_id="XM_044685806.1"
                     /db_xref="GeneID:68093484"
     CDS             complement(20392..27495)
                     /locus_tag="C9374_001029"
                     /codon_start=1
                     /product="uncharacterized protein"
                     /protein_id="XP_044552171.1"
                     /db_xref="GeneID:68093485"
                     /translation="MAPLLYLLLTIVIASIGAVWFFLKSSSSSKENKQSSDNDKNKQP
                     TTSSDNKKTSKSTKTTTIDDHTTSKKDSQKEEPLRNDMDDKITENLSNQNDQQQVLHQ
                     QSTGTQNENHQQEGSNNNNNPSTQKIIDSNNNDVASHNAIDTTLSTPIQQEQPTKEEE
                     LELINKQLNSIEILQALCNGVMERNTHRKAISMLKAWSQSKTVRNAMVTSKRQLVIIQ
                     SWARRLKAKKSFDHSQSSVNTIQAAWRSKFETVQKTKQEEKVIRIQNMMKTKQATLEM
                     RNALENIVKCQAQLRERLTRKQLSKELENVEKIEALAKRRIEELKIHKVLNATTRVQS
                     LAKQSLQEKKFHQSMEDIHMLQSLFRAALAEKKHVQYLDSTLKIQALLLRQQQVNHFS
                     QLRNHIILLQCACEAKLKRNNIEEQAKSALTIDALYHAKREYEKFLAQKEAISMFQQA
                     CRGLLQRQSIQESKESLAKLQSWIIGKIVRNTQQEQHEKIVKLTACVKSRLDRQDFNR
                     ARKQVLALQSLIRAILAKEATGKMQQEQTIVASLIQAMNQKRLVFSNFNASKFNSTVI
                     GACYRGISQRKEFENCIHKSIVPLQALGRRFLDMKNRNKLGNLMDQVSQVQALVRSKK
                     CRQDVEHDIQKLQVIQALIVAKRERSSLHSKLSLLSMLSSKSRAELNRKQLHSNFTRV
                     NFLNTLSRRYIENRKFNNLMNSLTLLQSRSRAFIEQRNLKTQIMKIQLCQALCMGGLG
                     RKILQEEKQLIKENELKQVMESTTQLQAFIRAQVVKRQQRHELQRVISLQSLLHGLVA
                     RKYLQGQHELSTAIQSQYRAMQSRHNSVKALTFVTHLQCNGRRCVQEKHVNKSRERTI
                     TVQAMVRHYLCSKTMNANMKAVECVQARGKSVLTQKQLQQSLQRLVTLQCLMRCFKNK
                     HNQMQKLNRARVLSSLIRAHLSRQQLNLELRDLVQIQALIRSHVLQQEQRTCNSTTRM
                     AQAMIRGIQERRSQRRSKESIDLIQALARRYIAQTELTHCVSQLSKLTSKLMSTHCRI
                     LMTRELQDISMMQSLARSTKLRIEKQHQMDQITQLQSRARQEMSSKHLLVSLQAIHTI
                     QSAFRAKQQRDHHSKLQTLVQCVRACFISTQSRQQFKQSLEHIVSMQCLLRRHHSSQI
                     QSNKMLTQFVTLQSLLRGSHDRIQSRHTMYALSQVQSILKGTLSQHNYWSDWQRVFLL
                     QARLQSLKCQRKFHALKERASYFQERVDQVSLLQGFIRGFLYRRDDLLYVSSRHKNAA
                     GSSVMVPSTSDILRQLYDEEEEEEYYEEAHSDEEELDGQDLEHLSISQNEPQDDHSST
                     VLTEHTQHDDHAILTNNHHHLEETHPTLEESQTSNAMSSIVGDSHQAKNGEDDGLHLN
                     MPSTSSNVLSSSMESTPSVLTSSTNHFHKKSQSITSVFPTKLQGDQNTSTGNKNQQAP
                     HQRRDRRNSAFLNLNAKPIQKRSQVHKLIDECIRNKSSTLDISGLDLDTIPYAAIDCK
                     HVTSLRVANNNLATLPSWFSETFKNVTDLDLHGNQLYELPIDLAQLPLRKINISQNKF
                     EFIPQQIVEMKSIEKMDLSGNVLLSLPTTISHLEKIEELNISENCLMTLPEDMKELKS
                     LKFFKYDNNPYLQSEISRIAEIASAITGEKSKTIVQKLRNTDTLGYKEIVTKPKDNVY
                     LDPYGDLTDLSDATEMYNDEEQESDYTMAEEGNLSPRGNNQSLANMSASLDTPTTPPT
                     RINHHSDRNDQLDSAISSQLTVPSTNDQTISDTDSEDLSTTPPKYVPQIAIPKITLDA
                     IQNQSLDSPGTNSAEISPQSVPSYEDSQKRVFGVLSKEGNERTYSEVVHMDQPLFHDH
                     MANSHKKKKNRPKSTSYQKRSSVEDLDEELSDHQDVDNEEDELLDEHERELKEAKKIK
                     ERINMVLEILESERKYVKYLDVLWDLFYDPIVNNHFPHDKVKTPDESERLVPKSIAKS
                     FFPHDLLTIKTFNKNFLSKLEERFKIYRDDPTKIYDMIIGDMFIKISPFFKIYTSYLS
                     SYESCMTKIRDYRQHDTRFDKWLDKRKMHPKAAGLEIGSFMIMPVQRIPRYLLLLTNL
                     FKNTPENHGDYSNLMSAIETVSESASTQNSKIKETNNRIKVYQLSKLMNLSDLVQPHR
                     RLVREGEVIFGDNPRIEWKMYLFNDLILFREKKRQKTKVSKIVKAYSLLDAYISGGGQ
                     NRLTMVLTNADTNRRTEKEIFFSSLEVKMEWVVEIEKALEEVNEKREFMSKGSKSVVR
                     TSGRAGRIFRALKSPKRDSPHMHTSSSMSELSRSNSTISASSNLSLISTPTGSSMSTG
                     NLISTPQTPSASSSSLSSSVSSLSSSSQTPTTKSKKKSILGKLFGGLKKKAKEGKEKD
                     VKE"
     gene            complement(<20392..>27495)
                     /locus_tag="C9374_001029"
                     /db_xref="GeneID:68093485"
     mRNA            complement(<20392..>27495)
                     /locus_tag="C9374_001029"
                     /product="uncharacterized protein"
                     /transcript_id="XM_044685817.1"
                     /db_xref="GeneID:68093485"
     LE              complement(27723..27745)
                     /Mismatches=7
                     /%_Identity="69.56521739130434"
                     /Motif="CCGTTGAAGCCAAATGAACAATT"
                     /annotation_group="LE: 27,723 <- 27,745"
     mismatch        27724
                     /Motif="CCGTTGAAGCCAAATGAACAATT"
                     /annotation_group="LE: 27,723 <- 27,745"
                     /label="T"
     mismatch        27726
                     /Motif="CCGTTGAAGCCAAATGAACAATT"
                     /annotation_group="LE: 27,723 <- 27,745"
                     /label="A"
     mismatch        27730..27731
                     /Motif="CCGTTGAAGCCAAATGAACAATT"
                     /annotation_group="LE: 27,723 <- 27,745"
                     /label="TG"
     mismatch        27735
                     /Motif="CCGTTGAAGCCAAATGAACAATT"
                     /annotation_group="LE: 27,723 <- 27,745"
                     /label="C"
     mismatch        27737
                     /Motif="CCGTTGAAGCCAAATGAACAATT"
                     /annotation_group="LE: 27,723 <- 27,745"
                     /label="G"
     mismatch        27745
                     /Motif="CCGTTGAAGCCAAATGAACAATT"
                     /annotation_group="LE: 27,723 <- 27,745"
                     /label="C"
     CDS             join(27835..28332,28387..29149,29215..31073)
                     /locus_tag="C9374_001030"
                     /codon_start=1
                     /product="uncharacterized protein"
                     /protein_id="XP_044552172.1"
                     /db_xref="GeneID:68093486"
                     /translation="MIPYKKHSLEKAAHVVIEGIHDPIVQQSPLSYRVVSSFSDENTE
                     IQGEELQMVLKVEPKASSNHHHHNDPFKIQDFSTKEQEPHSAVPWYSSKLCRTGFEII
                     IYFVLYAKVHTRVRVKSAVVKTGSEQRLAHLRNNVTKFSVMDIEQIVAELELQDEAKK
                     LQDHLANLRKSNEDALSCMVASVDEWLRTFGRAFVSETNIDKPSEKRIEKQRKPKSKK
                     SIEKGEKPVNKTTDKTPTEPPPVTTSENNSDTIANTIPETKEETKTIWQRLLQTIENM
                     EEKSTLEPPRQEILERPNYQYNSIKLLIDTKEHGKLFSTEHLFSQSIFQKSCTNVTSF
                     SKALLKRILHKSVYVKQNNTIYIWGGLTDNGVTNELITLDLDKMNLSPKRQESKISER
                     IFHTFDFVVHSNVFVVIGGIDKRGNILSDINIAGTNFAWKDYNGFIPKLCGHATASTF
                     HEIYIFGGFNGDLQQYSNDFYCFDLFSKEIRLVMSKCPIEPRAGSSMAVIENNIYIFG
                     GHSNSRIFSDLYRFNITSKTLFKVSSIDSWVVIPRLTMSSLYSNGGALLLFGGWNGSE
                     WNTTLFEADSKNLRWQIATRNFDSIFDTFTPFCSATSIAGKLMLLGGIPNQIPFVSFQ
                     DTLLRFVCCKEPLEARDNSALIAPSFRTLHQKRTKDDLDLCRFYLEWYNTGAPEECDV
                     TILINQLDENAEQEKFYGHKLMLARSSVLKKKIFALDMFEQHETERAQDIMNDFLNSS
                     EASLKHGHPVAILLDDLPIQNITNLRTSFKCIMQYLYSGMFETKYLTTSDFEDIYILA
                     CYLELPLLKKALCADVFTFSDMNSHCLLVYLAQTMKTFLTLEDEVIENINDYVQHKID
                     QNPVPIGMVRLVAPTSLDLDVASYRSVLVHKWILTKRSKYFHSVFEMNFLESKTRVMI
                     FEQNTIRSVLTILNYIYTLYLSSVDMDQSNAVEIYMSSFQFELGELHEYSKNVIREQQ
                     NVDIPTMIQLLEICDVVDDKLMKGFCKFNIAKHYDEIMKTDPSMLDKFDRDVRLDIQK
                     QYCNFIKKK"
     gene            <27835..>31073
                     /locus_tag="C9374_001030"
                     /db_xref="GeneID:68093486"
     mRNA            join(<27835..28332,28387..29149,29215..>31073)
                     /locus_tag="C9374_001030"
                     /product="uncharacterized protein"
                     /transcript_id="XM_044685829.1"
                     /db_xref="GeneID:68093486"
     LE              complement(30542..30564)
                     /Mismatches=8
                     /%_Identity="65.21739130434783"
                     /Motif="CCGTTGAAGCCAAATGAACAATT"
                     /annotation_group="LE: 30,542 <- 30,564"
     mismatch        30545
                     /Motif="CCGTTGAAGCCAAATGAACAATT"
                     /annotation_group="LE: 30,542 <- 30,564"
                     /label="A"
     mismatch        30550
                     /Motif="CCGTTGAAGCCAAATGAACAATT"
                     /annotation_group="LE: 30,542 <- 30,564"
                     /label="T"
     mismatch        30556..30558
                     /Motif="CCGTTGAAGCCAAATGAACAATT"
                     /annotation_group="LE: 30,542 <- 30,564"
                     /label="AAG"
     mismatch        30561
                     /Motif="CCGTTGAAGCCAAATGAACAATT"
                     /annotation_group="LE: 30,542 <- 30,564"
                     /label="T"
     mismatch        30563..30564
                     /Motif="CCGTTGAAGCCAAATGAACAATT"
                     /annotation_group="LE: 30,542 <- 30,564"
                     /label="CC"
     CDS             join(31513..31804,32024..32257,32352..33142)
                     /locus_tag="C9374_001031"
                     /codon_start=1
                     /product="uncharacterized protein"
                     /protein_id="XP_044552173.1"
                     /db_xref="GeneID:68093487"
                     /translation="MPKKIEKYQLGKTLGRGTFSKVKLAVDTTDNSHWAIKIIDRKMV
                     KQENMEAQLKREIAIMKILKHKHVVQLREVLQSSKHIYIVLELITGGELFDRIVEAKR
                     FDENTARKYFQQLISGIAYCHSQGIAHRDLKPENLLLDAEDILKISDFGLSALSGTDG
                     QSKLLMTTCGTPNYVAPEVLKEKGYDGKKADVWSCGVILYVMLAGYLPFEDETMKGLF
                     AKIELGKFSYPPHFTPAQTDLISKMLVVDPDKRITIDQVMDHKWFKVDFKMDKTTSKI
                     SLTDKEIDASVKSTADATEVQPSTTPQPTQFKAGTLNAFDLASMLMMGSINPLMSSDA
                     SVKIKRQTRFMAKGSKSQAQTAIVHTLDQLKAKPTTKGDDEIKCMATVNQSVITFSVK
                     IEETSGGFSVVEVRRGKGNILDYNAFYRLLVTQLGDLVVSKEITNK"
     gene            <31513..>33142
                     /locus_tag="C9374_001031"
                     /db_xref="GeneID:68093487"
     mRNA            join(<31513..31804,32024..32257,32352..>33142)
                     /locus_tag="C9374_001031"
                     /product="uncharacterized protein"
                     /transcript_id="XM_044685840.1"
                     /db_xref="GeneID:68093487"
     CDS             complement(33346..34152)
                     /locus_tag="C9374_001032"
                     /codon_start=1
                     /product="uncharacterized protein"
                     /protein_id="XP_044552174.1"
                     /db_xref="GeneID:68093488"
                     /translation="MNNNNNGNNNMGQVSPLKTGSFGFPSPQTPTVSTPIQHNNSGNN
                     NNSGGQLSGNNNNMLPNANATSASQQQPPSLRSTMSGSIFSFSSDHIMDDEDGDVGML
                     MSTSHNDLSFNSLSSSPYLSPFINTQQRTSTSSVSSSTSDIFQTSSPHNNRNFSLTNT
                     VPPINSLFRDSNSSLQDPFNNDQFNISKQEQRETNQRILEALRSTPLNPVGTGQNSAT
                     SYDPLFDSDAFLRGRTSSVSSTDIRLSDSCTTPLTPTEQGRSSFSKISHF"
     gene            complement(<33346..>34152)
                     /locus_tag="C9374_001032"
                     /db_xref="GeneID:68093488"
     mRNA            complement(<33346..>34152)
                     /locus_tag="C9374_001032"
                     /product="uncharacterized protein"
                     /transcript_id="XM_044685851.1"
                     /db_xref="GeneID:68093488"
     LE              complement(33380..33402)
                     /Mismatches=8
                     /%_Identity="65.21739130434783"
                     /Motif="CCGTTGAAGCCAAATGAACAATT"
                     /annotation_group="LE: 33,380 <- 33,402"
     mismatch        33380..33381
                     /Motif="CCGTTGAAGCCAAATGAACAATT"
                     /annotation_group="LE: 33,380 <- 33,402"
                     /label="TT"
     mismatch        33385
                     /Motif="CCGTTGAAGCCAAATGAACAATT"
                     /annotation_group="LE: 33,380 <- 33,402"
                     /label="A"
     mismatch        33389
                     /Motif="CCGTTGAAGCCAAATGAACAATT"
                     /annotation_group="LE: 33,380 <- 33,402"
                     /label="A"
     mismatch        33391
                     /Motif="CCGTTGAAGCCAAATGAACAATT"
                     /annotation_group="LE: 33,380 <- 33,402"
                     /label="A"
     mismatch        33394..33395
                     /Motif="CCGTTGAAGCCAAATGAACAATT"
                     /annotation_group="LE: 33,380 <- 33,402"
                     /label="AG"
     mismatch        33400
                     /Motif="CCGTTGAAGCCAAATGAACAATT"
                     /annotation_group="LE: 33,380 <- 33,402"
                     /label="G"
     CDS             join(complement(35759..35900),complement(34173..35434))
                     /locus_tag="C9374_001033"
                     /codon_start=1
                     /product="uncharacterized protein"
                     /protein_id="XP_044552175.1"
                     /db_xref="GeneID:68093489"
                     /translation="MSLSEYVRREDLKSLYALPMKEASKKLGVSESSLRNICRKHNIE
                     RWPYRKFQQLDAHIASLQNVEASQQSAQQREMIESLLRARSILEENPNMTCEMAILQA
                     NKQIMSNNPNASSQDMTAVMMMMMMNSASQEDSSPTISSCAESVAQSSAQMNPSNNHH
                     AQNGANFVPIYPVHVTSHLSASAALSAMARRKKPTHGELISPTPSNNMIHNSNIPNLN
                     NNNGWNSSSMMTMGQRSMPQQQQPNQHMIDPTAMLKQHVNTRFTDTELMQSYATINNG
                     NIPIMIIDPHQQQQQQHHSPQLNSPFSQEFSERRFAVSHRDSVALKSGFLTPTQNYPV
                     NGNNAFMMNNNNTTLPYGVAPMDENENVMMDSNAGEMNHMMSHEMASHYLAQQQQFHQ
                     QQQQQPMNMQHVQITTTNADGLMDPNSNELSPNGDLTSKSRHISLLKQARKQLPQPRS
                     LSTSTATQRPLNTHHPL"
     gene            complement(<34173..>35900)
                     /locus_tag="C9374_001033"
                     /db_xref="GeneID:68093489"
     mRNA            join(complement(35759..>35900),complement(<34173..35434))
                     /locus_tag="C9374_001033"
                     /product="uncharacterized protein"
                     /transcript_id="XM_044685862.1"
                     /db_xref="GeneID:68093489"
     CDS             36725..39757
                     /locus_tag="C9374_001034"
                     /codon_start=1
                     /product="uncharacterized protein"
                     /protein_id="XP_044552176.1"
                     /db_xref="GeneID:68093490"
                     /translation="MPTANKTFWQKLSDQHNHNAPDIRSTASIMPSVKKRVYFEDQPF
                     MVENITPATNVSYEECYSELKYVCRGINRNNYSKLLTGKQIYNCDYDIIGVIRDELTL
                     ESACCSKYCSIFQNQCRQCSELEKHLVSIMENRHDIFEMLLKGILPQPKQLISFPLLM
                     YELLCKLVPFIPVSQDEHKLLTVFRKAQTSYNEALSTQYNNKQITNNEHRDTQALKVP
                     RSSFTPFLETFFGSFIFNQLQNYTKNPFHHKYSEVERRYWVVMKYYCGKQFFIRMGGE
                     RNQNIERNNFNHLKYNLIIPSWNTVKQWTPAGCYGMIPDITLTLKNMLLPDSCKDTCI
                     SFDGMKVFKHFDVLGDQIVGSEKYCYTVEDVKQFGVKHLIDQMILFSINAIDNSWHLP
                     LGWFGVSSETDVLEFVTSKILYFKELLQESVTIVCGCSDAEIDAHAVQTIIRKKHKDF
                     IFVNDYVHNFKNQRNVLFNGTILHEKISMQTIIYYMIQHRTLYRLLDREEVDPTDIMN
                     LKSCLNLTERPVLQELRKIGTIEANSVAGYLELIRDIYDCINDNSPDIIDILSESKTI
                     FEKLPNYPKKTKKICVHTLEGFLALASRFPNFKPSCITTNYEELLFSIIRGMFPKPTT
                     KQFCQSALFSFYIFLILHSTDDVRGFSLPDIPLTDHYFGMKLVIKILPTLPGRIVLDR
                     NVKKKTCKELQIINQNVATYSRKTTLRAEVCAPKCIYLCCPVSGCKKQKPYIIKGSFT
                     NHLKAKHQFSDEEAEATVAQLECLQFSAQLEKDVAFRKQSCKNNENIIVQHKPPYLIS
                     KFKNRLTIQYNFAPLKSIPTPHCINQETRRPLNFFVLDLETTGFSPKCNSIIQFAMLS
                     LFSNELHSIFVSPSGVWSSIALQMHETKFQILDESETLQNMIPKICNYLTRNDTADVM
                     LLVHSTGLDKAFFSAAIAPLKLRSTIYYCSTMQKNLLGKKGLENHFREKVCDSLPGIA
                     HNAVVDVLMLYDLLLSKFGNDQEIVKAIGKAECTTIDD"
     gene            <36725..>39757
                     /locus_tag="C9374_001034"
                     /db_xref="GeneID:68093490"
     mRNA            <36725..>39757
                     /locus_tag="C9374_001034"
                     /product="uncharacterized protein"
                     /transcript_id="XM_044685873.1"
                     /db_xref="GeneID:68093490"
     LE              38948..38970
                     /Mismatches=8
                     /%_Identity="65.21739130434783"
                     /Motif="CCGTTGAAGCCAAATGAACAATT"
                     /annotation_group="LE: 38,948 -> 38,970"
     mismatch        38949..38950
                     /Motif="CCGTTGAAGCCAAATGAACAATT"
                     /annotation_group="LE: 38,948 -> 38,970"
                     /label="CG"
     mismatch        38956..38957
                     /Motif="CCGTTGAAGCCAAATGAACAATT"
                     /annotation_group="LE: 38,948 -> 38,970"
                     /label="GC"
     mismatch        38959
                     /Motif="CCGTTGAAGCCAAATGAACAATT"
                     /annotation_group="LE: 38,948 -> 38,970"
                     /label="A"
     mismatch        38962..38963
                     /Motif="CCGTTGAAGCCAAATGAACAATT"
                     /annotation_group="LE: 38,948 -> 38,970"
                     /label="TG"
     mismatch        38965
                     /Motif="CCGTTGAAGCCAAATGAACAATT"
                     /annotation_group="LE: 38,948 -> 38,970"
                     /label="A"
     LE              38976..38998
                     /Mismatches=8
                     /%_Identity="65.21739130434783"
                     /Motif="CCGTTGAAGCCAAATGAACAATT"
                     /annotation_group="LE: 38,976 -> 38,998"
     mismatch        38976
                     /Motif="CCGTTGAAGCCAAATGAACAATT"
                     /annotation_group="LE: 38,976 -> 38,998"
                     /label="C"
     mismatch        38979..38980
                     /Motif="CCGTTGAAGCCAAATGAACAATT"
                     /annotation_group="LE: 38,976 -> 38,998"
                     /label="TT"
     mismatch        38986..38987
                     /Motif="CCGTTGAAGCCAAATGAACAATT"
                     /annotation_group="LE: 38,976 -> 38,998"
                     /label="CA"
     mismatch        38990..38991
                     /Motif="CCGTTGAAGCCAAATGAACAATT"
                     /annotation_group="LE: 38,976 -> 38,998"
                     /label="TG"
     mismatch        38996
                     /Motif="CCGTTGAAGCCAAATGAACAATT"
                     /annotation_group="LE: 38,976 -> 38,998"
                     /label="A"
     LE              39522..39544
                     /Mismatches=8
                     /%_Identity="65.21739130434783"
                     /Motif="CCGTTGAAGCCAAATGAACAATT"
                     /annotation_group="LE: 39,522 -> 39,544"
     mismatch        39523..39524
                     /Motif="CCGTTGAAGCCAAATGAACAATT"
                     /annotation_group="LE: 39,522 -> 39,544"
                     /label="CG"
     mismatch        39527
                     /Motif="CCGTTGAAGCCAAATGAACAATT"
                     /annotation_group="LE: 39,522 -> 39,544"
                     /label="G"
     mismatch        39530..39531
                     /Motif="CCGTTGAAGCCAAATGAACAATT"
                     /annotation_group="LE: 39,522 -> 39,544"
                     /label="GC"
     mismatch        39533..39534
                     /Motif="CCGTTGAAGCCAAATGAACAATT"
                     /annotation_group="LE: 39,522 -> 39,544"
                     /label="AA"
     mismatch        39537
                     /Motif="CCGTTGAAGCCAAATGAACAATT"
                     /annotation_group="LE: 39,522 -> 39,544"
                     /label="G"
     CDS             complement(40444..40935)
                     /locus_tag="C9374_001035"
                     /codon_start=1
                     /product="uncharacterized protein"
                     /protein_id="XP_044552177.1"
                     /db_xref="GeneID:68093491"
                     /translation="MPTNYSSMLQHSLLLLGLSFLLMVVTTSIGMNVVWGANPESGHV
                     KHIVAFRYAQNVTQVEKDLVMKTYFSLKDRCVLPTNGKPYILAMDGGYPNSPEGFDQH
                     MEQIYILTFKNVADRDYFVGRPFHYPYDPLHDAFKKMVGPYLRTPISEGLIVMDFTVL
                     NEP"
     gene            complement(<40444..>40935)
                     /locus_tag="C9374_001035"
                     /db_xref="GeneID:68093491"
     mRNA            complement(<40444..>40935)
                     /locus_tag="C9374_001035"
                     /product="uncharacterized protein"
                     /transcript_id="XM_044685884.1"
                     /db_xref="GeneID:68093491"
     CDS             join(complement(42207..42248),complement(41567..42154))
                     /locus_tag="C9374_001036"
                     /codon_start=1
                     /product="uncharacterized protein"
                     /protein_id="XP_044552178.1"
                     /db_xref="GeneID:68093492"
                     /translation="MVYEIVYFDHYGRVDLVKLIAEVANIPYKFVGIADKDWKDFQPT
                     TRYGLLPFVKINDKWTLYQSIAISRFFAQEGEGHLYPSDRVEATITEEYVAALEDAYN
                     QFVYATFLAPEDRKEEETKRLTEGVLTSVFKVLNAELEKNGGYLLPGGKLTWADLYFV
                     EFASNLSYYTKIDPVKFAPQIPKLRENVLKHPRAKAYLESERNLRKSVF"
     gene            complement(<41567..>42248)
                     /locus_tag="C9374_001036"
                     /db_xref="GeneID:68093492"
     mRNA            join(complement(42207..>42248),complement(<41567..42154))
                     /locus_tag="C9374_001036"
                     /product="uncharacterized protein"
                     /transcript_id="XM_044685895.1"
                     /db_xref="GeneID:68093492"
     wrna            complement(42536..42570)
                     /original_coord="NW_025407833.1:642474_642508:-1"
     wrna            complement(42558..42601)
                     /original_coord="NW_025407833.1:642496_642539:-1"
     fz              complement(42596..42658)
                     /original_coord="NW_025407833.1:642534_642596:-1"
                     /fz="-1 4.40251572327044_445 465"
     fz              complement(42652..42831)
                     /original_coord="NW_025407833.1:642590_642769:-1"
                     /fz="-1 14.675052410901468_377 446"
     CDS             join(complement(43568..43956),complement(42963..43509))
                     /locus_tag="C9374_001037"
                     /codon_start=1
                     /product="uncharacterized protein"
                     /protein_id="XP_044552179.1"
                     /db_xref="GeneID:68093493"
                     /translation="MCHLCWTEPGKFGTISIITNVTSLSIYVKYQATLLRNDHLIQFA
                     GIQRKNLKELNLIGRSNVTGYGFKQSFQVQETLESLSVIENHALEFCYLQHLPKLKRL
                     EVNGCPYFLRESLDNKQAMSIVFFTDLTHVCCDVDYTKHLVQSSKNLLVVDWSSSNQG
                     YSHADHNFAAKELIVRSHQICQDRPNLQMNCLKIIMDDRDWGKILLYTLTHLEKSANI
                     PLHLPSSMKMYLELGIEILADSVEDKQSKTRMYFQQLLNSMYTVRDQNRKDSYDNNST
                     PIAYKYFKPSWLNDHNVQYGQQQLVELLKRMLSSN"
     gene            complement(<42963..>43956)
                     /locus_tag="C9374_001037"
                     /db_xref="GeneID:68093493"
     mRNA            join(complement(43568..>43956),complement(<42963..43509))
                     /locus_tag="C9374_001037"
                     /product="uncharacterized protein"
                     /transcript_id="XM_044685906.1"
                     /db_xref="GeneID:68093493"
     LE              43996..44018
                     /Mismatches=8
                     /%_Identity="65.21739130434783"
                     /Motif="CCGTTGAAGCCAAATGAACAATT"
                     /annotation_group="LE: 43,996 -> 44,018"
     mismatch        43997..43998
                     /Motif="CCGTTGAAGCCAAATGAACAATT"
                     /annotation_group="LE: 43,996 -> 44,018"
                     /label="CG"
     mismatch        44003..44004
                     /Motif="CCGTTGAAGCCAAATGAACAATT"
                     /annotation_group="LE: 43,996 -> 44,018"
                     /label="AG"
     mismatch        44006
                     /Motif="CCGTTGAAGCCAAATGAACAATT"
                     /annotation_group="LE: 43,996 -> 44,018"
                     /label="C"
     mismatch        44010
                     /Motif="CCGTTGAAGCCAAATGAACAATT"
                     /annotation_group="LE: 43,996 -> 44,018"
                     /label="T"
     mismatch        44014
                     /Motif="CCGTTGAAGCCAAATGAACAATT"
                     /annotation_group="LE: 43,996 -> 44,018"
                     /label="C"
     mismatch        44017
                     /Motif="CCGTTGAAGCCAAATGAACAATT"
                     /annotation_group="LE: 43,996 -> 44,018"
                     /label="T"
     LE              44555..44577
                     /Mismatches=8
                     /%_Identity="65.21739130434783"
                     /Motif="CCGTTGAAGCCAAATGAACAATT"
                     /annotation_group="LE: 44,555 -> 44,577"
     mismatch        44557
                     /Motif="CCGTTGAAGCCAAATGAACAATT"
                     /annotation_group="LE: 44,555 -> 44,577"
                     /label="G"
     mismatch        44561
                     /Motif="CCGTTGAAGCCAAATGAACAATT"
                     /annotation_group="LE: 44,555 -> 44,577"
                     /label="A"
     mismatch        44563
                     /Motif="CCGTTGAAGCCAAATGAACAATT"
                     /annotation_group="LE: 44,555 -> 44,577"
                     /label="G"
     mismatch        44565
                     /Motif="CCGTTGAAGCCAAATGAACAATT"
                     /annotation_group="LE: 44,555 -> 44,577"
                     /label="C"
     mismatch        44567
                     /Motif="CCGTTGAAGCCAAATGAACAATT"
                     /annotation_group="LE: 44,555 -> 44,577"
                     /label="A"
     mismatch        44570
                     /Motif="CCGTTGAAGCCAAATGAACAATT"
                     /annotation_group="LE: 44,555 -> 44,577"
                     /label="G"
     mismatch        44572..44573
                     /Motif="CCGTTGAAGCCAAATGAACAATT"
                     /annotation_group="LE: 44,555 -> 44,577"
                     /label="AC"
ORIGIN      
        1 ccactttgtg ctgtacggct ttttcttcat tttcgtcact cttatttaca acaaaatcgt
       61 gaggataaaa gtcatattct ccaacatggt ctaaaggttg aagcatggta cttggcagtt
      121 ctttctctat ggaagcatct tgccattcaa catcgacaac ggtatgagta ttatcgataa
      181 cgaccacttt ttctcgaatg tccatggatt gtgtttcata gtcatcaatt tcgacaaatt
      241 ggggagcatc attgttgtct gttaaaacaa caatgtcatt gacgctccaa ttcgagtagg
      301 taaagtattt gaaaattttc aagtctttca aagttatgtc ttcatcaggt ggttccacat
      361 tcatatctac agaatgaatg aatgaaacag acacgtgcac gggagtaata ttaatgactt
      421 gacctatttt gtgcttgtca gcattatatt ttgctccatt caaccaatga gcttgattca
      481 gaatccgttt tctatgtttc gtgttaaaat taatgagttg gcatggatag aacgcctggc
      541 tttcatcttc tatatctgtg tccaataatt ttactggatt aggccttttg agaatgcatt
      601 ttgacccatc gttaaacaaa attgcaacgt taaattcaca atattcaatt tttgttaacc
      661 aatcatggta aatggcatag gaacccgtct tgtaatagtg tagaggtttt agccattttg
      721 aatttacgtt tttcatcttg accgcattgt ctctacatgt tcctgtaaat gattctaccg
      781 tgttcataaa gctaacatcg caatacatgg tcacatccat aacagttcca ctctgtttga
      841 aaggatcact gatcaaacaa ataatatctc catgaagtaa tgatcgatca atcaagctta
      901 atgtattctc ttcaacgact tcctttgttc cattgtccca ttctacaacg acttgtcctt
      961 tttgaagttc tggaaggctt tcatcatccg agtcatccga gtcactatca tcatcgagag
     1021 acccaaatac tttttgaaca acaccaatca tcacaggatg gtgtttatgt tgatgtttat
     1081 cgcgatgaga gggttccgat ggttccgtgc tctgcaaagt aactacatct tcaaagcaaa
     1141 acctagtaca tggtctagtg gttgttgttg ttgctgctga ttcactcttg ttcgtacccg
     1201 aagaagagca tggtgcggtt gaattgttgt tgtggctgcc ctcagattcc gattcatcaa
     1261 aattttgcat ttttttatgg attgaaaatt aacagttcat tccgaaattg tttgggtgaa
     1321 cttcaaacta aaggtttaat gatattattt ttgtttggaa gagcagccat tgaacaaatg
     1381 taagtaatct agaatgaatt gatccactgt tattggtttt ctctctaaca gagactcaag
     1441 atctgttgtg attcttcctg ctttaccaaa ccgttgaagc caaatgaaca attacagcaa
     1501 tttctttcaa aaaccatcac taaaacacag tcctgatgac gcaaggttta ttaataacct
     1561 tgtttttatt aacggtttta agttgctcag cactaaaata aaagagcaaa agccacaatt
     1621 tattacaaat tcaacaagta aatataatca tcaacagtca gttcctgacg aaccattcat
     1681 tcattctttg aatcaaaagt gttgttttgg aggtggataa ggaattgtca aggcgttcac
     1741 ttttccatga tcagttccga cgaaaagaat gaatcaagtt attcaaattg atagagtttc
     1801 aattcaatga gtcattcaat actgatagag tttcaactct tgttgaggtt atcaaaaaaa
     1861 aactcaacaa caaccttaat ctcaaacaat gaagagaagt agagaggatg aacctactca
     1921 tcctcctact aatccatctc ttgcacacgg catcattcca ttctgggatg agtactcaca
     1981 acaagtatcg gatgtacttt gggcatgttc aagagattcc tttcatgagt ttaatcagta
     2041 caacaacaag ggatgcnnnn nnnnnncatt caggacaagt tgtagcattg gatccaggag
     2101 taagaacatt tcagaccacc tttgatttga atggttattc aaccaaatgg ggctcaggag
     2161 gtgccgaaag aattggtaga ttgtgttgcg cgtatgacaa gttgcaatcg aagtggtctc
     2221 aaccagaagt cagacattgc aaaagataca agtacaagag agcaggaaga agaattcaac
     2281 aaaagattag aaatatcgtg gatgatttac acaagaaact gtgtttgtgg ttgtgtcgaa
     2341 actaccaagt gatcttactt ccttcgtttg agactcagaa aatggtaaag aaactccata
     2401 ggagaattaa tagcaagaca gcaagaaaaa tgttgacttg gtcacattac agattcaagc
     2461 aaagattgct tcacaaagct agagagcatc cgtggacaca catttatatt gtcaacgaag
     2521 cgtacacatc caaaacttgc tcatgttgtg gacatattta tacagtagga tcatccgaag
     2581 tgtttcgttg tccatcatgt ggctcaattt ttgacagaga tatcaatgga gccagaaata
     2641 ttcttcttcg attccttact actcatagaa ttagtttttg agcaccttgt gtgttgggtc
     2701 ttccctacct tgtgtgcgtt gggtcctttc ccctggcttt cactctttga gtgtttgctt
     2761 gcaagatcag cattttgttc gatttgtttg ttttgttcaa attgttgatt taaataaagg
     2821 cgacaaacta tatatagtaa tattgttctt gcttgacaat aaacttaccg gcatagagtg
     2881 ctgtcacaac cattacataa gtaaatggaa cgtctggatt gctcttccat gttcgaaaca
     2941 tgaattttgg aattgaagga tttgcgtaaa caatagttct gccacaagcg tcggaaagtt
     3001 tttttgccac ctcaaaatag gtcaaagctt cacttcctgt taaatcgaaa gccttattgg
     3061 catacttctc tgcgttttct tccgttagaa ttcgggctgc tgcttgtgca atgtctctga
     3121 catcaatgaa ggaagttgaa ccatttccgg ctggcatgaa taattgagaa tcgtcacgaa
     3181 tttccttaag gtgagtcgtc gtgagatttt gcataaagaa acttggcctc agaaatacat
     3241 acggcactcg ttgggaatgc tctttcagaa tttgttcaat tttgtaatgg ggtatgaact
     3301 tgttattttc tgcacctaac acagacatga atacaatttg ttcgggaaga taagttgttg
     3361 ttgaattgtt gttggcagga cgagaatgtg ttataaattc tagaaatggt ttcatatctc
     3421 gttgaatatt ggacaaatcg ggcggtctca ttaagaacaa tcgatgaaag ccaccatcct
     3481 ttggaagata ctcactgatg gaattgcctt cgaggactct ttgaaacacc tctcctcctc
     3541 catgttgctt gaaatcaaag ggtatgagcc tcagcaatat ggcttcatca tcatcactgg
     3601 aggagccttg atcttgtttt ttaaaaattg ccacaggttc attagttgaa gatgtgtcca
     3661 caatcctaac agaaggatca ttattgaata attccttatg aaatttagag agagttgaag
     3721 cattgagctg cctcactcca gcataaatat tcaaacttct tcttcggagt gggggttcag
     3781 catcagcaaa ctccgagtcg ttagtctttg tggcattctt ttttgttgtt gataataaac
     3841 atttcaacac ttccattcca acatttccag tggcaccagt aacgaataca tccagagtgc
     3901 gattctgtgt gatactgatt gatttaagga cgctgccaat caccgttgtc attgtgggga
     3961 tgtaaagaat tgttttttga tgctcaaggt tgtttatcgg tagtacgaga gatgtcatgc
     4021 tttctcgttt agcagcgcag ttataggaca aatgacggtt ggctgtattg ataaaaaatg
     4081 gaaattttcg aacatgctct tgattcaccc acacgattgt ttagtatccc atccacaaga
     4141 taccataagt atccgggtgg aaataaccaa ccgctgggcg tacccagttt gttgccaccc
     4201 aatgaaccaa ggtagtccaa gtcaccatct ttgccttgta aaaagaaact caccgatgaa
     4261 attgcctcca ccccctccag caactaaaaa gtgtaattag tggcacttcc cttcattgtg
     4321 taacaaccca aaggatgtta aagaatacaa gtaaaaaact ttattcaatt caaggaaatt
     4381 cttcccatgg gaagtggtca tctaactaga agaatatatc aaagatcatc aaggaaacgc
     4441 ttactaacaa caaggtagag gcaaaacaag tgatgtggta caacacacca ccataagtca
     4501 tggagggtga tgcaagactg acttgaccct tctttgactg acttactgga gtagagtttt
     4561 gagttttgcc gttacaaaca ggaagagcag gtgctccacc gatagcagtt ccattgttca
     4621 ctgagattgg attgttaagg aatgcgagtt gagaaactgt tgtaatggtg gtctggttct
     4681 tttgtattct atcagtaatg ttcacaccaa agtagtaagc agtgttggtc ttgagaagtt
     4741 gtgtgtttac aataatcaca ctggaattga ctgaagttcc agcaagtttt gaaattacgc
     4801 ttccggtatt gttcactcct gtagtgttga caagccatgt gaagtttcta gagagaagta
     4861 tgttgcctcc ttgaatagtt ggaacagagg caatcacaac gctcaaagtg agatttgttt
     4921 ggcatgcatt aattggaaat ccaacagggt ttgcgataat tgtgacgttt ggaatgattt
     4981 gctgagcatg tatatgggtg cttgctaaca agagcacact cacaacaacc agtagcatca
     5041 cagacttgaa agccgatgat tggagactca tgagataaac gttggtaatt cggaaaggtt
     5101 tgtggaaagg aaaatcacag agcaactgtc gaaggtatta caataatgtc acgtatttca
     5161 aatttttcaa tattgttaat ttacacaact gatggctgtg aacaagaaat aacaattgga
     5221 agacccttcg gtttctactt tgactgaaat tatcaatatc gtacttcatt aatcagtctt
     5281 acattttgga tatggttcat taataaaatt gttctctatt tggaattaga aacaattcca
     5341 aaaaagttat ttcaataatt attgttcttg ttgctggttt tcttcttcca acttcttgtt
     5401 ccttttttca agttcgtcgg cttcatcctt ttccttcatc ttcatcaatt ctattttctt
     5461 ttctagacga gttattgatt catctacgta ttgaagaact tcatggtggg tctctgaact
     5521 tctaaatgct ttgagctcct ctaacatgtt caattccaaa catcccttta cgcatgcaat
     5581 tctaacactt ggaattgaat gtcttttaaa tctgtcaaat atttcagttt tccacttgcc
     5641 ataacgtaga attgcaaggt gagcaattgg aatggagggg ttgaacatat tttcagggat
     5701 gttttccatc atacctgctt tgaccatttc ttcgtctgat ttcacttgtt ccaaaagctc
     5761 actggcaatt gtctcggcat tgctattctt ttgtccgaat aaagccaaac aaacatcaat
     5821 gggcatatca gctgggaagt ttgaacctaa caccttgttc attcgttctg gacatggttt
     5881 tgatagcctt tgattgctgg gatacatgac acgagcaaaa attggtacca ttacatcgga
     5941 tgaatttgag gaaaagtcaa catgcaaatc aaatctggcc tctaatataa tgagcgagcg
     6001 cgaaaataca gtgtaaaaca tgctagtttg gacgctctca ctggatacaa atcgattgga
     6061 gctacccaac aaaacaggtg tgttaaaaac aaaaggattg ttcataaagc tttgctctaa
     6121 caattcaagt ttgggaacat ttcccaagaa taagtatact tggttgggat attcttgaag
     6181 aactcgttcc ttaaattcta acttgtttgg atccaatgtt ttgttgatat aatctaaaaa
     6241 tttgatgtgc aattcattgt acaccttttc agctgatttt ggatcatttt ccaactcttt
     6301 caatttttcg agtttaaatc caatatgcga aagcaagttt tcatggaatt gaatgtgtct
     6361 agttacgtta tttgtctcaa tatccataat ttcatcgaaa agtcttgcca atgactcact
     6421 ggagggcttt aaaggaatcc aaaacattgg tgggacaaaa ggtgcaattt gataaagaat
     6481 tttaggtgtt tgttcctttc cactgctatc tggtatctca atatataata aacttggaca
     6541 tgatggagta taatggacag gtaaatctct aaataatggg aaatagtaag cctctcccac
     6601 acaaatataa tcttttgtct ttcctctctg cacaaagcat aatttactca aatcagcgtc
     6661 tgaaagagac tcggggcgca aatgaaacat ggttttatca agccctggcg tttcatgtgg
     6721 atttttgtcc acatctggaa aagttttgat gaaaggcttg tcataaaact caacatcaaa
     6781 ctcggagagg gcctttttag ccgcttcatt attatagaga gatgttttga accattcagg
     6841 taaaagattg gtatcatagt atgttgtttt ttctcgagag gaatttctat gtacgttcat
     6901 gatggtagag aaacatctca cgagagattc cgatgatgat ttttgcatcc aaaatgatga
     6961 cggccaatta ttaaataatt tactactctg attcatccat ctaccgtttg attgagctag
     7021 agaaaaacta caacaaaatt gtttcttctt tagcattccg aaggcattct tgcacgacga
     7081 tgatgcggcg ttattgacaa atgcactaaa ttgattactc atcatttttt tcaactcaac
     7141 ctatttgaga taaaggaagc tgaatcttga gaatttgaaa gtgaaacaag gacgatgttt
     7201 ctctcctcga attctactgc tttttggaat aagtatccat tcttttggtg ttgaaaaaaa
     7261 gaaaaaaatg tcttgggtga atcgaaagcg tgaattgaag aagaaaatga tggaagaggc
     7321 tgaagaagat ccaattctga tgctttcagg agggaaaatt aattcttctc acaccacttt
     7381 caattcgtac aatgaagaga gtaatactgc agtaccgatg atgaagaatg atcgttcttc
     7441 cgaagctccg aaatcaactc ttcattcatc aagtcagagt ttatctgaaa agccttcttc
     7501 aaacgacaag attattcata acaagagcaa tagtaatata gactcattgg attcattctt
     7561 gaataatgtt tcctcggtta gcaataagaa tccgaatcat tccatgacat ccaattcaat
     7621 gtttgataat aagccaccac aatctggtca gcctaattta ccacagacaa aacaattacc
     7681 aaatgtacca caatcaaaga ctgggtcaca acattcaaca accacagtca aacctctacc
     7741 aaaagtttca aatcctcctt catcggttac ctcaaaagtg acaaacgaaa caactgaaca
     7801 aaatgtgaaa aaatctgatc ctgtacaatc accctcacaa aaacaagaaa tgactttgga
     7861 aatgtttgaa tctttgaaaa agcaaataat tgaactcgag ttggaaaatc aaaagcttaa
     7921 acgagaatta caagaatcgc aaggaggatc actacatgac atggtggaag aaataccatc
     7981 taatcaatca acacacgact ctggctttga tgattatttt agtgataaga aagttattgt
     8041 tttaacactt tctgatgaaa ttagagaagg tctgcgatgc aatgaattga acaaggttca
     8101 tattgtaaaa acaaaaacaa cctctaaaaa gaaacctcct gtgtatggca ctgaggagga
     8161 agacgaagaa tctgaaatta tcaaccaaag tagcaaaact gaggacggat atgaatataa
     8221 atatagcaaa actaattatt atgtggaaca aaacaaggaa ttagacgcat ggtgtaattt
     8281 gaggagatta cgagactcca aacacaaaat atcattactc aaaagttgtg ggaaaaatta
     8341 tgacattgtc ttgcccattc tgttatctat agaacaatcc ttgaatttta gatcattcat
     8401 ggacgtactt gtagagtcag ataggcaaga aggatattat gtatggctct acattaaatt
     8461 tttaaaaaag cttggtgaca catccactct gctgaaagta tacaaatttc atggaatgat
     8521 tcgagaacaa gcgttactgc aataccaatt agctattcag aaacatgatg taagtgatat
     8581 gtgtgttgag aattctcaat gattcaaata atgaattgta actttcaaaa cctggttgga
     8641 tacatgcaat tcatgaattg taacaatgtc aatgttagcc ctatgagaga attgaggatt
     8701 tagaacattg tctgtcattc attcagaaaa atgcacaagt aattgataat ccaactggat
     8761 ttttgtcaca caaatattct cttgattgtg ccgaagaatt aagtattgca gtggctaatc
     8821 ttattcatct catcaccaaa caaatcaaaa ttgacgaaca agataatata atcgccaaat
     8881 ccggcaagaa ttctctattt attcaattca agaaatatcc aatttacaac acgaccctct
     8941 cagaaacctt aaaatattgc ctattttacc ataatgcagt ctctgacgat caagtaacct
     9001 ctccaaaatc acttgcaaaa ttctttaact tgtcacaaca ccgatttcta tatgaagcgg
     9061 tcgttgcaag aagtcgtatt ggagattgga aaggagtcat gaatattttc ggaaaagcta
     9121 aaaaagatgg tctctgttac tgctcagctt ttgacttgaa aattcacaaa gaaaatagct
     9181 ctttcatgaa attaatctct ggtaagccca acagatctga atccaactca attctcaaca
     9241 ttcacaacat tcttcaggtt ttgaaaatat ttaaggcgcc acgtccaatg attcgagatt
     9301 tactcgagtc gtacgcattc cagaaaacgg aaatcgagtt gaagtttgaa attgcaaaag
     9361 agtacagaat ttatgacgtt gcaattcgat gtattgtgga cgacttgaaa gatagagatt
     9421 tattggtcaa actaaaagaa gaccttaaca aacgatatca tgatgcggac aagtcagcac
     9481 ttcaagatga aattaacagc cacttgtaca acaagaaaat caaatggaag aaggcaacca
     9541 ttaatgtata actgtggagt atcttcgctt ctttatgaat tgtaggcttc acaccatctc
     9601 acactccaag agacaggtgg tatttatcaa taaattaatt aaggaagtaa atctactaga
     9661 gcagacttct actctgtatt ctcttcattg ctttgctctt gaacaaaaac aagtttttct
     9721 tcactttttc ggggtgcatt ttcattttgg ttattggatt cttcactagc atccatagga
     9781 tcattgtgca tcatcatcat ttcaacgtct ttttcatcgc tgtcatcgct gtgatactca
     9841 agacccgttc cttctttcaa catcaattca gcatccaatt catcggttgg caattgctct
     9901 gcatgaagat agagagaatt atgttttgca ggacgataca aaaatccaat taatacgaaa
     9961 atacagaaaa atgccatttg gaacgatccc gtgtcgaaaa accaattcaa ataccaagca
    10021 tctatgtaat atcttccata ttcgtacaag aattgtaagg ccaagaatag catgaccatt
    10081 gctgcataaa taatcatggc aagcattaat cgtcggtata aataaaagta gtgattgtga
    10141 gcgactgctt ttttccattc aggagaaact ctctcactgg cagtcacagc tctgggactc
    10201 gatggtttgt acattttcat agtagaatat aacaagtaga gcgaccaaat gtagaatata
    10261 aagtccagga ctgatacagg tatggacatg accaaaaaga atgtgtgaga aataatctct
    10321 ctatagaaga gcatgtctcc aagctctgaa atgctacaag taattacaaa agtggtcaca
    10381 aagcataaga tagaccatga tccaattcct gttgaagctt tttcgttctc tgaattttct
    10441 gaagattcat cattcgattt tccaataaat ccagagcaaa taaccagaac aatgagtctt
    10501 gtaaatgttt ttcggagtac tgtcatgagt actgccgcta attgaaccat aatcatgtat
    10561 cctagatcaa tatatccaac tttgtttgtc aaaaatagat gaaaatagac aatgactgat
    10621 tctgccaagc aacacatcaa gacagcagta atgtaaaatt gaagtatgag aaattctttt
    10681 ctgttaatga tagatacaaa gaaccaacaa acagcataaa taatataagc aatagtcatt
    10741 acagcttgga actgttgatg gatgaaatca acaaaaaatt gtcaatacat gttttgtcga
    10801 aaaaattaaa gcccaaaaga gctaaccttg gcacttactg gcatgaagaa aaaatattgt
    10861 ccaggtagat gaccataggg attgatgaat tgcacctctc catttaaaaa gaatgagacg
    10921 gtattgggta gattgggcat tgaggtatct attggagggc agtaatgcaa tatgaatgaa
    10981 taaaaatccg tttctgatat ctcaaaattc tcatcaatgt catcatcggg tgttaacgag
    11041 cgatacagta aaatgtttga aggaacgctt ttcaaagcac atgctgttct ctgttattgt
    11101 gcaattgaga atttaaaaaa tgttaaaaat tgttaaatgt accattatgc attagaaaag
    11161 attcacatgc aaaacatact gtatcgtcta atttagcaga ttcaacggcc tttgtgcgtc
    11221 ccattagtac aatcaattta gtatgttctt tgggaatggt tgatcgtgac acagccactg
    11281 caatttgtta caagttgaat ttaatatttt taatattgtg agagatccat gacaacttac
    11341 attgcacttt cacaaatgta tcaccattgg cgataggtct aatcaaaaaa ttcaatggta
    11401 aatcatttcg agcgtacatt cccaattcat acttgtccaa ttcccttggt tgttgtgttg
    11461 gtatagtgat cttcccgaac gtaattgaaa gacaaagtaa atacaatgac cgatgcgatt
    11521 cggaacataa atccattcaa acataatggt gcgatcacat gtacccgaac aacccatgat
    11581 ttcccgtgat ttatcacaat aattattcaa caatcgtaaa agtatcacaa tgtcatcatc
    11641 atcatggttg gttttttgaa aatcacaaat accaaatctt acattttcgc tcctaaaagt
    11701 aataatatgt ccttcaactc caaaattcaa ccttgttgtt gaaaataaaa ttgctatcgc
    11761 tatgatcaaa attaaaagtt ttccaaacac aagccggctc tttccgggtg ttgatgatga
    11821 tgtggcttgt gagctcgaat gaagcatttt ttctttcaaa aaatctgttt gaaacgtttg
    11881 aggtccgttt cctttgatat tcaaaagaaa ggctgagaaa atttctcctt gcaagattga
    11941 tattaaagag aacttgttca atatgctgag ggataggaat tgaaagaact aaaacacctc
    12001 gacattccaa tttccgcaag gaaatgattt ctcgagtttg gattgcaatc cacacacaaa
    12061 caattgggaa ttcgcttctc gtcatcccga taacactgaa tgaacaaaaa ttcttgatcc
    12121 aatttgtttg aacacgattg aattaaaaat acaccaattc cgattacaaa acttggcgct
    12181 ttccaatacc tcaaaaatca ctctcgtaaa aaaaaaacga aagacaccag agactcttca
    12241 ttaccaacca catcacctgt ataaatcatc atgtcgctca aaagaatcca aaaggaactc
    12301 aaagaccttc aaattgaccc accacaaaac tgctccgctg gacctataaa tcctgaagtg
    12361 agtatgtatg aatggcaagc aacgataatg ggaccggtaa gtgttttcca cgcgaatttc
    12421 tggaaattaa cgttggaatg tatttttatt tcgtatgatg acttgtgttc ttttgtttgc
    12481 aaattgttcc gtgattttgt aatgaattgc taattcggtt acgatgatgt tttcattatg
    12541 gattgaaatt gatgcatgtg attggaattt tatgttttct attcgattaa tgttgatgta
    12601 attacgattt gaattttgta tacattcact gaatcatcaa attctcaaca acaacaacaa
    12661 caactctttg ctcgaactct ttactgaaat ccccgctaaa ttgccattga accaaacaac
    12721 aataacaact attaattatt aatgacaacg caacaacagg ccgatagccc atatcaagga
    12781 ggagtcttct tcttgaaagt cactttccca acagactatc cattcaagcc tccaaaggta
    12841 caatttgtaa ctaagatcta ccatccaaac atcaattcaa acggctctat ttgtctagac
    12901 attttaacga aagagtggtc ccctgcttta acgatttcaa aggttttgct ttctatttca
    12961 tcccttttga ctgacgccaa tccagatgat cctctcgtgc aagacattgc tcaacaatat
    13021 aaaaccaaca gaaaacaatt tgaattgacc gctgctgagt ggacaagaaa gtatgcaatg
    13081 taagaaggga cagttgtaat aaacgtgctc cttgtgtaaa aatagcaatt caatgtgtcg
    13141 tgaatgcatt ttgtcatcga atcgagaaaa gaaaagtgtg ttgttgaata atgtgtaatt
    13201 tattcatcat catcactact gagcattaaa tcatcgtcat cttcatcctc accgtcagaa
    13261 gaagaagaaa tactaatcga aatatccgag tcgtcatctt cttccttttg ttgttgagct
    13321 gctacattgg cttgttttga accaatgacc ttaacattgg aagtaggagg tgttgaactg
    13381 gccacactag taggaggtga atttggtgtc attgttgttg ccactggtga ggttccagta
    13441 aggtttgaca tgctttgtaa ttttgaaatc aaacttgatt gataacccga aactggaatg
    13501 ggttcggatg aggtagattg aacacttgtt gtcaaagtag tggttggtga tgttgtcgaa
    13561 ctgatctgag gtggtgactg aggtgatgac actggagata ctccaacact gttttgagca
    13621 cttgtggtca ccatcttgct ggtcgtcaat gttggtattg ttcctttcga agagttcaca
    13681 gatgtagtag tgattgttgt ctttggagtg gtattcgttg tagtagtagt agtagttgaa
    13741 tttccattct tgttgatggt tggtgtggtg cctgaactga ttgaagaatg tttcttggat
    13801 tcacttttca cacataaatg tctctgaata gaattaacaa attcttcaat atcatattcg
    13861 gaacgtttca ataaccatgc atattcgtct tcttctggtc cagttccaat agaattcttc
    13921 ttttcgtgtt gtccatcctt caagacggat gtcgaatttg acaccatggt tgaaatggtg
    13981 acaagatctt cctcgaccaa ggttgccttc tttttctcaa taatttgaat ttctgttaat
    14041 tcttctccat cttccatatc ttgatagagt ggatttaaaa attcaatttc attcacatcc
    14101 aattcatagc gttcaataaa aaagagaacc caatcaaatg gttgaggtgt caaatttgac
    14161 aaggtcgatt tagattgtaa attagtattg ttgctattac tgttattcat gacactggat
    14221 tgtaagagtg aggtatagag agagttattg agagattttc gtttctcttc cttattcgaa
    14281 tttgatgatg cattcaaaag attccacgat gaagaaagag gaggagttcc tactgagaag
    14341 acacctggcg aagacaattt cgaggaaagt ctcttttgtg acttgtcttg tgaagaattg
    14401 tttgtaaaac cttgttccaa agctcttctt tgaatttgat gtctcaaaga aatggattgt
    14461 tgtgacatgt tcataaaggt gttagctctc ttcatttgat ccttaatatt cgagagtgat
    14521 gtgaaaaatt gataaccatt gggaggtttg taaatatttg atttgttttc atcatatact
    14581 tcatctttaa acatggcata ttccaaatca tagggaagtt caaaaacttg atcaaattcc
    14641 acatgttcat tctcaacatc caattctgaa caaattcctg acaaggtcat gagacatgtc
    14701 atgagttgtt gatcattttg aaatgcaaac acaaaatcct gagcttgctc attcacgact
    14761 tgatagagaa cgagtcgagt ggatgttgca aggaatttat gtgtcttcca tgattcatct
    14821 ttaaaatctc ttacattcaa ttccgtataa tcatcttgat attcatcgtc gtcgtcgttg
    14881 tcatcattcc atgatttttc aaaaaatttt ttcatcattt cctgatcttc caaagtcgtt
    14941 aaataatttc tcttcgttcc acttgtggtc aacagttgtg gttgttgtaa ttgaataaaa
    15001 aaattaaaac tcttcatcgg aatacattct ctcaatttta aattttcatt aaatataaat
    15061 acagcatatt ctcctcgatt ttgtcgatga tagatgagtg atagaatgac cactcggtgt
    15121 cttgtttccg aaatgatttg agtggctgga cagagaaatc gacattgttc gaattttggg
    15181 ttgagaatgg aagaaatttc tttgtggata gctttgagag atttaagaga tttgattttg
    15241 gaggttggtg aagtgatcga aggaaataaa tcttcatttg tgttgtcttc atcattcaag
    15301 cttgtggcag ggggtgacat tttttgtctg tgtttgacgg atctcattga caagcgacat
    15361 gcccgggatc ggaaaatgcc cgcttttcca aattactaag caagcttcct caaattacaa
    15421 tcaaaaaaca aatcaaattt gataaaagca ttccaattac ctcctcgaaa tgcatccatt
    15481 aggctcgtga cacataaaaa ttacgagaga cacgacgtac attcaaaaaa attgaaactc
    15541 attctctcat tgttccttct attcccgacc gaacaaacca tcacgttgca ttgagcctca
    15601 tctccaaacc attcattcca tctctcacgc aatgactcga acagaagaag tttcttcctc
    15661 cacttgtttc gaaacgaata ctctctcatc ctcttcattg aaaggttctg aatcgaattt
    15721 gagtcctcag agtcctctcg tacaaattcc gacggagaga gcaagtacga agagaggaga
    15781 agaggatgtt gctactactt ctagctttca gaaaattctt gtcaatgatt cgcatgcaca
    15841 tcttgacatt tctaaaatgg aattgccttc tcatgggcaa ctgttttatg aatggaagaa
    15901 agtattgagc tcttcttcga tacctcctca tgtgtttgta tatggcagaa tttcgagaga
    15961 attttcatgt gaatattcta tcgagaactt gaccgttcaa cagaatgatg gatggtatga
    16021 tgaattattg caagttgcga aaaggaatca atttttacga actgcaactg attctgaaaa
    16081 ggaatgtttt gtaaatattg agagatatgt attgggagat gagtttttga gtcaagtaga
    16141 acatgtgttg agttccaaat ttatgaaaag tcaaagtgaa aagatgatca aaatggattt
    16201 gtcattgctt tcatccaatt atggtaaaga gaatcatgtc gatacgagtg tccatgtcaa
    16261 ggatttaatt gatgattacg gcttggtatt ggatgtgttt agtttattaa gattttgtca
    16321 tgcaagaaaa ttcgatgtga atgctgtgaa aacattgatt catgagacca ttgcttggag
    16381 attgtataaa aaaccacatt taattacgaa agagagtgta cagagagaat attcgaaaat
    16441 gaagggcttt tggttgggtt acaccaaaca gaattctcct attatttata tttatccaca
    16501 aaatcatgtc acatacgata gagattttga tgagtgcatt aattatacac tctatatggg
    16561 agaatttgga atgcaaatga ttcgaaccta taacgaagaa catgtattac ccatgcttca
    16621 aaagatgaat cacagagttg atttgaatta cattgaaaat gtggtattga atcaatatgt
    16681 agaacaatac accattgtgt acgatggaag gactgtagca atgaagaatt ttgatttggc
    16741 agtcgttaag gaatttttaa cattatcaag ctactatgct gagagaatga aatgtgtgat
    16801 ggtgtacaat ccaaattggt cttacaaggt tctcatgaag atggtcaatc aatttttaga
    16861 caagaaaact gcagacaaaa tcaaaatggt gtacaatatg agcgaagttg atgagtttct
    16921 agatgtgaca aaagtgccac gggattttgg agggcaactc gattacaagt ttcattgagt
    16981 gtcataatga caaatattgg tttattctaa cataacgaaa taacaacttc aggtaaagat
    17041 acatgaattt tttcaaatgt ttatttatca tataatctca atgtcacaaa atcgttgata
    17101 attttcgtct gtgacttgtt tcaataatct ggttttcata aaatcatttc caacgtattc
    17161 agaaatcaat aataaattta catcacatcc agactggaca cattcaatat tgtatcgttc
    17221 catgaacaaa tattctgcca gttttttgtt gtgagcatgt gtagaaagca ttaatgattg
    17281 tgcagaaatc agagggctga atagtccatt tgtgaacggt atatctgtga gcttggccga
    17341 gttgagtttg ttaccatgca tgaagagaat tttcttgtta ataactccaa acatgcagta
    17401 atatccacca aaaaattcaa tttccatagc tccaagtttg ggaggaacag agaaaagttc
    17461 catattcttt tgatcacttg ttgtgaccac agggttgtct gtcatttctt tgatccagta
    17521 tgaagtattg gacatgtgac ctcctccaaa ggcagccacg tgtctctgct ccatcttgaa
    17581 atgatcagac tccttctgtt ggcaatgcaa agagtgatct tctaacatga cgtagatact
    17641 ggcatctgtc tgagcaatgt ctctcactgg cgacttgagt tcagagcaat taggaacagc
    17701 aaaattacct cctttggatg cctcaccaca atggtaaatc aaaaatctat taaaaacgac
    17761 acaactcgaa aatgttccac acgatgagtg tgtcactgta tactgacaat atggatttcc
    17821 attactaaaa ttattaaaca attcaatttt tgaattcaat actgcaaaat tcttgttaaa
    17881 atctgcacca aacagttgtc caaaataaga gtgaccagct cccaaaatga tatttccatt
    17941 cacaataatg agcgtatgga accaaccaca tgaaatgtga tccactgtgt aaatatgatc
    18001 aaaatgagtg gaattgagaa attcttgtaa tgcattctgg tgattggaag aagaagatga
    18061 tgacgacgat gttaatcgtt cacgaatggc ttccttttct tgtttcatgg ctcgcaagat
    18121 ttcatcattc atgcacgtaa agagctcgac atcggtcgta ccgtgaaagg ttggagtgtt
    18181 tcccaatctt aatttgattc attttcgaat tattaataat tattataatt ctatcaatta
    18241 cttactgatt gtaattgttt tttccacagc cgtagatacc accatcggtt gctggattga
    18301 aagttattat tattgttgtt attgttgaaa caacaaatca tgcaaatata ttcattaaat
    18361 ataattcgaa tacatgagta tgattgaata taatgatcta cctactagca aatagagagt
    18421 gagatctacc aactgcaata acattaattt tgttcaagat cacttcggat tctgttggcg
    18481 ttaagccttt gatttgatga acttgaatcc attcaccacc actatcggag atggacttct
    18541 tttcaaatcc catttgagca ctatcattag atcctaattg attcgatcat cacgttgttc
    18601 aatgattgca aatagattat gatcaaaaaa gatcatcata ttgttgtgaa gatttgatat
    18661 aaaagcaaga tgaaataata atccacctcc atcgagctat aaggcttcca atgacatacc
    18721 cgaagtaaat aatttcgttc tcttatttcc attctctttc ataaactcgg ctcctcgaca
    18781 cgacgattgt gctaaacttc tcttcatgaa ttggattggt gtgtgatttg aagaataata
    18841 gcggttcgtt gtttgttctt ttttaggagt atgattgata gagtgttgtt cttgttcgtt
    18901 gtaactacta gagacttgtt caagatcgtg ttgagcttgt gaatctgacg agttactgcc
    18961 gaaaatacgg ttgaagagtg atttcattgt ttttgaggag tttgcacaga gagtttgtga
    19021 atttatgatt ggccagccaa ctgtcagaaa aaaaaacgaa ggttgccttt tttgtcatga
    19081 cagatgcttt ggttgcttat tcgagagtaa caggagcagc ctcatgaaga gtatgatgcc
    19141 aagagatgat tgccataatt ctgaatctag atgagaatgt ttttgataat gaggagatga
    19201 aatttgttgt ttaaggaatg aattaagggc ttcaaaactc ttgttgagaa catttaattg
    19261 ggtaaggttg atcatgagac tcattttgag cgaggaaaga actttatcaa tgaccaacgt
    19321 tcatcctgtc aactgtaagc tctctttcat tctccatcaa acacattgta tgttggagta
    19381 tattaaaaaa aattctctcc actctgtctt ccaagtagta atagtagttg tatggagaga
    19441 atgaatttag cactacacaa aagtagcact tcaaactctg tcataacttg gcgtctcaca
    19501 ttcattcttt tcatctcctt tctttgtttc tattctttac aattgacaac atttgtgagt
    19561 ggaacgagtc aagcagttaa aaaacacaag ttgaacaagg gtaacaaaca aatttccgaa
    19621 cctctacatg ttgcgaatat aaattcaaca attccatttg caatttcaga aaagaagaag
    19681 aaacattcgt catgttttca ttacagaaat agaatggcaa gtggattttg caagttgaga
    19741 ataaagatga atgagaagaa ggtagagaaa actttgagac gttggaaatc gttgcgtagt
    19801 cgagtgaaga aaattgagaa aaagttgagc aagtggagat tgttaaaatc gaaagcaaaa
    19861 aacagagtca gaaaaatggt tcgagtcatt catagaattt ccaaaaatgt gaaatgtcaa
    19921 caaaggaaga acagttgcaa acgtcgcatc cacagaaaga aaaaagcgct gaaaagagct
    19981 agcaagaaag ctaaacgagc gatgaaacat gtgaaaaggt tgaaacgtaa aatgaacaag
    20041 atgactcaac gaaagaagaa atcattcaca cgttatcaaa agtccatgtc acaccttctt
    20101 cgagtaatga aactttgtaa aaagagaatt caaagagtga ccacttgtaa ggaagaagga
    20161 aaaagaatgg cacaagctgt gaaacttcct aaaaaacttg tggatatttt gagagtattg
    20221 gatgtcaagt ttgcatgtct caagaagaaa acgaatcgat tggcttgtct ctcaaagaag
    20281 tgattgagtt caaagtttct aaaattgtca gctctaataa ggttgattcc aattaacctt
    20341 caaagcacgt ggttaacaaa cgattataaa attattaata attaaataaa tttattcctt
    20401 aacatctttt tctttaccct cttttgcttt cttctttaat cctccaaata attttcctaa
    20461 aattgatttc ttctttgatt tggttgttgg tgtttgcgag gacgatgata aggaagatac
    20521 cgaactggac aaggacgacg aagatgctga tggagtttga ggtgtcgata ttaaatttcc
    20581 agttgacatt gaagaacctg tcggagttga aatcaaacta agattcgaag aggcagatat
    20641 ggtggaatta cttcgactga gttcagacat ggaactcgaa gtgtgcatgt gtggagaatc
    20701 tcgttttgga gatttgagag ctctgaaaat tcttccagct cgaccactcg ttctcacgac
    20761 tgatttcgat cctttcgaca tgaattctct cttttcattc acttcttcga gagctttttc
    20821 aatttcaacg acccattcca ttttcacttc gagtgaagaa aagaaaattt ccttttcagt
    20881 tcttcgattc gtgtctgcat tggttaaaac catggtcaat cgattttgtc cacctccact
    20941 aatgtaagca tctaatagag agtatgcttt aacaattttt gaaacctttg tcttttgtct
    21001 cttcttttct ctaaataaaa tcaagtcatt gaagagatac attttccatt caattcgtgg
    21061 attgtcacca aagatgactt ctccttcacg aaccaatcgt cgatgaggtt gtaccaaatc
    21121 actcaaattc atgagtttag ataattgata gaccttaatt ctattattgg tttccttaat
    21181 tttggaattt tgtgtcgatg cagattcact cacagtttca atggcgctca ttaaatttga
    21241 ataatcgcca tgattttcag gtgtgttttt gaaaagattg gtcaataaga gtaaataacg
    21301 tggaattctt tgtacaggca tgatcatgaa agaaccaatt tctaaaccag ctgcttttgg
    21361 atgcattttg cgtttgtcaa gccacttgtc aaatcgagta tcatgttgtc gataatctct
    21421 aattttggtc atgcaacttt cataagaact gagataggaa gtataaattt tgaaaaatgg
    21481 tgaaattttg ataaacatgt caccaataat catgtcatag attttcgtag gatcatctct
    21541 ataaattttg aatcgttctt ccaatttgga aaggaaattc ttgttaaacg tcttgatcgt
    21601 gagtaaatca tgagggaaaa atgatttagc aatagatttg ggaacaagac gctctgattc
    21661 atcaggagtt ttcaccttat catgtggaaa atgattattc acaatcggat catagaacaa
    21721 atcccacaac acgtccaaat atttcacata ttttcgttca ctttctaaaa tttcaagaac
    21781 catgttaatt ctttccttaa ttttctttgc ttctttcaat tctctttcgt gttcatccaa
    21841 taattcgtct tcttcattgt caacatcttg gtgatctgat aattcttcat ctaaatcttc
    21901 aacactcgat cgtttttgat atgaggtcga tttgggtcga ttcttcttct ttttgtgtga
    21961 attggccata tgatcatgga ataagggttg atccatatga accacttccg agtaagttct
    22021 ttcatttccc tcctttgaca acactccaaa gactcgtttc tgtgaatctt catacgatgg
    22081 cacagattga ggagaaattt cagcagagtt cgttccagga gaatccaacg attgattctg
    22141 aattgcatcc aatgtaattt ttggaatggc aatttgtgga acatattttg gaggtgttgt
    22201 actcaaatct tcagaatctg tatccgagat ggtttgatcg ttggtcgaag gaacagtcaa
    22261 ttgagaggaa attgcagaat ctaattgatc gtttcgatca gaatgatgat tgattcgagt
    22321 gggtggagtg gttggtgtgt ccaaagatgc tgacatgttt gccagtgatt gattatttcc
    22381 tcttggagag agattacctt cctcagccat ggtatagtca gattcttgct cttcatcatt
    22441 gtacatttca gtggcatcgg ataaatctgt caaatcgcca taaggatcaa gatacacatt
    22501 gtcttttggt tttgtgacaa tttccttata tcccaaggtg tcagtatttc tcaatttttg
    22561 aacaatggtc ttactcttct caccggtaat ggcagaggca atttcagcaa ttcttgaaat
    22621 ttctgattgt aaatagggat tgttgtcata tttgaaaaat ttgagacttt tcaattcttt
    22681 catatcttca ggaagagtca ttaaacaatt ttcagaaata ttcaactctt caattttttc
    22741 caaatgacta atggttgtag gtaagctcaa taatacattt ccactgaggt ccatcttttc
    22801 tatagatttc atttccacaa tttgttgagg tataaattca aacttgtttt gactaatgtt
    22861 aattttacga agaggtaact gtgctaaatc aatgggtagc tcatacagct gatttccatg
    22921 aagatctaaa tcagtaacgt ttttaaatgt ttcagaaaac caagaaggta aggttgccaa
    22981 gttattattt gcaactcgta aggatgtcac atgtttgcaa tcaatagcag catatggaat
    23041 ggtatctaaa tccaaaccag agatgtccaa tgttgaagat ttgtttcgaa tacattcatc
    23101 aatgagtttg tgaacttgac ttcttttttg aattggtttt gcattcaagt tgaggaatgc
    23161 agaatttctt cggtctcttc tctgatgagg tgcttgttga ttcttattgc ctgtggaagt
    23221 gttttgatct ccttgtagtt tcgtggggaa gacagaagta atggattgag actttttgtg
    23281 gaaatgattg gtacttgaag tgagaactga aggagtagat tccatcgaag aggacaaaac
    23341 attactgctc gtggagggca tgttgagatg aagaccatca tcctctccat tctttgcttg
    23401 atgagaatct ccaacaatgc tggacatggc attggatgtt tgtgattctt ctaaggttgg
    23461 atgtgtctct tcaagatggt gatgattatt tgttaaaatg gcatgatcat cgtgttgagt
    23521 gtgttcagtg agaacagttg aagaatggtc gtcctgtggt tcattctgtg aaattgataa
    23581 atgttccaaa tcttgaccat caagttcttc ttcatccgaa tgtgcttctt cataatattc
    23641 ttcttcttct tcttcgtcat agagttgacg taaaatatcc gaagtcgatg gaaccatcac
    23701 actcgaacca gcagcattct tatgtctgct actcacatat aataaatcat ctcttcgata
    23761 taaaaatcct cgaatgaaac cttgtaagag agacacttga tcgactcgtt cttggaaata
    23821 ggatgctcgt tctttgagtg catggaattt tctttgacat ttcaatgatt gaagacgagc
    23881 ttgaagaagg aatactcgtt gccaatcact ccagtagttg tgttgagaaa gtgttccttt
    23941 gagaatactt tgaacttgtg aaagagcgta catggtgtgg cgagattgaa ttcgatcatg
    24001 actgccacgt aggagcgatt gtaaggtcac aaattgtgtc aacatcttgt ttgattggat
    24061 ttgagaagaa tggtgtcgtc gaaggaggca ttgcatggaa acaatatgtt caagagattg
    24121 cttgaattgt tgacgagatt gagtagaaat gaagcatgcg cgcacacatt gaacgagtgt
    24181 ttggagtttg gaatgatgat ctcgttgttg tttcgcacgg aatgcagatt gtatggtatg
    24241 aatggcttga agtgagacaa gtaaatgttt agagctcatt tcttgtcttg ctcttgattg
    24301 aagttgagta atttggtcca tttggtgttg tttttcaatt cgtaattttg tggatcttgc
    24361 caatgattgc atcattgaaa tgtcttgcaa ttctcgagtc atgagtattc tgcaatgggt
    24421 agacattaac ttggatgtca attttgataa ttgtgacaca caatgagtca actctgtttg
    24481 agcaatgtat cttcttgcga gtgcttgaat gagatcgatg gattctttgc tcctacgttg
    24541 tgaacgtctt tcttgaattc cacgaatcat tgcttgtgcc attcgagtgg tagaattgca
    24601 tgttcgttgt tcttgttgca gcacatggct tcgaatcagt gcttgaattt gaacaaggtc
    24661 tctcaattcc aagttcaatt gttggcgtga gagatgggct ctaatcagag aacttaatac
    24721 tcgtgctcga ttcaattttt gcatttgatt gtgtttgttt ttgaagcatc tcattagaca
    24781 ttgcaaagtg acaagtcttt gaagagattg ttgtaattgt ttttgtgtca atacactctt
    24841 gcctcttgct tgaacacatt ctacagcctt catatttgca ttcatagttt tagaacacaa
    24901 ataatgtctt accatagctt gaacagtgat ggttctttca cgactcttgt tgacatgctt
    24961 ctcttgaacg catctacggc cattgcattg taaatgtgtg acaaatgtga gagccttgac
    25021 ggaattgtga cgactttgca tggctctgta ctgggattga attgctgtgg acagttcatg
    25081 ttgaccttgt aaatactttc ttgcaacaag tccgtgcaac aaagattgca aggaaattac
    25141 acgttgtaat tcatgtcttt gttgacgctt cacaacttgt gctcgaatga atgcttgtaa
    25201 ctgtgtggtg ctttccatga cttgtttcaa ttcattttcc ttaattaatt gtttctcttc
    25261 ttggagaatc tttcttccaa gacctcccat acataaagct tggcataatt ggattttcat
    25321 gatctgtgtc ttcaaattcc gttgttcaat gaaggcacga gagcgagatt gtaagagtgt
    25381 gagagaattc atgagattat taaattttct gttttcaatg tagcgtcttg aaagagtatt
    25441 caaaaagttc acacgtgtga aattactatg taattgtttt ctgttcaatt cagcccttga
    25501 tttggaagac agcatgctca agagtgacaa tttcgaatgc aaagaagacc gttcacgttt
    25561 ggcaacgatc aatgcctgga ttacttgcaa cttttggata tcatgctcaa catcttggcg
    25621 acactttttc gatctaacaa gagcttgaac ttgtgagact tgatccatca agtttccgag
    25681 tttgtttcta ttcttcatgt ctaagaatct tctaccaagt gcttgcaatg gaacaatgga
    25741 cttgtggata caattttcga attcctttct ctgagatatt cctctatagc atgcaccaat
    25801 tactgtcgaa ttgaatttgc ttgcattgaa attcgaaaat accaaacgtt tctgattcat
    25861 agcttgaatg agagaggcta ctatggtttg ctcctgttgc attttaccgg tcgcttcttt
    25921 tgcaagaatg gctcgaatca aagattgaag agcaaggact tgttttcttg cacggttaaa
    25981 atcttgacga tccaatctag atttcacaca agcagtcaat ttcacaatct tctcgtgttg
    26041 ttcttgctga gtatttcgta caatctttcc aatgatccat gattgcaact tggcaagact
    26101 ctccttagat tcttgaatcg attgtcgttg taaaagtcca cgacatgctt gttggaacat
    26161 tgaaatggcc tctttttgag ccaaaaactt ttcatattct cgctttgcat gatagagagc
    26221 atcaatagtc aatgcacttt tcgcttgttc ttcaatatta tttcttttca acttggcttc
    26281 gcaagcacat tgaagtaaaa taatatggtt tcgcaattgt gaaaaatgat tcacttgttg
    26341 ttgacgcaat aggagagctt gaattttcaa tgtagaatct aaatattgta catgtttctt
    26401 ttcagcaaga gctgctcgaa aaagtgattg caacatgtga atatcctcca tactttgatg
    26461 gaactttttt tcttgcaatg attgttttgc aagcgattgt acgcgtgtgg tggcatttaa
    26521 aactttgtga attttcaatt cctcaattcg tctcttggcc aaagcttcaa ttttttccac
    26581 attttccaat tccttactca attgttttcg agtcaatcgt tcacgtaatt gagcttgaca
    26641 tttcacaata ttttcaagag catttctcat ttccaatgtc gcttgtttgg ttttcatcat
    26701 gttttgaata cgaatgacct tttcttcttg ttttgttttt tgaacggttt caaacttgga
    26761 tctccatgca gcctgaatgg tattcacaga actctgtgaa tgatcgaaac tttttttagc
    26821 tttcaatctt cgagcccatg attgaatgat tacaagttgt ctcttactag tgaccattgc
    26881 atttcgaacc gtttttgatt gagaccatgc ttttaacatg gaaattgctt ttcggtgtgt
    26941 gtttcgttcc atgacaccat tgcacaatgc ttgaagaatt tcaatcgagt tcaattgctt
    27001 gtttatgagc tcgagttcct cttctttcgt cggttgctct tgttggatcg gagttgataa
    27061 agtcgtatcg atggcattat gtgaagcgac atcattgttg tttgaatcaa tgatcttttg
    27121 tgtgcttggg ttgttgttgt tgtttgaacc ctcttgttga tgattctcat tttgtgtgcc
    27181 cgttgattgt tggtgcaaca cttgttgttg gtcgttttgg ttggacaaat tttccgttat
    27241 cttgtcatcc atgtcatttc ttagaggctc ttctttttga gagtctttct tactagtagt
    27301 atgatcatca atggttgttg ttttagtaga tttgctagtt ttcttgttgt cagaggaggt
    27361 ggttggttgt ttgttcttat cgttatccga agattgtttg ttttccttgg atgaagaaga
    27421 tgactttaag aagaaccaaa cggctccaat acttgcaata acaatggtca acagtaagta
    27481 gagaagaggt gccatcgtgt tgttttctca aatgtaatta ttattattga tgatgacaat
    27541 tattttggca agtagttctg aatagtgttg tcgtaaattc gtgtgatgat gtaaaattta
    27601 acagaagctt cgatgatgac gaaatgagac gaaattaagc attccgaaag ttgcaattgc
    27661 caatatctgc gacttgtcta ttctcctgcc aaacgtcaaa gcaatcgaac ggatagtgtt
    27721 tgactcgttt tttttgtttc aacgcttgac aagatgactc ccaaggacca ttccagttgt
    27781 tcatcaactt gttcatctca agtgctacag aattgcactt ccctatctca aaaaatgatt
    27841 ccatacaaaa agcactcgtt ggaaaaggct gcacatgtgg taatcgaggg cattcatgac
    27901 ccgattgttc aacaaagtcc tctctcgtat cgtgtagtat catcattctc ggatgaaaat
    27961 acagaaatac aaggagagga gctacaaatg gtgttgaaag tggagccaaa agcatcttcc
    28021 aatcaccatc atcataacga tccattcaaa attcaagact tttcaacaaa ggaacaagaa
    28081 ccacattccg ctgtaccatg gtacagttct aaattatgtc ggacgggttt tgaaattatc
    28141 atttattttg ttttatatgc caaagtgcat acaagagtac gagtgaagag tgcagtggtt
    28201 aagactggaa gtgaacaacg attggcacat ttgagaaaca atgttaccaa attttcagtg
    28261 atggatattg aacaaattgt tgccgagttg gaattgcaag atgaagcaaa gaagttacaa
    28321 gatcatttgg ctgtgagtgt ttttatttaa taatggacat agagaaattt taccttatga
    28381 aactagaatc ttcgaaaaag caacgaagat gcactgtctt gtatggtggc atcagtagat
    28441 gaatggctga gaacatttgg ccgagctttt gtttctgaaa ccaatattga taaaccaagt
    28501 gaaaagcgaa ttgaaaaaca aagaaaaccc aaaagcaaaa aatctattga aaaaggcgaa
    28561 aaaccagtga acaaaacaac agacaaaact ccaactgaac ccccacctgt gacaacaagt
    28621 gaaaataaca gtgacactat tgcaaatacc attccagaga ccaaagagga aacgaaaacg
    28681 atttggcaac gattattgca aactattgaa aatatggaag agaaatctac acttgaacca
    28741 ccacggcaag aaattctaga acggcctaat tatcaatata attccatcaa attgttgatc
    28801 gacactaagg aacatggaaa gttattctcc actgaacatt tattttcaca aagcattttt
    28861 caaaaatcat gtacgaacgt cacaagtttt tcaaaagctc tattgaaaag aattctccac
    28921 aaatcagtat atgtgaaaca aaataatacg atatacattt ggggtggatt aacagacaat
    28981 ggagtaacaa atgagttgat tacattagat ttggacaaaa tgaacctctc tcccaaacga
    29041 caggaatcta aaatatctga acgaatattt catacttttg attttgtggt tcattcaaac
    29101 gtatttgtcg tcattggagg catagacaag agaggaaata ttctttcagg taagtgatgg
    29161 gtcgtaattt ggtatattta tgaaatacca ctattcgtga tacaatttga caagatatca
    29221 atattgctgg aaccaatttt gcatggaaag actataacgg gttcattccc aagctatgtg
    29281 gtcacgctac tgcttcaact tttcacgaaa tttatatttt cggcggtttt aatggagatc
    29341 ttcaacaata ctcaaacgat ttttactgtt ttgatttgtt ctcgaaagag atacggcttg
    29401 tcatgagcaa gtgtcctatt gaacccagag ccggctcaag tatggcagtc attgaaaaca
    29461 atatttatat ttttggaggt cactcaaaca gtagaatttt ctcagacctc tacagattca
    29521 atattaccag caagacactt ttcaaagtca gcagtattga ttcttgggtt gtcattcctc
    29581 gccttacaat gtcttctctg tacagtaacg ggggcgcctt gctattattt ggaggatgga
    29641 atggatctga atggaatacg acattatttg aggctgattc aaaaaatctg agatggcaaa
    29701 tagccacacg aaactttgac tcaatatttg acacatttac tccattttgt tcagccactt
    29761 ccatagcagg caaattaatg ttacttggag gaattccaaa ccaaattccc ttcgtctcat
    29821 ttcaagacac acttctaaga tttgtttgtt gcaaagagcc tcttgaagct cgagacaact
    29881 ctgctctcat tgctccatca tttagaacgc ttcatcaaaa acgtacaaag gatgatctcg
    29941 acttgtgtcg attttatttg gaatggtata acacaggagc ccctgaagag tgtgatgtga
    30001 ccatcctcat taatcaatta gatgagaacg ctgaacaaga aaagttttat ggacacaaat
    30061 taatgttagc gaggtcttca gtgttgaaga agaaaatttt tgcattggac atgtttgaac
    30121 aacatgaaac tgagagagct caagacatca tgaatgattt cttaaattca tctgaggcat
    30181 ctctaaaaca tggccatcct gttgcaattt tattggatga tttaccaatc caaaatatta
    30241 cgaatttgag gacgagtttt aagtgtatca tgcaatatct gtattcaggg atgtttgaga
    30301 cgaaatattt gactaccagc gattttgaag atatttatat tttggcatgt tatttggaat
    30361 tgccattgct gaagaaagcg ctatgtgccg atgtgtttac attttctgac atgaattcgc
    30421 actgccttct tgtctacctc gctcaaacca tgaaaacatt cctcactttg gaggatgaag
    30481 tgattgaaaa tattaatgac tatgttcaac acaaaataga tcaaaatcct gtgcctattg
    30541 gaatggttcg tttggtggca ccaacctctc ttgatttgga tgtggcctcg tatcgaagtg
    30601 tcctcgtaca caagtggatc ctaacaaaac gaagcaagta tttccattct gttttcgaaa
    30661 tgaatttctt agagtccaaa actcgagtca tgattttcga acaaaacacc attcgtagcg
    30721 ttcttaccat ccttaattat atttatacct tgtacttgag ctctgtggat atggatcaaa
    30781 gcaatgctgt agaaatttac atgtcaagtt ttcaatttga acttggggag cttcatgaat
    30841 attcgaaaaa tgtcattcga gagcagcaaa atgtggacat tcctaccatg atacaacttc
    30901 ttgaaatttg tgatgtcgtt gacgataaac tcatgaaagg attttgcaag ttcaatattg
    30961 ccaaacatta tgacgaaatt atgaaaacag atccgtccat gctcgacaag tttgataggg
    31021 acgtacgctt agacattcaa aaacaatatt gcaattttat taagaaaaag tgagagaaat
    31081 ttgtgtgacc ttctgtgaac ttaactttag ggagattaaa ttctataatc gtttaaaaac
    31141 ccaaagattc atgaacaata aacacatagg tcgatcactg aagcagaagc cttttcgatt
    31201 tcagtgaatg attcacagaa tcttcatcca tccaatttac agaaacaaaa aataatactc
    31261 atctctcaca aggtacgtcc acggtttgtt cggagcgata catacatggt tcattccatt
    31321 gtttcatcaa tcttggatta aaaattgggg ttctacttgt aaatacgacg tttcatacaa
    31381 aatgggtgct attgttgaat gtcgtttgtg atccttattg ttgtttttat atcaaaccga
    31441 cactgttttt attattgttc ataacgtgat gatccgtcat catggaataa ttccaactcc
    31501 ccaccacaca gaatgccaaa gaagattgaa aagtatcaat tgggtaaaac cctcggtaga
    31561 ggtaccttct ctaaagtcaa attagctgtg gatacaacag ataactctca ctgggcgatc
    31621 aaaatcattg atagaaagat ggtcaagcaa gaaaacatgg aggctcagct caagagagaa
    31681 attgccatca tgaaaatcct caaacataaa cacgtggtac aattgagaga ggttcttcag
    31741 agctctaaac atatttacat tgtattggaa ttgattaccg gaggtgaatt gtttgacaga
    31801 attggtatgt tgtaattatc gtttgtggtg ctcgataaca attgcttttg aaattcctat
    31861 caacattgtg atgattttac tccgaattgc tacaatgata ctgatctcgg ctcaaatcat
    31921 cctttcttgc acaattacga tttattaata atgacataat attatttcat acgaacataa
    31981 aattacacca caaaccttcc gtacaaacaa ataacaacaa cagttgaggc aaaacgattc
    32041 gacgagaata cagcaagaaa atacttccaa caattgattt cgggaattgc atattgccac
    32101 tctcaaggaa ttgctcacag agatttgaag cccgaaaatt tgttgttgga cgcagaagat
    32161 atcttgaaaa ttagcgactt tggtttatct gcactgtctg gaaccgacgg acaaagtaag
    32221 ctcctcatga ctacatgtgg tacaccaaac tatgttggta agtattgtgg ctctagaaca
    32281 ttttgacacg tatttattgg atactttgtg aaaaccctta catgaatcat cattaaaatt
    32341 caacaacgca gctcctgaag tgttgaagga aaaaggatat gatggcaaga aggcagatgt
    32401 ttggtcttgt ggtgtaattt tatatgtcat gttggctggt tatttgccat ttgaggatga
    32461 aacaatgaag ggtctgtttg ccaagattga attaggtaaa ttctcatacc cacctcattt
    32521 tactccagct caaactgatc tcattagcaa aatgcttgta gtagatcctg ataagagaat
    32581 taccattgac caagtcatgg atcacaagtg gttcaaggtt gactttaaga tggacaagac
    32641 tacttccaag attagcttga ctgacaagga aattgacgcc tctgttaagt ctactgcaga
    32701 tgcaactgag gttcaacctt ccacaactcc tcaacctact caatttaagg caggtacttt
    32761 gaacgccttc gacttggctt ccatgttgat gatgggttcc ataaatcctc tcatgtcctc
    32821 cgatgcatcc gtcaaaatca agagacaaac cagatttatg gctaaaggaa gcaagtccca
    32881 agcacaaaca gctatcgtcc ataccttaga tcaattgaag gccaaaccaa caactaaggg
    32941 agacgatgaa atcaagtgta tggctactgt gaatcagtct gtgatcacct tcagcgttaa
    33001 gattgaagaa accagcggtg gattctcagt tgtcgaagta agaagaggaa aaggtaatat
    33061 tcttgactac aacgcattct atcgtttgct tgtcacacaa ttaggagatt tggttgtttc
    33121 taaggaaatt actaacaaat aaactgtact ttgttcaact ctgggtaagc attggtattt
    33181 catggaccgt actcgcgagt ttgatgcaaa ctaaaattac aaaattttta ttgtgtgttg
    33241 attgtcaaaa atactcaggc attcatgttg ccaggttaga gtagaaatac ggtatgcaaa
    33301 acttaattcc tcaaagtcac agtgtcaata aaaatacaaa taaaactaaa agtgagaaat
    33361 tttagaaaaa gaggaccttc cttgctcagt aggtgtcaaa ggagttgtgc atgaatctga
    33421 taatctaatg tctgtcgagc ttacagagct tgttcttcct ctcaaaaagg catcactgtc
    33481 gaatagtgga tcataactgg ttgcactatt ttgtccagta ccaacaggat tcagaggagt
    33541 gcttcgaagt gcttccaaaa ttctctggtt cgtctctctt tgttcctgtt tggaaatgtt
    33601 aaattgatcg ttattgaatg gatcctgcaa actactgtta ctatcacgga acaagctatt
    33661 gatgggtgga actgtgttag ttagtgaaaa atttctattg ttgtgtggag acgatgtttg
    33721 gaaaatgtca gaagtcgagg atgaaacaga cgaagttgaa gtacgttgtt gagtattaat
    33781 aaaaggagac aagtaaggtg aggatgacaa ggaattgaat gaaagatcat tgtgagatgt
    33841 gctcattaac attccaacat ctccatcctc atcatccata atgtgatctg atgaaaatga
    33901 gaaaattgat ccactcatgg tgcttctcag agatggaggt tgttgttgtg aagcgctagt
    33961 tgcattggca tttggcagca tgttgttgtt gttaccgctt aattgccctc ctgaattatt
    34021 gttgtttcca gagttattgt gttgaattgg tgtggagact gttggtgttt gtggacttgg
    34081 aaatccaaaa gaacctgtct ttaaaggtga cacttgtccc atattattgt taccattatt
    34141 gttgttattc atccaatttg tattcaaatc tctcataatg ggtgatgtgt gttgagagga
    34201 cgttgcgttg ctgtcgaagt agaaagagat cttggttgtg gtaactgttt tcgagcttgt
    34261 ttcaacaatg aaatgtgtct tgattttgat gttaaatctc cattgggtga cagttcattg
    34321 gaatttggat ccatcaatcc gtctgcattg gttgttgtga tctggacatg ttgcatgttc
    34381 attggttgtt gttgttgttg ctgatggaat tgttgttgtt gagcaaggta atgagatgcc
    34441 atctcatgac tcatcatgtg attcatttct ccagcatttg aatccatcat gacattttca
    34501 ttctcatcca ttggtgctac tccatatgga agtgttgtat tgttattatt catcatgaat
    34561 gcattgttgc cattgacagg ataattttga gtgggtgtca aaaatcctga tttcagagca
    34621 accgaatctc ggtgtgaaac tgcaaaacgt ctctctgaaa attcttgaga aaaaggtgaa
    34681 ttgagttgag gagagtggtg ttgttgttgt tgctgttgat gtggatcaat gatcatgatt
    34741 ggaatgtttc cattattgat cgttgcatag gattgcatca gttcagtatc tgtgaatctt
    34801 gtgttgacat gttgtttaag cattgctgtt ggatcgatca tgtgttgatt tggttgttgt
    34861 tgttgtggca tggatcgttg tcccatggtc atcattgaag aagaattcca tccattgttg
    34921 ttattaagat ttggaatgtt tgaattgtga atcatgttgt tggatggtgt gggagaaatg
    34981 agttcaccat gagttggttt ctttcttctt gccatggcac tcagtgcagc acttgcagag
    35041 agatgggatg tcacatgaac tggataaata ggcacaaagt ttgctccatt ttgggcatga
    35101 tgattattgg atggattcat ttgtgcagat gattgggcca cactttcggc acatgatgaa
    35161 atggttggag aggaatcttc ttgtgacgcc gaattcatca tcatcatcat catgacagct
    35221 gtcatgtctt gtgaggaggc atttggattg ttagacatga tttgtttgtt ggcttgcaga
    35281 attgccatct cgcatgtcat gtttggattt tcttcgagaa ttgatcttgc tcttagtaag
    35341 ctttcaatca tttctcgttg ttgagcggat tgttgtgatg cttcaacatt ttgaagagag
    35401 gctatgtgtg catctagttg ttggaatttt cgatctgtac acaattgttt gcgcgaaatt
    35461 aaaagtttcc atttttgaag aaagtcaaat gtaaagtcgt gtcatcgtca caattggaca
    35521 aaacgaatgt gatcacaagg tgatgatgat gaaggtgaat taacaagagt gtattcatat
    35581 tatgttgtgg ccatacgatt ataatcaatc aatagggtaa ttcacacaaa tgtgcaaaat
    35641 ggaagataaa gcattattga gcgaaatcaa aattatcgtt gaagaataca tgaaaccatc
    35701 caagacgatc ataacaataa taattcgtat taaatgatag tgatgatgat aaacttacac
    35761 ggccatcttt caatattgtg ttttctgcaa atatttctta aactgctttc actcactcct
    35821 agttttttgc ttgcttcttt catgggaagc gcatagagac ttttcaaatc ctctctacga
    35881 acatattctg agagtgacat ttgtgtgttc agcgctgttt gtgtacgtgt tgataatttt
    35941 cagtttgtga gaaacgggag aagaagattg tgtgacaatt tcttaaaaaa cgagaatcgg
    36001 gtcaatcaca aagggaagat gtgaggaaat gataggattg caatgttgaa gtctaactga
    36061 ctgctgttgt tgttgccttg ccagagataa tttgtctttg actgtcaaat aggcaaaaag
    36121 aaggatcaag tgtcagtggt cgtcgaaaat tttttgtggt gagaacgctg ccaatgctga
    36181 tctgttgttg attggaatat tttgagatca gcagttgcgg atatggtgta ttttcacaca
    36241 acggtgatcg tcgtcatcat catcatcatg ataacaaaca gcggtgattc gtgatgatga
    36301 atattcacgc acagttgtcc aaagtgaaga aaaaggaaat tggtcgtacg ttcatgaatt
    36361 tcgaatccac aatacaggat gatgattcgt gatgatttga aaatgagagt cagataacac
    36421 gcacccgcag tagttcattc gttgacaaaa gaattgatcg aattacagtt gattacccca
    36481 tgtacttacc aacaatccat gtggtggtag aggagtcgac gagcgtgtgt gaattggttt
    36541 tgcttcaagt taattctagc acaaccacta acgagaagtc ccggccgtga gggtgtgtct
    36601 gtgttcaggg agggtgagcc agatagaaaa agcttcgtag gcaaccagcc tatacccaac
    36661 cattcttggc gacgttgacg aactcaagtg tcatcacgaa aataaacatc tccaaccaaa
    36721 aaaaatgcct acagcaaaca aaacgttctg gcagaagctg agtgatcaac acaaccacaa
    36781 tgctcccgat attcgttcaa ctgcttcaat aatgccgtca gtaaagaaaa gagtttattt
    36841 tgaagatcaa ccgttcatgg ttgaaaatat tacaccagct actaatgtta gttatgaaga
    36901 gtgctattcc gaactgaaat acgtttgcag aggtataaat cggaacaatt attctaaatt
    36961 attaacagga aaacaaattt ataattgcga ttatgacata attggcgtta ttcgagacga
    37021 actcacctta gaatcagcat gttgttcaaa atattgtagt atttttcaaa atcagtgtcg
    37081 tcaatgtagt gaattggaaa aacacctagt ttcaatcatg gaaaataggc atgatatatt
    37141 tgaaatgcta ttgaaaggaa ttttaccaca acccaagcaa ttaatatcat ttccattatt
    37201 gatgtatgag ttattgtgta aacttgtgcc atttatacca gtcagccaag atgaacacaa
    37261 acttttaaca gtgtttagaa aagctcaaac ttcatacaat gaagcattgt cgacacaata
    37321 caacaacaaa caaattacga acaatgaaca ccgtgataca caagctttga aggttccaag
    37381 gtcaagcttt actccattct tagagacatt ttttggatcc tttatattca atcagttgca
    37441 aaattataca aagaatccat ttcatcacaa atattcagag gttgaaagaa gatattgggt
    37501 tgtgatgaaa tattattgtg gaaaacaatt tttcatcaga atgggaggag agcgcaatca
    37561 aaatattgaa cggaataatt ttaatcattt aaaatataat ctaattatac caagttggaa
    37621 tactgttaaa caatggacac ctgctggttg ttatggtatg attcccgaca tcacacttac
    37681 cctaaagaac atgttactgc ctgactcttg taaagataca tgtatctcgt ttgatggaat
    37741 gaaagtgttt aaacattttg atgttttggg agatcaaatt gttggaagtg aaaaatattg
    37801 ttacactgtt gaagacgtga aacaatttgg tgttaaacat ctaatagacc aaatgatttt
    37861 attttctatt aatgccatcg ataattcatg gcatttaccg ctgggttggt ttggagttag
    37921 ttctgaaaca gacgtacttg aatttgtcac tagcaaaata ctttatttca aagagttgct
    37981 ccaagaatct gtaacaattg tgtgtggatg ttctgatgca gaaattgatg cacatgctgt
    38041 gcaaacaatt attagaaaaa aacacaaaga cttcattttc gtcaatgatt acgttcacaa
    38101 tttcaaaaat caacgaaatg tattatttaa tggaacaata ttgcacgaga aaatctcaat
    38161 gcagaccata atttattaca tgatacaaca taggacattg tatcgattac tcgacagaga
    38221 agaagttgat cctacggata ttatgaattt gaaatcatgt ctaaatttaa cagaacgacc
    38281 tgtattgcaa gaattacgta aaattggcac tatagaggca aatagtgttg ctggttacct
    38341 tgaattaatt cgtgatattt atgactgcat taatgataac agtccggata taattgatat
    38401 tttgagtgaa agcaaaacaa ttttcgaaaa attacccaat tatcccaaaa aaacgaagaa
    38461 aatatgtgtt cacacacttg aaggatttct tgcattagcg tctcggtttc caaatttcaa
    38521 acccagttgc attacaacaa attatgaaga gctactcttt tcaataattc gaggaatgtt
    38581 tcccaagcca acaaccaaac aattttgcca aagcgcacta ttttcattct atatattttt
    38641 aatattacat tccactgacg atgttcgtgg gttctcactc ccagatattc cattaactga
    38701 tcattatttt ggtatgaaat tggttatcaa gattttacca actcttcctg gtcgaattgt
    38761 acttgataga aatgtcaaga aaaaaacttg caaagaatta caaattatta atcaaaacgt
    38821 agccacttac tcaagaaaaa ctacgttgag ggctgaagtg tgtgctccta aatgtatata
    38881 tttatgctgc cctgtttctg gatgtaaaaa acaaaaacca tatattatca aagggtcttt
    38941 tacaaatcat ttgaaagcta aacatcaatt ttcagacgaa gaagcagaag caacagttgc
    39001 tcaattagaa tgtttgcaat tttctgctca attagaaaaa gatgttgctt ttaggaaaca
    39061 aagttgcaaa aacaatgaga atattattgt acaacacaaa ccaccttacc tgatttcaaa
    39121 attcaaaaac aggttgacta ttcaatataa ttttgcacct cttaaatcaa ttcccacgcc
    39181 tcactgtatc aatcaagaga caagacgacc attgaacttc tttgtgctag atttagaaac
    39241 aacaggattt tctccaaaat gcaactccat aattcaattt gcaatgttat cattatttag
    39301 taatgaatta cattccatat ttgtatcccc tagtggtgtg tggagttcta ttgcattaca
    39361 aatgcacgaa actaaatttc agattttgga tgaaagtgaa acattgcaaa acatgattcc
    39421 taaaatttgt aattatttga ctaggaatga cactgctgat gtgatgttgt tggttcattc
    39481 aactggtttg gacaaggctt tctttagtgc tgcaattgca ccacttaaac tccgatcaac
    39541 aatttactat tgttctacta tgcaaaaaaa cttgcttgga aaaaagggat tagaaaacca
    39601 ctttagagaa aaagtatgtg actctcttcc cggaatagca cataatgccg ttgtggatgt
    39661 gcttatgttg tatgatttgc tgttgtcgaa gtttgggaac gatcaagaaa ttgtgaaggc
    39721 catcggaaaa gcagaatgta caacaataga cgactaggaa ttccactgat ggtttgttca
    39781 gttcgatgaa ttgttttctc tgtttcctac tctggtttgc gtgttgtttt gttgaagtga
    39841 agaaacttgc tgatgtggtt gtgttgatca ctcagcttct gccagaacgt tttgtttgct
    39901 gtaggcattt tttttggttg gagatgttta ttttcgtgat gacacttgag ttcgtcaacg
    39961 tcgccaagaa tggttgggta taggctggtt gcctacgctt tggctcaccc tccctgtctg
    40021 tgtttttttg ttcggctttt tgtttgtcaa ctggcagaac tgttggaagg ggaaaggtaa
    40081 cgattgacta gcagacattt acacgcacta gaatccacta gctcttcaac gcgcacaata
    40141 ttggcctttg atcatttgaa aagagagagg ctgaatattc gggacagcca atccgtccga
    40201 tccgctcaag attgatgttt ggaaatatct tgaagagctt gtggttgcct cagtcctggc
    40261 aatgttgttt gtttcctcgt ggaaccttaa tcatcatcat ccatacattt ttttactagt
    40321 aattcataca ttcgtttatt acgtccatca actattgaat gagcgaagga cactggccat
    40381 atgaaaatgc acaaacatca tatggaatat agccttgtta tttctattat ttggacatga
    40441 tcattagggc tcattgagga cagtaaaatc catcacaatt aacccttccg aaatgggtgt
    40501 tctcaaatag ggaccgacca tctttttaaa agcatcatga agtggatcat agggataatg
    40561 gaaaggtctt cctacgaaat aatctcgatc tgcaacattc ttgaatgtca aaatataaat
    40621 ctgttccatg tgttgatcga aaccttctgg tgaattggga taacctccat ccatggcgag
    40681 aatgtaaggt tttccattgg taggaaggac acatcgatct ttgagtgaaa agtaagtttt
    40741 catgacgagg tctttctcaa cttgtgtgac gttttgggcg tatcggaaag caacaatgtg
    40801 tttcacatga ccactttcag ggttagctcc ccaaacaaca ttcattccaa tactggtagt
    40861 tacgaccatc aaaaggaagg aaagtccaag gagaaggaga gaatgttgca acattgagga
    40921 ataattcgtt ggcatggttt gttgtttctt gtcaatcttt ttttcttgtg gatagaaagg
    40981 tggaaagagt ctcaagtgaa atactattcg gagatgatcg tcaggttgga ggagttgaaa
    41041 aagagaaaag atttgttgaa atttcatctc cgtttgattc gtgtcgttca catggttgcc
    41101 ttgaagagaa gactagaaat gggcaaacaa ccttttgtga tgacatcgtg gtcaacaaca
    41161 cgaatgagga aagggtgtta ctggataact gtatgcattt gtttcgttcg tttgcatgaa
    41221 acgaacaccg atatgggaaa ttgtaggcca tatttgcgaa cttagaagga aggaatgaaa
    41281 aataaaaagg ctacagcact gcaggttccc aagttgtctc caacctcagt actgatgcag
    41341 ctcgacgatg cttaacttct caaatcggac gggatgaggt gcattcatcg tgatatggcc
    41401 gtagccatct aaaacacact tccattgttg ctaaagttaa acaagatgaa ttcaatcaaa
    41461 gaaatatcca aacatgctcg taaattgttt tatcaatgaa tatcaaaaac gagttgacac
    41521 caacgacaca atatacagag tagtagtggt ttatttcctc caagttttaa aacacactct
    41581 ttctgagatt tctctcactt tccaaataag cttttgctct tggatgtttc aatacatttt
    41641 ctctgagctt tggaatttga ggagcgaatt taacaggatc aattttggtg tagtaactca
    41701 agttactagc aaactcaaca aaatacaaat cagcccaagt gagtttacct ccaggaagca
    41761 aatatcctcc atttttctcc aattcagcat tcaacacctt aaagacactc gtcaacactc
    41821 cttcggtgag tctcttggtt tcttcctcct ttctgtcttc tggagcaagg aacgttgcat
    41881 atacaaattg attataagca tcttccaaag cagcaacata ttcctcagtg atggttgctt
    41941 ccactcgatc ggatgggtac aagtgacctt ctccttcctg agcaaagaaa cgagaaatgg
    42001 caatgctttg atagagagtc catttgtcat tgattttcac gaaaggtaac aatccgtaac
    42061 gagtggttgg ttgaaaatct ttccaatcct tatccgcaat tccaacaaac ttgtaaggaa
    42121 tattagcaac ctcggcgatc aatttaacaa gatcctttgg aaataatatg gatcagagaa
    42181 ggtgattgta tacagaaagt acttacaact cttccatagt gatcaaagta tacaatttca
    42241 tagaccattt tgatttcaaa gtgaatattt tgcttgtata gcttgcaatg aatgttttga
    42301 ttgttttttt gttattgttt gttattttgt tttgattcta gatgagctat ttattgtaat
    42361 cctgattggt gccaaattaa accgcacgaa tggtaatatt acgaacgcac ctatgagaca
    42421 tcatggataa tgagctcgta ctaacaggaa gatgtggttg taaactccat aatactattg
    42481 aacgttcaat ttggttcgca tgtattaaca tcctcaaaaa acctcccgca ctttacgcct
    42541 ttatttaaac caacaatttg caagcaaaca cttcatgaag ccagggaaag gacctaacac
    42601 aacgtgctcc attgatatct ctgtcaacaa ttaagccaca tgatgtacaa tgaaacactt
    42661 agtatgacca accttatatc cacaacatgt gcaagtcttg gatgtatggc gccatggaaa
    42721 ttctataggt tggtgcagca gtctttgctt gaatctgtga tgtgaccaat tcagcatgtt
    42781 tcttgctgtc ttactgtgaa tactcctatc ttttgcaata actgacctct ggttgtgact
    42841 atttcgaatg taacttgtta tacgcgtaac atacccagtg tttgcaatgg ggaatgaaat
    42901 aatcttttct gtctttcttc gttaatcata aacttgtcaa taattccttt ctttaaatgc
    42961 tgtcaattcg aagataacat tcgttttagt aattcaacaa gttgctgttg accgtattga
    43021 acattgtgat cattcaacca gcttggtttg aaatacttgt aagcaatggg agtgctatta
    43081 ttgtcataag aatcctttct gttctgatcc ctaactgtat acatggaatt taaaagttgt
    43141 tgaaaataca tccttgtttt ggattgcttg tcttcaacgc tgtcagctag aatttcaatt
    43201 cctagctcca gatacatctt catcgaggag ggtaaatgta atggaatatt tgctgatttt
    43261 tctaaatgtg tcaaagtata aaggagtatt ttcccccaat ctctgtcgtc cattattatt
    43321 ttcaaacagt tcatttgaag gttgggccta tcttgacaaa tctgatgtga gcgtacaatg
    43381 agctctttgg cggcgaagtt gtgatcggcg tgtgaatagc cttgattgga actggaccaa
    43441 tcaacaacca gtaggttctt gcttgattgt acgagatgtt ttgtgtaatc aacatcacaa
    43501 caaacatgac ttttgatttc acaaataaat tatttgaaaa tattgaaata cttctttata
    43561 aacttacgtc aagtcggtga aaaatactat tgacatagct tgcttgttgt ctaatgattc
    43621 tctaagaaaa tatggacaac cgttcacttc aagtcgtttc aattttggta aatgttgcaa
    43681 ataacaaaat tccaaagcat ggttctcaat gactgagagt gattcaagcg tctcttgtac
    43741 ttgaaacgat tgtttaaatc cgtatcctgt tacatttgat cttccaatga gattcagttc
    43801 tttaagattt tttctctgaa ttccagcaaa ttgaatcaaa tgatcatttc ttaacaaagt
    43861 tgcttggtat tttacgtaaa tactcaagct ggtaacgttt gttataatag agatggttcc
    43921 aaattttcct ggttctgtcc aacacaagtg acacatgaaa tcattaaaag cgtcttctaa
    43981 tgtgaaacat gtaacctttt gattcaaaaa gaaaaagtcc tcaactgcca aaccgtcaaa
    44041 atcaattcgt cttgaattca agcagtattt aaaccaatgt ttacatacaa aacgaataga
    44101 ccaccacaca tcatacaacg agacgaaggt cagaattacg ttaagtgatc cattgtttga
    44161 aaataccgct tgcagttcgt actccgggaa gtgtttatca aatgaaacat aattcgattt
    44221 gggatccaga gcaagcacgt ttctgaatga gtttttttgg ccaagcagct gagagaacgt
    44281 gtatgtcatg tcgatttgtt ttgtgttgtt tttgaatcga aaatcagaat tacaaaaata
    44341 actttgagaa atccatatgt ggtaatttgt gagaccatga tggtgaaaca tacccgtcct
    44401 ttttactctt cgtcatcgaa ttgggtcttt ctctgagaac tagaagttgg atccttctga
    44461 taggagagag ttggatctcg taagaatgtt ctggcatcct caattttgtt ttgtgaaacc
    44521 aatcgtaata tcaaatcttt cacaagagta ttcacctttg catcaagatc agtaatttct
    44581 tcctccttct tttgatcggt tatcattcga gcaacatcaa acatgagttt tctcaaccct
    44641 gacttgaagt tcgtgttgag atgagaagca aactctttct gagtttttgt ttcctccaga
    44701 atggatttca cctgtttcag cagattttca gaaaatgcac caagaacatg tccgagtcga
    44761 tcattgaaag ccattaatcg ttgtttctct tcctctgtat tgagaatggg aatgagatcg
    44821 tcaataccac c
//
LOCUS       NW_025407826.1          4275 bp    DNA     linear   UNK 01-JAN-1980
DEFINITION  Naegleria lovaniensis strain ATCC 30569 chromosome Unknown tig004,
            whole genome shotgun sequence.
ACCESSION   NW_025407826
VERSION     NW_025407826.1.1
KEYWORDS    .
SOURCE      .
  ORGANISM  .
FEATURES             Location/Qualifiers
     CDS             complement(427..1344)
                     /locus_tag="C9374_011495"
                     /codon_start=1
                     /product="uncharacterized protein"
                     /protein_id="XP_044554664.1"
                     /db_xref="GeneID:68103949"
                     /translation="MATVEIVNDPEDEKPFGKNSKGFSGEFTQIDSHTFETIENARQQ
                     SKAILVDDRNEYFINLSDDRIQIYDMNHHPFKIIKTLKYPLSHCNCLRTVDSAVLCST
                     DHSYCLVLMYEGQYRMKLMKMSVSDGSLKWETVLNKHSHICKKFLTPVMDSRGIIYVG
                     ETTASQIYVICNETGQVLEKMGTGCRKPFKTSVKWFSQLSLDRDDHLVVFCYGRNDVP
                     LLKFFTRNLQYVKAIQLQVYLMGPIMHEPISNGYLFCGLDTLYFASREFNIISQKAMN
                     GSQYYNHFAFSNGVLLTFETYNNKLVCYK"
     gene            complement(<427..>1344)
                     /locus_tag="C9374_011495"
                     /db_xref="GeneID:68103949"
     mRNA            complement(<427..>1344)
                     /locus_tag="C9374_011495"
                     /product="uncharacterized protein"
                     /transcript_id="XM_044687156.1"
                     /db_xref="GeneID:68103949"
     LE              1530..1552
                     /Mismatches=8
                     /%_Identity="65.21739130434783"
                     /Motif="CCGTTGAAGCCAAATGAACAATT"
                     /annotation_group="LE: 1,530 -> 1,552"
     mismatch        1530
                     /Motif="CCGTTGAAGCCAAATGAACAATT"
                     /annotation_group="LE: 1,530 -> 1,552"
                     /label="C"
     mismatch        1532
                     /Motif="CCGTTGAAGCCAAATGAACAATT"
                     /annotation_group="LE: 1,530 -> 1,552"
                     /label="G"
     mismatch        1539
                     /Motif="CCGTTGAAGCCAAATGAACAATT"
                     /annotation_group="LE: 1,530 -> 1,552"
                     /label="C"
     mismatch        1541
                     /Motif="CCGTTGAAGCCAAATGAACAATT"
                     /annotation_group="LE: 1,530 -> 1,552"
                     /label="A"
     mismatch        1544..1545
                     /Motif="CCGTTGAAGCCAAATGAACAATT"
                     /annotation_group="LE: 1,530 -> 1,552"
                     /label="TG"
     mismatch        1547..1548
                     /Motif="CCGTTGAAGCCAAATGAACAATT"
                     /annotation_group="LE: 1,530 -> 1,552"
                     /label="AC"
     fz              2000..2275
                     /original_coord="NW_025407826.1:628081_628356:1"
                     /fz="1 19.49685534591195_234 326"
ORIGIN      
        1 aaaacgaatt tggatgcaaa ggagaagcga tgtcttgaaa ttttaaatcg atatctatca
       61 agtgaaaatt atggagagat gaacttttta atggggttac aatcgttgat gttcgaattg
      121 ttgaatgtca tgtttgacac aaagcaaatt actgtgtttc cttatttttg atccatctcg
      181 tgattcctgc tgatattgtt tcctcaaagg ttgatctttg tgacacatgc ggatgtacat
      241 ggactgaacc agctctaccg cgatagtttt ctgattcacc agcttttcaa tattcatgtt
      301 ggaattcttg tccaatgatg attgtagagt tatccatcga cataaacata ctcatattcc
      361 agcacgagtg aaaattgaac ttttgacatg ctgaacaaat gatcattctt ggccatgaaa
      421 tcttcattac ttgtaacaga ccaacttgtt gttatatgtt tcaaatgtta acaatactcc
      481 attcgaaaat gcaaagtgat tatagtactg agaaccattc atggcttttt gtgaaataat
      541 attgaactct ctggaagcaa agtacagcgt atcaaggcca caaaaaagat atccatttga
      601 aattggttcg tgcatgattg gtcccatcag atacacttgt aattggatgg ctttcacata
      661 ctgtaaattt cgtgtgaaaa atttgagaag gggaacgtca ttccttccat aacaaaaaac
      721 aaccaagtga tcatccctgt ccaaagataa ttgcgaaaac catttcacgg aggttttaaa
      781 tggttttcta caaccagttc ccatcttttc taaaacttga ccagtttcat tacatatcac
      841 ataaatttgt gatgctgttg tttctcctac ataaatgatt cctcgactat ccataactgg
      901 agtaagaaac tttttacaaa tatgagaatg cttgttcaat actgtttccc atttcaatga
      961 tccatcactg acgctcattt tcatcaattt cattcgatat tgaccttcat acattaaaac
     1021 aagacagtaa gagtgatcgg ttgagcataa cacggcactg tcaacagtcc taagacaatt
     1081 acaatggctg agtggatatt tcaatgtttt gattattttg aaaggatgat gattcatatc
     1141 ataaatttga attctatcat ccgacaagtt tataaaatat tcattccgat catcgacaag
     1201 aatggcttta gattgttgtc ttgcattttc tatcgtttca aacgtatgag aatcaatttg
     1261 agtgaattct ccagaaaatc ctttggaatt cttcccaaac ggtttttcat cttcaggatc
     1321 gttcacaatc tctactgtgg ccattttttt tcgcgataga tttctttaca aaattaaaaa
     1381 gtcacacgcg ttaaaaataa tgaacaacaa caacacttac tcggagatca caccatactc
     1441 catcaatgat aacaatgatt gaactctata cattgtcaaa cacaaaccga tcattaataa
     1501 caacaataat ggataatgac aatttatcta ccttgaagtc gaactataaa ttgactcatc
     1561 atcatcttcg atgtcagtat tgttatgatt tgtttctttt tctttgagga agatgcgagc
     1621 gattccacaa agctctcttg ttatgaacat ttgtttgaca tcatcttcag tcataatctt
     1681 gtttttacgt gaaatctttg gtttggatta tcattttcgg gttgcattcg gaaagaaatc
     1741 actgctttga tgatggattt tggaagtgca aatgacatga tctcttcatc atcaaataaa
     1801 agttagaaca aacaatgctt ctgatagcat tttcttcaaa aatacgaatt actgaattga
     1861 tgtctgatgg tgtgaatttt atatcggtaa gaagatagtc atagagaaga tgaagatcag
     1921 aattcgtttc gtgggtgtaa gttgatgtgg attggttgtc tagctccaca tttgaattca
     1981 tttcgttcaa ggataacatg ccaaggcttg tccggaattg ttgttgttgc tttgcatttt
     2041 tatttttaac aatttttctc gttttaaagc caaaaacatc cggattctgg aggattctgg
     2101 atttccacaa agtttgggaa gtcagcagga gctggcagcc gtccttttcg gctgtttgct
     2161 gcggctgcag gtttgaaagg gccctcattc aaccaaatgg ggctcaggag gtgccgaaag
     2221 aattggaaga ttgtgttgcg cgtatgacaa gttgcaatcg aagtggtttt aaccagcata
     2281 caatgaagca ttgtcgacac aatacaacaa caagcaaatt acgaacaatg aacaccgtga
     2341 tacacaagct ttgaaggttc caaggtcaag ctttactcca ttcttagaga cattttttgg
     2401 atcctttata ttcaatcagt tgcaaaatta tgcaggccct cttccgaacc aatgatgccc
     2461 ttttgagaga ttcaatacga accaatgatg ccatttccta ggactcatca gactcttcat
     2521 cagaagaagt atcactgtat tcatcaccca cccgctcgta atcgtgatcc gttccatact
     2581 tctgcccctc acggcttgtt attgagtagt cccttatttt caagtttcat cggttgttgt
     2641 tgttgttgct gccatttatt agtcccttat tatcatgttt catccaaata ttgttgttct
     2701 cacgagttgc aaatgttctg catgtactat ttgtattttg ccaaaaatcg ttatgcaatt
     2761 ccgggcggat ctgcctaaag ctttacaagg catacacctc tcggttggaa ttgaggcaag
     2821 agttgttgtg caataaagta cataaacaaa agcactcaaa tgatgcatca agaaacgttg
     2881 accctcgcca actcgccaac aaactcgctg gagtattttg gctcgggtta aaccactgtg
     2941 tgtcactctt aatttcgtaa agattgggtg tcttaatttt gtaaagaaat aaagctcgat
     3001 gtggaactcg gaactgttct cttcttctgt taaaaaagaa aatttgatca tgaaataata
     3061 atgtaaaata atattggtgt ggtgggcaca attttattgt tcttcctgat gattactttc
     3121 catcgctggt ggttgataat tttcatcttg agcaagtaat aattcatcat ccgattccga
     3181 ttcactttct tcatcgtctt gcaatacttg aatttcactt tcttgttgga atacatattc
     3241 acccgtattc tttctctcac tcttgagtct cttcaaacgt ctcttaccct ttcgaatgta
     3301 aactcgagtc agtgttttca ttcgttcaac tgcttgagga tctctgaaaa gtaaaccaat
     3361 gaaacataat acgaggaaga tgatggaaat gcaaattaaa atgacaggag aaaggaagta
     3421 agctctatag gagaatccga aattatccaa tgctgtttga acactttgat tactctcttg
     3481 atattttcga atttcaaccg tgtacattaa ttcaacaccc catcggacag gtgacaagca
     3541 aatcaagatc aatgaatacc attccttggt cattaaacga acggttggtt gaacacctcc
     3601 aagaagtgct gacaataaaa tgtaaatcac accaacaaat tcagcatgag ttctttgaac
     3661 aaacactgaa atgaaatatc ccaaagtgct gaacacaatt tcatataaaa ggaagagacc
     3721 ataataagtg taaaattcag cttcaggatt caccaaaata taccaaaagg tgacaaagac
     3781 caatggataa atcaagagtg atggaatttc acctgtcaat tttcctaaaa agtaactcat
     3841 cttgttaata ccattctctg cttcacgtcg atacaaatcc ttatcagctc caaaacattt
     3901 caatgacgat tgcatggctg caatagcaat ggcagatact gtaatgatac tcattggagc
     3961 aattcgatca actcttggca atgaacattg attactaata aaggtaggac ataatttttg
     4021 aagagtgtca ctcattggtc cttggaaatc catattgaaa taaaaggcac caataattgt
     4081 agccaaaatg aaatggaaaa agaaatcaaa gaacactccc ttgtagtgac gagttaattg
     4141 aagcaatgca cgaagtgaga acaataaata ttgacccaag aatccaatgg gttttcgttg
     4201 acgttcacga gcaacttcac tattgacaag aacttgttgt ggatcaatga cttgagcacc
     4261 gacttcttct tcatc
//
LOCUS       NW_025407826.2_(reversed)        4863 bp    DNA     linear   UNK 01-JAN-1980
DEFINITION  Naegleria lovaniensis strain ATCC 30569 chromosome Unknown tig004,
            whole genome shotgun sequence.
ACCESSION   NW_025407826
VERSION     NW_025407826.1.2
KEYWORDS    .
SOURCE      .
  ORGANISM  .
FEATURES             Location/Qualifiers
     fz              2001..2417
                     /original_coord="NW_025407826.1:725326_725742:-1"
                     /fz="-1 29.769392033542978_241 382"
     fz              2604..2864
                     /original_coord="NW_025407826.1:724879_725139:-1"
                     /fz="-1 18.238993710691823_382 468"
     LE              3830..3852
                     /Mismatches=7
                     /%_Identity="69.56521739130434"
                     /Motif="CCGTTGAAGCCAAATGAACAATT"
                     /annotation_group="LE: 3,830 -> 3,852"
     mismatch        3831
                     /Motif="CCGTTGAAGCCAAATGAACAATT"
                     /annotation_group="LE: 3,830 -> 3,852"
                     /label="C"
     mismatch        3837
                     /Motif="CCGTTGAAGCCAAATGAACAATT"
                     /annotation_group="LE: 3,830 -> 3,852"
                     /label="A"
     mismatch        3839
                     /Motif="CCGTTGAAGCCAAATGAACAATT"
                     /annotation_group="LE: 3,830 -> 3,852"
                     /label="C"
     mismatch        3843
                     /Motif="CCGTTGAAGCCAAATGAACAATT"
                     /annotation_group="LE: 3,830 -> 3,852"
                     /label="A"
     mismatch        3846..3848
                     /Motif="CCGTTGAAGCCAAATGAACAATT"
                     /annotation_group="LE: 3,830 -> 3,852"
                     /label="AAC"
ORIGIN      
        1 ttacctctac tgtatcgata acttttccag aaacatggac caattctgac cattaccaga
       61 aaatgattat gaaacttggt caattaagtc catccaaacc cttaccgtta agacaagcac
      121 aaccatcatc gaacaagtcc aatgtatcaa cgactccagg agaaccttat tcacagtcgg
      181 aagaggattt aattgtgaca tccttgcgga agggaatgaa tttggaacaa atttaccgag
      241 attactttac acaccgaaca tttcagtcgc tgaaaaataa ggttcgacgg ttaagaaaaa
      301 ggcaactcta tcacaaacag caaccaacga agaagagatt gaataagaga aggatggttc
      361 ctaaaaccac tgcttcgact gattcaaggg agttaagaaa accgttttgg catgatgata
      421 cggttgatcg tttgaacaag acttgtcccg tgtcatgttt tgccaagaat ggtacgaaaa
      481 taccgaccca aagttggttt accctctccg ttcgccaacg atgtccatcc acaaaaccac
      541 ctccgagcaa gaaggaattg gtagaaaaag tgtggagtaa atcagaaact tggaaaaaga
      601 cgccatgtaa gtgtggaaat tccaaggtta aaaggacagt ctgctcgttc aacggacgca
      661 agtttgggtc agaaaagaag aagcttgttc aggaattcaa ggaagtatct gcgttggagg
      721 agtctttaac aatgcttcaa gagaacgaag tgagttcatc cacgactgct gagaatgaag
      781 tgagttcatc tgtgactgct gtgaacgaag tgaattcatc cactactgca gagaatgaag
      841 tgaattcatc tatgactgct gagaatggag tcaattcatc cactactgct gagaatgaag
      901 tgagttcatc tatgactgct gagaatggag tcaattcctc cactactgcg gaatcaaagg
      961 aaaaagctga tgacactatc gagaaattgc taaaacaaat ttacacctcc ttctcaatct
     1021 caaacgaaga caattatttt gtgagaacaa agaaagtgag attgaaactc acctcagaac
     1081 aaaagaaggt ctttgaaaga tttttcttca attctaacca tgcttataac gaagcatgtc
     1141 tcctctattt catgttagag caaaacaagg gaaaaacact ccttaccacc acagaagacg
     1201 attactttaa aattttgaag aatccccaaa ccaacctgag attcaaacaa actaggtggc
     1261 tatgggatca agagttgaaa cattgtccag cagatattaa attgaacgct gtgaaagact
     1321 ttgtcaaggc tgagaaaatt actagatata aaaacaaaca agcagcagaa aaggaatcca
     1381 aagaggctgc tcgaaaggcc aaaaaccaat tttttaaaga tgttcaaaaa ggaaagaagg
     1441 agatgattac tgatgaggaa atgaacgaaa gatttaatcc caaacatttt actcgacaac
     1501 ctcgtgaatt cgaaatgaaa ggacgaagca atcaacatcc atatcagtcg ttcaaggtga
     1561 caaacatttc attatcacag gaaggagtgt tgttaaaacc tacctttttt aaagggaatg
     1621 aaagtgcatg tccttccaag aaatctacgg atcatctttt gaaattttat tatcctgcaa
     1681 gagcacgaaa gtggttaaag gaagagattg gtatgtatat atatgtattt cgattttact
     1741 tacatgtgat ttgaatccct tacatgaatg tgattgattc atgtgattgg aacttttctg
     1801 aattctaatt tttccatgat ccgtctgccc atcgcctacc caaacaacaa gacaacaaaa
     1861 aattttcaca cgagacaacc tttgtacgag aaagaggtag atattttgtt tgccttccag
     1921 tccgttatca caaagcttta actcgacaag aataccaacg gtttgataaa agcttttacg
     1981 agtccaattc gaacagtgga attgaatatg acacgatatt tctcaagaac tgcccacaac
     2041 cttctcaaga tgaactcaga aaggaataca ttgcattgga tccaggtgtt cgatgcttca
     2101 tgtatggtta tgatagtaat ggagacgcgt tggaatttgc cgctcaagga gaaaacacca
     2161 tactcttttc cctttctcta aagcaagatc agcttaggtc ggaaattgcc aagaacaaat
     2221 ttctaaaata caattctcgg caggaacgaa aattttataa gggtttaaga aaagccttaa
     2281 aaaagaagat tagaaggctg gaaagcaaaa ttagaaataa ggtgaatgat atgcataaca
     2341 aaattattga ctatttaact ttccactatt ctgaaattat aatacctgaa tttaatgtca
     2401 aggccatgat tgctagaaaa caaaaacaaa ggaagcgtca aggaaaagaa gataccacgt
     2461 gtcaaggaca agaaggttat actaatggcc aaacggagaa tatggatgtg cgaacagaac
     2521 ctcttgttgc atcgtcttca ccattcgaag gatgggaatc aagggacacc accacaagtg
     2581 aaaccaccac caacacttcc gaacgggttg gaagaaaaat tactagaaaa actgttcgcc
     2641 aaatgttgcg atttagacac tatgattttc gaatgaaact cttgcaaaag gcagaaatgc
     2701 gtggatgcaa ggtacatgtt gtcacagaac aatatacatc gaaaacgtgt ggaaaatgtt
     2761 cagtgatcaa ggaagacctt tatggaagca aatggtttca ttgcaatcat tgtcacttcc
     2821 acatccctcg tgacggtaat ggagcaagaa atattttgat caagaattac catcatttat
     2881 tacattggta agttgaagag acaactaaaa tgatacatca ttcgggccat agatctatat
     2941 aataataact atgtgattat cattctgtca agatgataat tccgtctctc gtgtgagaga
     3001 tgagtatgtg atcggagcac tttaaaacac caaaaaatca ttgttatcat tgatggagta
     3061 tggtgtgctc tccgagtaag ttgttgttgt tgttcattat ttttaacgcg tgtgactttt
     3121 taattttgta aaatatgatg taaaataatt tagacaataa tattcatatg aatttaatac
     3181 aatatatact ggaacagact cacaaataat ccaaattcga atagtcatcc atatgtgctc
     3241 gatgatgaga accagggaca ccgttggacg cacttcgact gtttttcgag tccattaagg
     3301 aattcacaat ttcatcatcc ttactcatgt acgaactaaa tcgtttgtga tgttgtaagg
     3361 catgttgtaa actttcaatc ttgaatgctt gatctttgag agtggcattt tctttttgtt
     3421 ccaccgtttc atctgattct gctctttcca aagtcatgga acgaagcgtt ggaaagaagg
     3481 taatgtattg tttgttggcc aactctgcca cgtattgttc aataccagta tattcgctgg
     3541 gatccttatt ttctaaataa attaaataaa agacataatt ccacatgttg tgttcgtgtt
     3601 tgatgtgacc ttcgaaacta atgccttcat tggctcgaac gtcaaatcgt gactttttgt
     3661 gtgaacaaat aaagcaacat ccagtctttt cttgttccaa ttctgctttt tcttctcttc
     3721 tttcgctaaa actgtcaagc acaataccaa agacaacgtt cactaacaaa atgataatca
     3781 gtagtgaaaa gtacaagtca ataaagatac gaggtacatc aagaggatac tgttgatggc
     3841 aattggtaaa ttaaaatttg agaataaaat aaaagaagaa caacacactt acagcatcag
     3901 taatatcttc ccaaaaacca ccacctctca atccatagtt gagaatggac atgaaacatg
     3961 tcaaagtttc tgtacacaca atggtattgt tgaacttgaa ttggtcatat ttgaagctaa
     4021 acatcaagaa ggtgtgtaac aataccgaga agagtgtcaa tacggcagtg tatagtaact
     4081 tttcatagtt ttgaccgata gcaagaataa tgtcaagcaa tccatcgggt gaaagagcta
     4141 taatttcaaa cgtcaagaca atatatgcaa gaggcgtcac aaatattcca atcacaatca
     4201 cccagaagaa taaaataatt ctccaaatat atgggtcttg taaagcatac agtaaaaagt
     4261 tataaatgaa acggttcgtt ttggtaatat cgttccaatt ttcatccttt ttcagcttaa
     4321 atttcttctt aatattcaaa gtgaggaaga aatacaaata gatggcagaa agaccaatat
     4381 tcaaccctag caaaatgagc cctaacgttt caacaatgat tccaatagct aaataattat
     4441 aattgtttcg atagagtggg ctctgagtag tcaatggcac tcctggtaca atgacaggtc
     4501 cagaaatgac atcaaattgt tttgtgtacg ttgcaagaac taaaatgtta atcacaacgg
     4561 ccagtaagaa gacaccaagt cgaatatgat accagtactt ttcagtgagc ttccaaccac
     4621 gtgcattgaa actatttgga ttgtccatga gattcttcaa gtgagccatt tccacacgag
     4681 cgatttggta ggtccaatcg aagagggatt tcacttttgt ttgaggtgag cttctatcac
     4741 acgcctcaac aaattcgtct ttggtggttt cttgtaaatg cctacaacgt ttcaaaacct
     4801 tgaaatgcac cttttccaac acattgtcac gaacaacttc aatcgttcca acctttgtgt
     4861 tgt
//
LOCUS       NW_025407825.4          5184 bp    DNA     linear   UNK 01-JAN-1980
DEFINITION  Naegleria lovaniensis strain ATCC 30569 chromosome Unknown tig003,
            whole genome shotgun sequence.
ACCESSION   NW_025407825
VERSION     NW_025407825.1.4
KEYWORDS    .
SOURCE      .
  ORGANISM  .
FEATURES             Location/Qualifiers
     LE              1459..1481
                     /Mismatches=0
                     /%_Identity=100
                     /Motif="CCGTTGAAGCCAAATGAACAATT"
                     /annotation_group="LE: 1,459 -> 1,481"
     fz              2000..2170
                     /original_coord="NW_025407825.1:262959_263129:1"
                     /fz="1 11.949685534591195_20 76"
     fz              2254..2370
                     /original_coord="NW_025407825.1:263213_263329:1"
                     /fz="1 8.176100628930817_95 133"
     fz              2386..3063
                     /original_coord="NW_025407825.1:263345_264022:1"
                     /fz="1 47.37945492662474_252 477"
     wrna            3091..3184
                     /original_coord="NW_025407825.1:264050_264143:1"
ORIGIN      
        1 ttttgaaaag aactaactgc tgaaaaattg aataaaaatt tgaggaaatt ttccataaat
       61 ccacagaaac aagccacaac aaagaaagct gaggattgaa ctgaaatact tgaaagagca
      121 ctcaaaatgg ccaacaatcg ttttccaaat aaattacatt tgctaaagtt gttcactttc
      181 accaatccgt gattaagttt caaatcaaga gttatagaaa tcatgtcacg tgcttttgga
      241 tagagtatta aaaaggaaat catgatagat agtacagaaa atatgataca caatacaatg
      301 tgagcatatc gatgtgtgaa atggaagaga aatttttggt aaaaatcatc acattgaaat
      361 gcaaaatatt gttcgttcga attttgataa ttgcaccaac aagtgaaggg tacatcgaga
      421 ggagggatga ttatatctgg tggttggtga tgttgttgaa tcgagcgagt agttgacatg
      481 tcatattctc gactcattgg atttacatat ttagaaaaat aaaattgaaa taatgtttca
      541 agtttcactt ctctcaaagc atctccaaag gtcaaacttt cattttccat tcgtctatat
      601 ttcaaaaaat taatttggaa ataaggcgtt aataaaaagt taaaatcaaa aagtcccaaa
      661 tgacgtttca atgtcaaatg attttcatca ttcgatggat gagatgattt agaatatggt
      721 acattattgc aatgtacttg actccacaat gtaaattcat ttcttgtaaa taatgaacaa
      781 tttccctgtt gaagagcttt tctaaattca ttcgattgac tttgattaca atataaacaa
      841 taattaatgg tcgatcccaa ttccatgatt tgtgacttgt ttctcaaatt ccaagtgaag
      901 gttgactcac acaaatagtt tgtacaaaaa gaatcatcat gatgaatagt atgaggagta
      961 gtagtggtgc tacaaaaatc gtgatattga acatcaaagg gaaagagcat gggatagtaa
     1021 aattgattca ccggtaacag gtccatcact tcatttctcg gatacaagac ttgatggagt
     1081 atgattggga gtgttgttgt tggtgttgaa tgattcgtgc ttgtcatact gttggaagaa
     1141 ggaactggtt gtgtgaaagt gatgttggat gatgatgttg ttgtgaatga taacgatgat
     1201 gatgatgaat ttacttgttc caacaagatg agaagaatca tgtatgacgt gaaaagaggt
     1261 aacactcgat gttggagtat actcctggaa gagagctgga tcatgtcaac gggcatttgt
     1321 ttgtgtgtac gaattgaatt ggggccaaat ctcatttcgt ctgatttcac atccatgggc
     1381 gtaagttcca ttggactatt ttcgcaagga cgaaatggag attacaaaat gatgatggaa
     1441 gggcaacaag agaatctacc gttgaagcca aatgaacaat tacagcaatt tctttcaaaa
     1501 accatcacta aaacacagtc ctgatgacgc aattaataac cttgtttgtt ttggaggttt
     1561 tgttataata aacggtttca aatttgtcag cactaaaata aaagaacaaa agccacaatt
     1621 tattacaaac tcaacaagtc aatataatca tcaacagtca gttcctgacg aaccatttat
     1681 tcattctttg aatcaaaagt gttgttttgg aggtggataa ggaattgtca aagcgttcac
     1741 ttttccatga tcagttcgga cgaaaagaat gaatcaagtt attcaaattg atagagtttc
     1801 aattcaataa gtcattcaat actgataaag tttcaactct tgttgaggtt atcaaaaaaa
     1861 aactcaacaa caaccttaat ctcaaacaat gaagagaagt agagaggatg aacctactca
     1921 tcctcctact aatccatctc ttgcacacag catcattcca ttctgggatg agtactcaca
     1981 acaagtatcg gataaacttt gggcatgttc aagagattcc tttcatgagt ttaatcaata
     2041 caacaacaag ggatgcactg acggacggtt caacttttct caattcactg tgattgaatc
     2101 caagccagtg tttgatgttc cactcaatgt tcatcactct ataacagaga atgtggcttt
     2161 tgattcttct ttgccatcta gagctgaggt ggcattttag agttatcacc tcagctcaag
     2221 aaggcaaaga agaatcaaaa ggcggcccaa aaatttcaag cagacaaatc cttgaaaatt
     2281 cgtctctacc ccaatgaaca agaaaggaca acattgaatc agtggatggg aactgctcgt
     2341 tggatctaca acaggtgttt agaattcacc aacaaatcca aaggtgtcaa ccattattat
     2401 ttatgtattc cacaagtact ggatattagg ggtgagaacc aagcccctca acattcagga
     2461 caagttgtag cattggatcc aggagtaaga acatttcaga ccacctttga tttgaatggt
     2521 tattcaacca aatggggctc aggaggtgcc taaagaattg gtagattgtg ttgcgcgtat
     2581 gacaagttgc aatcgaagtg gtctcaacca gaagtcagac gttgcaaaag atacaagtac
     2641 aagagagcag gaagaagaat tcaacaaaag attagaaata tcgtggatga tttacacaag
     2701 aaactgtgtt tgtggttgtg tcgaaactac caagtgatct tacttccttc gtttaagact
     2761 cagaaaatgg taaagaaact ccataggaga attaatagca agacagcaag aaaaatgttg
     2821 acttggtcac attacagatt caagcaaaga ttgcttcaca aagctagaga gcatccgtgg
     2881 acacacattt atattgtcaa cgaagcgtac acatccaaaa cttgctcatg ttgtggacat
     2941 gtttatacgg ttggatcatc tgaagtgttt cgttgtccat catgtggctc aatttttgac
     3001 agagatatca atggagccag aaatattctt cttcgattcc ttactactca tagaattagt
     3061 ttttgagcac cttgtgtgtt gggtcttccc caccttgtgt gcgttgggtc ctttcccctg
     3121 gcttgcaaga tcagcacttt gttcgatttg tttgttttgt tcaaattgtt gatttaaata
     3181 aaggtgttca atgttttatg aaagattgtt agcgtcatct gcagagttcg tttcctgttt
     3241 ttcattttcc atattggtcc attctgtgat catcattaaa aaaaaattaa aaaatgaaat
     3301 tcggaaaacg gcttcgtgat gagatgtgtc ccgagtggag actctcgtac atggattaca
     3361 agttgttaaa gaagctgatt aaacgaatac aaaacaagtt ggaagaacga tatcatattg
     3421 atatgcaaat gattttaaac gaggtgcctc cgagtgagat tggtgttccg agcgattatt
     3481 tggataaacc actcatttcg ttttcggatg aaatggtgta tgcagttact ggtcttggag
     3541 aagagaagga tgaacggaat tttataaatt atttagagga atataatttg gaaggaatgt
     3601 atttgaaaat tgttccgaag gaaacatgcc aattttttaa tagattagaa aaggaattgg
     3661 acaaagtgaa taagttttat atccaaacag agcgtaaatt ttgtgttaga catgcagagt
     3721 tgttgatgca gttgagcgtc ggtttgactg agactctctc aaagaacgac aagcaaaaag
     3781 tcagaagcgc atttcaagag cactacagag cccttttgtt gttgatgaat ttccgtactt
     3841 taaactttca aggtttttcg aatatcttga aaaaggtttg ttgttgcatc caaattgcat
     3901 ctgtagattt tatcatgata aaaaatttaa atcaatgtca ttacgtcatg tacagctgga
     3961 taaatatacc aagagcaaaa ccaaaagcaa gctgatgaaa cgagtgagag attcatattt
     4021 tacttcatcc aaagtattgg attacatgat gtcgcaaatt gagtacaaat gctcagttta
     4081 catgttcaaa ggcgacagaa aaaaagccaa agattttctt agacttccac aaactgtgga
     4141 aaaacaaaca tctccgttca ggtctggtat ctcagtagga attggaatag tgttgtctgt
     4201 ggcgttcgtt ttaacatatg tatttcttta cccaagagat gaccctccgt ctttttcaga
     4261 tgcgaccatg tatgtgtatc gattgacttt ggtgccgatt atattggcag ttttggttgg
     4321 tgtgaatctt caaatttgga aaaatgcaag aattaattat gtatttatct ttagatttga
     4381 cccaagagat cacttatcag tgtctcaata tatcgaggta tgtttttatt gcgaaaataa
     4441 tcttataagt aataattcat tcattcgtat agatgaccat gagcctgtac aacattacaa
     4501 tgggaagctt aattatttac atgtactcta ttattacgaa tacgttttat gagtatgcct
     4561 atcttcatcc aatatttcta tttaccttca tttttatcta catgtgtttc ccatacaaat
     4621 ggttttatgg tcacagcaga ttatggctct ttagaattat tctgagatta ttaatggctc
     4681 cattcagaaa agtagaattc gcagactttt ggtttgctga tcaattgact tctctttctg
     4741 attttctctt cgaaattcaa ttcgtgtatt gtgtttatcc atctctgtgg gttgacaaaa
     4801 ttgattcttt ctgctcagac tccagatcat tgggtattcc agttcttaac attttaccca
     4861 actatattcg tttaatgcag tgtttaaggc gttacagaga cagcaaaaag ccccatcctc
     4921 acattaccaa tgcgttcaaa tatctgtcaa gtattattgc gactcttatt gcgtttttgg
     4981 ataagaatat tgtagctcgt aagttttttt ttatcaacat tacatgagct aatactctta
     5041 taaacagcta ctctacctgg aagtagttgg aattatatga gaactacttg ggttgttgtc
     5101 aacatcatca gctccaccta taagctgtta tgggatgttg tgatggattg gtctttaatg
     5161 caatttaata aggatgctga gcac
//
LOCUS       NW_025407825.6          5021 bp    DNA     linear   UNK 01-JAN-1980
DEFINITION  Naegleria lovaniensis strain ATCC 30569 chromosome Unknown tig003,
            whole genome shotgun sequence.
ACCESSION   NW_025407825
VERSION     NW_025407825.1.6
KEYWORDS    .
SOURCE      .
  ORGANISM  .
FEATURES             Location/Qualifiers
     CDS             complement(765..1283)
                     /locus_tag="C9374_009819"
                     /codon_start=1
                     /product="uncharacterized protein"
                     /protein_id="XP_044555136.1"
                     /db_xref="GeneID:68102273"
                     /translation="MKADREVVLTAIKHSGFAFAFVSDELRGDLEIVWTAIQSYNGAI
                     EYASPELLRDKEVIRNAIIEFGHFPLLRYAVPELRSDKSFVMEMVKLNGIQICGVREH
                     LNDKEILLEAVKNNGFALYYAEDALKNDPELVMEALKCNGFALQYSDALFQARMEHGY
                     FGAFFRKPNYNN"
     gene            complement(<765..>1283)
                     /locus_tag="C9374_009819"
                     /db_xref="GeneID:68102273"
     mRNA            complement(<765..>1283)
                     /locus_tag="C9374_009819"
                     /product="uncharacterized protein"
                     /transcript_id="XM_044700048.1"
                     /db_xref="GeneID:68102273"
     LE              1461..1483
                     /Mismatches=1
                     /%_Identity="95.65217391304348"
                     /Motif="CCGTTGAAGCCAAATGAACAATT"
                     /annotation_group="LE: 1,461 -> 1,483"
     mismatch        1475
                     /Motif="CCGTTGAAGCCAAATGAACAATT"
                     /annotation_group="LE: 1,461 -> 1,483"
                     /label="T"
     CDS             1889..2581
                     /locus_tag="C9374_009820"
                     /codon_start=1
                     /product="uncharacterized protein"
                     /protein_id="XP_044555137.1"
                     /db_xref="GeneID:68102274"
                     /translation="MKRSREDEPTHPPTNPSLAHSIIPFWDEYSQQVSDKLWACARDS
                     FHEFNQYNNKGCTDGWFNFSQFSVIESKPVFDVPLNVHHSITENVAFDNSKKPPQLKK
                     AKKNQKVAQKFQADKSLKIRLYPNEQERTTLNQWMGTARWIYNRCLEFTHNFKDVKKN
                     KKNFRTFVVNNDNYQTENQWVVNTPYDVRDAAAIELLTAFNTNFEKKKAGTIDKFMIP
                     SELELAIGLLLW"
     gene            <1889..>2581
                     /locus_tag="C9374_009820"
                     /db_xref="GeneID:68102274"
     mRNA            <1889..>2581
                     /locus_tag="C9374_009820"
                     /product="uncharacterized protein"
                     /transcript_id="XM_044700050.1"
                     /db_xref="GeneID:68102274"
     fz              2000..2521
                     /original_coord="NW_025407825.1:814701_815222:1"
                     /fz="1 36.477987421383645_20 193"
     fz              2659..2877
                     /original_coord="NW_025407825.1:815360_815578:1"
                     /fz="1 15.30398322851153_405 477"
     wrna            2905..3021
                     /original_coord="NW_025407825.1:815606_815722:1"
     CDS             complement(3009..3584)
                     /locus_tag="C9374_009821"
                     /codon_start=1
                     /product="uncharacterized protein"
                     /protein_id="XP_044555138.1"
                     /db_xref="GeneID:68102275"
                     /translation="MNHPCVQIILMDFSSHHDDSVRFENPNSSHFTICSLENLLKIKF
                     QRQQSGKKKWLKNIELEHRSFIPIEFMNDKVFILDHLKKCRDQNFLYLPRVSLELQKD
                     KEVLWEAIQRCGLELHYAPSELRNEKLFVLTAIKQAYETIMLASQELQNDREFVLEAV
                     QHNGKSLRYVKDQFKGDREIVLAAVKHDAFI"
     gene            complement(<3009..>3584)
                     /locus_tag="C9374_009821"
                     /db_xref="GeneID:68102275"
     mRNA            complement(<3009..>3584)
                     /locus_tag="C9374_009821"
                     /product="uncharacterized protein"
                     /transcript_id="XM_044700051.1"
                     /db_xref="GeneID:68102275"
     CDS             complement(3882..4685)
                     /locus_tag="C9374_009822"
                     /codon_start=1
                     /product="uncharacterized protein"
                     /protein_id="XP_044555139.1"
                     /db_xref="GeneID:68102276"
                     /translation="MNSSTTGLTTFAFAGMIGKEQIIAIRNLIRKDPLRFILIVILVI
                     SIASFFIILNSFLADQFELNHVHVQTCHVLNGNLNAHVCTDYDCNVVTNKKIQFHAPL
                     SIQTQYYPSSTIFTPVFSRELQDQVYSKSGDWIEKPLNEACTSGVSTCYAPSWQVQLM
                     HETIPSQLLSGFITTNLEKAQQVLNQPLLHVKYFCFLNYFNDLTWFPSSTSYIPTLTF
                     ALLMTSVGMGLFSVVALRILRCYRRCTEQRNEKKVEEGEHASLVVKINE"
     gene            complement(<3882..>4685)
                     /locus_tag="C9374_009822"
                     /db_xref="GeneID:68102276"
     mRNA            complement(<3882..>4685)
                     /locus_tag="C9374_009822"
                     /product="uncharacterized protein"
                     /transcript_id="XM_044700052.1"
                     /db_xref="GeneID:68102276"
ORIGIN      
        1 ttcctatgat attagtgtct tacctgagaa tgaagaaggt catgaaggag tatcattgga
       61 gaaggtgaaa gaaattattg aatccgaaga ttatgtcgaa caattacata atagttcatt
      121 gtctcctttg gctaatactt tcttgtgtta tgccattttg caagataagg gatttagaaa
      181 ttatgcagca agtggatggg catctcttcg tgctgcttgg gtctgtgacg atggagtcat
      241 ccatgacaag ttcaatgaag agaaacattt ggacaatgct gtgaaatgta gaaagaaggc
      301 aatttattgg tttgaaaagt gtcgttcatt atcagtacct tttgtccaac aaaacggaac
      361 agaagaaatg attttaactg atctcttcag aagatgtaga atgtgggaag atgctgaaaa
      421 ggaacttcaa cgagcacaag tctttaagga tgaaattgat gactttgttt ggaaattaat
      481 tgaatatgaa atgtatttgg tgaagaagca agacactgaa tgccacaagg tcagtgatgc
      541 acaactgaac tttaataagg acggcgactc cactgtcacc aatgagaaca atactgctcc
      601 tcgaagtagt agggattgaa catgattctt tagaattcat caaaactcca aattaccttt
      661 aagaaaagca gtttgtttat aaactttcag caaaatcgat caaccaaact attaccattc
      721 gatttgtgga atcagaatgg atattcatgt attagcaact gcgttcagtt attataatta
      781 ggtttcctaa aaaatgctcc aaaataacca tgttccattc ttgcttgaaa taatgcgtcg
      841 ctatactgta gagcaaaacc attacattta agagcttcca taactaattc tggatcgttc
      901 ttcaaagcat cttctgcata ataaagagca aagccattgt ttttcacagc ctccaacaat
      961 atttccttgt cgttcaaatg ctcacgaaca ccacagattt gaataccatt tagcttgacc
     1021 atttccatta caaatgattt gtctgagcgt aattctggaa ctgcatatcg gagaagtggg
     1081 aaatgtccaa actcgataat ggcattccgt atgacttctt tgtctcttaa taactctggt
     1141 gaggcatatt caatagcacc gttgtaactt tggatagctg tccatacaat ttctagatct
     1201 cctctaagct cgtctgaaac aaaggcaaaa gcaaaaccgc tatgtttgat agcagtcaat
     1261 acaacctctc tgtcagcttt cattcgtgca gacgcatgat gtatgaaata accttccctt
     1321 gacactgcac acaaagtaac ttctttgtca tcctgcagtt cttcagatac atagcaataa
     1381 gctcgtggtc ttgttcgatc gccaacaatg caatttcctt gtcatttctc aagtcatcgg
     1441 atgcaaattc aagtatgttg ccgttgaagc caaaagaaca attacagcaa tttctttcaa
     1501 aaaccatcag taaaacacag tcctgatgac gcaagggttt attaataacc ttgtttgttt
     1561 tggaggtttt gtttttttaa tcggttttaa attactcagc actaaaataa aagagaattt
     1621 attacaaaca caacaagtca tttttatcat caactgtcag ttcctgacga accatttatt
     1681 cattctttga atcaaaagtg ttgttttgga ggtggataag gaattgtcaa ggcgttcact
     1741 tttccatgat cagttcggac gaaaagaatg aatcaagtta ttcaaattga tagagtttca
     1801 attcaatgag tcattcaata ctgatagagt ttcaactctt gttgaggtta tcaaaaaaaa
     1861 aactcaacaa caaccttaat ctcaacgaat gaagagaagt agagaggatg aacctactca
     1921 tcctcctact aatccatctc ttgcacacag catcattcca ttctgggatg agtactcaca
     1981 acaagtatcg gataagcttt gggcatgtgc tagagattcc tttcatgagt ttaatcagta
     2041 caacaacaag ggatgcactg acggatggtt caacttttct caattcagtg tgattgaatc
     2101 aaagccagtg tttgatgttc cactcaatgt ccatcactct ataacagaga atgtggcttt
     2161 tgataactct aaaaagccac ctcagctcaa gaaagcaaaa aagaatcaaa aggtggccca
     2221 aaaatttcaa gcagacaaat cattgaaaat ccgactctac cccaatgaac aagaaaggac
     2281 aacattgaat cagtggatgg gaactgctcg ttggatctac aacaggtgtt tagaatttac
     2341 acacaacttc aaagatgtca agaaaaataa gaagaatttc agaacgtttg tggtgaacaa
     2401 cgataattat cagacagaaa atcagtgggt tgtgaatact ccttatgacg taagagatgc
     2461 tgccgctatt gaattgttga ctgctttcaa cactaatttt gaaaagaaga aggctggaac
     2521 gattgacaag ttcatgatcc cttcagaact agagctagct ataggtctat tgctatggtg
     2581 accttgatca gtactcttac tggcggttgg tttactacta tgtgatggat ccatgttgtt
     2641 ggtaggtaat gatagacaca aagattgctt cacaaagcta gagagcatcc gtggacacac
     2701 atttatattg tcaacgaagc gtacacatcc aaaacttgct catgttgtgg acatgtttat
     2761 acagttggat catcggaagt gtttcgttgt ccatcatgtg gctcaatttt tgacagagat
     2821 atcaatggag ccagaaatat tcttcttcga ttccttacta ctcatggaat tagtttttga
     2881 gcaccttgtg tgttgggtct tccccacctt gtgtgcgttg ggtcctttcc cctggctttc
     2941 actctttgag tgtttgcttg caagatcagc actttgttcg atttgtttgt tttgttcaaa
     3001 ttgttgattt aaataaaggc gtcatgtttc acagcagcaa gtacaatttc acgatcaccc
     3061 ttaaattggt ccttcacata acggagtgat tttccattat gttgaactgc ttccaacaca
     3121 aactctcgat cgttctgtaa ttcttgagag gccaacatga tggtttcgta agcttgctta
     3181 atagccgtga gcacgaataa tttctcattt cgtaattcgg aaggagcata atgcaattct
     3241 aagccacacc gctgaattgc ttcccataga acctctttgt ctttttgtaa ttccaatgat
     3301 actctgggta aataaagaaa attttgatcc cgacactttt tcaaatgatc caagataaat
     3361 actttgtcgt tcatgaactc gattggaatg aaggatctat gttctaattc aatgttcttt
     3421 aaccatttct tctttcccga ttgttgtcgt tgaaatttaa ttttaagcaa attctccaaa
     3481 ctgcaaatcg taaagtgaga agaatttggg ttttcaaatc ggacggaatc atcatggtga
     3541 gaagaaaaat ccatcaatat tatttgaaca caaggatgat tcatggtgtt gttgttattg
     3601 tgcaaaaatt cagtaatcat catcagcctt tagtaagtat tcattaaatt ttgtttataa
     3661 taataataat aaattgaacg atgagaacat taaatatcgc gaggtggaac cttcctcata
     3721 ttggaaaatg atcttcgaat acgggtttga agtaacactc ttttcctttg tattgatacc
     3781 tattacaata ttttacaaat catccatccg tttttctatt ttttaattgt tgaatgttcc
     3841 acattgaatg agctcctttt attattattg ctaccaaatt atcattcatt aattttcaca
     3901 accaagcttg catgctctcc ttcttccacc ttcttctcgt ttctctgttc tgtacatctt
     3961 cgataacatc tcaaaattct caatgccacc acactaaaga gtcccatgcc aacacttgtc
     4021 atcaacaatg caaacgtcaa ggttggaata taactcgtcg agctaggaaa ccatgtcaaa
     4081 tcattgaaat aattcaaaaa acaaaagtat ttgacatgaa gtaaaggttg attcaacact
     4141 tgttgtgctt tttcgagatt agtggttata aaaccagaca acaattgaga aggaatggtt
     4201 tcatgcatca attgaacctg ccatgacgga gcataacatg tactgacacc actcgtacat
     4261 gcttcattca atggtttttc aatccaatct cctgatttgg aatagacttg atcttgcaac
     4321 tcacgagaga agactggtgt gaaaattgta cttgagggat agtattgagt ttggatggat
     4381 aagggagcgt ggaactgaat ctttttgttg gtaacaacgt tgcaatcgta atcggtacaa
     4441 acatgtgcat tcaaatttcc attcaacacg tgacaggttt gaacatggac atgattcaat
     4501 tcgaattgat ctgccaagaa tgagttcaag atgataaaaa acgaagcaat ggaaataacg
     4561 agaataacaa tcaagatgaa acgtaaggga tccttgcgaa tcaaattacg aatggcaata
     4621 atttgttctt ttccaatcat tccggcaaag gcaaaggtgg tcagtcctgt agtagatgaa
     4681 ttcatgaagt tgagtttttt ccttggtgaa attttagtga aatgctgaaa tgcatttggt
     4741 tgtgtgagtt tgagttggaa acgagttgga aatgcagaaa ttacggagtt attgaatgaa
     4801 tttcagctaa aacaccgcct ttttttttcg tacaaacctt gtttcattga gttatgatgt
     4861 tacaggattt atggacacat tggaaagccg gtagaactgg ccaagttcac cacaagtttt
     4921 tttgaattgg atttcgcaca tataacttga gtttccaaat ctatccccaa tggaaatact
     4981 catggatctg tgttcacatg tcaaaaattg tacaagtttt t
//
LOCUS       NW_025407860.8_(reversed)        4341 bp    DNA     linear   UNK 01-JAN-1980
DEFINITION  Naegleria lovaniensis strain ATCC 30569 chromosome Unknown tig038,
            whole genome shotgun sequence.
ACCESSION   NW_025407860
VERSION     NW_025407860.1.8
KEYWORDS    .
SOURCE      .
  ORGANISM  .
FEATURES             Location/Qualifiers
     LE              386..408
                     /Mismatches=8
                     /%_Identity="65.21739130434783"
                     /Motif="CCGTTGAAGCCAAATGAACAATT"
                     /annotation_group="LE: 386 -> 408"
     mismatch        387..388
                     /Motif="CCGTTGAAGCCAAATGAACAATT"
                     /annotation_group="LE: 386 -> 408"
                     /label="CG"
     mismatch        390
                     /Motif="CCGTTGAAGCCAAATGAACAATT"
                     /annotation_group="LE: 386 -> 408"
                     /label="T"
     mismatch        394..395
                     /Motif="CCGTTGAAGCCAAATGAACAATT"
                     /annotation_group="LE: 386 -> 408"
                     /label="GC"
     mismatch        404
                     /Motif="CCGTTGAAGCCAAATGAACAATT"
                     /annotation_group="LE: 386 -> 408"
                     /label="C"
     mismatch        406
                     /Motif="CCGTTGAAGCCAAATGAACAATT"
                     /annotation_group="LE: 386 -> 408"
                     /label="A"
     mismatch        408
                     /Motif="CCGTTGAAGCCAAATGAACAATT"
                     /annotation_group="LE: 386 -> 408"
                     /label="T"
     CDS             complement(747..1133)
                     /locus_tag="C9374_009417"
                     /codon_start=1
                     /product="uncharacterized protein"
                     /protein_id="XP_044544768.1"
                     /db_xref="GeneID:68101871"
                     /translation="MNDRRQSRVDHIKLREGTRGKPLQPNIKTDRLENRENYVKRWTI
                     PFTLEDSNKFLSCFLAMSVFALPTLHDYWENPTLNNLGLGLFFQNRLPKHKFLEMYRC
                     IDIDVDDWLDSIKEKAQSIWDVSTNV"
     gene            complement(<747..>1133)
                     /locus_tag="C9374_009417"
                     /db_xref="GeneID:68101871"
     mRNA            complement(<747..>1133)
                     /locus_tag="C9374_009417"
                     /product="uncharacterized protein"
                     /transcript_id="XM_044699602.1"
                     /db_xref="GeneID:68101871"
     CDS             1890..2408
                     /locus_tag="C9374_009416"
                     /codon_start=1
                     /product="uncharacterized protein"
                     /protein_id="XP_044544767.1"
                     /db_xref="GeneID:68101870"
                     /translation="MKRSREDEPTHPPTNPSLAHSIIPFWDEYSQQVSDKLWACSRDS
                     FHEFNQYNNKGCTDGWFNFSQFTVIESKPVFDVPLNIHHSITENVAFDNSKKPPQLKK
                     AKKNQKTPQKLQADKSMKIRLYPNEQERTTLNQWMGTARWIYNKCLEFTCFYIVNNNK
                     SLELIGGKLMGL"
     gene            <1890..>2408
                     /locus_tag="C9374_009416"
                     /db_xref="GeneID:68101870"
     mRNA            <1890..>2408
                     /locus_tag="C9374_009416"
                     /product="uncharacterized protein"
                     /transcript_id="XM_044699601.1"
                     /db_xref="GeneID:68101870"
     fz              2001..2342
                     /original_coord="NW_025407860.1:415797_416138:-1"
                     /fz="-1 23.89937106918239_20 133"
ORIGIN      
        1 gcgtcaggag tcagtcatca gcacacaacc ataatattag tgttctacat ggtgagtaac
       61 acttcatata tcaatttgag atacacctga tcagtattta ttgaaaaaga gctatatttc
      121 atattttcgc tggacctctc tatcattttg aacttggaat ttttgagtgc aaaatatttt
      181 taaaaaaaat ttacaagtcc tcaaaaacct tgtgttccaa tttcattgct tctctctggt
      241 tttacagttt gaaataccag tccgataata aataatcatc ctctcttcat ttacaacatt
      301 aaaatttttt ttgggccaat ttaccttcaa aattcagagt gaaataactc aacaaccact
      361 tcacatctct tagaaatttc aacaccatta gaaagcaaat gaaaattagc ctaggatttg
      421 agtatatctc gtcctcagca gttaacttcg gaccgtggac aggacttatt gaaatcaaaa
      481 tttttttttg atagtaaagt cgttaaaatg gctcaaaaaa aagagtaggt ggagccaaac
      541 cctctttcat aatgaggatt aatcactctt tgaaatggta agtctttagg ttcctcactc
      601 gttctcttat gcaacatcca attgaatata tatccacttt cacaggctgc cgtaaataat
      661 ttcattccgt gtggatgagg ttttctagga atgaaaacat gatgaggaca ttttcttcct
      721 ttgtgaggaa tcattgactc gtcgagttaa acgtttgttg atacatccca aatactttga
      781 gctttctctt taatggaatc caaccaatca tcgacatcaa tgtcaataca tcgatacatt
      841 tccaaaaatt tatgtttagg taatctattt tgaaagaaca atccaagccc taaattattc
      901 aacgttggat tttcccaata gtcgtgcaat gttggcaatg caaacacact cattgctaaa
      961 aagcatgata ggaatttatt tgagtcctct aatgtaaatg gaatagtcca acgtttgaca
     1021 taattttctc tattttccaa acgatctgtt ttgatgttag gttgtaaggg ttttcctcta
     1081 gttccttctc gcaattttat atgatcaact cgtgattgcc ttctatcgtt cattttagag
     1141 agaaattttt cctgtatatc gtcagtgaat attaatttaa agcaagagag tggtgttatt
     1201 tcggaaagta ctccaataaa tttgcctttg ctctgatttt tggcgtaata atcgtcaggc
     1261 acaacagtaa tcccgttact tggaatatat ttctctttgt ttgactttga ttcatggtcg
     1321 tccaatgaca aatatgagag caaaattcca agttcaatat tatcatcacc atcatcatca
     1381 taaaaatatg aatcccaatt caactcttca taatcatcga ttaggattgg aattttctct
     1441 tcctgaggca aataattaaa aatacaatct aaacatccac ccgaatcaag ctgatgaaat
     1501 gttgttgtaa caccatagcc agtgttgtct tggcttggat tgggtttgtt ttggaggttt
     1561 tgtttttata atcggtttta aattactcag cactaaaata aaagagcaaa agccacaaat
     1621 tattacaaat tcaacaagta aatataatca tcaacagtca gttcctgacg aaccattcat
     1681 tcattctttg aatcaaaagt gttgttttgg aggtggataa ggaattgtca aggcgttcac
     1741 ttttccatga tcagttcgga cgaaaagaat gaatcaagtt attcaaattg atagagtttc
     1801 aattcaatga gtcattcaat actgatagag tttcaactct tgttgaggtt atcaaaaaaa
     1861 aaactcaaca acaaccttaa tctcaacgaa tgaagagaag tagagaggat gaacctactc
     1921 atcctcctac taatccatct cttgcacaca gcatcattcc attctgggat gagtactcac
     1981 aacaagtatc ggataagctt tgggcatgtt caagagattc ctttcatgag tttaatcagt
     2041 acaacaacaa gggatgcact gacggatggt tcaacttttc tcaattcact gtaattgaat
     2101 ccaagccagt gtttgatgtt ccactcaata ttcatcactc tataacagag aatgtggctt
     2161 ttgataactc taaaaagcca cctcagctca agaaagcaaa aaagaatcaa aagacgcccc
     2221 aaaaattgca agcagacaaa tcgatgaaaa ttcgtctcta ccccaatgaa caagaaagga
     2281 caacattgaa tcagtggatg ggaactgctc gttggatcta caacaagtgt ttagaattca
     2341 cctgtttcta cattgtaaac aacaacaaga gtttggaatt aattggagga aaactaatgg
     2401 gtttgtgact cgccaaacat ccatcctttg gaaaaggatt ggtgtttgag ggattttctg
     2461 catattttgt cattagactt tattgagcaa ggggtgaagc aaagcaaagg gagacgaagt
     2521 actagtatgc agaaaatttt ttgagcatga aaattatttc gaatactcaa cccaaactct
     2581 tttattgttt acaatcgaaa cattcctgcc cttcactacg ttcagaacaa atcagcatca
     2641 acatcgtatc tcgtcaacat caagcaaaat cgttttcggg aagaaacgca tcaatgtcgc
     2701 tcatttcgat ctcgaaaaaa atcgcgaaaa aatcgtcgat tttttatttg cactttttcg
     2761 aaaatcacat gaagaagaga tggattgtga tcagctcata ttatcataaa taaaccaggt
     2821 gtcaaaggtg gtgacaatgt cacattaatg taaaattaat aataaaataa attaaggtta
     2881 taaaaataaa tattcaacta cttgtcgaaa agattcgaac aaggcagtcc cgcactgtca
     2941 taatgtcctt ccttacccca agaacattaa ggatcagcga aaaaggaact tgaaaagctt
     3001 aagaaagcat gataagggtg ggagtgcgat gggtgggaag tcactaagca aagcaatgag
     3061 agacgaagct cgagtatgca gaaaattttt tgagcataaa aatttttgag aatgctcaac
     3121 caaactcatt tattgtttac aatcgaaaca ttcctgccct atgtttggcg agttacaaac
     3181 ccattagttt tcctccaatt aattccaaac tcttgttgtt gtttacaatg tagaaacata
     3241 ttcgtgcaaa gtcgaaaaaa tcgattacga tcgacctgaa tcgattacct caacacgatt
     3301 catttctcaa cgtcgatgtt tttcgtccaa aatcgaaaaa atcaattatg atcgacctga
     3361 atcgattttc ttgatcgtca gagttgaaaa aatcgatcat gaagaacctt taatcaaata
     3421 aactctgata atttgcttct atttgatttt tctcctcttc ctctttttgt ctaatcttct
     3481 ctttctttac ctcaatcaat tttgcaactt cattcaccaa tttggtcaaa ggttttacat
     3541 actgttcctc ttgttttgca atatcttctt cttgtttttt aaatctctca agtaactcct
     3601 ccttttcttt ctgaattttc aataattgat ctgcaataac ttttgaatta ttttcttcca
     3661 tgtctttcat agtttttaaa aactttgtcg aattttgcat atccttatca ttagtatcac
     3721 agtcttgttt agcgttaata aaaatttgct tctttaactg atccaatttg aaaatctgga
     3781 attctaaaac aggtgatttg aacgtagtaa cttgtggtgt tgactcaggt tttggatcaa
     3841 gatcaaacat atcatgcaaa tccatgccac atatatcaag ctcaggagcc attgaaggtg
     3901 tttccttggt ctttgactcg tccaattctt tcttaatgac caatgatttt tcttgaatag
     3961 aacttactcg atagttggct cgatgcaata gaacgagagt gattgtcaat acagatggag
     4021 tgactgctct ttatgctgct tgttgggagg gaaataaaga agctgtgaaa ctcttattaa
     4081 gagtaccaga cattgatgtc aacaggaaat tgaagtatgg tctcggcact gcatatattt
     4141 gatttgtgtg gcaagtccta aagtcaaaag tgaagaatta caaacactca cctgcagtca
     4201 aggtattgac atcgaccaaa aatacgagat aactcaattc agagtcagaa tttttgataa
     4261 gcttgtcact agttttcaaa cttcgaatta cttgcaaagc atcttcaagc attgtttgtt
     4321 caatatttgc ataggttgtg a
//
LOCUS       NW_025407828.9_(reversed)        4155 bp    DNA     linear   UNK 01-JAN-1980
DEFINITION  Naegleria lovaniensis strain ATCC 30569 chromosome Unknown tig006,
            whole genome shotgun sequence.
ACCESSION   NW_025407828
VERSION     NW_025407828.1.9
KEYWORDS    .
SOURCE      .
  ORGANISM  .
FEATURES             Location/Qualifiers
     LE              complement(1349..1371)
                     /Mismatches=8
                     /%_Identity="65.21739130434783"
                     /Motif="CCGTTGAAGCCAAATGAACAATT"
                     /annotation_group="LE: 1,349 <- 1,371"
     mismatch        1349..1351
                     /Motif="CCGTTGAAGCCAAATGAACAATT"
                     /annotation_group="LE: 1,349 <- 1,371"
                     /label="ATT"
     mismatch        1354..1356
                     /Motif="CCGTTGAAGCCAAATGAACAATT"
                     /annotation_group="LE: 1,349 <- 1,371"
                     /label="GAA"
     mismatch        1363
                     /Motif="CCGTTGAAGCCAAATGAACAATT"
                     /annotation_group="LE: 1,349 <- 1,371"
                     /label="G"
     mismatch        1371
                     /Motif="CCGTTGAAGCCAAATGAACAATT"
                     /annotation_group="LE: 1,349 <- 1,371"
                     /label="C"
     fz              2001..2156
                     /original_coord="NW_025407828.1:234836_234991:-1"
                     /fz="-1 10.272536687631026_419 467"
     CDS             join(complement(3206..3570),complement(2886..3078))
                     /locus_tag="C9374_013347"
                     /codon_start=1
                     /product="uncharacterized protein"
                     /protein_id="XP_044553756.1"
                     /db_xref="GeneID:68105800"
                     /translation="MARSKKKFGTSTYDSDEYSTTASRTYSKRVFRKTVRDVVSQTGK
                     TIVADVDQVPHRARRRWKKGIFTSEREMVNHMDVKSKHQELHEFMHAKEESKNNLKTA
                     QQKVKFEAWCESKPAHVVKKTLKKLEREGKETIFDADSTDSEIEKKVEQWVSRNYMQS
                     IGETKRYLETESLQCFSEYRSWKNK"
     gene            complement(<2886..>3570)
                     /locus_tag="C9374_013347"
                     /db_xref="GeneID:68105800"
     mRNA            join(complement(3206..>3570),complement(<2886..3078))
                     /locus_tag="C9374_013347"
                     /product="uncharacterized protein"
                     /transcript_id="XM_044689213.1"
                     /db_xref="GeneID:68105800"
     LE              3126..3148
                     /Mismatches=8
                     /%_Identity="65.21739130434783"
                     /Motif="CCGTTGAAGCCAAATGAACAATT"
                     /annotation_group="LE: 3,126 -> 3,148"
     mismatch        3126..3128
                     /Motif="CCGTTGAAGCCAAATGAACAATT"
                     /annotation_group="LE: 3,126 -> 3,148"
                     /label="CCG"
     mismatch        3130
                     /Motif="CCGTTGAAGCCAAATGAACAATT"
                     /annotation_group="LE: 3,126 -> 3,148"
                     /label="T"
     mismatch        3132
                     /Motif="CCGTTGAAGCCAAATGAACAATT"
                     /annotation_group="LE: 3,126 -> 3,148"
                     /label="A"
     mismatch        3135
                     /Motif="CCGTTGAAGCCAAATGAACAATT"
                     /annotation_group="LE: 3,126 -> 3,148"
                     /label="C"
     mismatch        3139
                     /Motif="CCGTTGAAGCCAAATGAACAATT"
                     /annotation_group="LE: 3,126 -> 3,148"
                     /label="A"
     mismatch        3148
                     /Motif="CCGTTGAAGCCAAATGAACAATT"
                     /annotation_group="LE: 3,126 -> 3,148"
                     /label="T"
ORIGIN      
        1 tggaattcca caattactga aactgttcaa ctgcacaaac ggttggaaga gcatgttcag
       61 atattgtgtt tcaattccct ttccatgatc aataacttta aactcaaacc attgtcgaga
      121 ggatgaacac tttttaccca caacaggatt cacatgatga tcattagtag ttgtggcttg
      181 cttgcttaga ccacatctca aagtgatggt ctggcctttc tttgatgctt ttgcagcatt
      241 actgagcaaa ttgatcaaac attgttgaag actggattga cttccatgaa ccagcaagtt
      301 ctcaccaatg tcttcactca attctagctc aacatgtact tttagtggtt tacaataacc
      361 tctgataatg ttatagatgg tgcgtaaaca tgaggctaat tcaaaatcta aggtcatcat
      421 atctgattga gagtgtctgc gattgttgtt tggttgatgt gtggaaatat tctctgttct
      481 tgcaaaatgt aagatatcct caatcacact caaaatcatt ccattggagc attccacatt
      541 ttccaagagc tccttttgtt ctgcagtcaa ggaattggtg tccttcaata attcaatact
      601 tcccaaactc gataagcata cagttctgaa ctcgtgtgaa atgttggaaa tgaacttttc
      661 tcgtgtttgc aaggcgttgg ataattgttc actggcaaca ctgagctgat ctacctttcc
      721 attgagacat tccgtgaatg aaacaatata caaagaaaag atcaacatgg aaagtataca
      781 tggaaaacat tcggatatca gaggcataca ctcattgtac atgaatgaaa atccatccat
      841 cgtgttcgag gaatttcgag aatagtggac ccacgacaac agcaatcgat agaaaatacg
      901 tcccagatag tgcgtaacga aatagaaagg aacaatgatt ctccacaaag agttgttcat
      961 cctagaggtg cttccaataa tcatgagttt caagggcagt aacagcatgg tgtgtgtttt
     1021 gaaaaagaaa aaccgaatgc tgaacaggaa cagacttaga accacgttaa cggtctgtac
     1081 attggaggtg gtcaactcgt tggaagaaca gagccaacgt ataagaagtt ttttgacact
     1141 gacagagagt gcattgagga ttctgaatct cttgacaaca tttttaaata ggtccacgct
     1201 aaacgagtac cctgtaaata gagtgagcaa gagaacaatt gttttgcaaa cgccattgtt
     1261 catgaaggag tgcaacccca caagaaagta atctaaaaga acaccatatt ttacaagaat
     1321 aagctgaaca tttaacattt gtttccattt ctgggtattt ggattcaacg aagaaaattc
     1381 cgaaaaatcc ttttcaaagt gctgacactc agtcatggag gatcttcttt gggactcatc
     1441 attctttcta acgggcaggt aatttgatga agtgtctgtg gacaatgtat gtgtgtggtg
     1501 atgcattgtt ccatgttggt tgagcgaaag gagtggcgag ttgttgtcaa acatggattg
     1561 ttttttttaa agtgctcgaa gggctgattc gctcaactca acgcacttat gcatcaaaac
     1621 attgtgttaa cattcaccaa aaagagtatc ctgtggggac aagacgacga tcatttgttc
     1681 agaactgttt ttggtgcacc tacattttaa cacaagcgtc caatctaaca tggaacttag
     1741 atattaaccg acatgttatc ccaatctcga ttgaggctca aacttgttaa gcttcttaaa
     1801 aaaggcaatt aaaaaacgat tcaacacttt gtttaaattc aatcattcgc taaaacaggg
     1861 agtttggttt cacacaacaa acaatgagag tatcccatct gaattaccat atttcaatgc
     1921 aaacggattg gtcgtaacag cttatctttt cttaatgaag gacttttgat tttcataccc
     1981 caagctttaa atagtgcaag gttcacctcg tctctgaaca ctacacttca aaaacgtgtt
     2041 ccgagtgtgg tcgtgtgaat tggcagcttg gaggtagtca cgtgtttcag tgttcgaatc
     2101 gagcgtgtgc ctttaccctt gcccgtgatt ggaatggcag taagaacatc ttcctcatga
     2161 atcaacacca attgaacgag gagccacaag attagccacc aaagaaacac aaacaacacg
     2221 attacatgga gatgaaccag tcacagagtg acgacttgga aacactcgac gtgtccatgt
     2281 tgagtgagta acgaccacac caatgtgtgt acaagaacca ccatccctcg cacactcatg
     2341 tgtgtgtgta gggctgtaga gtaggcaagc tttagcctcg gcatcgaata ttccccttat
     2401 agggtactcc ctacatttgg atgtgaaata aagctgatag ttgtgcttct gaagggatgg
     2461 aacttgtaag aattaaattg ttgatcaatt tgctgagaag agaaaatgtt tgcagtccat
     2521 gatggagaaa ggagtgagcg agagaacagg ctgttcttaa aaattattca taatcttgga
     2581 ggcagccaaa gagcgagcct tcatttcttc tcttttgata tttttcgaaa agatttaaat
     2641 tttagatcaa tttcaataga ttggagatgc ataagttttg aatggaacat tgccgaatca
     2701 ttggtagagc aaaaagagca tgcgttgttt cttctctcat attttgggat actatagcca
     2761 caacatttcc actgaaatcg atcacaacaa cttacaaagg gttaatatga acaaattgaa
     2821 taataacaca gtgtacttta tggtgacgaa tggtatttcc attcatgctc cattttctac
     2881 aagctttact tgttcttcca tgatctatat tcagaaaagc attgtagact ttcagtctct
     2941 aaatatcttt tcgtttctcc aatgctttgc atataatttc tgctcaccca ttgttcaact
     3001 tttttctcaa tttcgctatc tgtactatcc gcatcaaaaa ttgtttcttt tccttctcgt
     3061 tctagttttt taagtgtcct atatatgaga ttaaggtgta ttgtaatgtc aaatcatgat
     3121 cgtttttttc gtagacaagt gaacaataac acaaatttca tcaatatatg attccatggg
     3181 attggtgaat caatccatga cttacttttt cacaacatga gctggttttg attcacacca
     3241 cgcctcaaat ttcacttttt gctgagctgt tttgagattg tttttagatt cttccttagc
     3301 atgcataaat tcatgcaact cttgatgttt actcttcaca tccatgtgat tgaccatttc
     3361 tctttctgag gtgaaaattc ccttcttcca tcttcgtctt gctcgatgtg gcacttgatc
     3421 cacgtcggca acgatggtct ttcctgtttg agaaaccaca tctcggaccg tttttctaaa
     3481 tactctcttc gaataggttc gactcgctgt cgttgagtat tcatcgctgt cgtaggtgct
     3541 ggttccgaat ttctttttac ttcttgccat gatggttaac tttgcggaag atgaagaatt
     3601 cgatgacaag aaatgagatg tgatttgatc ctttttgttc tattttttgc ttgtcagatc
     3661 aagaagagag acaaaccatt caagaattgc acacgcggct cacgacggat gaatgtttcc
     3721 caagctccat taaagttaaa aatatttata aatctacaac aacaacaaca acaccatcaa
     3781 ctctcgcata caacaaccac gatattgatg atcagtactc ttttgttaag caatttcaat
     3841 ttcacacacg acaatatctt gcttgttagt ggaaagacga atggtggatt gcattctctt
     3901 ttcatccttt ctcatgtaat tggtaaagaa cgtacacaat actgttgttc cacctgttaa
     3961 attctgtgta tgacttgcaa aataattggt ggttgctttg tagattcctt tttgtgcttt
     4021 tttcaacatg tattcttctg gcccataacc ttgacgaaaa tctcttgaaa cgtaaccacc
     4081 cattctagtt cgattgtgag catagtaagc atgttcgcca tgaggagatg gttcttcgac
     4141 atgtaaatca atatc
//
LOCUS       NW_025407870.15_(reversed)       51021 bp    DNA     linear   UNK 01-JAN-1980
DEFINITION  Naegleria lovaniensis strain ATCC 30569 chromosome Unknown tig048,
            whole genome shotgun sequence.
ACCESSION   NW_025407870
VERSION     NW_025407870.1.15
KEYWORDS    .
SOURCE      .
  ORGANISM  .
FEATURES             Location/Qualifiers
     CDS             745..1920
                     /locus_tag="C9374_011201"
                     /codon_start=1
                     /product="uncharacterized protein"
                     /protein_id="XP_044543296.1"
                     /db_xref="GeneID:68103655"
                     /translation="MYPSVVDLPTCDTTTDPHALNSNGNQSTQPISHQHVLSNHSSIR
                     NKRFETNSSDVVATKNPPSTNPLHSSFQNSLTFHDVSQNSTLFHDTFDPLLLMSLVET
                     LQMHSEETHRWKQSISEHIQHMDMKMSAILNFIKKNQVHSSLKESQINNQYSIMMSQD
                     HDPNILHVNSPEVLLNTTLKSPVQNDDKGYHHPHAIRDLNESRRQLTQYSQPSATLNP
                     YSYNQALDGTFCTSVQDSNSLDQKNYNGPFVTTCQATTTVTACIVPPPQSPPQVIPTS
                     LLSVQERLNSLRSSFQTIRQHSEPSSENVTSSKWKDNEKDPALVGSLEPVAQHDDEEH
                     ELEELTKHINQPNINSDFENDVQLICELGFSEEAARHALKSFGDRGLAMSYLLENQC"
     gene            <745..>1920
                     /locus_tag="C9374_011201"
                     /db_xref="GeneID:68103655"
     mRNA            <745..>1920
                     /locus_tag="C9374_011201"
                     /product="uncharacterized protein"
                     /transcript_id="XM_044686831.1"
                     /db_xref="GeneID:68103655"
     fz              complement(2001..2048)
                     /original_coord="NW_025407870.1:230511_230558:1"
                     /fz="1 3.3542976939203357_146 161"
     fz              complement(2084..2122)
                     /original_coord="NW_025407870.1:230437_230475:1"
                     /fz="1 2.7253668763102725_121 133"
     CDS             2409..4877
                     /locus_tag="C9374_011200"
                     /codon_start=1
                     /product="uncharacterized protein"
                     /protein_id="XP_044543295.1"
                     /db_xref="GeneID:68103654"
                     /translation="MSAEEQEPTTPSSKRALERKKQHEELLAKVKSQKEKNRLVVDEA
                     SQDDNSIVGVHPDTMEALELFRGDTVRIVGKKHKDTIAIVLSDEDCEKGKIKMNKVMR
                     KNLRVRLGDVIILKQCPDVKYGKRIHVLPIDDTVEGLTGDLFDIFLKPYFLEAYRPVR
                     KGDLFNVRGGMRSVEFKVVETDPDEYCIVAPDTVIHCEGDPIKREDEEARLNEVGYDD
                     IGGVRKQLAQIREMVELPLRHPQLFKSIGIKPPRGILLYGPPGSGKTLIARAVANETG
                     AFFFLINGPEIMSKLAGESEANLRKAFEEAEKNAPAIIFIDEIDSIAPKREKANGEVE
                     RRIVSQLLTLMDGLNSRSNVIVMAATNRPNSIDEALRRFGRFDREIDIGVPDEIGRLE
                     VLRIHTKNMKLDDDVDLEAVAKETHGYVGADLAQLCTEAAMNCIREKMDLIDLEEDTI
                     DAAVLDSMGVTMDHFRAALTTQSPSSLRETVVEVPNVTWADIGGLEKVKQELQELVQY
                     PIEYPDMFAKFGQEASKGVLFYGPPGCGKTLLAKAIANECQANFISVKGPELLTMWFG
                     ESEANVRNIFNKARAAAPCVLFFDELDSIAKARGGSLGDAGGASDRVINQILTEMDGM
                     GKKKNVFIIGATNRPDIIDPAVMRPGRLDQLIYIPLPDEGSRLSILKASTRKSPLAPD
                     VNMQAIALATKGFSGADLTEICQRAAKLAIRESIQREVEYRRQKEEERKSKQMEEEDE
                     DEELEENMDFVPYITRAHFEEAMRFARKSVPEHEIRKYEMFSTSLQQAAGDVRNFKFS
                     DYDTSGTTSTTTTTEEVMDTDLYQ"
     gene            <2409..>4877
                     /locus_tag="C9374_011200"
                     /db_xref="GeneID:68103654"
     mRNA            <2409..>4877
                     /locus_tag="C9374_011200"
                     /product="uncharacterized protein"
                     /transcript_id="XM_044686830.1"
                     /db_xref="GeneID:68103654"
     LE              3397..3419
                     /Mismatches=8
                     /%_Identity="65.21739130434783"
                     /Motif="CCGTTGAAGCCAAATGAACAATT"
                     /annotation_group="LE: 3,397 -> 3,419"
     mismatch        3397..3398
                     /Motif="CCGTTGAAGCCAAATGAACAATT"
                     /annotation_group="LE: 3,397 -> 3,419"
                     /label="CC"
     mismatch        3400
                     /Motif="CCGTTGAAGCCAAATGAACAATT"
                     /annotation_group="LE: 3,397 -> 3,419"
                     /label="T"
     mismatch        3406..3408
                     /Motif="CCGTTGAAGCCAAATGAACAATT"
                     /annotation_group="LE: 3,397 -> 3,419"
                     /label="CCA"
     mismatch        3411
                     /Motif="CCGTTGAAGCCAAATGAACAATT"
                     /annotation_group="LE: 3,397 -> 3,419"
                     /label="T"
     mismatch        3415
                     /Motif="CCGTTGAAGCCAAATGAACAATT"
                     /annotation_group="LE: 3,397 -> 3,419"
                     /label="C"
     CDS             join(complement(5735..5830),complement(5053..5556))
                     /locus_tag="C9374_011199"
                     /codon_start=1
                     /product="uncharacterized protein"
                     /protein_id="XP_044543294.1"
                     /db_xref="GeneID:68103653"
                     /translation="MKKSSNVRLQHSTGQRHEKTYGKFFNAPRIKNVTNTARRRSTEE
                     NGNDSSDQSESDEESTVHSTRNVSIIKKEEEGSMVDLTEEEPPKIIETISLESDNDEE
                     ENVTATPTTHNSVTNTEYTFSETVQDVNRKTVEELITFIKINDEELHNNIRNVLREQK
                     ISGSKFMSLSSTDFYQMKLHLKDQVKILQITNKIHQNSR"
     gene            complement(<5053..>5830)
                     /locus_tag="C9374_011199"
                     /db_xref="GeneID:68103653"
     mRNA            join(complement(5735..>5830),complement(<5053..5556))
                     /locus_tag="C9374_011199"
                     /product="uncharacterized protein"
                     /transcript_id="XM_044686829.1"
                     /db_xref="GeneID:68103653"
     wrna            complement(6152..6182)
                     /original_coord="NW_025407870.1:226377_226407:1"
     fz              complement(6187..6246)
                     /original_coord="NW_025407870.1:226313_226372:1"
                     /fz="1 4.1928721174004195_458 477"
     CDS             join(complement(7728..8096),complement(6568..7605),
                     complement(6484..6504))
                     /locus_tag="C9374_011198"
                     /codon_start=1
                     /product="uncharacterized protein"
                     /protein_id="XP_044543293.1"
                     /db_xref="GeneID:68103652"
                     /translation="MDQAVEQLVHRFNQVHSDKQEQEKFAKQMNDFLKLFNRFVASQK
                     NQAQINWDRIRAPTEDHLKDYEQLTSDLNHSAIKNILNKLVVVKLNGGLGTTMGCTGP
                     KSVIGVRGDDTFLDLTIKQIQYLNNKYDVDVPLVLMNSFNTSEDTAKIINDPKYANIN
                     VTIECFEQNQFPRIIKEKLLPFPDDIPNEKNKEAWYPPGHGDFYSSFFESPLYSKYKN
                     AGKEYVFLSNIDNLGATVDLKILNYLINNKTDFCMEVTKKTLADVKGGTLINYEGEGV
                     KLLELAQVPKEHVKDFESIEKFKIFNTNNLWIRLSSIETQLEELKQRVEIINNEKEVD
                     GVKVIQLETAAGAAIQVFKKSIGVDVPRSRFLPVKKCSDLLLVQSNLYNLGDDYCLVK
                     STTEEAPIINLDDKFYKKVGDYLARFKNGVPNIVDLKELNVTGDVTFGKNVVLKGKVH
                     VVAKQKTLVPDGSVISDETYRYSKL"
     gene            complement(<6484..>8096)
                     /locus_tag="C9374_011198"
                     /db_xref="GeneID:68103652"
     mRNA            join(complement(7728..>8096),complement(6568..7605),
                     complement(<6484..6504))
                     /locus_tag="C9374_011198"
                     /product="uncharacterized protein"
                     /transcript_id="XM_044686826.1"
                     /db_xref="GeneID:68103652"
     LE              7269..7291
                     /Mismatches=8
                     /%_Identity="65.21739130434783"
                     /Motif="CCGTTGAAGCCAAATGAACAATT"
                     /annotation_group="LE: 7,269 -> 7,291"
     mismatch        7270
                     /Motif="CCGTTGAAGCCAAATGAACAATT"
                     /annotation_group="LE: 7,269 -> 7,291"
                     /label="C"
     mismatch        7275..7277
                     /Motif="CCGTTGAAGCCAAATGAACAATT"
                     /annotation_group="LE: 7,269 -> 7,291"
                     /label="AAG"
     mismatch        7284..7286
                     /Motif="CCGTTGAAGCCAAATGAACAATT"
                     /annotation_group="LE: 7,269 -> 7,291"
                     /label="GAA"
     mismatch        7291
                     /Motif="CCGTTGAAGCCAAATGAACAATT"
                     /annotation_group="LE: 7,269 -> 7,291"
                     /label="T"
     LE2             complement(7528..7549)
                     /Mismatches=6
                     /%_Identity="72.72727272727273"
                     /Motif="AACCACTGAACCCACAGCAACA"
                     /annotation_group="LE2: 7,528 <- 7,549"
     mismatch        7529
                     /Motif="AACCACTGAACCCACAGCAACA"
                     /annotation_group="LE2: 7,528 <- 7,549"
                     /label="C"
     mismatch        7538..7539
                     /Motif="AACCACTGAACCCACAGCAACA"
                     /annotation_group="LE2: 7,528 <- 7,549"
                     /label="CC"
     mismatch        7545..7546
                     /Motif="AACCACTGAACCCACAGCAACA"
                     /annotation_group="LE2: 7,528 <- 7,549"
                     /label="CA"
     mismatch        7549
                     /Motif="AACCACTGAACCCACAGCAACA"
                     /annotation_group="LE2: 7,528 <- 7,549"
                     /label="A"
     LE              complement(7894..7916)
                     /Mismatches=7
                     /%_Identity="69.56521739130434"
                     /Motif="CCGTTGAAGCCAAATGAACAATT"
                     /annotation_group="LE: 7,894 <- 7,916"
     mismatch        7896
                     /Motif="CCGTTGAAGCCAAATGAACAATT"
                     /annotation_group="LE: 7,894 <- 7,916"
                     /label="A"
     mismatch        7904..7907
                     /Motif="CCGTTGAAGCCAAATGAACAATT"
                     /annotation_group="LE: 7,894 <- 7,916"
                     /label="CCAA"
     mismatch        7914..7915
                     /Motif="CCGTTGAAGCCAAATGAACAATT"
                     /annotation_group="LE: 7,894 <- 7,916"
                     /label="CG"
     LE2             complement(8325..8346)
                     /Mismatches=6
                     /%_Identity="72.72727272727273"
                     /Motif="AACCACTGAACCCACAGCAACA"
                     /annotation_group="LE2: 8,325 <- 8,346"
     mismatch        8325
                     /Motif="AACCACTGAACCCACAGCAACA"
                     /annotation_group="LE2: 8,325 <- 8,346"
                     /label="A"
     mismatch        8327
                     /Motif="AACCACTGAACCCACAGCAACA"
                     /annotation_group="LE2: 8,325 <- 8,346"
                     /label="A"
     mismatch        8329
                     /Motif="AACCACTGAACCCACAGCAACA"
                     /annotation_group="LE2: 8,325 <- 8,346"
                     /label="C"
     mismatch        8334
                     /Motif="AACCACTGAACCCACAGCAACA"
                     /annotation_group="LE2: 8,325 <- 8,346"
                     /label="C"
     mismatch        8336..8337
                     /Motif="AACCACTGAACCCACAGCAACA"
                     /annotation_group="LE2: 8,325 <- 8,346"
                     /label="AC"
     LE              complement(8623..8645)
                     /Mismatches=8
                     /%_Identity="65.21739130434783"
                     /Motif="CCGTTGAAGCCAAATGAACAATT"
                     /annotation_group="LE: 8,623 <- 8,645"
     mismatch        8624
                     /Motif="CCGTTGAAGCCAAATGAACAATT"
                     /annotation_group="LE: 8,623 <- 8,645"
                     /label="T"
     mismatch        8627
                     /Motif="CCGTTGAAGCCAAATGAACAATT"
                     /annotation_group="LE: 8,623 <- 8,645"
                     /label="C"
     mismatch        8633
                     /Motif="CCGTTGAAGCCAAATGAACAATT"
                     /annotation_group="LE: 8,623 <- 8,645"
                     /label="A"
     mismatch        8639..8640
                     /Motif="CCGTTGAAGCCAAATGAACAATT"
                     /annotation_group="LE: 8,623 <- 8,645"
                     /label="GA"
     mismatch        8642
                     /Motif="CCGTTGAAGCCAAATGAACAATT"
                     /annotation_group="LE: 8,623 <- 8,645"
                     /label="T"
     mismatch        8644..8645
                     /Motif="CCGTTGAAGCCAAATGAACAATT"
                     /annotation_group="LE: 8,623 <- 8,645"
                     /label="CC"
     CDS             join(9028..9432,9600..10514)
                     /locus_tag="C9374_011197"
                     /codon_start=1
                     /product="uncharacterized protein"
                     /protein_id="XP_044543292.1"
                     /db_xref="GeneID:68103651"
                     /translation="MRKFVVSSNIHSSASLFLKSVSQQQFCFYSRVKKEQETPTNVEK
                     EEGSVPTVPISKPNSIEQQVKQILAFNNDGQVAEAVEAYGKLKKMTKHIDLKTMNAIV
                     SSFAPKRLLFKWFKPYKDYVDMYVEASKFRPKERLEEAKRVFSDIYKYHNSPDAISYN
                     ALMKVQLSTDDVLHVFDTFNELQASGIGQSPMYKEQLLTSMGTLLRACSMLEQVQLAE
                     EIYFFALQDIIKERLGYSHEKPWTASESVSYLTFCNTMLDVYAESRDPFAFKFFEQMV
                     ANSSSAHFSNQKIDQKTRFKRSPKLLGSLNGITFNTYAKACIFMDHRMKLVEMAERMR
                     VEGVLQSELSKPVRLEIKHALETYTQPLHKVHRAELLSEGPHDMIATDHFADLRDFLI
                     IDVDDENAAAWGRDVDTKDFKFMKFLKPTHDMYKIDLGDSFKGLLNQ"
     gene            <9028..>10514
                     /locus_tag="C9374_011197"
                     /db_xref="GeneID:68103651"
     mRNA            join(<9028..9432,9600..>10514)
                     /locus_tag="C9374_011197"
                     /product="uncharacterized protein"
                     /transcript_id="XM_044686825.1"
                     /db_xref="GeneID:68103651"
     LE              9263..9285
                     /Mismatches=8
                     /%_Identity="65.21739130434783"
                     /Motif="CCGTTGAAGCCAAATGAACAATT"
                     /annotation_group="LE: 9,263 -> 9,285"
     mismatch        9264
                     /Motif="CCGTTGAAGCCAAATGAACAATT"
                     /annotation_group="LE: 9,263 -> 9,285"
                     /label="C"
     mismatch        9270
                     /Motif="CCGTTGAAGCCAAATGAACAATT"
                     /annotation_group="LE: 9,263 -> 9,285"
                     /label="A"
     mismatch        9274
                     /Motif="CCGTTGAAGCCAAATGAACAATT"
                     /annotation_group="LE: 9,263 -> 9,285"
                     /label="A"
     mismatch        9276..9277
                     /Motif="CCGTTGAAGCCAAATGAACAATT"
                     /annotation_group="LE: 9,263 -> 9,285"
                     /label="AT"
     mismatch        9281
                     /Motif="CCGTTGAAGCCAAATGAACAATT"
                     /annotation_group="LE: 9,263 -> 9,285"
                     /label="C"
     mismatch        9283
                     /Motif="CCGTTGAAGCCAAATGAACAATT"
                     /annotation_group="LE: 9,263 -> 9,285"
                     /label="A"
     mismatch        9285
                     /Motif="CCGTTGAAGCCAAATGAACAATT"
                     /annotation_group="LE: 9,263 -> 9,285"
                     /label="T"
     CDS             10570..11742
                     /locus_tag="C9374_011196"
                     /codon_start=1
                     /product="uncharacterized protein"
                     /protein_id="XP_044543291.1"
                     /db_xref="GeneID:68103650"
                     /translation="MKARRVLSSLNLGTTATLRSVSTLNNKSSSIGFWRLASCSTLLH
                     HENKNFIQARKFNQQPPISSSSQTNSINTTTTTTTSWPQKFVESAPSSIRPYLYLMRL
                     DKPIGTWLLLYPCLWSLAFADVASLIPSIYYSALFAIGAIIMRGAGCTVNDMWDRDFD
                     KQVERTKTRPIASGQISMKNATIFLGAQLLAGLAVLVQFNYYTIAVGASSLFFVFTYP
                     LMKRFTYWPQSYLGLTFNWGIFVGYAAFAGFCNWSILVPMYLGSIAWTLVYDTIYAHQ
                     DKKDDRDIGVKSTALLFGDRTREILTGFSLLFGVCASLAGHNAGYDMIEQWPYFLAIF
                     SSVLGSIYKIHTIDYNNSQQCMKTFVQNKWVGFVILLGIIGANWTKRRREKQPTQQ"
     gene            <10570..>11742
                     /locus_tag="C9374_011196"
                     /db_xref="GeneID:68103650"
     mRNA            <10570..>11742
                     /locus_tag="C9374_011196"
                     /product="uncharacterized protein"
                     /transcript_id="XM_044686824.1"
                     /db_xref="GeneID:68103650"
     CDS             join(complement(12358..13270),complement(11793..12304))
                     /locus_tag="C9374_011195"
                     /codon_start=1
                     /product="uncharacterized protein"
                     /protein_id="XP_044543290.1"
                     /db_xref="GeneID:68103649"
                     /translation="MYDFSSNPLLTNIQKPQQQGKEPTTASKISSHHQPKQQLATSDS
                     SSARPPSRQKRPSSSRAENITSLNGGKSTTSTAGSSMEDRRVAFQATSPSELQPEKPN
                     QKNPPLRTNTEYNNPDALIHNFQQTKPISKPFGQNYLNDKSQEESNIDIAEFRPKFQG
                     SASAHKKEKPTTTTSKLQQGSHEHTIGLILNEYERGMVLYDKGQYEASLERFNECLNI
                     FMKSKIEDAEMCANIFLAMGISYYGQGDEESALELYHRCIQRLEDKFGKNFPGIVSPL
                     VNIALVYTNQKRFDEALGMFQKAQKLAENILGDDRLCLSDIYHNMGVIFDHQSRLEDA
                     IDYYDKSIRIREKILGEDHPITALTYENMSQVLKDLRKFKKAVEYQNKVIAIRKKHLG
                     VNTYDYALALHNMGLILFKDRNLPQALNYFQKAYKLREQLLGEDHEVTKASRQLYEEI
                     DKRLSEKKKRVTSLSHSIVSNTNK"
     gene            complement(<11793..>13270)
                     /locus_tag="C9374_011195"
                     /db_xref="GeneID:68103649"
     mRNA            join(complement(12358..>13270),complement(<11793..12304))
                     /locus_tag="C9374_011195"
                     /product="uncharacterized protein"
                     /transcript_id="XM_044686823.1"
                     /db_xref="GeneID:68103649"
     CDS             complement(13374..14885)
                     /locus_tag="C9374_011194"
                     /codon_start=1
                     /product="uncharacterized protein"
                     /protein_id="XP_044543289.1"
                     /db_xref="GeneID:68103648"
                     /translation="MQDLKPIIPTARKSVGILGTSSSGELAKEHMVNRALMATSPVSN
                     SSTGSIPLGTSATTTNTDKPQQPHASSLTPSPTTNMDTTQNSSKLSLENSEAIVYDSS
                     EEEEEKVDILEESDSDHVDQLASSEEETAIRRRRTRSSTRADSNLSSSNTTKKNNDKD
                     ANQRQNQLASLRFTEKFKQGSEDEEGHPAVVFDSDDDEEEDTHRKFAENVSKAIPKQK
                     AEPSRKKQKMTSITQLETTTNETATSKIEAKQSNVLSIEPHSVLFKFICSTTTNVELR
                     NKLKQDFEDEKYVILRKKYNLKTPSRKGRISDNEVKLIKKYVEITSSLRLVRHPLSLT
                     LFNNTKSFDEDRIKTWSNDSQEEEVNTTNVKHFIATITGRSFDLISSVWRKEEKNIHH
                     RFVLYLEQMRYHFEVFVQPNTVHMDREQEEELKEMYISLLGLMKQYQDIVNTRREERK
                     NGMLRETSIELSKFAKILSNLDEHFSRLDAYQRAYNEELHDALWSCAVKYLLA"
     gene            complement(<13374..>14885)
                     /locus_tag="C9374_011194"
                     /db_xref="GeneID:68103648"
     mRNA            complement(<13374..>14885)
                     /locus_tag="C9374_011194"
                     /product="uncharacterized protein"
                     /transcript_id="XM_044686822.1"
                     /db_xref="GeneID:68103648"
     CDS             join(complement(15695..16052),complement(14952..15538))
                     /locus_tag="C9374_011193"
                     /codon_start=1
                     /product="uncharacterized protein"
                     /protein_id="XP_044543288.1"
                     /db_xref="GeneID:68103647"
                     /translation="MLSSSDHHNSSSTTTNQPTKKKQKITLHLTGFGPFSGVKENPTT
                     LIIEKLKNENFTLQSHDNYEINPIHYSIIETSMKAVKQYFEEMKCHAVQNQQDDESID
                     IFIHLGVSGNSIMYELEERAKNEKTFRAKDEQGEQPLNEPINEHLPQDTFLHCNFSTK
                     LSSIIESVNRKLQLNSQLHPPLSQFVLETANHKLEKTQIVKSTKNALSSNQLEALKQL
                     EELHNDLQESLSLITQSGAYCKASKDAGLFICNYCYYNSLQYSCSQNVVDIGEGMKRT
                     CYSLFVHVPPHDLIPVHDQAQFVKTLLHTIVEHVVVSE"
     gene            complement(<14952..>16052)
                     /locus_tag="C9374_011193"
                     /db_xref="GeneID:68103647"
     mRNA            join(complement(15695..>16052),complement(<14952..15538))
                     /locus_tag="C9374_011193"
                     /product="uncharacterized protein"
                     /transcript_id="XM_044686821.1"
                     /db_xref="GeneID:68103647"
     LE              complement(15235..15257)
                     /Mismatches=8
                     /%_Identity="65.21739130434783"
                     /Motif="CCGTTGAAGCCAAATGAACAATT"
                     /annotation_group="LE: 15,235 <- 15,257"
     mismatch        15239
                     /Motif="CCGTTGAAGCCAAATGAACAATT"
                     /annotation_group="LE: 15,235 <- 15,257"
                     /label="C"
     mismatch        15243..15245
                     /Motif="CCGTTGAAGCCAAATGAACAATT"
                     /annotation_group="LE: 15,235 <- 15,257"
                     /label="AAT"
     mismatch        15247
                     /Motif="CCGTTGAAGCCAAATGAACAATT"
                     /annotation_group="LE: 15,235 <- 15,257"
                     /label="C"
     mismatch        15249
                     /Motif="CCGTTGAAGCCAAATGAACAATT"
                     /annotation_group="LE: 15,235 <- 15,257"
                     /label="G"
     mismatch        15255
                     /Motif="CCGTTGAAGCCAAATGAACAATT"
                     /annotation_group="LE: 15,235 <- 15,257"
                     /label="G"
     mismatch        15257
                     /Motif="CCGTTGAAGCCAAATGAACAATT"
                     /annotation_group="LE: 15,235 <- 15,257"
                     /label="C"
     CDS             complement(16132..20349)
                     /locus_tag="C9374_011192"
                     /codon_start=1
                     /product="uncharacterized protein"
                     /protein_id="XP_044543287.1"
                     /db_xref="GeneID:68103646"
                     /translation="MTSEQQPNSFVADESGFSMISSSSDQGESTNPITTTATPTSNTS
                     PPMSVLDNSSSPALERSLDGVSSLPAENISSSAMSTSTVVNSSSSIHVHSLSNSSTAS
                     NTTTVSSGVPSIQPKIIPGPPIYDPNRIPVMEGGIGNVLNSLGGSSSSGSTGSNVISS
                     ILGAGKETISSVLPFQIPLMDSSFTIGSSEKFSLNNVYQENAEKFKRFKNRTSWGYNN
                     LLAYCCQTYVMIFDPVSMQQISSLFGHRYLTTCVEWCDMCKSRGIERGNTNMIASGDE
                     GGFIVIWDYKKARKISSFAEDNGNTKKSIVQLKWLNGDNIYLMSLSAHNVFSLWNVQT
                     ATRIWDVEFPETITSFSIDPFTLKTCCLPSESGWTYFLNDLNVKKKPAEIQRRLYGSM
                     DKKTGATQTTLKDFLCSPHTRNQFYVVAKKEVTVFDSSIRTTIHGKHLKGGRSDFQTL
                     YTFEDEPKVMYSLHDDGTMCIWEYNGEKYDSTVCDVVRGSKHGADRPGLLYGVSISPL
                     DHTKVAAVSADGKIWLWRVNLSNKMLSGGESSPEASSTKIKVNSKWMLDGLTEFTGST
                     VSSIKVSPFDDRVAVGTSNGLIMIYDLLTGSLKVKHDVFNNAPVLGIRWYGPNSLLCF
                     SSSVFEKKKDRKNNELRLVNILSGKHTTIDINREDQNKREESSRAGGIKGIRVSNSYK
                     YLVIILQDRPIEVWRLDTLKLIRMIPFTNVTALEWIPLSKNHPEREMLYFTTSDGSLH
                     FYKVENYKVEPDVKKQKVFFTPVSALAWKNDILVSGDNVGTVTIWDLAKKKSRVLHTH
                     KGLIKKIAFSKEHNHILVLFADGDFGIWDVDQNVKLASSPAYVKAVAADWGRGNYPVI
                     STNSGSILVFDIQLTTCNTNLMFHSRSDFIKTPCCLKNDEAQYFRALIENNKLSFDDM
                     MNENEIVDSPNTFRNCVGEVITDTKASVSLHDKMQSYRYLIPDYILHKLKNPATTTAE
                     RCLLAAQYFGDRIAEQFWRLAIEFLTKFSKQEITPTHQEAQKETATQQEEEHFFTEKT
                     ELERFDANVCLNSSLPTTFDLLRDNESVRNEEMKILQQHDQTLQHKLKSGAPTEQVND
                     LFSFIARNESELLQKDQAVKLLLQTPLDSKNLYANFLHATVLAASNSPSHFRETVQFV
                     ASSLISLKKENDIEFGVQLLCSIGEGLKACRILQDFDMWEKAARIAKSILPDHDCLIV
                     LSRWADHLQSNNQLLKSIGVWMSLGLFKEVLDLLHKSELDDIASLFTKAYDEYLPHLP
                     LSELHRYFILKVSSPSKLSEPLYSSSKNHDDFVMTCRKLKYFVYQQYAVFLDKIGYNE
                     LAEEYRCIIKPEEVGLSGIPANITQLLQGGEENNNAATESSLGQPLDRQESWVVVEEQ
                     ANMTPNVQPSPSENKSTDIFDLPHEDQ"
     gene            complement(<16132..>20349)
                     /locus_tag="C9374_011192"
                     /db_xref="GeneID:68103646"
     mRNA            complement(<16132..>20349)
                     /locus_tag="C9374_011192"
                     /product="uncharacterized protein"
                     /transcript_id="XM_044686820.1"
                     /db_xref="GeneID:68103646"
     LE              complement(16499..16521)
                     /Mismatches=8
                     /%_Identity="65.21739130434783"
                     /Motif="CCGTTGAAGCCAAATGAACAATT"
                     /annotation_group="LE: 16,499 <- 16,521"
     mismatch        16501..16502
                     /Motif="CCGTTGAAGCCAAATGAACAATT"
                     /annotation_group="LE: 16,499 <- 16,521"
                     /label="AA"
     mismatch        16508
                     /Motif="CCGTTGAAGCCAAATGAACAATT"
                     /annotation_group="LE: 16,499 <- 16,521"
                     /label="A"
     mismatch        16511..16513
                     /Motif="CCGTTGAAGCCAAATGAACAATT"
                     /annotation_group="LE: 16,499 <- 16,521"
                     /label="GCC"
     mismatch        16517
                     /Motif="CCGTTGAAGCCAAATGAACAATT"
                     /annotation_group="LE: 16,499 <- 16,521"
                     /label="T"
     mismatch        16519
                     /Motif="CCGTTGAAGCCAAATGAACAATT"
                     /annotation_group="LE: 16,499 <- 16,521"
                     /label="G"
     LE              16905..16927
                     /Mismatches=8
                     /%_Identity="65.21739130434783"
                     /Motif="CCGTTGAAGCCAAATGAACAATT"
                     /annotation_group="LE: 16,905 -> 16,927"
     mismatch        16905..16907
                     /Motif="CCGTTGAAGCCAAATGAACAATT"
                     /annotation_group="LE: 16,905 -> 16,927"
                     /label="CCG"
     mismatch        16911
                     /Motif="CCGTTGAAGCCAAATGAACAATT"
                     /annotation_group="LE: 16,905 -> 16,927"
                     /label="A"
     mismatch        16913
                     /Motif="CCGTTGAAGCCAAATGAACAATT"
                     /annotation_group="LE: 16,905 -> 16,927"
                     /label="G"
     mismatch        16915
                     /Motif="CCGTTGAAGCCAAATGAACAATT"
                     /annotation_group="LE: 16,905 -> 16,927"
                     /label="C"
     mismatch        16918
                     /Motif="CCGTTGAAGCCAAATGAACAATT"
                     /annotation_group="LE: 16,905 -> 16,927"
                     /label="A"
     mismatch        16925
                     /Motif="CCGTTGAAGCCAAATGAACAATT"
                     /annotation_group="LE: 16,905 -> 16,927"
                     /label="A"
     LE              19641..19663
                     /Mismatches=8
                     /%_Identity="65.21739130434783"
                     /Motif="CCGTTGAAGCCAAATGAACAATT"
                     /annotation_group="LE: 19,641 -> 19,663"
     mismatch        19641
                     /Motif="CCGTTGAAGCCAAATGAACAATT"
                     /annotation_group="LE: 19,641 -> 19,663"
                     /label="C"
     mismatch        19643
                     /Motif="CCGTTGAAGCCAAATGAACAATT"
                     /annotation_group="LE: 19,641 -> 19,663"
                     /label="G"
     mismatch        19649
                     /Motif="CCGTTGAAGCCAAATGAACAATT"
                     /annotation_group="LE: 19,641 -> 19,663"
                     /label="G"
     mismatch        19652..19653
                     /Motif="CCGTTGAAGCCAAATGAACAATT"
                     /annotation_group="LE: 19,641 -> 19,663"
                     /label="AA"
     mismatch        19656
                     /Motif="CCGTTGAAGCCAAATGAACAATT"
                     /annotation_group="LE: 19,641 -> 19,663"
                     /label="G"
     mismatch        19659
                     /Motif="CCGTTGAAGCCAAATGAACAATT"
                     /annotation_group="LE: 19,641 -> 19,663"
                     /label="C"
     mismatch        19663
                     /Motif="CCGTTGAAGCCAAATGAACAATT"
                     /annotation_group="LE: 19,641 -> 19,663"
                     /label="T"
     CDS             20387..20932
                     /locus_tag="C9374_011191"
                     /codon_start=1
                     /product="uncharacterized protein"
                     /protein_id="XP_044543286.1"
                     /db_xref="GeneID:68103645"
                     /translation="MINRKDSDMLHSLEKRLAKIEQQTHYIIFTLQQLNNILDEYIQN
                     HEESTQHPHHITLNTHHPPIETVNNSNVEKPEKKPPEINTERPTPLTPEKTSMRIQPK
                     KPRTTVKAKPRRKTNQKMNKVHHHVVHDDDEIGQALTIHLTKHQLDKKHVVVRGLRKK
                     HLTLYWIQDCSPPCCTTTIMT"
     gene            <20387..>20932
                     /locus_tag="C9374_011191"
                     /db_xref="GeneID:68103645"
     mRNA            <20387..>20932
                     /locus_tag="C9374_011191"
                     /product="uncharacterized protein"
                     /transcript_id="XM_044686819.1"
                     /db_xref="GeneID:68103645"
     LE              20706..20728
                     /Mismatches=8
                     /%_Identity="65.21739130434783"
                     /Motif="CCGTTGAAGCCAAATGAACAATT"
                     /annotation_group="LE: 20,706 -> 20,728"
     mismatch        20710..20711
                     /Motif="CCGTTGAAGCCAAATGAACAATT"
                     /annotation_group="LE: 20,706 -> 20,728"
                     /label="TG"
     mismatch        20719..20721
                     /Motif="CCGTTGAAGCCAAATGAACAATT"
                     /annotation_group="LE: 20,706 -> 20,728"
                     /label="ATG"
     mismatch        20724
                     /Motif="CCGTTGAAGCCAAATGAACAATT"
                     /annotation_group="LE: 20,706 -> 20,728"
                     /label="C"
     mismatch        20727..20728
                     /Motif="CCGTTGAAGCCAAATGAACAATT"
                     /annotation_group="LE: 20,706 -> 20,728"
                     /label="TT"
     CDS             21329..22573
                     /locus_tag="C9374_011190"
                     /codon_start=1
                     /product="uncharacterized protein"
                     /protein_id="XP_044543285.1"
                     /db_xref="GeneID:68103644"
                     /translation="MFSNVHENSVIVSSSNTHVILPEIEKGPTKHFQHESDIFLYFNE
                     DHHHGHNFISNKFQVYSAQANGPLLKEVNFTPHPLIMCCSEAYSQHYPLILSPDDIWL
                     LIAQGFAKHVEIHSKQLRSQFISDNSECELKETMKHSLGTATSSQELGKIPITVYLEP
                     YIQNKNDHSSCNVFKQVDWKGVVNEIVSKVNAHLIGDTLQWLQCNFTTSTYIEKTCSE
                     IVMMSALKNYFSYRNMFKCGLPSVTLLGTLQDWESIKERTLQLEQYGMQFWIKALIPI
                     LDQFIETYKFNSTNDNPLPNSLKKFWNSIALSKVKSGSTKVTGWISYFFPYNSQNEIS
                     ADLQNLSEHFLDQVDIHAWGTNASEFPSGLSSVDVAVENSPIANVHSLKYMAGFLGYD
                     YDETWKGLKPRMGWVIASEKKK"
     gene            <21329..>22573
                     /locus_tag="C9374_011190"
                     /db_xref="GeneID:68103644"
     mRNA            <21329..>22573
                     /locus_tag="C9374_011190"
                     /product="uncharacterized protein"
                     /transcript_id="XM_044686818.1"
                     /db_xref="GeneID:68103644"
     CDS             join(22728..23607,23661..23684,23746..23841,23915..24444)
                     /locus_tag="C9374_011189"
                     /codon_start=1
                     /product="uncharacterized protein"
                     /protein_id="XP_044543284.1"
                     /db_xref="GeneID:68103643"
                     /translation="MSLKSQPPLQPQRTVLFMGSARVGKSSLCGYILLDHKPNTISRH
                     CKRIKELFNEDREEAVFGCYGKKSLHCREEQSLRIAIHSYYSPEIRMINDNCTPTTAN
                     HINMNEWEVNEGLTFLYVSSKKKKINCFVSACFLADIGVLVVDVSNTGSSFEQDFNSE
                     ESTMKHQLQIAQACGMENIIVCLNKCDCEEKSTTDQCNRVSTCDISSLCESYHQVTAT
                     IQHYLKQMNWKQSNIFFIPTSGTKGYNVTARHEPYSFYEGPSLLEAIKEMAVKREVES
                     ILEKQPFRFSVYNCHRIGGVGPVVTGKVESGMVKKADVLLTHVSSHEVKSIEIAYHQV
                     EHASAGDFCSLCLRNTCHSVMKFWRFLCNSRTELEDFDSFEAIIRVLYTPNQQVRAGF
                     GCDLHFAINHCSCKLDDIISLLDDDMNDHLLSNSNKKIISKFPEGIRAAQIAQVRIRT
                     FRSNFNKLIALPLKTFSDCPQLSRILLVDQAKRLLAFGYVTHLNRKARKNLEQQEDVI
                     Y"
     gene            <22728..>24444
                     /locus_tag="C9374_011189"
                     /db_xref="GeneID:68103643"
     mRNA            join(<22728..23607,23661..23684,23746..23841,
                     23915..>24444)
                     /locus_tag="C9374_011189"
                     /product="uncharacterized protein"
                     /transcript_id="XM_044686817.1"
                     /db_xref="GeneID:68103643"
     CDS             join(complement(26242..26356),complement(25904..26049),
                     complement(25598..25727),complement(24603..25294))
                     /locus_tag="C9374_011188"
                     /codon_start=1
                     /product="uncharacterized protein"
                     /protein_id="XP_044543283.1"
                     /db_xref="GeneID:68103642"
                     /translation="MSSSDQSNLQELIANARLEAQQLKEKITTQKKLINDVNMKDLDI
                     AEVNPPKLKERRVFKGHSSKIAALAWSKDSKQILTAGQDRMLILWDAMTTYKLSAIPL
                     TSRGIMCCDYSPSGNYVCVGGLDNTCSIFSLAVVAQQLQNSSNEYKPYRQLVGHTGYL
                     SDCLFTSDRHMLTSSGDQSCIFWDIEMTHAVTHFQEHTGDCMSISVSPTSDSNVFVSG
                     SCDGTAKLWDIRMNKCVATFTGHEGDINSVQFFPNGHAFATGSDDCTCRLFDIRAGRE
                     VMTYSDDNVREGVTCISFSKSGRILFASYEDKKVIAWDTLKGTILQSLDGLPNGHDNR
                     VSCLAVSPDGHGLATGSWDTTMKIFA"
     gene            complement(<24603..>26356)
                     /locus_tag="C9374_011188"
                     /db_xref="GeneID:68103642"
     mRNA            join(complement(26242..>26356),complement(25904..26049),
                     complement(25598..25727),complement(<24603..25294))
                     /locus_tag="C9374_011188"
                     /product="uncharacterized protein"
                     /transcript_id="XM_044686815.1"
                     /db_xref="GeneID:68103642"
     LE              25951..25973
                     /Mismatches=7
                     /%_Identity="69.56521739130434"
                     /Motif="CCGTTGAAGCCAAATGAACAATT"
                     /annotation_group="LE: 25,951 -> 25,973"
     mismatch        25951
                     /Motif="CCGTTGAAGCCAAATGAACAATT"
                     /annotation_group="LE: 25,951 -> 25,973"
                     /label="C"
     mismatch        25954..25956
                     /Motif="CCGTTGAAGCCAAATGAACAATT"
                     /annotation_group="LE: 25,951 -> 25,973"
                     /label="TTG"
     mismatch        25965..25966
                     /Motif="CCGTTGAAGCCAAATGAACAATT"
                     /annotation_group="LE: 25,951 -> 25,973"
                     /label="TG"
     mismatch        25968
                     /Motif="CCGTTGAAGCCAAATGAACAATT"
                     /annotation_group="LE: 25,951 -> 25,973"
                     /label="A"
     CDS             join(26927..27158,27292..27666,27747..28108,28191..28730)
                     /locus_tag="C9374_011187"
                     /codon_start=1
                     /product="uncharacterized protein"
                     /protein_id="XP_044543282.1"
                     /db_xref="GeneID:68103641"
                     /translation="MQTSSSSHFIDGSSCAAKKQLYDVIIIGAGMSGVNVGKLLKQRG
[truncated: 431,281 more chars]
