# Supplementary material for: Fanzor is a eukaryotic programmable RNA-guided endonuclease
Source: Nature. 2023 Jun 28;620(7974):660–8. doi: 10.1038/s41586-023-06356-2 (PMC10432273; doi:10.1038/s41586-023-06356-2)
Supplement: Supplementary file 10 — Fz loci in M. mercenaria. [file 41586_2023_6356_MOESM10_ESM.txt]

LOCUS       NC_059312.0.1.2.3.4.5.6.7.8.9.10_(reversed)       11573 bp    DNA     linear   UNK 01-JAN-1980
DEFINITION  Mercenaria mercenaria isolate YKG-2019 chromosome 8,
            ASM1480567v1.1, whole genome shotgun sequence.
ACCESSION   NC_059312
VERSION     NC_059312.1.0.1.2.3.4.5.6.7.8.9.10
KEYWORDS    .
SOURCE      .
  ORGANISM  .
FEATURES             Location/Qualifiers
     repeatunit      complement(4937..4959)
                     /Mismatches=7
                     /%_Identity="69.56521739130434"
                     /Motif="GATCTAAGGACAAGAATGTCTCC"
                     /annotation_group="repeatunit: 4,937 <- 4,959"
     mismatch        4940
                     /Motif="GATCTAAGGACAAGAATGTCTCC"
                     /annotation_group="repeatunit: 4,937 <- 4,959"
                     /label="C"
     mismatch        4942
                     /Motif="GATCTAAGGACAAGAATGTCTCC"
                     /annotation_group="repeatunit: 4,937 <- 4,959"
                     /label="G"
     mismatch        4946
                     /Motif="GATCTAAGGACAAGAATGTCTCC"
                     /annotation_group="repeatunit: 4,937 <- 4,959"
                     /label="G"
     mismatch        4949
                     /Motif="GATCTAAGGACAAGAATGTCTCC"
                     /annotation_group="repeatunit: 4,937 <- 4,959"
                     /label="C"
     mismatch        4951
                     /Motif="GATCTAAGGACAAGAATGTCTCC"
                     /annotation_group="repeatunit: 4,937 <- 4,959"
                     /label="G"
     mismatch        4957..4958
                     /Motif="GATCTAAGGACAAGAATGTCTCC"
                     /annotation_group="repeatunit: 4,937 <- 4,959"
                     /label="AT"
     CDS             5001..6437
                     /gene="LOC123560721"
                     /note="Derived by automated computational analysis using
                     gene prediction method: Gnomon."
                     /codon_start=1
                     /product="uncharacterized protein LOC123560721"
                     /protein_id="XP_045208820.1"
                     /db_xref="GeneID:123560721"
                     /translation="MKRKREQMTLWKAAFVNGQETFKSWIDKARMLELNCDVSSASST
                     HYSDLNLKTKCAKTDDKFMCNYSVCIRPTSKQKRTLNQMLKVSNYAYNWCNYLVKEKD
                     FKPKQFDLQRIVAKTNSTDVPAEYRLPGDDWFFDNKMSSIKLTACKNFCTMYKSTQTN
                     QKKTKVDLRNKDIVQLREGSFEVQSKYVRLLTEKDIPGERIRQSRIALMPDSFSKSKK
                     DWKERFLRLSKNVSKIPPLSHDMKVCKRPNGKFILQISCDPICTRQIQVQTSDSICSI
                     DPGGRTFATCYDPSNIKTFQIGPEADKKEIIHEFHNKIDYVHRLLSHAQEKKQTQAVQ
                     DRIGQLKKLHLKLKTYVDDVHLKLCSYLVKNYKLVVLGKISVSSIVRKDRPNHLAKSA
                     NRDLLCWQHYRFRQRLLHRVRGTDCEVIIQDERYTSKTCGNCGEKNNKLGGKETFTCE
                     SCNYKTHRDVNGARNILCKYLGLFPFAA"
     ID88            5001..6434
                     /created_by="gfaure"
     fz              5001..6434
                     /original_coord="NC_059312.1:36628872_36630305:-1"
                     /fz="-1 100.20964360587001_1 478"
     mRNA            5001..6437
                     /gene="LOC123560721"
                     /product="uncharacterized LOC123560721"
                     /note="Derived by automated computational analysis using
                     gene prediction method: Gnomon. Supporting evidence
                     includes similarity to: 1 Protein"
                     /transcript_id="XM_045352885.1"
                     /db_xref="GeneID:123560721"
     gene            5001..6437
                     /gene="LOC123560721"
                     /note="uncharacterized LOC123560721; Derived by automated
                     computational analysis using gene prediction method:
                     Gnomon."
                     /db_xref="GeneID:123560721"
     wrna            6463..6574
                     /original_coord="NC_059312.1:36628732_36628843:-1"
     repeatunit      6524..6546
                     /Mismatches=3
                     /%_Identity="86.95652173913044"
                     /Motif="GATCTAAGGACAAGAATGTCTCC"
                     /annotation_group="repeatunit: 6,524 -> 6,546"
     mismatch        6529..6530
                     /Motif="GATCTAAGGACAAGAATGTCTCC"
                     /annotation_group="repeatunit: 6,524 -> 6,546"
                     /label="AA"
     mismatch        6533
                     /Motif="GATCTAAGGACAAGAATGTCTCC"
                     /annotation_group="repeatunit: 6,524 -> 6,546"
                     /label="A"
     ncRNA           join(complement(8843..8877),complement(8577..8665),
                     complement(7471..8404))
                     /ncRNA_class="lncRNA"
                     /gene="LOC123560289"
                     /product="uncharacterized LOC123560289"
                     /experiment="COORDINATES: polyA evidence [ECO:0006239]"
                     /transcript_id="XR_006688173.1"
                     /db_xref="GeneID:123560289"
     gene            complement(7471..8877)
                     /gene="LOC123560289"
                     /note="uncharacterized LOC123560289; Derived by automated
                     computational analysis using gene prediction method:
                     Gnomon."
                     /db_xref="GeneID:123560289"
     assembly_gap    complement(8878..8977)
                     /estimated_length=100
                     /gap_type="within scaffold"
                     /linkage_evidence="paired-ends"
ORIGIN      
        1 ccaggttaag ttatgcgagg tcaacttgtt aaaatttgtt aaaattgtga ggttggtttt
       61 aatctattta agtgataaaa caataaacac agtaattacg taccgttact tttacttaag
      121 gctaattatc aactagcttt atgttttttt cacaacatgt aacgaggggc attaactgtc
      181 taaccttggg aaaattactg gcattcacct acagtcttga acatttttcc aaaacgaaat
      241 cggctttggt ggtgtgtggt cccaggtgta tggctatgaa aagttaggtg aggttaggtg
      301 cggttagggt tttggctatt ttttgaacaa tatgagggct actggctgca cagcattggg
      361 caaattactg tgacaatcag tcttgttcgt taaaaataca acaaggcaaa tattcaagtt
      421 tatgtacttt tattgcggtt acgagtgcca atcgctgcat aaatgtcccc gaaacacgtt
      481 gcgtttcttc taggcgtttg ataaaacaca aacggtggca taggcctgta atgtttctta
      541 tgatcgactt ctctcatgaa cctgtccgtt atcccattat cgacaaacga cagtagaaac
      601 gttgcattag ccacaatcca atatacccgt tcattcctgg cgacaaaggt tttgagttca
      661 tctctccaca gttgtatgtc ataatagtct atcacaagta tcaagaatct agtatcatat
      721 ttcgacaaag ctgtctcgta attcacaacg ggattcgaca agtccgtaat gaacagcaca
      781 tgttgatgtt cgatgtcgtc gtctgaaaga aatccataca gttgttcttc caaataactc
      841 tggtgacatc tgctgagcaa caatgtatgc tctgtctcgt tgtaattctt attttcgtca
      901 tcttcgtttc ttaatagcat atccagagtt cgagatctct gtctcagtgt ttcaatgcta
      961 acaatgttca ctttcatctc gccaaattgt tgagaagaat tattttgcat cttgacagtt
     1021 taagagctga agatataatg aagctcaagt gccgatttcc ccgatactgt accgaaaaat
     1081 aactttttca atctatctgc tttctgattg gtcagtacaa agtaggcgtg gtttaaatgc
     1141 gacattctga ttggtcaaaa cattttgagc tagaaagagt gggcgcagat gcagacttag
     1201 tgtcattctg tatcgctctg actgtgtaat tatgtctaag aacaatataa cgacttttcc
     1261 gagtttactt ttattgtttt aaggatagtg ttactagaaa cattcattat ttttcatgtt
     1321 tattactcag tgctaaaaaa agttatcagt aattcaacca aaatatgtct tctatcttgt
     1381 aacatcttgt catacatata tcactccatt ttcggtcatt aataatgtaa gcgccatctt
     1441 ttcctgttcg cgcttcttgt gcttttctac ctgttttttt cttagctttc aaaatacctc
     1501 tttgaatgag ctctgcttct ttttcttgcc tgtttccgtg ttcatgtatt ccatcatcag
     1561 aatcatatat gtcatatgta tcatcaaagc accatttgca tttgcagtct ggtcctgcgc
     1621 aatttggata tttccttcgt ctctttgttg catcttttat aaagccaggt tcttcaccag
     1681 ttttggcaaa gtgtgccagt tgttctcttg catttggttt agataaagca aaggaattcg
     1741 ccattgtgtc gaatactaca gagttatttt ccatatctat gtttaatctg tcatgttcaa
     1801 ttttgtgtat gatccacatg tcttctggca atttgagtag gttcggcctg aagttagcaa
     1861 agcatactac tttaggtgga tcaaattctt ttactttatt cccgtacttt gtactgaaca
     1921 gtcttccgcc ctttagtaac tcaaggaaat gatagttgat atgttccact tctgatctat
     1981 gatagtccat tatgaccatt ggttcttcat tgtatgcgta tgataggtcc atcgtcctac
     2041 cgttgccaag tacgattgca ccgtggtatg cccataggta ttctcctaat aaggttttac
     2101 ctacatttcc tgtttcttcc cataaccaaa gtacttgtct atcagtttgc attgctatga
     2161 gtttcaatgc tgctttctgc catggtctta aagttacgtt ttcaagatcc aataccattt
     2221 cgtctactat gttttcttga ctgaagtttt cgaagtgttc actgaataca cgttgttgag
     2281 ctaatgttaa actgcgatat ggatagtcag tctcgtccag attttgagta cctctccgtt
     2341 tagcatacat ataagctctg actttcaatg agagatagtc tgtatccaca ttggcgtaga
     2401 tggttttctc atcttccttg gagacatact tgatcacatc tttgattttc ttcacacgtt
     2461 caattatgcc acaactgaac ctcatttgct tcatccactt ttctttaaaa gttttgaagt
     2521 tcatcttctt tttagtttgt atgtatgcat gagagtgacc cttattctca tctgcacttt
     2581 ttccaaactc gttacaaatg acataactcc gtatccagtt gttgtgtata tttcttgagt
     2641 ccatcttctt caagaacttg tacttcttca taccttggtt tatagtcaac atgaagtgta
     2701 cacctttacc ttctcgtatt ttcctcttga gttttttact ttttggttct atagcagaca
     2761 aatgtttctt tgtcttgatg tgcctcaccc aatttgacac attcatatcc actttacagt
     2821 actcacacat ttttctcgag ttattgtcac gtcttctcat gttgaagttg agtgcatcta
     2881 tgcggcgata tctaatatta cgatttcttt tgtactgtac cgaaaaataa ctttttcaat
     2941 caatctgctt tctgattggt taatacaaag taggcgtggt ttaaatgcga cattctgatt
     3001 ggttaaaaca atttttgcta gagatagtgt gcgcggatgg ttttaactct cattctgtat
     3061 cagacaatcg gtcggtgcag ccgcgaattt tcttagctct gatcatggaa atgagcgatc
     3121 aacaggtagt ggagacattc atccagtaca agaggaaggg actagtcaaa agggcacatc
     3181 atctaataga aaacgttgac aacattgtga cgtgcatcaa catagaagag ggacgggatc
     3241 catcgagttt caaacaaaat gtgtctacga tattcaaact taatctgtac gaagacgaaa
     3301 tcaaagaagc aacaacagac caggacatat tagacgtaat atctacagca agattcgttt
     3361 tgcagtatca ggatctgttg gacgaaatcg gtgagtgtag actttgagct tgatactagt
     3421 atttttcact tcaacggtaa tcaaacagtc aaagaaaatc attttgattt gaaattgcag
     3481 aaatggctga ttgtcaatag aatagaaatg ttaactgaca catgtttttt cttttctgtt
     3541 tcagtaaaca taggaagaaa tcgacagttg catccgatag atactgtcgt gatagatgat
     3601 gacgatctac cagatatcat tagtccaact ttgacgccaa cgcctacatg tagtttgaaa
     3661 tcgaaaagtc ctgtgaaagg aatcagagga cttcacaagc gcaaaccgta cgctaaacct
     3721 tcagcaacgg ttacaaatgc aagcagcacc agcagtactt tgaccgaaac ggcttgggaa
     3781 aagagggaaa atgagctact gttagctcat cagagagaac tgtccgaagc caagcaagag
     3841 gcaagggacg aactgatgct gtgcatcata tgcttgtccg cacagaaaga tcatacactg
     3901 gtgccttgcg gtcacacatt ttgcgaatat tgtgtcgatc ggataaaagt aaatggcaag
     3961 tgctgcttct gcaatgccaa aataagatcg agcgtaaaag tgagactaac cgattgatac
     4021 ttttgctttg ttctgatgaa agatgatgat gcattgaaaa taaaatgttc agaacagtgc
     4081 cgtgtctttg tcatatagta atgtaaacat agcaatccca cttaggttag acagattttg
     4141 aaatgtccta atcgagactc ggtatgtcat catgtttctg tacaagtgta caaagaacgc
     4201 tgtcacgaat ccttatgttt taactttttc attatagata cgttcacgcc ttgagaaata
     4261 taataggcat atgtcgactc atactggaga aaacgttgca taaattatgg gcatgtgtgt
     4321 gttataacaa tttctgtcgt ggtgagaaaa acaagccagt ttgctaatca cctaaaagtt
     4381 cgtatcaatt tcaaagcaaa atagatggtc taaactaggc atcaagggtc ttcagcatgt
     4441 aaaaatatcg tgtccaattc tcaagtatga attgacattt cgtttttcaa ccataagcta
     4501 atcggacatc ggcctgaggt acgagccgac gtattcgttc agcatcgcaa tatcaccttt
     4561 agaaaaatat acagtaccaa atttcctcga ctctgcattt atccggactt gtcactggct
     4621 tgtctcgaga ccaaactgtc atctgagaat ccaaagtggc atgtatagaa tctctagatg
     4681 ttttgaaatt ctttatacta acagaccagt aggagaaaat tccaacgcgt catgttgatt
     4741 gttttcctac cgatcgatat ttgaagaaca attagcatca ggattatgac aaaatgctta
     4801 aaatcctgtg ggacaggaca aatgccagat taaacaaatg ctttcagcta ttaacacatt
     4861 cgacccgcat gacgactttt ctagtttctg ttgaaacagg cattggtaaa cttttgatga
     4921 aaaaaaagta ttaaagggaa atattatttt tcttagtccc aataaagccg gttgcacttc
     4981 ggttcaaacc tcacttcaaa atgaagagaa aacgagaaca gatgactttg tggaaagccg
     5041 cgtttgtcaa cgggcaggaa acgttcaagt cctggattga caaggcacga atgctggaat
     5101 tgaactgtga cgtctcttct gcaagctcga cacattactc tgatctgaac ttgaagacaa
     5161 agtgtgccaa gacagacgac aaatttatgt gtaattattc tgtctgcata cgaccgactt
     5221 ctaagcagaa gcgaacgttg aaccagatgc tcaaggtgag caactatgct tacaattggt
     5281 gcaattacct agttaaggag aaagacttca aaccgaagca gttcgacttg caaagaattg
     5341 tcgctaaaac gaattcaaca gacgttccgg ccgaatacag gcttccagga gacgactggt
     5401 ttttcgacaa caagatgtcc tctatcaagt tgaccgcctg taagaacttt tgcaccatgt
     5461 acaagtctac tcaaaccaac cagaagaaaa caaaggtcga tctcagaaac aaagacattg
     5521 ttcagttacg cgaaggatcg tttgaagttc aaagcaagta cgtgagattg ctaacggaaa
     5581 aagacatacc aggcgaacga attcggcaat cgagaattgc tttgatgcca gacagttttt
     5641 cgaaatcaaa gaaggactgg aaagaaaggt ttctcaggct ttcgaaaaat gtatctaaga
     5701 taccaccttt gagtcacgac atgaaggtat gcaaacgtcc gaatgggaaa ttcatactgc
     5761 agatttcatg cgatccaata tgtactcgac agatacaagt gcaaacttca gattcgatat
     5821 gttcaatcga tccgggaggc aggacttttg cgacatgcta tgatcctagc aatataaaga
     5881 catttcagat cggacccgag gcagacaaaa aggaaatcat tcacgaattt cacaacaaga
     5941 tcgattatgt tcaccgtctc ttgtcgcatg ctcaggagaa aaagcagacg caagcggtgc
     6001 aagacagaat cggacaactg aagaagctgc acctcaaact gaaaacgtac gtcgacgacg
     6061 tgcacttgaa attgtgctcg tacctggtca agaactacaa actggtcgtt ctcggcaaga
     6121 tatcggtttc gtccatcgtg agaaaagaca ggccgaacca tcttgccaaa agcgctaaca
     6181 gggacttgct ctgttggcag cactacagat tcagacagag attgttacac agagtccgtg
     6241 gcacggactg cgaagtgatc atacaagacg aacgttacac ttccaagacc tgtggtaatt
     6301 gcggtgagaa gaacaacaaa ctcggtggaa aggaaacgtt tacttgtgaa agttgcaatt
     6361 acaaaactca tcgagacgtc aacggagcga gaaacattct gtgcaaatac ttgggacttt
     6421 ttccatttgc agcgtaacga aagaaaaatg acaattaatt gttcgggttc gattctatcc
     6481 ccagggctcg aatgcatttt tgtcacagat tttgccaatg caagatctgg gggcaagaat
     6541 gtctccgggt gaaaagagtc aggctggaaa gattacgggg acaggtgctc aaacgccttt
     6601 ccattttcgg tatatataaa aacacaatgc tttgacattt ctcatgtatc atcgttttga
     6661 attacaagag gtttctgccg tattggacaa aatcatacaa agccagtgat gccatcatac
     6721 attagctttc ctatttaaaa aaactcgaat gtggacagtg ttggcaaatt tgtccaggta
     6781 tacacaaatg caatgttttg aaattcctta tactatcatc acactgtcat aggagaagtt
     6841 tctccctaca ttggacgctg aagtagaatg actttgctat cagacaagta gtaaaaaaat
     6901 gttcaacaat atgtaatgca ttactaatac aggagaaaat tccaacataa tgttgtttgt
     6961 tttccttctg atcgaaattt ggaaaaagtt agcagcagga tagtgagaaa atgataacta
     7021 tcctgtgacg catcgggaca aaattccaac atgtagtaca gtatgagatc ggtaacatgg
     7081 atagacattc gatgcccttc cccgtacatc taactgcggc gtccggacag ttaggcaacc
     7141 aaagagtgta ttcgcacatc tcattagagg aacgtcgtgc ttccctttgg cggggcaaga
     7201 gcatttaatc cctgtccatg aatcctcgca gcgtcgggtt aagcaattcc ctataccggc
     7261 ttcgctgcct cgccaaatat agagtcgggt cgttacaacc agcattacac ttaacccatg
     7321 ccgatcagaa atccaaacaa gagaggaaaa aatgctcaac accatgtaag gactaggaaa
     7381 aaattccaac atcatactat tgcatcgaaa agcatttcaa atctctgagt aacgtttgct
     7441 atcatatagc cttatggtca tgttttgaca ttctgatagt ttgatacgag tcttataatg
     7501 attctgtgtt aggcctacag cttactcgaa aggttgacaa gacgcatctc taggattttg
     7561 taatggtttt caaaaagatg taactctgtc attctcaagt atgtaagagt tatcgcttta
     7621 ttcgcattga gacgatgcat tgtgctttac tttttcatca tactacagta tcagaggttt
     7681 gactgcaatt cgatgcaatg gcatgtactg ttggatatga gaaaggctcg ttggcaaaaa
     7741 taaaatgaga cgttcaggaa aaatgatcag tcagaaatca gagttttgtt gtacaacgtg
     7801 ttgaaatttc gaagtactat ctgccttatc taatatctca aaagtaagat tctatgaaaa
     7861 gtttttcagt ttgactgtat ttttcctaac gtgtcacgtt gtatttgcca acgatcctta
     7921 cttgatgtat catatttctc cgagatgtga tagaccgcac ttgtctaccc agtacactaa
     7981 ataagcaaag gtaaaaccag cgtgagtgaa cttgttcatt cacacgggtg aataccctta
     8041 tctcttagta ttgggtatgg acagtgtacc cggcaaacaa gtcggcatag tataaattcg
     8101 gacagacagg agaggctata agacatgata cagacaaaca caccaaacct tcatctcgga
     8161 gtacttttct atagtgactg ttgttactat tgataaatga aaaagcaaac tcatcaagca
     8221 atagtagtgc ctcttttacg ggcattgcct cttgtacggg cagatatcaa cattagaaaa
     8281 caatacatgt taatatgaaa tacatcagag tccattattt tcaatggcaa aatgtctatc
     8341 tctgtttttt catcaaaaaa agcacacagc actgtgaact ctagcatctt gtctgtttgg
     8401 cagcctgtaa tataaatgaa tatctttatt aaactgaaat gcattatgaa agtaactggt
     8461 ctaagatcat ttatcataaa atgcaagcta taagaccatg gtgaaaacat taaattaaca
     8521 tggtgttgta cttcttgaaa tttaatctag ctgtgcatat tgttgaaaat gaatacctga
     8581 ttatctttcc ataagtctac tgtaggaaat tgtcacacac cactgctgta acatctttgg
     8641 cagatcacca cttcacaaca atgttctgaa aataaaatga aatagaacat cagtcaatca
     8701 attttcatat tttctatgtg aaatgacact gaaatgcttt gaaaagtttc ttcaatctta
     8761 caaaatctat gacaaaactg ttcaagtatc aagctggact ggcattacac ttgctgagta
     8821 tttgtgaaat gcataggctt accttatttt gtctgtggaa aatctgtcac acaaaacnnn
     8881 nnnnnnnnnn nnnnnnnnnn nnnnnnnnnn nnnnnnnnnn nnnnnnnnnn nnnnnnnnnn
     8941 nnnnnnnnnn nnnnnnnnnn nnnnnnnnnn nnnnnnncgc aggtttctaa ctttcattca
     9001 gcaaaacagt taaatggata gaaatttgtt tagcgaaaca gttaaatgga tagaaattaa
     9061 gcctaatttc ttattttctc agctggtaac tgtatgaaga taaattaaat tcaagacaga
     9121 gatgcctgta taaggaacaa tttatcaaca aatatgtatg actccaaaac aaataatttg
     9181 gtccctcagg cttttaattt taggttaaaa acagacaatc ggctgtcaaa atagaaaata
     9241 atacataatt gcattgtaag aaaagcatat ctttcataca gacagaacca taaagggagg
     9301 taataaaatc cgtggattta ttaataattt taactatttt aaatctgatg ttcaaagctg
     9361 tgataaatat atagagaata tttgtgttga aataaatttc accaagtcaa cactataatg
     9421 caatattttt acgagtggca cagccacgag tgaaaatata aattatggtg ttcatgagag
     9481 aaatatattt cgatcttaca ctgaaacaaa caaattttct atttatttta tgcatttttg
     9541 atggttttaa ccaaattata ttaagtttgc ccacgcaaca tcacgttacg tcagaatgtc
     9601 tttctagaaa aattataaat agttctatta cattttatta tgataaaatg taaatattta
     9661 tgatcttttt atcatttata acatatttac ctttactgaa gaatatttta caaggaattt
     9721 cctatcattt ataattcata ccatttcgca ttcaaatgta gttccgtacc agtgaaaaat
     9781 aaaaatgata ttttcactgt ttgaaacagt gaaaatatca attttatttc actgataaat
     9841 ttcagtattt cacagaagaa tataaaataa aagagaaaac cgtcattgat aacagaattt
     9901 aactaaagag taacgtgttt tatgtttata agaaaaaggc agcagctaca gcatagtcat
     9961 tgtggcccct caaacacaac ttggtaaaat tccacacact aaaagatgac attagattaa
    10021 gagcagtgta catgaacagt aactcaactt tgcttactta ataaagatat tccctgcaga
    10081 aattatgcct gaaacttttg agaataatta aatttcacat gacactttgt gtttgagaag
    10141 cgagttaaac cttaattaca gcgctggaca ctgttgatcc tgcctttgca accactgcag
    10201 atcatgatca tcctgcacat ccatgaagtc tgatcatgac cagcactttt tgtcattcag
    10261 tcagtatctt tttggtaagc accccttata aaagttaatg gtacagtcca gattggacgc
    10321 tggacaaatt ctatatagaa atttagcagg gtaagggtta aggaactgca gtgtcactcc
    10381 gggagaacta cgttccaacg taagtcatgt ctcaacgata tcatgtgaca tatctcaacg
    10441 acttctggtt accgtatcgc tcaatatgac acggcatata ttattttcat atatagcaat
    10501 tacttttatg atatttactt atgtcttgac ttgaacatgt attcagattc taaaagtaat
    10561 cgcataaatt tatcaaaaca tttaaatttt aaaaacagtt ttctgttatt tagaaaatag
    10621 aagcattttg ctattttcca gaataaaaca aatatactac atttttcaac agcaatactt
    10681 actgacagtc aatgatcgat taaaggcaat gccagttata atcttagaaa tatattactg
    10741 caactgcttt atcataaaca ggcaatattt atttaatatc atgttcctca ctctaaccga
    10801 tgatgttact aactctaaac gcgacatagg taagcgttac tgacactcat cgaagtcttg
    10861 cggctaaaca ttacttacat tcgagtgaaa tgtaccagca agtctgtgac tgaaaatcag
    10921 attttgtcca aagtatgtac atatgtacta gtatttttat ccgtttcttt tattatcatt
    10981 tgatatctta ctagcaatgt gtacggggta gcgcggagct gactgatact attgcatgcg
    11041 cacaccttaa ttattattaa gtctgtaaaa agattctttt gaagcacagg acgcaactaa
    11101 gaaacctgaa gtaagcatgt aatcgtaggt tattagattt gtatctaggt ctatgcacgc
    11161 gttctgcagc ggaaatagag acatgttgcg cgactttatg aagaatgaat gcttatttat
    11221 ccatgcaaat ctaaaaatct ttttataatt actacgtgta tattattcct tatttcttgc
    11281 acaccggact ggcgtttccg atgattttac tcatgccggc aaaacccatc tggcaccccc
    11341 gtgccagatg actctcgtgc ggttactgac aactagtggt tcatgcactg ataatatatt
    11401 gtatatgtaa aatacgaaat aagcaggtac attgatagtt tttctctgtt ccttatagta
    11461 tatttttcga ttcaaaatac gttagtttac cgtaagaaca taacgttacg ctataaatga
    11521 taaaactaaa gtggaacttt gttattgtgc gtaacgcaaa acatcatgac gtc
//
LOCUS       NW_025543145.30_(reversed)       13674 bp    DNA     linear   UNK 01-JAN-1980
DEFINITION  Mercenaria mercenaria isolate YKG-2019 unplaced genomic scaffold,
            ASM1480567v1.1 original_959, whole genome shotgun sequence.
ACCESSION   NW_025543145
VERSION     NW_025543145.1.30
KEYWORDS    .
SOURCE      .
  ORGANISM  .
FEATURES             Location/Qualifiers
     gene            2343..6437
                     /gene="LOC123544810"
                     /note="uncharacterized LOC123544810; Derived by automated
                     computational analysis using gene prediction method:
                     Gnomon."
                     /db_xref="GeneID:123544810"
     mRNA            join(2343..3830,3970..6437)
                     /gene="LOC123544810"
                     /product="uncharacterized LOC123544810, transcript
                     variantX1"
                     /note="Derived by automated computational analysis using
                     gene prediction method: Gnomon. Supporting evidence
                     includes similarity to: 100% coverage of the annotated
                     genomic feature by RNAseq alignments, including 4 samples
                     with support for all annotated introns"
                     /transcript_id="XM_045330874.1"
                     /db_xref="GeneID:123544810"
     mRNA            join(2343..3830,3970..5699)
                     /gene="LOC123544810"
                     /product="uncharacterized LOC123544810, transcript
                     variantX2"
                     /note="Derived by automated computational analysis using
                     gene prediction method: Gnomon. Supporting evidence
                     includes similarity to: 100% coverage of the annotated
                     genomic feature by RNAseq alignments, including 4 samples
                     with support for all annotated introns"
                     /transcript_id="XM_045330875.1"
                     /db_xref="GeneID:123544810"
     CDS             join(3422..3830,3970..4421)
                     /gene="LOC123544810"
                     /note="Derived by automated computational analysis using
                     gene prediction method: Gnomon."
                     /codon_start=1
                     /product="uncharacterized protein LOC123544810 isoform X2"
                     /protein_id="XP_045186810.1"
                     /db_xref="GeneID:123544810"
                     /translation="MPYSDWSKQFSLEGVCGYAFLVSFCIRTMNSAVSNLLSSLMTKS
                     RHEAVEGFVKYKRRGLVRRAQHLIQNIDNVVTCVNMDRGRYPSLFKSSMSALSKLNLW
                     ENEIREATNETDMSDVIAAARFLLENQGLLRDEIDNMDKAKKQITLTDTIVISDEDND
                     ELPDIISPTMSTKSKSPIRGIRGLHKLKPYTRLSSTVASSTLSETAWEKREHELLLAH
                     QRALSEAKQEARDELMLCIICLSAQKDHTLVPCGHTFCEDCVDQIKAKGKCCFCNAKI
                     RSSVKVRLTD"
     CDS             4941..6437
                     /gene="LOC123544810"
                     /note="Derived by automated computational analysis using
                     gene prediction method: Gnomon."
                     /codon_start=1
                     /product="uncharacterized protein LOC123544810 isoform X1"
                     /protein_id="XP_045186809.1"
                     /db_xref="GeneID:123544810"
                     /translation="MLFFLVPIKPVALRFSPHFRMKRKREQMTLWKAAFVNGQETFKS
                     WIDKVRMLELNCDISSASSTHYSDLNLKTKCAKTEDKFMCTYSVGIRPTSKQKRTLNQ
                     MLKVSNYAYNWCNYLVKEKDFKPKQFDLQRVVAKTNSTDVPAEYRLPGDDWSFDNKMS
                     GIKLTACKNFCTMYKSAQTNQKKTKVDLRNKDIVQLREGSFEVQSKYVRLLTEKDIPG
                     ERIRQSRIALTPDSFSKSKKDWKERFLRLSKNVSKIPPLSHDMKVCKRPNGKFILQIS
                     CDPICTRQIQVQTSDSICSIDPGGRTFATCYDPSNIKTFQIGPEADKKEIIHEFHNKI
                     DYVHRLLSHAQEKKQTQAVQDRIGQLKKLHLKLKTYVDDVHLKLCSYLVKNYKLVVLG
                     KISVSSIVRKDRQNHLPKSANRDLLCWQHYRFRQRLLHRVRGTDCEAVAQDERYTSKT
                     CGNCGVKNNKLGGKETFHCKSCNYITHRDVNGARNILCKYLGLFPFAA"
     fz              5001..6434
                     /original_coord="NW_025543145.1:16117_17550:-1"
                     /fz="-1 100.20964360587001_1 478"
     wrna            6462..6480
                     /original_coord="NW_025543145.1:16071_16089:-1"
     wrna            6500..6590
                     /original_coord="NW_025543145.1:15961_16051:-1"
     ncRNA           join(complement(9230..10451),complement(8738..8830),
                     complement(7150..8559))
                     /ncRNA_class="lncRNA"
                     /gene="LOC123544811"
                     /product="uncharacterized LOC123544811"
                     /experiment="COORDINATES: polyA evidence [ECO:0006239]"
                     /transcript_id="XR_006685171.1"
                     /db_xref="GeneID:123544811"
     gene            complement(7150..10451)
                     /gene="LOC123544811"
                     /note="uncharacterized LOC123544811; Derived by automated
                     computational analysis using gene prediction method:
                     Gnomon."
                     /db_xref="GeneID:123544811"
     wrna            complement(8656..8675)
                     /original_coord="NW_025543145.1:13876_13895:1"
ORIGIN      
        1 tcctctgtaa ggttgtgaca taacactgtg gtatctttgt tctctggtga gaaaagccat
       61 ttgcaaaaca aatttgcaca atccttgcct ctgaatatct tcttatttgg cccacatgaa
      121 gagcatgtcg atgtatccgt cacttccata tccatacaac tgtcacaagt tttgtgcaca
      181 atacataaat ttggtaatga accaggtatg ccacactcag acttgttaca attcacgcat
      241 cgtttcgtct cgtcaggtgt ataggtttta ctacactgta tgacttcatc aactatactc
      301 cgaaattcca caaatatgta cttttgcgac gggtttgtaa tatcaacatt ttttataggc
      361 cgcatgtagc atttgtgatt tttagcaaaa tgccctttac acgtccgaca gtacttttca
      421 ccacacacgt gttgtgttgt acgtgcttta gtgcagatta actctttgca acgttcacac
      481 ttgaaccaga tgtcgcaggt ggcctttcct cccttttttt tctccttgtg aagcctgtaa
      541 caggtggcac ttatgaagta cctatgacaa tccgaacagt aataccattc ctctttaaca
      601 tcctcgtgaa atcgatgaca tactctacaa gctctgtgac acttatgagt ttccttgaca
      661 ttgtatccct tcatgcactt ggtgcagaag taatttcgat ttaggaagcc agttattttc
      721 gttatcacat catagtgatt atcatgatgg tataaataaa tcggtactcc gtcatttgga
      781 ccgacgtaca tgaaactatt gaagcattct tttgacatta cgctgatctt gtactttggc
      841 aataccgctt gaaatttctt tatttcttct atgccgcatt ctttttcatc aacaccagca
      901 agtcgatgta attcaatggc cagctttttc tgcaaactat aaccctgtct aatattgtcc
      961 catttaggat gtttttctat ccttgcttga gctgttacga ttgcacgagc acaacacatg
     1021 tcatccttat ttcgaatcct aataatggat ttgctttctt gtaaaaactc tgccaaattc
     1081 actttgtgtt tagtctttga accaccaccg tctggaatgc gaacacgaac gcacgttatt
     1141 gatatagtct tttcaagtac gaagtgagag ttgtagttca atttgccttc aatctggtca
     1201 ataacattgt caacagttaa gaccgaacac ttcatggatg gcagatgaat cgctgattct
     1261 attgaaggag tctgaaacga taattgtaac aaatcacttg gtcgtacgtc caccgttaca
     1321 ccatcgatga ttgttttgaa tatctcctct acggctgaca tagcatccga aacattcttc
     1381 acgtccaagt cacacatcct taattcgtaa aagaagatga ctgtattgaa tttctcatgt
     1441 cttatctctt tggtcatcat taacttatgt ctaccatcaa cgttgtttga aatgtccgct
     1501 cttaacttct tgttgatgct gttgtcacta aggtcgtcga gacctctttt atttgatgtt
     1561 atatgagagc tttccatcct aactgattca caggcaaatg ttttgtgaag cggttaacat
     1621 ggaattgatt ttatattgcc ttttatatat tatttccttc taaaggtgta atgacgttac
     1681 aaaaaaaata ttattcttca agaggaccaa tacttttcca atcgtgatac atattgtatg
     1741 gatgcgtcgt ccaacagaaa cacgaccatc ctctctttat tttgtagtag catccaatgc
     1801 aacacaaatg tgcacatcta ggcgcttctc tgaaattcgc atgtattgaa atgataccac
     1861 aaagcaaaca ctgatatgtg ttttcatcat accagcgttg tgaaacatta tcccaaacaa
     1921 cgttgacttc aacccacgga acgtcttcat agtctggaag tattacttct gtaactttat
     1981 cattcgtagc tgacttattc gaattgtcca ttatcacctt gacaggtttc cgtacaagaa
     2041 taacagaata caagagatac caacatctaa tatgcacata aaaatatttt aaagttttgg
     2101 aattactgga attacatccc ggccattctt agcgtgtatt tggaattagt tcccaatgtc
     2161 gaataacaag acaatatttt tccaaagtga aatcggctgt tgatgtttgg tcctcggagt
     2221 tgggctaggt taggtttatg gaggtcgatt tttttgaaag ttgttaaaac tggatgattt
     2281 ggttttgttt tgcctttgtg attagtctat aatcgcatta atgatgtacc gttggcttta
     2341 cttgaggacg agtatcgact ggcgttttgt ttttctcata acacgtacta atgggcacta
     2401 cttatcagac cttgttaaaa tcactggcat tcacctaacg tcttgtacat ttttttccaa
     2461 aacgaaatcg gcttcaaggg tgattggtcc ttggtgtatg gctaggaaaa gttaggtgag
     2521 gttagggtta gggcttttag tatttttgaa agttgaatgg cgtgttgttt ttacacaata
     2581 tgaggactac tggctgcaca gcattgggca aattactgtg acaatcggtc ttgtctgttg
     2641 acataacata tcatagcata acataacaaa cacatgttca aatttcattc agttttattg
     2701 cattcattaa tttatatcaa catgagttca gttacgcgtg ccaattgctg aataaatgtc
     2761 tctgaaacat gttgcgtttc ttctaggcgt ttcaatgaac ttaaatggtg gcatcggctt
     2821 gtaatgtttc ttatgatcca cctctctcat gaacctgtcc gttatcccat tatcgacaaa
     2881 cgacagtagt aaggtttgat tagccacaat ccaatagacc cgttcgctgc tcgcgacaaa
     2941 agttttgagt tcatccctcc acgagtccac ggaatagtaa tccagtagaa taactagcat
     3001 tttcgtatca tacttcgaca acactttctc atatgtcact tcaggatttg acaaatcctg
     3061 gatgaacagt ttatgcatct ttcgaatgtc gtcttcttca acgaaaccgt acagctgctc
     3121 ttgtaggtac tcgtcatggc attcactgag tgacagcaac ttgtctattt cgttatagcg
     3181 tagcttgtgt ctgagaagca tgtctaacgt tgcagatctc cctctcagag tgtcgatgtc
     3241 aattactttc gcatgcatct tgtagattcg ataagctgaa tggtagtctt ttgcgtgttg
     3301 ctaataagag cgtataatag agactgaagc tcaagggtat gtttttctgg tactgtaccg
     3361 aaaaataact ttttcaatca tctgctttct gattggtcag tacaaagtag gcgtggttta
     3421 catgccatat tctgattggt cgaaacaatt ttcgctagag ggagtgtgtg gatatgcatt
     3481 cttagtgtca ttctgtatca gaacgatgaa cagtgcagtc tcaaatttac tgagctcgct
     3541 catgacaaag agtcgtcacg aagcagtaga aggtttcgtc aagtacaagc gaagaggctt
     3601 agtgagaaga gcccagcact tgattcagaa tatcgataac gtcgtaactt gtgtcaacat
     3661 ggatcgcgga cgataccctt ccttattcaa gagtagcatg tcggcactat cgaaactgaa
     3721 cttgtgggaa aacgaaatca gagaggcgac gaacgaaaca gatatgtcgg acgtaatagc
     3781 tgctgcgaga ttccttttgg agaatcaagg cttgctgagg gatgaaattg gtgagttgac
     3841 actttgagat ttgacagttt gaatttgaaa ttgaactcga tactttcact agctaatatt
     3901 gacttgtcga atagaccttg taacaacttt tgtaaaacaa ctgacgttcg tttatgtttt
     3961 ctgtttcaga caatatggac aaagcgaaga aacagatcac actaacggat accatcgtca
     4021 taagcgatga ggacaatgac gagttgccag acatcatcag tccgaccatg agtacgaaat
     4081 caaaaagtcc gataagaggc atcagaggat tacacaagct aaaaccttac acgaggcttt
     4141 catcaacggt tgccagcagt acgttgagcg aaacggcttg ggaaaagagg gaacatgagc
     4201 tactgttggc tcatcagaga gcactgtctg aagcaaagca agaggcaagg gacgaactga
     4261 tgctatgcat aatatgcttg tctgcacaaa aagatcatac attagtgcct tgcggtcaca
     4321 cattttgcga agattgtgtc gatcagataa aagcaaaggg caagtgctgc ttttgcaatg
     4381 ccaaaataag atcgagtgta aaagtgagac tgacagacta aatgactgac agatgctatt
     4441 ccttcttgtc ttatcatgat ggcaataaaa tgctaacata tcactttgct ttgtttttac
     4501 taataatagg aggacaaaat catatctgaa gatatcatgc atcagctttg ctagtaatac
     4561 ttaaacactt tgaatgtcga ctgttttgtc aaatttgtct tgtaatgcta aggcaatggg
     4621 catacaaaga tacaactgct ttgacatcca gcagaagttc ctcccacatc ggtgtaggac
     4681 aaaatgttca acatcatgtt atgtatcatg ttgttttctt tttcctacag agtggaattt
     4741 ggtttcctat tgatcgaaat ttggaaaaca attagcaaca ggatagtgag aaaacgctta
     4801 atatcctgta acgcaggaca aatgccagat taaaaaatgc ttttagctat taacacattc
     4861 gacccgcatg acgccttttc ttgtttctgt tggaacaggc attggtaaac ttttaatgaa
     4921 aaaaaaatta ttaaagggaa atgttatttt tcttagtccc aataaagccg gttgcacttc
     4981 ggttcagtcc tcacttcaga atgaagagaa aacgagaaca gatgactttg tggaaagccg
     5041 cgtttgtcaa cgggcaggaa acgttcaagt cctggattga caaggtgcgg atgcttgaat
     5101 tgaactgtga catctcttct gcaagctcga cacattactc tgatctgaac ttgaaaacaa
     5161 agtgtgccaa gacagaagac aaatttatgt gtacttattc tgtcggcatt cgaccgactt
     5221 ctaagcagaa gcgaacgttg aaccagatgc tcaaggtgag caactatgct tacaattggt
     5281 gcaattacct agttaaggag aaagacttca aaccgaagca gttcgacttg caaagagttg
     5341 ttgccaaaac aaattcaaca gacgttccgg ccgagtacag acttccagga gacgactggt
     5401 ctttcgacaa caagatgtca ggtatcaagt tgaccgcctg taagaacttt tgcaccatgt
     5461 acaagtctgc tcaaaccaac cagaagaaaa caaaggtcga tctcagaaac aaagacattg
     5521 ttcagttacg cgaaggatcg tttgaagttc aaagcaagta cgtgagattg ctaacggaaa
     5581 aagacatacc aggcgaacga attcggcaat cgagaattgc tttgacgcca gacagttttt
     5641 cgaaatcaaa gaaggactgg aaagaaaggt ttctcaggct ttcgaaaaat gtatctaaga
     5701 taccaccttt gagtcacgac atgaaggtat gcaaacgtcc gaatgggaaa ttcatactgc
     5761 agatttcgtg cgatccaata tgtactcgac agatacaagt gcaaacttca gattcgatat
     5821 gttcaatcga tccgggaggc aggacttttg cgacatgcta tgatcctagc aatataaaga
     5881 catttcaaat cggacctgag gcagacaaaa aggaaatcat tcacgaattt cacaacaaga
     5941 tcgattatgt tcaccgtctc ttgtcgcatg ctcaggagaa aaagcagacg caagcggtgc
     6001 aagacagaat tggacaactg aagaagctgc acctcaaatt gaaaacgtac gtcgacgacg
     6061 tgcacttgaa actgtgctcg tacctggtca agaattacaa actggtcgtt cttggcaaga
     6121 tatcggtttc ctccatcgtg cgaaaggaca gacaaaacca tctccccaaa agcgctaaca
     6181 gggatttgct ctgttggcag cactacagat ttcgacagag actgttacac agagttcgtg
     6241 gcacggactg cgaagcggtc gctcaagacg aacggtacac ttcaaagacc tgtggtaatt
     6301 gcggtgtgaa gaacaacaaa cttggtggaa aggaaacgtt tcattgtaaa agttgcaact
     6361 acataactca cagggacgtc aacggagcga gaaacattct gtgcaaatac ttgggacttt
     6421 ttccattcgc agcataagga aagaaaatga caattgattt ttcgggttcg attctatccc
     6481 acttgactcg aagagtcaga gggctcgaag gcattattgt cacagatttt gccaatgcaa
     6541 gatctggggc aagaatgtct ccgggtcaaa agagtcaagc tggaaagatt gcggggacag
     6601 gtgctcaaac gcctttccat ttccggtata tataaaaaca caatgctttg acatttctca
     6661 tgtatcattg ttttgaatta cagtttctcc cgtattggac aatatcatac aaagccagtg
     6721 atgccatcat aaattagctt tcctattaat actaaaaaaa aactcgaatg tggacagtgt
     6781 tggcaaattt gtccaggtat acacgaatgc aatgttttaa aattccttat actttcatca
     6841 cactgtcata ggagaagttt ctccctacat tggacgctga agtagaatga ctttgctatc
     6901 agacaagtag taaaaaaatg ttcaacaata tgtaatgcat tactaataca agagaaaatt
     6961 ccaacataat cttgttttcc ttctgatcga aatttggaaa aagttagcaa caggatagta
     7021 aagaaatgat aactatcctg tgacgcatca ggacaaaatt cacattattt tcaaggccag
     7081 attaaactac cggtaacatg gatagacatt cgatgccctt ccccgtacat ctaactgcgg
     7141 cgtccggaca gttaggcaac caaagagtgt attcgcacat ctcattagag gaacgtcgtg
     7201 cttccctttg gcggggcaag agcatttaat ccctgtccat gaatcctcgc agcgtcgggt
     7261 taagcaattc cctataccgg cttcgctgcc tcgccaaata tagagtcggg tgattacaac
     7321 caacattgac acttaaccca tgccgatcag aaatccaaac aagggactag gaaaaaatgc
     7381 tcaacaccat gtaaggacta ggaaaaaatt ccaacatcat accattgcat cgaaaagcat
     7441 ttcaaatctc tgagtaacgt tcgctatcat atagccttat ggtcatgttt tggcattctg
     7501 atattttgat aagagtctta ttgagaggca ttttgtaatg gttttcacag atctttttgc
     7561 aggttttttt tctaaaagag gtaactctgt cattcttacg tatgcaagag ttatcgcttt
     7621 atttgcattg agacgatgca ttgtaaaaag agtatcagag gtttgtctgc atttcgatgc
     7681 aatggaatgt agctggatat aaaggctcgt ggcaaataca aaaaatgaga cgttcaggaa
     7741 agcaaaaatg atcagtcaga aatgagtttt gtttcacaac gtgttgaaat ttcgaagtac
     7801 tatacgcctt atctaatatc tcacaagtaa tattctatga gaagtttttc aatttgactg
     7861 tatttttcct aacgtgtcat gttgtatttc agaaatcagt tttttttacg tgttgaagtt
     7921 tcgaagtact atccgcctta tctaatatct caaaagtaag attctatgaa aagtttttca
     7981 gtttgactgt atttttccta acgtgtcacg ttgtatttgc caacgatcct tacttgatgt
     8041 atgatatttc tccgagatgt taaaggccaa acttgtctga taagtacact aaataagcaa
     8101 aggtacaacc agcgtgagtg aacttgttca ttcacactgg tgaataccct tatcttttag
     8161 tattgggtat ggacagtgta cccggcaaac aagtcggcat agtataaatt cggacagaca
     8221 ggagaggcta taagactcct gatacagaca aacataccaa accttcatct cggagtactt
     8281 ttctacagtg actgttgtta ctattgataa atgaaaaagc aaactcaagc aatagtagtg
     8341 cctcttttac gggcattgcc tcttgtacgg gcagatatca acagaagaaa acaatacacg
     8401 ttaatacgaa atacatcaga gtctatctct ttgcttcttc gaaaataaaa agcacacatc
     8461 actgttctgt catcaaaaat gtagacaaca ctgtgagctc gttttgtcac acaccactgc
     8521 tgtaacatct ttggcaggtc accacttcac aacaatgctc tgaaaataaa atgaaataga
     8581 acatcagtca atcaattgtt catattttct atgtggaata acactgaaat gctttgagaa
     8641 gtttcttcac tcttacaaaa tctatgacaa aaatgttcat gtatcaagca tcaagctgaa
     8701 tggcattata cttgctgagt atttgtgaaa tgcatacctt atttttttgc tgtggaaaat
     8761 ctgtcacaca aaacttcaat atgcttgtaa aacttgagac atcttggcct gtacaaatca
     8821 catcacagtg ctgaaaaaat aaagcaaagc attagaaaat cacagcttct tggtaactca
     8881 ttttgcaaaa gtgcttatgc atttttacac acaatgaatg agacaaaatt aagtccagaa
     8941 atgtttccat tatgtataac tgagcatctc aaaaagcttg gctagttcaa atgacaatcg
     9001 acagtgatag ccgaaacatg cattcagtgc ctctaaaaag ctgaaattat tcctaattca
     9061 gtccgtcaaa atgcttattt attcttctag accacaaaac attgaacaca gggtctagag
     9121 attccacctt gtggcatgcc ataacgtatt tcagacgcta tcaatttacc cggcttcggc
     9181 tggcagccat ttttaatttc aatacaactc gaagagaaaa ccgacctacc tttgcatgca
     9241 gattttgtct cctgttattg ccatcccagt ccatccttgg tagttttcga cggcagacat
     9301 tctgagacgt aatttgtcat aaagattgtt cagctccctc catctgcaag cacaagaaaa
     9361 tgattttatt ccacagaaat acgttcgcgc gcaaagccat tactcccgct ccttgctgaa
     9421 cctagtttga cctcacgttt gaccccacgt gacccaggtc accgcccaga tttcggaaaa
     9481 tacggtctaa ttttagactt gggtttccag aaaaagtgcg gagatggtga acgacagggc
     9541 aatttgaaat cgatgttttg atgtcaattc tgatcgcaga aagccgaaaa tggtctcatt
     9601 gtaaagcgga gacatttgtc tttgtggtat caaattgtca gttgcgtatc ttgtttactt
     9661 tttgcagaat tatcgcccaa acatgtacct ttgttgtcac ggagcggcca ttttgttgtt
     9721 taccgtggtc tgtcttttct gagctagaaa ttaagtcttt ccctaagatt gtaaattatg
     9781 acacaattat cataaaacaa gaaagggttt agctatagaa tgagaccaag aacacgaatt
     9841 tacatcgaag attgaataag atattcacgt ctgaaaatca ctcattttcg tgcctgtttt
     9901 gacgaattcc gtcacttttt tcagagttaa aaatctgcta gaccaaatga tttggaacaa
     9961 aatctttgca tgcatttatg aggccaggta actggctttc tgattctaaa gcagatattt
    10021 tttaaatcca tgcattagaa aactacgacg gttgaaagtt gcaactttgc aaatggcgca
    10081 tcattgttat accggtatta cggtctgtca cttctgagct aaaaatcatc tatttccaga
    10141 tttgtgtaaa ttttgacaaa ttaacatcga aacaagaaag ggtttagctg tcgaatgaga
    10201 ccaacaacat gaattttcat tgagaaatga ataagatatt cacgtttcaa aatcactcat
    10261 tttcgcgagc atttcgcacg aatttgaaca atttttcatg gtaaaaaata tatataacca
    10321 agtgtttcag aacaagattt ttgcatgcat tcgttacgct agcgaacagg ctttcttgtc
    10381 ctaaaagaga tattttttac tttcatgcgt taacaaaata tgagctccca aaatttgaca
    10441 aaaattgcat catctctgca caaaagccgt tgcacgaaaa agtcaaaata aagtgtttct
    10501 tcctactaca aacttatcaa agcaagaata tgtcattcgc tgacataaaa tccaccaacc
    10561 ttttcatttt gttacttcca aatcgtccaa attattccat aaagctccaa aactcagaga
    10621 gaacttttta cttttatttt gttcaatgca gttgtgactg ccacgcactg tcagtatgtg
    10681 tacgctgtaa attgatcaag aacgtcacag ttgtttcgca tacttctata tgagaactta
    10741 taaccagaaa ttcctggtta ttgctcagat ctaactgttc attgaaataa aaaacaaaac
    10801 aatgttgaat gaacagtatg agactttatt tactgtactg tgttacatgt ttcatagcta
    10861 attcatgtag caaaaaatat ttattctatc tccaatttct tacaatgtgg tggtctaata
    10921 ataatgttaa aatgttcacg tagacattgt ctgctccatc catcattttg ggttccgtcc
    10981 tgatgttaca agtacaatcc gaatttgggt ccagactgtg ctcacaccac ccgagttcta
    11041 tatcagaatg ataattactc atgtatttcc ttaacatgta catccaggta gataacctca
    11101 tatccaagtc tgtccttatt tttgctatgt cctcgtactt aacgtacaga cacttctttg
    11161 cagtcagaaa atcacgtaac gcacactcta catcaatcaa atattcactg tcgggtatgt
    11221 ttgagaagtc cacagtcaaa cttgtcctgt tcttgatgta ggctgtgaat aattccatcc
    11281 aagtttctac cgaaattcca agatgtagtc tactaatatt tgcttcgtta atcgacacct
    11341 tgtgatgtgt cggacacgcc tcgctcagta cagtactaaa ggaattcgac attgtgttga
    11401 ataccgccga gctattttcc atcttgaact tatgaatgaa tgtaagatga actccttcct
    11461 gacgcttata tactacattt ctttaaaaca ttaaagatat aaatctggac tcgaaatatc
    11521 gccctgcggc atgccaaact tctcctgaaa aaaatgcaca cagttggcac tgccttggaa
    11581 aagtcagtat tactggcaac agtgatgtct cttctactgt gtttgtaaac caaggcggtg
    11641 tccgaatgtc tcatgcattc agtggtcata ctttattatg agcaccgttt tattgtaatc
    11701 ttttgcaaag tttttaatgt gctccaagta gatttccaat ttcctccggc taatccgcat
    11761 ccgatatttt ctggaaaggc aatcgtttgt ttacagaaaa gcttaaagct tttgtaatat
    11821 gcctggtata ggcttaacaa gcgtatttgt aagtagggta gatgtcttta acatctattt
    11881 tttctagttt attgtctttt atttcatgta agttccatcg tggaattctg tacgcttcta
    11941 gtcttggcat gtggttgcta agtacaagta cttgacttct tgggcagggg catactttac
    12001 atccgaggcg gatgtaacat ccatctcgta gattttccaa tgtctcatac agttgtttag
    12061 gttgattagg ttttgttaac ttgtatacta ctaattgtcc atgtctttgt gtgtgaggaa
    12121 atttcttctt ggtttcctca ttgaggattg tagcattctt gttttttgac aggtattgac
    12181 ttaagtaagt agtgccgttt cctccttgtt tatctactat ccagttgact atgtagccat
    12241 ccttgttttg ttcttgctgt tgtagctgat gtatgatatc ttgttgccat ggtttaagta
    12301 tttcttcttc tgttggcatt tcttcgtctg aaaaggaagg gacttcaaac tgtccagatc
    12361 tttcatcatg tggacggtca ttaataatgt aagcgccatc ttttcctgta tgcgcttctt
    12421 gtggttttcc acctggtttt ttcttaactt tcaaaatacc tctttcaatg agctctgctt
    12481 ctttttcttg tctgtttccg tgtccaattc catcatcaga atcatatatg tcatatgtat
    12541 catcaaagca ccatctgcag ttgcatttgg gtcctggaca atcaggatat ttcctctttc
    12601 gttgttttcg tagtttatct tgtgaatctt gtcttctatc catgttgttt gattttaatg
    12661 aagacaacac actgcttttt ataatactta cgataagtca gtttatgcaa atattatttt
    12721 ttatctttgg ttgaaactca accatctcat tcatctctgt tccaatgtat atcaccgctg
    12781 atgaaggttt atttgaagca acaagcgtgt actaaaatga acgtataccc ataaaaatac
    12841 ccccatttaa aggggggggg tcttttttca gtcatttttt cttcttttcc cggacaaaaa
    12901 tcactctaaa acaccctacc tgcccacacg aacatccttt gcaatccaac tttttttcaa
    12961 atcccatttt ggttatttgc tgaaacatcg ttaaaagatg caaggatgta aggatgctat
    13021 tgataaataa aacctaaaat tatcaactgt ttttgtaaaa ttcttgaaat agatatactt
    13081 aataacttgg ttataacata atatacgtta tgtattaaca aaacctgaaa ttaaagtaga
    13141 tccctcggaa gcaccgagga caaggttaat tgtggatatt gcacactcga tttgattgag
    13201 accgcattat agtggacgca acttgacccc gatggttgac ctttgtatta taatacataa
    13261 tgaggcacaa cctgttattg aaaaggagtg tacgtaaaac acgaactgca tgagaaagtg
    13321 gaaatatgaa tttgtgtaat tataaattag tgtattggaa agttttaagt tttaactgat
    13381 caaatgtaag tatacatact ttgatactgc attgtaaaca aactaatttc atataaatat
    13441 acatggctac cctaatcgcc ctttatttct acaatgaaat aaccgatatg aataatcagc
    13501 cgaaggtcaa ccatcgcggt caagttgcga ctactatagc tgtagttggt ttattttgta
    13561 cactagcagt gtacatgtat cacagataag ttgcaatcat gctttgcacg gaatgtcacg
    13621 gatcagaggg acagactggc tatattcatc actacagcaa actgtaggga atct
//
LOCUS       NC_059311.31.32        12373 bp    DNA     linear   UNK 01-JAN-1980
DEFINITION  Mercenaria mercenaria isolate YKG-2019 chromosome 7,
            ASM1480567v1.1, whole genome shotgun sequence.
ACCESSION   NC_059311
VERSION     NC_059311.1.31.32
KEYWORDS    .
SOURCE      .
  ORGANISM  .
FEATURES             Location/Qualifiers
     gene            151..4420
                     /gene="LOC123558061"
                     /note="uncharacterized LOC123558061; Derived by automated
                     computational analysis using gene prediction method:
                     Gnomon."
                     /db_xref="GeneID:123558061"
     mRNA            join(151..3787,3921..4420)
                     /gene="LOC123558061"
                     /product="uncharacterized LOC123558061"
                     /note="Derived by automated computational analysis using
                     gene prediction method: Gnomon. Supporting evidence
                     includes similarity to: 93% coverage of the annotated
                     genomic feature by RNAseq alignments, including 17 samples
                     with support for all annotated introns"
                     /transcript_id="XM_045349936.1"
                     /db_xref="GeneID:123558061"
     CDS             join(3460..3787,3921..4420)
                     /gene="LOC123558061"
                     /note="Derived by automated computational analysis using
                     gene prediction method: Gnomon."
                     /codon_start=1
                     /product="uncharacterized protein LOC123558061"
                     /protein_id="XP_045205871.1"
                     /db_xref="GeneID:123558061"
                     /translation="MMNRSAAELLSTLMTKSRQQAMETFVLYKRRGLIRRAQNLIENI
                     DNVVTCINLDRGRDPFLFKSSMSALSKLNLWENEIREATNDKDMPDIISAARFLLENQ
                     GLLMDEIDNSDRAKRQLLPTDIIAIDSDEAEEDDDDDLPDIISPTLMRTPTCTLKSKS
                     PVKGIKGLHRLKPYSRPTSTVTSASSTSSTLSETAWEKKENEMLVAHQRELSKAKQEA
                     RDELLLCIICLSAEKDHTLVPCGHTFCKDCSHESKAKGKCFFCMAKEKSCVKMRLTD"
     repeatunit      complement(4936..4958)
                     /Mismatches=7
                     /%_Identity="69.56521739130434"
                     /Motif="GATCTAAGGACAAGAATGTCTCC"
                     /annotation_group="repeatunit: 4,936 <- 4,958"
     mismatch        4939
                     /Motif="GATCTAAGGACAAGAATGTCTCC"
                     /annotation_group="repeatunit: 4,936 <- 4,958"
                     /label="C"
     mismatch        4941
                     /Motif="GATCTAAGGACAAGAATGTCTCC"
                     /annotation_group="repeatunit: 4,936 <- 4,958"
                     /label="G"
     mismatch        4945
                     /Motif="GATCTAAGGACAAGAATGTCTCC"
                     /annotation_group="repeatunit: 4,936 <- 4,958"
                     /label="G"
     mismatch        4948
                     /Motif="GATCTAAGGACAAGAATGTCTCC"
                     /annotation_group="repeatunit: 4,936 <- 4,958"
                     /label="C"
     mismatch        4950
                     /Motif="GATCTAAGGACAAGAATGTCTCC"
                     /annotation_group="repeatunit: 4,936 <- 4,958"
                     /label="G"
     mismatch        4956..4957
                     /Motif="GATCTAAGGACAAGAATGTCTCC"
                     /annotation_group="repeatunit: 4,936 <- 4,958"
                     /label="AT"
     fz              5000..6433
                     /original_coord="NC_059311.1:7214472_7215905:1"
                     /fz="1 100.20964360587001_1 478"
     CDS             join(5000..6344,7131..7177)
                     /gene="LOC123558062"
                     /note="Derived by automated computational analysis using
                     gene prediction method: Gnomon."
                     /codon_start=1
                     /product="uncharacterized protein LOC123558062"
                     /protein_id="XP_045205872.1"
                     /db_xref="GeneID:123558062"
                     /translation="MKRKREQMTLWKAAFVNGRETFKSWIDKVRMLELNCDISSASST
                     HYSDLNLKTKCAKTEDKFMCTYSVGIRPTSKQKRTLNQMLKVSNYAYNWCNYLVKEKD
                     FKPKQFDLQRVVAKTNSTDVPAEYRLPGDDWSFDNKMSGIKLTACKNFCTMYKSAQTN
                     QKKTKVDLRNKDIVQLREGSFEVQSKYVSLLTEKDIPGERIRQLRIALMPDSFSKSKK
                     DWKERFLRLSKNVSKIPPLSHDMKVCKRPDGKFILQIPCDPICTRQIQVQTSDSICSI
                     DPGGRTFATCYDPSNIKAFQIGPEADKKEIIHEFHNKIDYVHRLLSHAQEKKQTQAVQ
                     DRIGQLKKLHLKLKTYVDDVHLKLCSYLVKNYKLVVLGKISVSSIVRKDRPNHLGKKG
                     NRDLLCWGHYRFRQRLLHRVRGTDCEAITQDERYTSKTCGNCGVKNNKLGGKETFTYM
                     KNKHLNVLDKTLT"
     gene            5000..7177
                     /gene="LOC123558062"
                     /note="uncharacterized LOC123558062; Derived by automated
                     computational analysis using gene prediction method:
                     Gnomon."
                     /db_xref="GeneID:123558062"
     mRNA            join(5000..6344,7131..7177)
                     /gene="LOC123558062"
                     /product="uncharacterized LOC123558062"
                     /note="Derived by automated computational analysis using
                     gene prediction method: Gnomon. Supporting evidence
                     includes similarity to: 1 Protein"
                     /transcript_id="XM_045349937.1"
                     /db_xref="GeneID:123558062"
     wrna            7278..7296
                     /original_coord="NC_059311.1:7216750_7216768:1"
     wrna            7318..7394
                     /original_coord="NC_059311.1:7216790_7216866:1"
     wrna            complement(7322..7373)
                     /original_coord="NC_059311.1:7216794_7216845:-1"
ORIGIN      
        1 aaatacagtt attgacttac aatgttattt ataacatatc acatagcaaa acatactgtt
       61 gactgacgta gtgttataaa ttcaaatgac atttaagtgt tttttacatg aaattaaagg
      121 gtcgtatatt caatgaacta taaacttacc atcatgtcat atccataagc ataagagcct
      181 ggagaataaa agtcttcgta accccactgt ccccagtttc cgccattata tattttaaat
      241 gtgtctacaa cgccctgttc ttctaacaaa ttatgaaatg gaataaaatg attttgtaca
      301 gtaaattaca gtaataagtt tccgtagtac gcccagtaaa ctttactcaa gttggacact
      361 ataacgcaaa ttatgtacta tccttgattc acagtatagt tcttgaaaat tgactaatct
      421 aaaaaaacta ttggccacat cacagttgat atgtttatta atgttaacag cctaaaattt
      481 aggtgaaatc aacacattgc aaaaatgttt ttcatagtta aacgtattca aagtttctat
      541 gttcatgagt aaaagttaaa attaataaat gaatgtcaca atattaatta caattgattc
      601 aagtaatcca tatagtacaa attgatcaaa taaggactgt tccggctttc tatatcttcc
      661 aggtagcaaa tcaatttaca tgtattttaa atatacatgt acacaaaaca tctatgtagt
      721 gctgcactgt cttaaaagga caagatatag aaaaagtgaa acaccaatag ttcgcccagt
      781 taaacagtac agtaacataa cataaaagtc gcgccgaacg atctgaagag atcaaaatat
      841 aacagtattg aatgtacggg tatctgtttt tagactgatc tatttgtgag ttaacttgta
      901 catatcgacg ctcctataaa cataacgtcc agcaacgtta attcctgtat aagccatgac
      961 aatttacata ctagtacact gttctgttat gatttacttt acgttaaata agtaatgaag
     1021 atgtaaatgc accgatacag gtaatatact aactgttagt agaaactgta gtaaaacttt
     1081 taaatagagg atatttgttt gttttagtgt aagatcgaaa tatatttcac cgagcgaaca
     1141 ctatgatgca atattttcac gagtggcgca aaattatggt gttcacgagt gaaatatatt
     1201 tcgatcttac actgaaacaa acaaattttc tatttatcct gtgcattttt aatggtttca
     1261 gtttgcccgc gcaacgtcac gtgcatcgcg tcatagcgtg ataatgtcct gacgtcagga
     1321 tgtctttgta gaaaaattat aaattgttct attacgtttt ctgatttctt tgacatttta
     1381 ttatgataaa atgtaaatat ttatgatcat tttaatatct ttatacatct ttaactttac
     1441 tgaagaatat tttgcaagga atttcctatc atttattatt catgtcttcg cattcgaatg
     1501 tagccctgta ccagtgaaaa ataaaaatac aatagaccgt gaaattaaca caactggtaa
     1561 agagtatcga gatgtgttga acatttcaag gagatgcttt tttcaataca aaatatattt
     1621 aagcatatgt ttcttgcatt tacatatctc gtcagtgtgt tcaatatgca aaatccagat
     1681 atcttttact ctaatatgcc gacagttcac tgaaaactta attctcaaaa cactattttc
     1741 cccgagactt tctttgacca gcaataagaa agtgactatt ccaagactta caaataactt
     1801 ccccgcagta tttagtcacc agtaccttat taccactaca gctaacaaat aatatgcaac
     1861 aaaattacga atttttaaat gaaaactata tattccttca tataatttca caagaaaaac
     1921 aattttatgt aataaaaatc aagcgccatt tacatgcata ttccgaacta cacacagaga
     1981 aaagtaaaac cgtatacacg ataggtttga acatcactat tgctatcgtc cagttgtccg
     2041 atgacagaaa cgaccaaatc tggtattata tatactatgc gacgtgcttt aagagcagtc
     2101 tccataatgt cattacggac tgttaaaacg ataatgttaa attgaaagtt aggatgaatt
     2161 gcccgtacaa tgtcagattg ccatgaccat acaatagttt aagtctgaaa acaaatacaa
     2221 caacaacgta aagtcgatta atctttattc ataattaaaa gccgatccag tgtttaaaca
     2281 aacgactctc ccttaagggg aatgtaggaa tacttttcat gaagttccat atttgttcca
     2341 ccatattaca ataaaaggca aagcgtagtg attggctgta aaaggcctga acatgaaaca
     2401 tacgatgtgt ttcgaataag cttataccat catcagctta acattttata atttaattta
     2461 taatagtcgg gaatgattat gtccaaaata taatgatgat tgtaaataac atctccatac
     2521 aaatcaggtt gtgaaatatc ttgtcgcaga aaagttttta gattacttta aaggggccta
     2581 tgctaactga tttaattaat agttgcggcg atgaaatttg agcaatattt ttgcccatga
     2641 taacggcacc ataatggtag acagtaatat tacagactca gcatcttcct tcttgttgat
     2701 agtctcttca tcgtcatctt catagatttt gattttcctc ttcttaggtt tatcagcaaa
     2761 aaaaaaatta gcatttagat ctctcaactt cttgttgata gtctcttcat cgtcatcttc
     2821 atagatttcg atttccctct tcttaggatt atcagcaaca gatattgctt cgtttgacaa
     2881 tgtactatac tgatttgcag gagcccatgg tcttcctttc tctataaagt ctgcttgatg
     2941 tctcgcagct ttcttgccaa taattccctt gtacttggta tgatatgaat ctgctttgcc
     3001 aaactctaat aattcatatc tcttgtggag tgtagtctct ctatatggac agacaaactg
     3061 tacatatccg tgtatcataa catctattac agcgtaacag atatataata tttcttgtga
     3121 gtctactaag ctttgtagac aatcttctgt cattaacttc aagtcttgat ctgctggatc
     3181 taccattgct ttgaatatat agaactcctt catcttctgg aatttataag ctgtatgata
     3241 gtttgtaagc gtgttgacag tatgataaca ttcgacagaa tgaagctcga tggtctattt
     3301 ccctggtact gtaccgaaaa ataacttttt tcaatcaatc tgctttctga ttggttaata
     3361 caaagtaggc gtggtttaaa tgcgacattc tgattggtca aaacattttg agctagatat
     3421 ggcgtgcgcg gatggtctaa actctcattc tgtatcagaa tgatgaacag atcagccgca
     3481 gaattactga gcacattaat gacaaagagc cgtcaacaag caatggaaac atttgtgtta
     3541 tacaagcgaa gaggcctcat aagaagagct cagaacttga tcgaaaacat cgataacgtc
     3601 gttacttgca tcaacctgga tcgaggacga gatcctttct tgttcaagag tagcatgtcg
     3661 gcgctatcca aactgaactt gtgggaaaac gagatcagag aggcaacgaa tgacaaagat
     3721 atgccagaca tcatatcagc tgcgaggttt ctcttggaaa accaaggctt gctgatggat
     3781 gaaattggtg agttgacact ttcgaattga acttgtactt gttttgtttt agctgatagt
     3841 gattgacttt tttgaaataa ccatgtaaca tttttagata tgttttaact gaaattcgtg
     3901 ttttttctta tttgtttcag acaatagtga cagagcaaag agacagttgc ttccgacaga
     3961 tattatcgca atagatagtg atgaagcaga agaagatgat gatgatgatc taccagatat
     4021 aattagtccg actttaatga gaacacctac gtgtactttg aagtcaaaaa gtcccgtaaa
     4081 aggcatcaaa ggactgcata ggctgaaacc gtactcaagg cctacatcaa ctgttacaag
     4141 tgcaagcagc acaagcagta cattgtcaga aacggcttgg gaaaagaagg aaaatgagat
     4201 gctggtggct catcagagag aactgtctaa agctaagcaa gaggcaaggg acgaactgtt
     4261 attatgcata atatgtctgt cagccgagaa agatcacaca ctagtgcctt gcggacacac
     4321 cttttgtaaa gactgttcac atgagagtaa agctaaggga aagtgcttct tttgcatggc
     4381 caaagaaaaa tcgtgtgtaa aaatgagact gacagactaa atgactgaca gatgctattc
     4441 attcttgtct tatcatgatg gcaataaaat gctaacatat tactttgctt tgtttttact
     4501 aataatagga ggacaaaatc atatctgaag atatcatgca tcagctttgc tagtaatact
     4561 taaacacttt gaatgtcgac tgttttgtca aatttgtctt gtaatgctaa ggtaatgggc
     4621 atacaaagat acaactgctt tgacatccag cagaagttcc tcccacatcg gtgtaggaca
     4681 aaatgttcaa catcatgtta tgtatcatgt tgttttcttt ttcctactga gtggaatttg
     4741 gtttcctatt gatcgaaatt tggaaaacaa ttagcaacag gatagtgaga aaacgcttaa
     4801 tatcctgtaa cgcaggacaa atgccagatt aaaaaatgct tttagctatt aacacattcg
     4861 acccgcatga cgccttttct tgtttctgtt ggaacaggca ttggtaaact tttgatgaaa
     4921 aaaaaattat taaagggaaa tattattttt cttagtccca ataaagtcgg ttgcacttcg
     4981 gttcagtcct cacttcagaa tgaagagaaa acgagaacag atgactttgt ggaaagccgc
     5041 gtttgtcaac gggcgggaaa cgttcaagtc ctggattgac aaggtgcgga tgcttgaatt
     5101 gaactgtgac atctcttctg caagctcgac acattactct gatctgaact tgaaaacaaa
     5161 gtgtgccaag acagaagaca aatttatgtg tacttattct gtcggcatac gaccgacttc
     5221 taagcagaag cgaacgttga accagatgct caaggtgagc aactatgctt acaattggtg
     5281 caattaccta gttaaggaga aagacttcaa accgaagcag ttcgacttgc aaagagttgt
     5341 tgccaaaaca aattcaacag acgttccggc cgagtacaga cttccaggag acgactggtc
     5401 tttcgacaac aagatgtcag gtatcaagtt gaccgcctgt aagaactttt gcaccatgta
     5461 caagtctgct caaaccaacc aaaagaaaac aaaggtcgat ctcagaaaca aagacattgt
     5521 tcagttacgc gaaggatcgt ttgaagttca aagcaagtac gtgagcttgc taacggaaaa
     5581 agacatacca ggcgaacgaa ttcggcaatt gagaattgct ttgatgccag acagtttttc
     5641 gaaatcaaag aaggactgga aagaaaggtt tctcaggctt tcgaaaaatg tatctaagat
     5701 accacctttg agtcacgaca tgaaggtatg caaacgtcct gacggaaaat tcatacttca
     5761 aattccgtgc gatccaatat gtacgcgaca gatacaagtg caaacttcag attcgatatg
     5821 ttccattgat ccgggaggca ggacgtttgc gacgtgctac gatcctagca atataaaggc
     5881 atttcaaatc ggaccggagg cagacaagaa agaaatcatt cacgaatttc acaacaagat
     5941 cgattatgtt caccgtctct tgtcgcatgc tcaggagaaa aagcagacac aggccgtaca
     6001 agacaggatc ggacaactga agaagcttca cctgaaattg aaaacgtacg ttgacgacgt
     6061 gcacttgaaa ctgtgctcgt acctggtcaa gaattataaa ctggtcgttc ttggcaagat
     6121 atcggtttcg tccatcgtga gaaaagacag accgaaccat cttggcaaaa aaggcaacag
     6181 ggacttgctc tgttggggac attacagatt cagacagaga ctgttgcata gagttcgtgg
     6241 cacggactgc gaagcgatca cacaagacga acgttacact tcaaagacct gtggtaattg
     6301 cggtgtgaag aacaacaaac ttggtggaaa agaaacgttt acttgtgagt gttgcaatta
     6361 caaaactcat cgagacgtca acggagcgag aaacattctg tgcaaatact tgggactttt
     6421 tccatttgca gcatactggt tgggaaccat tttccggaca cattttcata tttcggctcc
     6481 attaattcct aaaaatatat ttgacataaa tgaagtccac actgcacaaa cttcagctcc
     6541 ttccgcatcc gatgttgtaa tcagcatcgc gttgtgacgt aaaatatggg ttccgtgggg
     6601 cctcaaatgg ggccactaaa ataaggtatt tttcccgcca ggtaaaccag tttccggaca
     6661 aatattttga cggttttttg ttgttaattt gatatcaaaa taagtaatta aactatttca
     6721 acacatttct taatcaccca tctcttcaaa attgcacttg aaacatgacc cgacgttcaa
     6781 tagcagctac gaaagcaaac cgaggttgac cataaaaaat cgaatttcgt ctaacacgaa
     6841 tccttgataa tgtcaataga aatagaataa aattagtgca aaaatcgaca gcaatgcatc
     6901 ttacgtaaca tttagtgtga aattaaaagt agaacaagtt ataagcagac tatcattatg
     6961 aagtttgatt ctttcttcca cacttgatac ctcggcatat gtgaactact gcgcatgcgc
     7021 aatgctatct tcatgccccg ttaagacaga aagttgtttt gtaaacgcag gtgggttatc
     7081 ataaaaaacc caaacattat acagccttat aaaacagtgg tttgttgtag acatgaagaa
     7141 caagcatcta aatgttctag ataaaacact tacatgaata acaacgaaat aaatcgtata
     7201 ttgcatgtgt ccggaaagtg gttctgtccg gaaaatgatt cctaaccagt aacgaaagaa
     7261 attgacaatc aattttttcg ggttcgattc tatcccactt gactcaaaga gtcagaaggc
     7321 tcgaagacat ttttgtaaca gattttgcaa atgcaagatc tggggcaaga atgtgtccgg
     7381 gtcaaaagag tcagccactt caaaagttca aatcacaatc aacatactga gcagtgacag
     7441 atgaaaacat acactaacct ttttttcagc tcctgtatca tgcatccgcc tccttccttg
     7501 gtaggtttca acggcaggca ttctgagatg tattttctca taaagttttt ttcagatcct
     7561 ccatctacaa acacaataaa atgattttat ttcagagaaa tacttgtgac cgttgaaagc
     7621 catattgtta ttgttatgtc cagctcctaa atgacgtgag tgatgacgta acgaccttac
     7681 gtgaccctat tctcggaaaa tgcaaaaaaa atgacgagaa atggtgaatg acagggtcat
     7741 ttcaaatcaa tgttttgaac ttattactga tcgcagaaag atgaaaatgg tctcatttaa
     7801 aagccaatac ttttatcctc attgtattaa attttcagtt tcatatctta tttacttttt
     7861 gcaaaattat cgcctaaacc tgcacctttg ttgtaacggc gcggccattg ttgtttaccg
     7921 tggtgtgtca tattctgagc aaaaaatcag gttcttcccc aattttgtaa actgtgacaa
     7981 attaacagca aaacaagaaa gggtttagct atcgaatgag accaacatca tgaatttaca
     8041 ttgaaaaatg aataagatat aaacgtttca aaatcactta ttttcgcgag cattttacac
     8101 aaattttgac aatttttcat gttcaaaaat atgctaaaac aaatgttcta gaatgaaatc
     8161 tttacatgca ttcaatacgc tagcaaacag gctttcttgc cttaaaagaa atatttttta
     8221 cattcacgca atagaaaact acgaggtttg aaacttgaaa ctttgcaaat ggcgcattac
     8281 cgttatgttg acaatacggt atgacacttc tgagctaaaa atcacatatt tccacacttt
     8341 cgtaaattct gacattttaa catcaaaaca agaaagggtt taactgtcga atgagaccaa
     8401 catcatgaat ttacattgag aaatgaataa gatatttacg tttcaaaatc actcattttc
     8461 gcgagcattt cgcatgaatt tcaacaattt ttcatggtaa aaaatatata taaccaagtg
     8521 tttcagaaca agatttttgc atgcatttat tacgctagcg aactgacttt cttgtcctaa
     8581 aacagatatt ttttacatcc atgcaataga aaactacgag ggtcgaaact tgcaactttg
     8641 caaatggcgc attactgtta tgttgacaat acggtatgtc gcttctgagc aaaaaatcat
     8701 atatttccac acttttgtaa attatgccaa attaacatcg aaacaagaaa gggtttagct
     8761 ttcaaatgag accatcatca tgaattttca ttgagaaatg aataagatat ttacgtttca
     8821 aaatcactca ttttcgcgag catttcacat gaatttcaac attttttcag agtgaaaaaa
     8881 atacataacc aagtgtttca gaacaagatt tttgcatgca ttcattacgc tagcgaactg
     8941 actttcttgt cctaaaagag atatttttta catccatgcg ttaacaaaat atgagctccc
     9001 aaaatttgac agaaattgca tcattctgca cacatgccgt tgcgcgaaaa aagtcataaa
     9061 aaagtgttta tttccactac aaacttatca aagcaagaat atgtcattca ctgacataaa
     9121 atccacctac cttttcattt tgttacttcc aaatcctcca aattattcca taaagctcca
     9181 aaactcagag agaacttttt acttttattt tgttcaatgc agttgtgact gccacgcact
     9241 gtcagtatgt gtacgctgta aattgatcaa gaacgtcaca gttgtttcgc agactgctct
     9301 gttttactgt tattatacaa tagttttatg cgccaggtgt aggctgcatt tttcagtgct
     9361 ttcaaatatt gatagttttc tgacatttat actttgttca gaattctgaa aattggatat
     9421 attggatatc atctagtcgt ggttggagtg ttgtaaattt aaggtgaatc ataattgtga
     9481 ttttgaagtt attttgattt ttaaaaaaat cattattgca attaaattgc caaactttca
     9541 tatatcagca tagcctgcag caataatgtg tttcagtgag cgaatatcac cgaggattat
     9601 ttataaaaga tcagagttgc acaatattgg acaattacca agtgcacaaa agagacctaa
     9661 tcccatgatt atcaaaagat tgaaagagtt tcgattaatt caatatagag ggactcgagg
     9721 tgggaaaaac cagattagac gagcatggga cactaacaat ggggtaaata ataacaactt
     9781 gatacggata aaacctgaaa actgtacatt agttcagggg cagaaaaaca tcaaaatttg
     9841 ctccgtcaat acacgatcag tgaaaaaata aaacactctc catatgtgac ttcatcctta
     9901 caaatgaatt cgacatttgt gccataactg aaacatggct cggtagctct gttgacaaag
     9961 cgtgcatcgg cgaactcgtg cccgactgtt acaaaatgaa acatgtccct cgtagtggta
    10021 ggcgcggcgg gggcgtagca attattcaca agagagccat acaagtgaac attgtcacat
    10081 caagcaaaga caacgaattt tcccaatttg agtatatgga ttgcaatgta gttacaggcg
    10141 gacactccat aggcctacgg cttgccatta tataccggcc acccccttcc aaagaaaacg
    10201 gtttaaacac aaatattttc ctggagcaag aatggcccaa tttcttagct aaatatgcta
    10261 caattgacaa gaccaccatc attgtagggg accttaactt ccatcttgat ttaccggaaa
    10321 atagtgacac aaaaaagttt acaagcagtc tagatgcatg tggcatgcgt caacatgtcc
    10381 aagaaccaac tcatgtagct gggcatacgt tggatgtagt gataaccaga gataatgatg
    10441 tcacggtttc aaatatcgag gtcatagatc ctggactctc tgattcaaat ggaaagatgt
    10501 cacgtgatca ttttgctgtg atatttgacg ccaaagcttc caaaccaccc ccagtacgaa
    10561 aaactgtgtc gtacaggaaa ttacgttcga tcgacattga ctcatttcga gaagacatac
    10621 gaagaataga tttctttaac acacaatgca ctccatctga tactgatatc gatgaatttg
    10681 tggaggaata ttcaaatcag ttaatttcta tagtagacaa acacgcccct ttgactacca
    10741 agactattgt gttaagacct tcatgtcctt ggtataccga tcaactccac aaagcaaaac
    10801 atcagaaacg aaaattagaa cggaaatggc gtgaaagtaa gctcacaatc gatcaccaaa
    10861 tttaccgaac acagtgtgct gaagtgaata agatgctaaa acaagctcgt gttgaatact
    10921 atacaggcaa aattgactca tgtggcagtg atcataagag tttatcaaag attaccaaaa
    10981 atcttcttgg cgatacaaat caggtgattt taccatcaca atcatctcca cagcatctcg
    11041 cacaagattt cagtgacttc tttattggaa agatcgaaac aatcagaaac gatatagcat
    11101 cgcaaacaca atctgtatct gatttagatg acatagaaac tgaatacaca ggtgtcaatt
    11161 atgtagagtt tactcaagcc tcagaagacg aagtgaaatc aattatcaaa aagtcagcga
    11221 acaaatcatg cgaactagat cctatcccaa catggttatt aaaagaatgt cttgaaacta
    11281 acaccagtga taacaacaat tatgaatgca tctctagatg ctgcgtatgt gcccaaagcg
    11341 ttcaaacatt cacgaataag acctcttcta aaaaagccaa gcctagattc taatgtccta
    11401 aaaaactata gacctgtgtc aaacttgccg tttctgtcta aaatcttaga aaaagtggta
    11461 gatgttcgaa ttgaaaatca tctgaggaac aacgaacttc atgaagttaa tcaatctgct
    11521 tataaaaaat tccactcaac cgaaaccgcc ctattaaaag ttcaaaatga cattcttcaa
    11581 tcgttggata agaacaatgt gactattctt gtgatgcttg atctctctgc agcatttgac
    11641 actattgacc acgggaagtt gattcatcgc cttgaacgtc actttggtgt tacaggcaag
    11701 ccactcgcat ggatgatgtc ataccttagt gaccgctacc agaccgtatg catagatggc
    11761 gagctatcac aaccagtgct aatgaagtac agtgtacccc aagggtctgt cctggggcca
    11821 aagaactaca caatgtacac aaaaccagtc ggagctatct gcagaaagca cggactgaac
    11881 aatcatttct atgcggacga ttcgcagtta tatcaatcct tcaaaccaat aaataaaatg
    11941 tctattgaag agaccattca tcgcgttgaa agttgtttaa aggatatagt aagttggatg
    12001 aatactaaca tgttgaaact caatgctgaa aaaacagaat taatcatatt ttcatctgaa
    12061 cacaagacac aatctgtttc taacatatct gtgaaagtgg acggctctga aatcaaacaa
    12121 tcaggcagtg tcaggaacct cggtgctttc ctggattcga acatgaggat ggagcaacat
    12181 gtgaatagtg tgtgtagaaa ttcctatgca cagttgcggc aaattagtca catcagacaa
    12241 tatataaccg caaacgcaac caaatctcta atcaactctc ttgttacatc acgtttggat
    12301 tattgcaact ctcttctata tggaattcca aaacggtcaa tgaacaaact gcaatatgtc
    12361 caaaacacgg cag
//
LOCUS       NC_059311.31.32.33.34.35.36.37.38.39.40.41.42.43.44.45.46.47       14273 bp    DNA     linear   UNK 01-JAN-1980
DEFINITION  Mercenaria mercenaria isolate YKG-2019 chromosome 7,
            ASM1480567v1.1, whole genome shotgun sequence.
ACCESSION   NC_059311
VERSION     NC_059311.1.31.32.33.34.35.36.37.38.39.40.41.42.43.44.45.46.47
KEYWORDS    .
SOURCE      .
  ORGANISM  .
FEATURES             Location/Qualifiers
     fz              5000..5134
                     /original_coord="NC_059311.1:30588462_30588596:1"
                     /fz="1 9.433962264150944_1 45"
     fz              7876..9156
                     /original_coord="NC_059311.1:30591338_30592618:1"
                     /fz="1 90.77568134171908_46 478"
     wrna            9182..9273
                     /original_coord="NC_059311.1:30592644_30592735:1"
ORIGIN      
        1 acaaagaagg aaaaaaagtt tgaacaaata ttgttttaat tagaatgaac acacaatatt
       61 tattatccta ttgaagtgtt cgtcattctt ttctctttac aaagatataa aaaatattta
      121 tctaaaatga agaattaatg cttcccttgg cgattaaaaa acatcgctct cagtctctgt
      181 ttacggcata tagttactaa ataaaataag caaaaacctg tgatagtatc ttattctttt
      241 ccctgtagcc actttattca tattttgaga atatttatta tcctattgaa gtattcttca
      301 gacaataaac tttttatata tgtttttatt ttgaaattat tttaatgtct tcttgcttcc
      361 ctagacgttt aaaagttggt gatttttgta aaatttcttt attgctcgtg tccgtagtat
      421 ttccgaacgc tcgcggaaac tcacgaactc gaccgaagtt aagctgtcta tgatacagag
      481 agctgatggt tacaaaagag tattattatt gataggtgtt atatttatta tatactctgt
      541 agttactgac atgtatcctt gacgaaataa ggaaatattg tattgttgta ttggtaattc
      601 ttactgcatg catcaatata aaagaaaaaa aagaaagaaa tgtagagaga gaagaaagga
      661 aagtcataac aatttcatga gtgaaattta cacaattaga aaagaagcta gagtatataa
      721 atggtctata ttttactgct tgctaaaaat tcataagaca atatgaactt tgcaactata
      781 tatatttctt tctaaaaacg atatagccac tgtctcgtat tttaaatatt cgcataatta
      841 tatttatacc ccttagttta agttttaacc atatatatgt tataaagaat ttttatataa
      901 tgcaaaattt tgagtaaatt gttttcggaa cctctgaaac agccatatta acgcactatt
      961 tgatagttgt ttattaccag ttaacagctt tttgcaagtt tattgcgtgt caacgccttt
     1021 ttattaggag actaggggtg atcagatctt tttattacac agataataat cttcccggtg
     1081 attgcgtcta tttaacagca ttttaaaaat tgtaacatgt ttaatgaacg acactttaat
     1141 acactataaa tatataaaaa ataattattt tctaatcaac aacaaatgat gaaagatata
     1201 taggataatg tgacagtgat ttagtattta cttgtatttg atttactgtg tggatttgat
     1261 gaaattccgt attttgtgtt gaagtgtcca ccagttatcg ccattctgaa agaactattt
     1321 cagttaatat tcgatgcagg tatcattcct tcaatttggc gaaagtctat aatttgtcct
     1381 atcttaaagg atgcatcatc agacaagaga gtacccatga actacagagg tattagtttg
     1441 ttgtcctgtg tgagtaaact ttatactgga tttatcaata aaagactgtg tcagtatctg
     1501 gaggaaaacg aaatactaga agatgaacaa aatggatttc gaagacacag gtcttgcgaa
     1561 gaccacgtgt tcactttgaa tgggataata cgtaacaatt ccactgtgtt cacggcattt
     1621 atcgacctac gtaaatgctt tgtctttatc gatatagaca tgatgctgta caaattattg
     1681 ctaaatggaa ttgacgggaa gctgtatact tctatcagaa acatatacca gcaatctagt
     1741 gcgtgcgttc gtgtgaataa taagctaaca gactggttta catgtaccac aggggtgaaa
     1801 caaggagatt cggcgtcgcc gaccatcttt tcaatatttg cgaatgacct agtgaaggag
     1861 gtcaatgaac atggtcttgg gttcgacctt gatggtagaa agcttttaat gttgttatat
     1921 gccgatgata tagtttgtat cgcaaagaca gaggaagacc tgcagcgcat tctagacaag
     1981 ttacctgact ggtgtagacg atggcgcgta ctaatcaata ctgataaatc taaatgcatt
     2041 cattttcgtc gaggtcgcgc ttcgactaca gagaagtcat tcaaaattgg tgataatgtt
     2101 ctagaacttg tcgataatta caaatacttt ggtgtgatgt ttcattgcaa aggcgatttt
     2161 actcagaatg ctgacattct ttctaaaagc gcgggaaggg ctcttggaaa agtcatatca
     2221 cgattacgat tactaaagga attcggctgt aaaacctttg agaaacttta tgattcatgt
     2281 gttgtgctaa tcatggatta ttgttcgagc gtgtggggat acaggaagtt ccagtgcata
     2341 gacaatgttc aacatcgggc gatacgctac tacttaggag tacacaggtt tgctcctata
     2401 ttggctataa ctggagacat gggctggata ccttcaaatt acagacgttg gactaatatg
     2461 atacgttatt ggaatagact attattactt gacgacacta gaattacaaa acaggctttt
     2521 aatacggatt atagaaactg tcgcaataat tggtgcagtg agctgaaaga tgttttaaca
     2581 aaagtaggtc ttatagacca tttcaataac cgtacagtta tccaattaaa caaagcaaac
     2641 acgcatataa ggaactatta cttaaatgcc tggaaggaaa atgttataac ggtacctaaa
     2701 ttacgaactt acagactgtt taaaactgaa tttaaaaaag aacaatatgt agatttaaat
     2761 ttaaaacgtg aacgatctct tcttgcacag ttaaggtgtg gcattgtacc aattcgagta
     2821 gagactgggc gatatatagg agaacgcatc gagcaaagac tctgtaaatg tgtgatacgg
     2881 gactaattga aaacgaaatc cattttgtta tcaactgtac cttttacaac aatttaaggt
     2941 tgcaatactt taatgacatt actttagggg atatttacat aagtatgagg gactctgaga
     3001 aacttgtata tcttgtgaac atttacccaa gaagattagc taagttctta gtggatgcat
     3061 atttaaagcg taaaaattgt ctgtttcact gataattcgt gttctatttt tgtgtattaa
     3121 acatttcttt tatatgtatg acgaaagatg ttctcgttgc actttgaatt gtttttattt
     3181 attattataa catgataata ttataacatg ataagactgc gtcaaactgt agttgctaca
     3241 gatgtattga taactctgtt cacactacat ctttatatat gttaaaatat gaggtgactt
     3301 ataggcccac agggccgggt gcaaataatt tgttatatga aaattgtatt atttatttgt
     3361 aaattgcaca tgtcacgtta ataaataaac atttacttac ttacttacag tattttttcc
     3421 tgaatacagg ttaattgttc gatactaaag tatagaaaca tagaacttta gagtgaaaat
     3481 attatattgt aagttttccg accacattgc gaaaaattgt cgtttattga tatataagtt
     3541 tattgtctct tctgaaaatt attatgtact ctttgtgctc catttatata atgctttcac
     3601 ttgctgtagg tattgcattt ataagcttta tgcaataaat cgaaattgaa tagaattgaa
     3661 tgtacgcaca gataatctca aacagatata gcacgcgcta attttgaaat gaaaaatatg
     3721 taattcctag ttcatatagt aataatatac gtgataatta ttatgaataa ccttgctact
     3781 acattagtgt cacattatct taaatctttc ttaaaagact ttaaaaatct gacatttata
     3841 taatcagtca gtcagtaacc tttgagaaac tttgggaagt cacaattcgc acatacttta
     3901 ttacgtaatg actggctcgg ggacaaatag gtcacacttc ctattaaaca ggtcctggtg
     3961 tcataaatag ataccttttt tctgattttt tttattagtg tttttcaaat gttcattaca
     4021 tagcaaaatt agttttgaca aattaaatat gattaaatac aaataattga ttaattagtt
     4081 taatcttcat ttcaattaaa attccattga atgtaacaaa aaagcgtatt tcacatctat
     4141 ttattataac tgaaagtgat tgataatatt taatgcaaaa taaaagaata aaataacgta
     4201 atgtcttcta tttttccctt ctgtatttta cattaatgaa aaacagaatt aaactaaatt
     4261 gttacattgt gcgtaacttt gtaaatataa agatgactat atttgttgtt gttgttttat
     4321 cggtacttaa aattggtgta aaataaattc ccccttccca cgtttttaca gtagatctct
     4381 aagatcctag ttatttatga tcggcacctc ccgtgatatg ataagcggag atcgccgaac
     4441 cataacggac tgcaacactc gctaaaaata tctgatagtg atcgatatct agctagacga
     4501 tctaagagag acaactatgt atagcgttga tctcgataaa caaggaaaga taatagaatc
     4561 gatttttacc caattcttca gtatgctaca ggtctaatga tttatgtaag gtgttttcta
     4621 atatgaacac acaattacag acgatttttc ttaacgtatg ttatcgacag ttaataaaga
     4681 atgaaattat aaggaatctt ggctatacga ccatatacgt gaaataaaag tggcgaacag
     4741 gtttattttt gagtcgacgg tctacatttg tagcaaattc attagtcacc atgttgaggt
     4801 cgcaaatgta gcaatgtcct ggtgttagaa ccatggttat tgtttaacgc attcaaccac
     4861 atgaagcctt ttctcgtttc tgttggaaca ggcattggta tttttttttt tttttgatga
     4921 aaaaaattat taaagggaaa tattattttt cctagtccca ataaagccgg ttgcacttcg
     4981 gttcagtcct cacttcagaa tgaagaggaa acgagaacag atgactttgt ggaaagctgc
     5041 gtttgtcaat ggatgtgaaa cgttcaagtc ttggatagac aaagtgcgaa tgctggaact
     5101 ggattgtgat gtctcgtcgg caagctcgac tcaatagaca tttacggatt aagtctacgt
     5161 ggactgtgaa cacctaagac gatcgatttt tcaaggggac cgtctcaaca tcataatttt
     5221 aatttatgtt tggtaggaaa acattcctat aatgatagta aggtctggct taatatgtca
     5281 ctgcacagga taatatttgg atttgtctgt ccgtccatct gttcgccaga gaaatgtttt
     5341 gttatacata tcgcaaaaag tatttgatct agcgtcataa cactttcctg aaatgttctt
     5401 caataatata agttgcgcat ctgcgacaaa gttgaaaaga tgagctaatc tgatcgcaat
     5461 gtatccgtat tccatcgtcg tcgtcgtcca acatgaaaaa aaaactgggt cagcttggga
     5521 tcaaaatgta ggtcagaagg taaaacattg tgaaaactgt agaaaacgta atatcttgcg
     5581 tctccattcc tttgttgtta ttatacgccc gaagggacgt attttgggat accacaggtg
     5641 ttcatctggc tgtctgtctg tttgtctgtc tgtccgtctg tccgttaaca atttcgtgtc
     5701 gactccgctc cttgaaggat tttaaacaat cttgaaacaa atgttatcca catcaagagg
     5761 acgttcagag tgcctgtatc aggtggcttg ctttaaggtc aaggtcacac ttagggctca
     5821 aggtcatatg actttgtttc gtgtccgctc tgtaactctt gatctgtatg agggatttta
     5881 aagacacatt gcacaaatgt caaccacatc gagtcgacgt gcagagcgca tgttttggat
     5941 ggctagatac aaggtcaatg tcacactaag gggtcaaagg tcatataact ttgtttcgag
     6001 tgcgatgtgt aactgttgaa ctgcttgaag gattttaaag aaacttggca caaatgttca
     6061 ccacattgag acgacgtgca gagcgcatgg ctcgcttcaa ggtcaaggtc acacttaggg
     6121 gtcaaaggtc acatgactct gtttttgtgt ttatgttgct ttgcattgcg gtgctcttgg
     6181 ttttatttgg catatccatt ttttgttcac ttacaatatt ttttttattg aattacttcc
     6241 cttttatgtt actataaata tgttattttg taacattttt attactggcc gtagggaaaa
     6301 aaccgatacc acttttctgt ggtacaacat ggatggtacc tgcaaagtta aggtgtattt
     6361 tgacatatct gtacctggta atgattttag tggacttaga gtttttcggg gaatttcttc
     6421 cctttgttgt ccttttcgtt tgggtttcaa cagtaaagtt ctttaatttt tgctcctatc
     6481 cccggagcac ttgttatttc tgtattagcc gcgttaaaga ctttgtattc gtataacttt
     6541 attgttttaa tttgtcagta gtgtatggac gaagagatgg acagcttttt tactagataa
     6601 atgatagtaa cagagatatt tgcctttatc aaaaacttta accaaaaatt ctaagttaaa
     6661 aagggacata attctaacaa aattccaaat cagagttatg gggattgttt ctacgcgtgt
     6721 agacttaaat agtaaattag tgttttaaga ttcaagtcaa tagctttgat agtaacaaag
     6781 ataaaaatta acagaaaatt cttaattaaa aaggagcata tttctgtaaa aatacaatca
     6841 gagttatggg gattgatttt ccttgtgtag acttcgatag taaagaagta ttttaagttt
     6901 caagtcaata gctttgatag taacagagat atttgacttt atcaaaaatt ttaaccaaaa
     6961 attctaagtt aaaaaggggc ataattctat caaaattcaa atcagagtaa cgcagaatgt
     7021 ttttcctggt gtagacttcg atagtaaata attattttaa gtttcaagtc agttgctttc
     7081 atagtaacta gagatatttg actttataat aaaatttaac agaaaattct taattaaaaa
     7141 ggggcataat tttgtaaaaa ttcaaatcag agttatgggg attgttcttc cttgtgtaga
     7201 cttcgatagt aaataactat tttaagtttc aagtcaatag ctttgatagt aacagagata
     7261 tttgacttta tcacaaactt taaccaaaaa ttctaagtta aaaggggcat aattctatca
     7321 aaattcaatc agagttatgg ggattatttc tcctggtgta gacttcgata gtaaataact
     7381 attataagtt tcaagtcaat agctttgata gtaacagaga tatttgactt tatcaaaaac
     7441 tgtaaccaaa aatgctaaat taaaaagggg cataattctg taaaaattca atcagagtta
     7501 cggggattgt tcttccttgt gtagactttg atagtaaata aatattttaa gtttcaagtc
     7561 aataactttg acagtaacag agatatttga ctttatcaaa atttgtaacc caacggagac
     7621 gccgacgccg acccctacgc cggagcgagt gcaatagctc tactttttct tcgaaaaggc
     7681 gagctaaaaa caggcacatc caaatttata tcacctaccg catagtgatg atataataac
     7741 tcaaacccta ttgccgttat aaactctttt tcatatcgcg cataatataa ttaaactatg
     7801 ttgagacggt ccccttgaaa aatctatcgc cttaggtgtc cacagtccac atagacttaa
     7861 tccgtaaatg tctaatactc agacttgaat atgaaaacca agtgtgctaa gatagaagac
     7921 aagttcatat gtacatattc tgtcagcatt cgtccgacgt ctaagcaaaa gcgaacgttg
     7981 aatcagatgc tcaaagtgag caaccacgct tacaactagt gcaattacct tgtgaaggaa
     8041 aaagacttca gatcgaagca gttcgacttg caaaaggttg tttcaaaaac gaattcgcgc
     8101 gacgtagcaa acgagtagac tttcaggaga caaaaagatg tcgaatatca agacaacggc
     8161 atgtaggaag ttttctgcca tgtacaagtt tgcgcagacc aaccagaaaa aagcaaaagt
     8221 cgatctcaga aagaaagaca ctgctatatt acgcgaagga tcattcgaag tgccgagtaa
     8281 gtacgtgaga ttacttactg aaaaagacat accagacgaa cgacttaggc aatcgaaata
     8341 gctttgatgc cagaaagttt ctcgaaatcc aagaaggatt ggaaagaaag gttccttcgt
     8401 ctttcaaaga acgtctctag gataccacct ttgagtcacg acctgaaaga atacaaacgt
     8461 ccgaacggaa aattcgtttt gcagattcca tgcgatccaa tatgtaagcg acagatacaa
     8521 gtgcaaactt cagactcgat ttgttccatc gatccaggag gtagaacttt cgcgacatgt
     8581 tacgacccta gcaacttgac tgcctttcca actggaccca aggaagacaa gataaacgtc
     8641 attcacgaat ttcatgacaa gatcaattgg gttcaccatc tcctgtcgtg cgctcaaaag
     8701 aaaaagcaga tgcaagctat acaagacaga atcgaacaac tgaaaaaact gcacctgaaa
     8761 ttgaaaacgt atgtcgacga cgtgcacttg aaactgtgct cctacctggt caagaatttc
     8821 aaactggtcg ttctgggcaa gatatcggtt tcatccatcg tgagaaaaga cagaccgaac
     8881 catcttgcca aaaacggcaa cagggacttg ctgtgttggc aacatttcag attcagacag
     8941 agactgttgc acagagttcg tggcacggac tgcgaagcga tcgctcaaga cgaacgctac
     9001 acttcaaaga catgtggtaa ctgtggagtg caaaacaata aactgggtgg aaatgaaacg
     9061 ttttattata aaagttgcaa ctacaaaact catagggacg tcaacggagc gagaaacatt
     9121 ccttgtaaat actttggaca ttttccattt gctacataat acaaatgaca tttgctttat
     9181 agggctcgat tctttgcctt ctcgatgcat ttagttgcca cagattttgc aaatgaagtt
     9241 tctggggcaa gaatgtattc gggtaaaaag agttaaaagc ggttccttat agacatttca
     9301 aaataagtgt atggacttgt agccaaacat gaaaccaaat aaagaaaaaa caaacaaagc
     9361 agtttaatgt tttatcattg tattgtcatc ataacaaggc aaaagaataa catcagctag
     9421 ctaatacttt agtctgttaa cctcattttc acacacgatt ttactttggc tatgcaaaag
     9481 aagcactttc ccttagcttt acttttatct gaacagtctt tgcaaaaggt gtgtccgcaa
     9541 ggcactagtg tgtgatcctt ctcggctgac agacatatta tacataataa cagttcgtct
     9601 tttgcctctt gcttagcttt agaaagttct ctctgatgaa ccaccagcat ctcattttcc
     9661 ctcttttttt tccaatccgt ttctgacaat gtactgcttg tactgtttgc acttgtaatc
     9721 gttgatgaag gccttgagta cggtttcagc ctatgcaatc cttttatgca ttttacggga
     9781 ctttttgatt ttaaagtaca cgtaggtgtc gcattaaagt cggaccaaag atatctggta
     9841 gatcttcttc ttcttcttca ctatctatcg cgataatatc tgtcggaagc aactgtctct
     9901 ttgctctgtc actattgtct gaaacagaga agaaaaaaac gaatttcagt taaaccatat
     9961 ctaaaaatgt tacatggtta tttcaaaaag tcaaatcact attagcttaa acaaaaaagg
    10021 tacaaatatc tagttcaatt tcaaagttct aactcaccaa tttcatccat cagcaagcct
    10081 tggttctcca agagaaacct cgcagccgat atgatgtccg gcatatcttg tcattcgttg
    10141 ctctctgatc tcgttttccc acaagttcag tttggatagc gccgacgtgc tactcttgaa
    10201 taaggaagga tctcgtccac gatccaagtt gatacaatta actacgttat cgatgttttc
    10261 aatcaagttc tgagctcttc ttatgaggcc tcttcgcttg tatacgacta atgtttccat
    10321 tgcttgttga cggctcttcg tcattaatga gctcagtaaa tctgcggctg ctctgttcat
    10381 ctttctgata cagaatgaga gttaaaagca tccgcgcacg ctatatctaa ctaaaaatgt
    10441 tttgaccaat cagaatgtcg catttaaacc acgcctactt tgtattgacc agtcagaaag
    10501 cagattgatt caaaaagtta tttttttggt acagtaccga ggaaatcgac acttgagctt
    10561 cattctatcg aatgcaatca tactgtcaac acgctatcct acaactcatc aattctacaa
    10621 gatgcttgcg aatatcatca gcatcgaaac actgagacag aggtctcaaa ctctggacat
    10681 gctgttatca cataacgacg aagacatcta cgacaagaca gaaaagacac tgttgctcag
    10741 tgaatgtcac gagagatact ttgaggaaca aatgtatggc ttcctcgaag aatatgacac
    10801 gggattttta catatgcttt ttctggcgga cttgtcagat ccggcaatga acttcgaatt
    10861 cattgtatca acgtatgata cccggttgct actggtatta ctggactgct atgctgttca
    10921 atcttggaga agtgaattcc ttaactttgt ggcaaatagg gagaaggtgt actggctagt
    10981 gtgcaatgga ctgttcatgt tctcatttgt tgatcatgga atcgtagatc gattcatcag
    11041 agacattgat cgtaaaaaac attacagacc tatgccacag ttcgtgtttt atcaaacgtc
    11101 acgaagaaat gcgaccagtt ttagagaaat ttatgcagca attggcatgc ctaaccgcaa
    11161 taaaagtaca ttaacgtgaa tatttgcttg ttgtatttta acgaacaaga ctaattgtca
    11221 cagcaatttg ctcaatgctg atcagtcagt agccttaagt ttgtaaaaca gccagaccct
    11281 agccctaacc ttatctaact tttgctagtt cctcctagga ccaatcacca taaaagccga
    11341 tttcgttttg aaaatatact ccaagacagt aggtcaatgc cggttatatt cccaaggtta
    11401 gatagctaat gccctttatt acatcgtcgc gtgagtggaa cgatgctcta tctaccattt
    11461 tttaaacgtg gcgaaaatcg cttctaaagt ttaactcttg tctagtttct ttatttctgg
    11521 gcgaaaatgg tgataaatat atctgcttgt tcattgcgct tagttctttc agactgtaaa
    11581 tgcttttaaa tacatttcgt ttttactttt ctgcatttat acatttttca ctttggagaa
    11641 aaaaaatgtt aaaggtgtat tgctctatcg ggagatagag cactgtgaat ttacaaaatt
    11701 ggacatagag ccagataata tttattaaac ttgtatattg aaaatagtgc gagagctgtt
    11761 aaacagtaat gacagtcact gtactcattt taaaattaaa ggaggattgg atttggtttt
    11821 agtattatca aactgacacg atatcatagg ccatattgca actttcaaga ttttctttga
    11881 ggaggaggac tctagttggc acgcgcggat acctgggtat atgaccttct tcgtgtcaac
    11941 tagatggcct cccctcatga aaaagctaga tttcaaacag tggtgagggg caggtgttca
    12001 aagtcagaag atttggactg atttgcaaag gttttaccat gctgtccgta ctgttcaggg
    12061 ttaactgaac tgctacgcta tagacttaat cggctattaa actaggcaca ttaggtccta
    12121 cttatttgca gatgggtatt tgtaaaccat atcgtagtat tatgttaaac agaaagattt
    12181 tgaagtttaa ttactcagta accggcatca ttattgtcag caatgaacaa agatctaaaa
    12241 tcttttttag tcgtaactat tctatttgcc aattacaact tgcttttcat tacgctgagt
    12301 aagattttct gtgttttgtt atcagttggc attaaggttg atataatgct aaacattata
    12361 acaataccta atgacattgt ctttgcatct aattattctc agtaataact gtattctttc
    12421 acaaaacgac agtttttata ttatgttcaa attttgcatg taactgtact tgtcagtcat
    12481 accagttctc ttttacacaa cacaatcaat gttatattca tgtctctttt ttagctatta
    12541 aaaaaggttg attgtacggc gtccatcgtc cgtcttcctg cgtcaacatt gtacttattt
    12601 tttttctcct ctgaaactac tggtcagtag aatttttggg aagatttgat caaatgatta
    12661 atcttggccc ctttaagggc agctactgcc agctagagca aaaaaaataa ataggaaaaa
    12721 catttaagga acttctcatg aaccgcttga tagatcttta ccaaacatag tctgtagcat
    12781 cattataaca ttctctccca aactggttca gatggggacg attggccctt tttaggggtt
    12841 accatagcta aaattggaaa ttcccttaaa tgatgttatc tcatgaacca cacaatggat
    12901 cttcttcaaa cttgatttgt agcattatta taagaatctt cgccaaaatt gttctgttag
    12961 gggcacttgg tctgttagag ttcaaaacag aaataccttt aaacgactac tcatgaacca
    13021 tttgatggat attcaccaaa cttggtctag agaccagtat aaggtccttt ctcaaatttg
    13081 tttgattaag ggcactttgt ccctcttagg ggcaactaga gctacaaata taaatatatt
    13141 ctggtcatga atcgctggat ggatcttcat cagagatggc cggtggcatc attagagggc
    13201 tctctctcaa ttgtattcaa acggagactg tttgctcatt ctagggctaa aatcaaaaat
    13261 atttttaatg actacttcta atgaaccacg caattgactg tcatcattct cggtccgtag
    13321 catcattata ttgccctctc catttttttt aattgtgggt tggggtgggg gagcgcatgg
    13381 ccctctaagg gaccactaga cctaaagcta caaatacaaa cttttattag gtcctttaac
    13441 taatttattc aattagtgtg gcctctttta ggggctgcta gagttgcaaa atagagatac
    13501 cttttactaa attcctctct aactcctgaa tgggtcttca taaaaccttg tccagagcat
    13561 cattataaag tcttttacca tgttatgtct tatataaaat ctattcaaat agggacactt
    13621 tggccatttt agggaccact agagttgaaa aagaaataac attagattat ttctttcgat
    13681 ggttatgctt tggtgcgtga cagcaaaatg ataataaaaa ataatgaaca ggttaaagga
    13741 ttttcaccaa acctagttag aagcaaagtc agatggttaa ggttcagttg aaggacttag
    13801 gcccatttag gccacttgtt aacttttcac acaattaaat taaggctcaa agatattaca
    13861 tcgcaaataa tatgtcccgg tcataccttt catactaatc ttattgtata tattccattt
    13921 agtttctgca tgttgttctc aaatctggtg gcatacattt caacttaatg cggagtatca
    13981 taacaagaat tcatagcatt tattttgcaa ctaaacatgt gcagtcacag cacacatgtt
    14041 tcatctttgg tagagttaca tcatgtgata ctttaatagt tttgtggcat tgattttgat
    14101 ttacaccaac catttgtaat aactgactac ttacaattct aagaaacata tatatctatt
    14161 ctctctcaca aacgcaatcg tttttttttt atattcctta cagtttctct tcatgtacgt
    14221 actttcattt agtgaattga atttcagcat tgcattcctt gtttgatatt tga
//
LOCUS       NC_059311.31.32.33.34.35.36.37.38.39.40.41.42.43.44.45.46.47.48.49.50.51.52.53.54.55.56.57.58.59.60.61.62.63.64.65       21046 bp    DNA     linear   UNK 01-JAN-1980
DEFINITION  Mercenaria mercenaria isolate YKG-2019 chromosome 7,
            ASM1480567v1.1, whole genome shotgun sequence.
ACCESSION   NC_059311
VERSION     NC_059311.1.31.32.33.34.35.36.37.38.39.40.41.42.43.44.45.46.47.48.49.50.51.52.53.54.55.56.57.58.59.60.61.62.63.64.65
KEYWORDS    .
SOURCE      .
  ORGANISM  .
FEATURES             Location/Qualifiers
     wrna            complement(5000..5032)
                     /original_coord="NC_059311.1:88018205_88018237:-1"
     mRNA            join(9834..11434,11575..12136)
                     /gene="LOC123559152"
                     /product="uncharacterized LOC123559152"
                     /experiment="COORDINATES: polyA evidence [ECO:0006239]"
                     /transcript_id="XM_045350971.1"
                     /db_xref="GeneID:123559152"
     gene            9834..12136
                     /gene="LOC123559152"
                     /note="uncharacterized LOC123559152; Derived by automated
                     computational analysis using gene prediction method:
                     Gnomon."
                     /db_xref="GeneID:123559152"
     CDS             join(11107..11434,11575..12074)
                     /gene="LOC123559152"
                     /note="Derived by automated computational analysis using
                     gene prediction method: Gnomon."
                     /codon_start=1
                     /product="uncharacterized protein LOC123559152"
                     /protein_id="XP_045206906.1"
                     /db_xref="GeneID:123559152"
                     /translation="MMNRSAAELLSTLMTKSRQQAMETFVLYKRRGLIRRAQNLIENI
                     DNVVTCINLDRGRDPSLFKSSMSALSKLNLWENEIREATNDKDMPDIISAARFLLENQ
                     GLLMDEIDNSDRAKRQLLPTDIIAIDSDEEEEEDDDDLPDIISPTLMRTPTCTLKSKR
                     PVKGIKGLHRLKPYSRPTSTVTSASSTSSTLSETVWEKRENEMLVAHQRELSKAKQEA
                     RDELLLCVICLSAEKDHTLVPCGHTFCKDCSHKSKAKGKCFFCMTKVKSCVKMRLTD"
     fz              14470..15903
                     /original_coord="NC_059311.1:88027675_88029108:1"
                     /fz="1 100.20964360587001_1 478"
     CDS             14470..15906
                     /gene="LOC123558561"
                     /note="Derived by automated computational analysis using
                     gene prediction method: Gnomon."
                     /codon_start=1
                     /product="uncharacterized protein LOC123558561"
                     /protein_id="XP_045206369.1"
                     /db_xref="GeneID:123558561"
                     /translation="MKRKREQMTLWKAAFVNGRETFKSWIDKARMLELNSDVSSASST
                     HYSDLNLKSKCARIEDKFMCTFSVGIRPTSKQKRTLNQMLKVSNYAYNWCNYLVKEKD
                     FKPKQFDLQRVVTKTNSTDVPAEYRLSGDDWFFDNKMSSIKLTACKNFCTMYKSAQTN
                     QKKTKVDLRNKDITQLREGSFEVQKLFVRLLTEKDIPDELVRQSRIALMPANFSKYMK
                     DWKERFLRLSKNVSKIPPLSHDMKVCKRPNGKFVLQIPCDPKYTRRIQVHTSDSICSI
                     DPGGRTFATCYDPSNIKTFQIGPEADKKEIIHKFHNKIDQVHRLLSYAQKKKQTQAVQ
                     DRIGQLKKLHLKLKTYVDDVHLKLCSYLVKNYKLVVLGKISVSSIVRKDRPNHLAKSA
                     NRDLLCWQHFRFRQRLLHRVRGTDCEAIAQDERYTSKTCGNCGVKNNKLGGKETFICE
                     SCNYKTHRDVNGARNIMCKYLELFPFAA"
     mRNA            14470..15906
                     /gene="LOC123558561"
                     /product="uncharacterized LOC123558561"
                     /note="Derived by automated computational analysis using
                     gene prediction method: Gnomon. Supporting evidence
                     includes similarity to: 1 Protein"
                     /transcript_id="XM_045350434.1"
                     /db_xref="GeneID:123558561"
     gene            14470..15906
                     /gene="LOC123558561"
                     /note="uncharacterized LOC123558561; Derived by automated
                     computational analysis using gene prediction method:
                     Gnomon."
                     /db_xref="GeneID:123558561"
     wrna            15933..15951
                     /original_coord="NC_059311.1:88029138_88029156:1"
     wrna            15971..16046
                     /original_coord="NC_059311.1:88029176_88029251:1"
     ncRNA           join(complement(20584..20751),complement(20250..20363),
                     complement(19856..19957),complement(18284..19598))
                     /ncRNA_class="lncRNA"
                     /gene="LOC123557697"
                     /product="uncharacterized LOC123557697"
                     /experiment="COORDINATES: polyA evidence [ECO:0006239]"
                     /transcript_id="XR_006687690.1"
                     /db_xref="GeneID:123557697"
     gene            complement(18284..20751)
                     /gene="LOC123557697"
                     /note="uncharacterized LOC123557697; Derived by automated
                     computational analysis using gene prediction method:
                     Gnomon."
                     /db_xref="GeneID:123557697"
ORIGIN      
        1 gtcacacttt gagatcaaag gtcaagagga tttttttcct gtccggtcta taactttgtc
       61 atgcaaagca ggatttagat atcagttggc acaattattc ccctggatga gacaacatgt
      121 catgcgcaag aaccaggtcc ctaggtctaa ggtcaaggtc atatttagag gtcaaaggtc
      181 aaattcaaga atgactttgt acagaacatt tcttcttcat gcattgaggg attttgatgt
      241 aacttggacc aaatgttcac caccatgagg cacccttgtt tttagaatta cgtcccttca
      301 ttttactata aatagatttt attgtaactt ttttgttact ggcggtagag aaaaatcgag
      361 accacttttc tgtggtacag catgcatgtt acatccaatt tttaggtgta ttttgaccta
      421 tctctacctg gtaaagagtt tcttgtggac ttatattata tagatttttt tttttttttt
      481 tttttttaaa gattaatttc cctttgttgt tactataaat aacttacatg ataacatttt
      541 tataatcagc caaaaaaatt caatatgaaa acagctatag gtttttatat atataaattt
      601 taatccaagt gttttgttat aacatattgt atatatagta caatattgtt tatacatcat
      661 tgacagatat cagttcatta tgttatactg cagtagagaa aattaggtgc cttccagtag
      721 gggactttgt attgcatggc aatacttcat tcacttgttt ctgctgtttt atagattttc
      781 tttttgttaa ctccttattt attccacttt attgtatgtt cattacctta taaaacgggt
      841 cattggattg tattcatcag gatttacagc tgaaaatttc aagcttttct tgaagtatcg
      901 tttataacaa tgccttgtat aaattgaaaa ctgcatttac atcatgctca cgggtttcat
      961 gccaggcttt tgatatcaca tgttgggtgc gacatgccat caggctttga gttgcgtatt
     1021 tgacatccct taccattccc cgtttctgtt aatttccgaa gtgatatgtc ataaaagaaa
     1081 cctaatgaac acccaagtgt atctaatagt gtattacaac ttgccaattg tgccactcag
     1141 acttttatat cagttaaaat atgagatcaa ggaatggcag ctttggactt tggaacgcat
     1201 gacattattt tcttgatctg gttaagtgat acttcaggcc ataattacaa aattgttcag
     1261 tttgcagtgc tccgaccgac ccatcgaaaa agtcctgacc caaaaatttt tataggcagt
     1321 ccaggggcgc aaatttttat atatattttt ttttatcctt tctgatgcca aatgcaatat
     1381 cagcaaacgt tttcctttcc ttatttaaat atacagcaga tcattcagca tttagtgtat
     1441 acgatcgtag attaccgcct tcatgcgtgt ttcagaagtc ataagttacg atccgagaaa
     1501 gtcgctcaga tatcttgtct taggtcttct tgcatgttcc aagatatttt acggtgacct
     1561 atgcatattc gataaacgat tttccaataa acaatgtcgt ctgacacgac gccacggacc
     1621 tgctgaccaa tgagtcaatc aacatgacta cgacagaggt tctttttgga aagtacccat
     1681 tttaacaggt aatggtactg tccaaattaa aagctggaca agttcattat agaaatttag
     1741 caaagtatat tgtaagggtt aagataacat aagataaatg ggaaagtttg ttgatgcttt
     1801 tttacatgga ttgatgcagc aaaaaaatta aaaatcttaa ctaaaagata ctatggataa
     1861 ttcaacttga agcatatttg gtgataatac ttcagatgat caagctatat tctcatttgt
     1921 aagcctgaat tactgatgaa tgcagtccag attttgttca gttttcttgc tatatctaat
     1981 catgacatta gactaaatgt atagtcagaa atggttgttt ttattttttg ctcaactaat
     2041 tgaagaatag gtagagctgt tggactcaac cattcgttgg catcagcgta acagtttggt
     2101 taagtttttg taagtaagct ggtatctcag taaccactag tggcaatgga ttgaaacttc
     2161 acttattcac tgtcacaaaa tgtgttacag gtatatagac acttaatagg aaaatggcac
     2221 agaaaaaatg gtagtcgcat aatggcatat tcaaataatt ctccattttt ttgctctgta
     2281 gagctgtttt ccttattttc tttgcaatta tttgctgacg tcacatgaca gatctatgct
     2341 tgacatttag gaagcatttt cttaatgaaa tgatagcttg acagaatttg tcatggaatc
     2401 ttaggtgtct cattttttag ctgcttttgc agtttgtgtg tttgactgaa aatataattt
     2461 ttgcatcaaa catagccccc acttgtatgt aagctggtag ctcagagccc accaaaggga
     2521 ttggattgaa actttacagc cttgaccact gtgatgagct gagatgcatt gtacaggttc
     2581 cataactctg ttttgcattt ttataaaatc ccccttttac aacttatatt cattcagttg
     2641 acaaggccgt tgattagtca agaattgctg tcctcagaca gctcttcatt tgtgtgtgac
     2701 cactgttctg ttaatatttt catcattatc attgttttta aatcacatta ctaattcatt
     2761 ttgaatagct ttactgtatg catattttat ttacagtaac ttataaatac caaaacctat
     2821 agtatacatt acttacttat aaataccaaa aactatagta tacattactt accttaattt
     2881 actgcacatc tacactctga attctggtat atcaaacaaa cagtaaacaa cgcaaaggat
     2941 taattctctc atgattcatt tactgcacat ctgcactctg aattgtggta tatcaaacag
     3001 taaacaatgc aaaggactta acaccctcat ggttcaattt ctgcatgtct ttactctgaa
     3061 cagtggtaaa acagacaata aacaactaat gggtctaaca cccacatagt agaattcttc
     3121 acgtgaggaa gccatccagc tggcttgcgg aaggtcggtg gttctaccca ggtgcccgct
     3181 cgtgatgaaa ttgtgcacgg aggggcacct ggggtcttcc tccaccatta aagctggaaa
     3241 gtcgccatat gacctaaatt gtgtcggtgc gactttaaac ccaacaaaat aaataaataa
     3301 ataaataaca cccacatagt tcagttatta aacatctgac tccagagttg tagaaaatcg
     3361 aacactaaac gatgcagagg actaacaccc ttgggataat cgtttactgt acatctgaat
     3421 gccgaattgt ggtatttagg acaataaaca atgcgaaagg actgacaccc tcatgggcca
     3481 aatgctacac atctgaacta tgaattgtgg tacatcaggc tgtaaacatt gtgaaagcct
     3541 ttgtcattta gttattttaa acgtgaaatg tgtacatttc tgtgaaggga gcaatttgat
     3601 taaagtcctt ggataatttg tagcagttgt ttattgtcat gtttaaggat taacttgact
     3661 ttgcctgaat atctgtgcct tgctagtact tgaattgtga tatatatgta tttatatgca
     3721 gcttgggtat acaatgttta taagtaaact gttgctggta aaagctttaa ggtattgtta
     3781 attgtttatt gatatgctta gtttaaacaa tgttactgtt gaatcattaa tatttgcggg
     3841 ggactaattt tcatgcattt catggtgtga aaccacgaaa ttacaatccc aatgaacaag
     3901 taaaattcca gttcatttta tgttcaaaat ttgaaattca cgaattcatg tcctcaggaa
     3961 atagccattt ttggctcgaa ccacgaaatg ttaagcccac gtataaggag ttcatcaaga
     4021 tgttattaat tgttgttatt aattgttata tttcagtatt ctgcatgaaa gagatggaat
     4081 aaaatgcagt tcttttatta attgtaatag ttttgccttg agatatgttg acacaaactt
     4141 tgttgtcttt gacaatcagg cttcatgaag taatttcttt tacaggttac aactgttacg
     4201 tttgttctgt gcagacacct acaaaaactc ttcttttttc tgtgaacaaa acagaacatg
     4261 cctatacttc ttgcatatgt tatggtgtac atgaagactg atatatattg tttaaactga
     4321 aaggtatctg tacagtctac atatttctaa aggtttgtcc tagccaggtt aaaattctgc
     4381 aaagtataaa tatttacacc tagacagatt tttgttttga taagatagaa atttgataat
     4441 ttgaagacag tcagaggtgt gttaaacttt tacatgcatg tatatcacta cgcagctata
     4501 taggcaacaa gtatattgct gtcaaacgat agatgagccg tgccatgaga aaatcaacat
     4561 agtgggtttg cgaccagcat ggatccagac cagtctgcgc atccgcgcag tctggtcagg
     4621 ctccatgctg ttcgctttta aagcctattg gaattgaaga aactgttagc gaacagcatg
     4681 gatcctgacc agactgcgcg gatgcgcagg ctggtctgga tccatgctgg tcgcacaccc
     4741 actatgttgg ttttctcatg gcacggctca aattaaaatt tctcatgcaa atacaaaatg
     4801 tactgcatta acctcttgaa aaacacgtgt cttgtgataa aaaagtatat tgctgtcaaa
     4861 ccataaattt ctcatgcaaa tacaaaatgt actcttttga cctcttgaaa aacatgtgtc
     4921 ttgagattca atactgttat tttaccagta ccttgaactg caaacgagtg gattttacca
     4981 ggctgggtca tttgaggtgc ttgctttggc aaaatcgatg tgtgacaaac atcatagcag
     5041 atcaaggtac tgttttttga ccctgtacat atttctagtg ttacctaaac cagaagggac
     5101 taaaatttgt agacagctga gactaattac acaaaaatga taacggtgaa cattttgaca
     5161 catggaatat taagatgcca tcattgcatc attcctggcg tcatatttgg tgtcatgact
     5221 ataaattggc tacttttcca tatcgatgtg tgatgaatac aaggttttgt atttatatac
     5281 ctaaataaat tctgtaaaaa aattcggctt gtatttcaca agtaaatatg aacaagcaga
     5341 aaaaattcta ttttgtacct tttgaattgt acgtttccgg actactttca ttaatatgca
     5401 tgacctgaca cagttgtata ctgaatagcg cacataaaaa cttcactgag ttcaataaca
     5461 aaacaacaaa caaataataa aagggtcatt ataacagtag ctagatctgg gatattgtat
     5521 tcggctctag ttgattttgc aaggtcggat cacactcggt gcttgcgcgc ctcgtgagat
     5581 ccaatctggc aaacatccac tttagccgaa tacagcatcc cagatcgagc tactgttata
     5641 aaaaccctat tttattagtc aagtacaagg tgtatttcag acagagaaat cgaaggtata
     5701 taattaaagc catttctagg tagggctgct tgctgattgt tttcagaact tgtggctcat
     5761 cctatccgtg tttgttttac tttgttgtat aaacttgcaa ggagtatatt tatttagcaa
     5821 taaaaatggt aaaaccaata cagtgtttca gtgttctggt gaaaaaaact ttacttctgc
     5881 atctccaacg tgaaacacag tagagtatgt tcctccaaaa cgccaatttc acaatattgt
     5941 ctatgaactt ttacagttta gtcataaatg gaggtaatcg acaacaaagg actatataat
     6001 atcaatacct ttgacaaata aatgacaaaa aaattatcaa aaacaggatt ttaaaagaaa
     6061 ttaaaaagac ttgatgctta taacaaaaac tgtggaagtc aaattttcag caaagccatc
     6121 ttgacccgta atccgtaaca tccgtaatgt atcaaacaca aatggcgaat tcgttggaag
     6181 ggcaagggtc acacaatgag atcaaaggtc attttggaaa tattttcttg tacccctatt
     6241 aaccataatg agacaatatc caaaattcaa ggtcttgtct gttcaaggtc aaggttgtat
     6301 gatgagatca aaggtcaaat agatattgat tatttttgtg cccccagtca tcactaccct
     6361 attctctcca cacagcccgc ccgcttagct caatagggag agcgcagatc tacggatcgc
     6421 ggggccgcaa gttcgagcct gggcggggcg tatgttctcc ttgacgattt gataaaagac
     6481 attttgtctc aaatcatttg tcatccagcg ctgattcatg tggagaagtt ggtagttact
     6541 tgcagagaac aggtttgtac tggtacagaa tccaggaaca ctggttaggt taactgtccg
     6601 ccgtcacata actgaaatac tgttgaaaaa cggcgttaaa cccaaaacaa acaaacaaaa
     6661 aactctccac aaaaacaaac aaaaaaaaac tctccacact tcgaagaaga gatattatat
     6721 tgttttgctc attgttggtt agctggcccg ttttataaac ctttggtttt cgagcacttt
     6781 ggcccattat gtttaatttt aataggatag ttgccactat atgatcccta ttgtttttag
     6841 gttaattagc tcaaagttca gtcacagtga ttttatttgt tttgttgggt ttaacgtcgc
     6901 agcgacacag ttataggtca tatggcgact ttccagcttt gatggtggag gaaaacccca
     6961 ggtgcccctc cgtgcattat ttcatcacga gcgggtacct gggtagaacc accgaccttc
     7021 cgcaaggcag ctagatggct tcctcacatg aagaattcaa caccccgagt gcggttggaa
     7081 cccagatcga cgaggggcaa gtgatttgaa gtcagcgacc ttaaccaccg gctgtcacag
     7141 tagcatagag acttaaattg gtttcggctc aacagaagaa ggcttaagct tacgtacagt
     7201 cttcaaacta aaagaatgat ttctgtgatc agtaaatgtt tttgttcctg gagtcagcag
     7261 gtcaaaggtc aagagtttaa aacgtttttt tctgatcagt aactaatcag agaattcttt
     7321 gacatactgg catgggactt caacgaatgg ttgcctgtgg ccagtagata acccctcgtg
     7381 ttttttgata ggtcaaaaca caaaaccttg aggctgaagc tatttacact caataagtaa
     7441 aacagttgtc aaaattcaca ggatgattgt ctttggttcg cccaccttga tggagatgtc
     7501 cctcgggcga catcttacgc tgtctatata tgtcacaact ttatgcaaga gcttgctcaa
     7561 agttagaaga atttaatggc agaaatcttc atatatttta acaccacaag cctctttgta
     7621 ggttgcacag atttagaaag tcagcagttt ttaacacaca cgggtttatt tacaagctga
     7681 actatactaa aaatcgatcc aggtataaat acattagctg cttacatagt ttttgtccca
     7741 cgccaaactt ttaaataatt aatacttcta agccgaaaag ttctatgtta cattaaccta
     7801 acaacccctc tgtctaaccc gatctcatat tgttcaatta tccgattcca tttttgtaaa
     7861 catttctaat ttctttaatt ctatcctcat gataatgatt ccgtctcttc ttagttaagt
     7921 ctccttcttt ctaagcattt tctctgagta tacccttttc acaaactgca tcgcaataac
     7981 gtgtttcaaa atatttatag caatttcaaa aacagatcaa tcaaaatgtc cattatgtac
     8041 tcatataacc ttaaacaaga tgtagaatca atcaccattg ggtattttcg taaaaaaatg
     8101 actggtaccg aaacaaacaa attagggtca aatctaatag acaaaacatt cgactgtgat
     8161 acactttgct aaaattctaa acaacaacaa tatgctgagg aggtaaataa agtaattaac
     8221 atttttgacc aattaatgaa aatttcatcg aaaacaacat aaaaaacaat aattaaggtc
     8281 aaccaaatca gtatctgttg agaacttcgc tatatcttaa ttaccggtta caatagtaaa
     8341 caaagtcatg ccaaaactta atggataaaa cattccgacc ttacgaaatt tgctacagta
     8401 gaacaccaac aatgatctaa acatgtaaac aaaatgaata gtattgtccg taagtattgt
     8461 ccgtaagtat tgacctggca ctaatgaata gtgaaatcgg ctcttgatgc atctggtcct
     8521 cgatgaaggg ctaggttaag ttaagcgagg tcaatttgtt aaaaaaaaaa tgttaaaaaa
     8581 aaactgtgaa gttgttctaa atttgtctta gcgataaaac gataaataca gtaattatgt
     8641 accgtcagtt ttacttaagg ctaataatca actagcttta tgttttttca caacatgtaa
     8701 cgaggggcat taactgtcta accttgggaa aattaatggc attcacctac agtcttgaac
     8761 atttttccaa aacgaaatcg gctttggtgg tgtgtggtcc caggtgtatg gctaggaaaa
     8821 gttaggtgag gttagggtta gggctttgag tatttttgaa agttgaatgg cgtgttgttt
     8881 ttacacaata tgagggctac tggctgcaca gcattggctt gttcgttaaa atacaacaag
     8941 gcaaatattc aagtttatgt acttttattg cggttacgag tgccaatcgc tgcataaatg
     9001 tccccgaaac tggttgcatt tctttgtggt gtttgatgaa acacgaacgg tggcattggt
     9061 ctgtaatgtt ttttacaatc aacgtctctg atgaacctgt ctgttattcc atgatcaaca
     9121 aatgagaaca tgaacagccc attgcacact agccagtaca ccttctcgct atttaccaca
     9181 aagttaagga attcacttct ccaagattga acagcatagt agtccagtaa taccattagc
     9241 agtcgggtat catacgttga tacaatgatt tcgaagttca ttgccggatc tgacaagtcc
     9301 gtcagaaaaa gcatatgtaa aagtcccgtg tcatattctt ggaggaagcc atacatttgt
     9361 tcctcaatgt atctctcgtg gcattcactg agcagcagtg tcttttctgt cttgtcgtac
     9421 atgtcttcgt cgtgatgtga taacagcatg tccagagttt cagacctctg tctcagtgtt
     9481 tcgatgctga tgatattcgc aagcatcttg tagaatcgat gagttgtagg aaagtttgta
     9541 tgcgtgttta cggtatgata acattcgaca gaataaagct caagtgtcga tttcctcggt
     9601 actgcaccaa aaaaataact tttttcaatc aatctgcttt ctgattggtc aatacaaagt
     9661 aggcgtggtt taaataccac attctgatta gttaaaacat tttgagctag ttgacactgt
     9721 tatactgaca aagttttatt aactaataaa catacaaaaa tgaattacat agttctcttt
     9781 agtttgtcct cttgaatgtt gtatatgatc catctgtcat tggacatcgt tttcgtgtta
     9841 ggtttgaagt tagcaaagca tactactttg ggtggatcaa agtagtatgc ttcacatttc
     9901 ctgaacaata ttccatcctt tagtaactcc aagaagtggt agtttatgtg ttcggcttgc
     9961 gacctcgcat agtccatgat tactattggt tcttgattgt acgcatatga taggtctttt
    10021 gtcctacggt tctcaagtat gattgcacca tggtgtgcca tcaggtaatt tcctaagaag
    10081 gatttgctta cgttaccttt ttcttcccat aaccatagta tttgtctgtc ggtttgtctt
    10141 tcgatgagtt ccaatgctgc tttctgccat ggtctcaaag ttacgtttct aagatccaat
    10201 atcattttgt cgactatgtt ttcttctctg aaggcctcaa atatttcttt gaatacatgc
    10261 ttctgagctg gtattaaact gcaatatgga aagtcagttg gatcaagttc ttgagttcca
    10321 cgtttttttg catagatgta tgctctgaca ttcaacgata ggtagctgat gtccacgtta
    10381 gagtagattg tctttgtgtc ttccttagac acatacttga tgcagtcttt gattttcttc
    10441 actcgttcaa tcatgccaca gctaaacttg aactgtctct tccatttagc tttgaaagtt
    10501 ttgaagttca tctttttctt tgtttggatg taagcatggc tatgtgcctt ttcttctcgt
    10561 tccgataatc caaactcgtt gcagaagaca tagctttgta tgaagttttg atgcttcttg
    10621 tttctagagt ccattcttct caggaagaga tacttctttg gtccttggtt catggttaac
    10681 aagaagtgta cgcctttgtt ggtgattttc tttttctttt tctttggttt ttcaacttta
    10741 acaccagtat tttttaagtg cattttggtt ttacaatgtt gagaccatcc agatttacgt
    10801 acttgacgtt tgcacagttc acacattttc gtctgtccgt tgtttttgaa cggcatcttg
    10861 aatgtagaat cgatgagttg tatgatagtt tgtatgcgtg ttgtcggtat aattgcattc
    10921 gatagaatga agctcaagtg tcgatttccc tcgtactgta ccgaaaaaat aactttttta
    10981 atcaatctgc tttctgattg gtcaatacaa agtaggcgtg gtttaaatgc gacattctga
    11041 ttggtcaaaa cattttgagc tagatatggc gtgcgcggat ggtctaaact ctcattctgt
    11101 atcagaatga tgaacagatc agccgcagaa ttactgagca cattaatgac aaagagccgt
    11161 caacaagcaa tggaaacatt tgtgttatac aagcgaagag gcctcataag aagagctcag
    11221 aacttgatcg aaaacatcga taacgtcgtt acttgcatca acctggatcg tggtcgagac
    11281 ccttccttgt tcaagagtag catgtcggcg ctatccaaac tgaacttgtg ggaaaacgag
    11341 atcagagagg caacgaatga caaagatatg ccggacatca tatcagctgc gaggtttctc
    11401 ttggaaaacc aaggcttgct gatggatgaa attggtgagt tgacactttc aaattgaact
    11461 agatatttgt acttgttttg ttttagctga tagtgattga cttttttgaa ataaccatgt
    11521 aacattttta gatatggttt aactgaaatt cgtgtttttt cttctctgtt tcagacaata
    11581 gtgacagagc aaagagacag ttgcttccga cagatatcat cgcaatagat agtgacgaag
    11641 aagaagaaga agatgatgat gatctaccag atataattag tccgacttta atgagaacac
    11701 ctacgtgtac tttgaagtca aaacgtcccg taaaaggcat caaaggactg cataggctga
    11761 aaccgtactc aaggcctaca tcaacggtta caagtgcaag cagcacaagc agtacattgt
    11821 cagaaacggt ttgggaaaag agagaaaatg agatgctggt ggctcatcag agagaacttt
    11881 ctaaagctaa gcaagaggca agagacgaac tgttattatg tgtaatatgt ctatcagccg
    11941 agaaagatca cacactagtg ccttgcggac acaccttttg taaagactgt tcacataaga
    12001 gtaaagctaa gggaaagtgc ttcttttgca tgacaaaagt aaaatcgtgt gtaaaaatga
    12061 gactgacaga ctaaatgact gacagatgct attccttctt gtcttatcat gatggcaata
    12121 aaatgctaac atatcacttt gctttgtttt ttactaattc tgaaattcag gtttaaccac
    12181 tactccctgc acttatcatg atactatgcg atctcaaact tgagacttat aatttgatct
    12241 cagagtagac aattgaccat cagtttgaaa tactttcatt aacagtatac tagcatatag
    12301 taaaaagtca ctatgatttc gctcttcaga atttagtgaa aagatacatt atgaaaaacc
    12361 aaatgcattt atcagttcat gctggatatt tgtatgcctt gacagaagga cacatttgtg
    12421 caaacttggc cttacaagcc ttttacatga acaccttcaa aaatgaccat tgcttttgct
    12481 ttacaattaa atcatgtcga ttaggatata gcttttctta attaggcatc tgtgctcttt
    12541 ggcaagtaaa aatattgtgt ccaaattaca agcttgaatt gacatttcgt ttttcaatat
    12601 taagctaatc ggacatcggc ctgaggtatt agccgacgta ttcgttcggc attgcaatat
    12661 gacctttaaa aaatgagcag taccaaattt ccgtggctct gcatttaacg ggcttgccac
    12721 cgtcatgttt ccaagtatca ccatctgaga attcaatgta gttgcttact aaatgtagtt
    12781 acattgagat tcaccgaggt ttatactgga ccatggctgc attacagaaa tttgggatag
    12841 agtaccaaat gatagaagaa acagagggaa gaagtagtgt ttcgaatttt gaacgatcag
    12901 tatctctgcc agacattgtc atgcttgtcc ccgaacacct atcgttacac tcggacgaca
    12961 gggctgttca aaggtgatag cgagcgtctc gatagagaag tgtagctctt ccaaagaacg
    13021 tggtacgcac atgttatatc tgacagacaa tcgtagcaat gatgggccaa gtaattcccc
    13081 gtactagcgt cattgcctac tgagcacaga gtcgggcttt agccatcatt aacgcttgac
    13141 ccacgctgat cgtttgaatg ccaaatagcg agtgtgtgtg aaaagaagta agacagagga
    13201 agaagtagaa gccaaattcg cattcaaatt gaccagatcg gtatattcgc aagacattgg
    13261 catgccagtc cccgaacacc tttcgctaca cttggacgaa agggctgtta gtaggtggta
    13321 gcgagcatct caatagagaa gtgtagctct tcctaaaaac gtggcactga catgctatga
    13381 aatgcaaaca atcatcgcga tgacgggcaa actaattccc cgcaccggct tcattgccta
    13441 ccaagtgcgg agtcgggccg aagccagcat tgacagttta cccgcgccga tctatgaaag
    13501 tcaatctgaa tgagaacttt cggttgccgt tcggtccatt agtgtttttg attttgattg
    13561 tttgaaataa gataaagaga tttgtgtttg tcaaagtttt gaaatttcga catgacatac
    13621 accagagtcg ggcttaaaaa ttaagttttt gtactaggat ggcgttgcaa gcttgtcata
    13681 agtaggcacc ctttggcata cagagctggt ttgtataccc gatctagcaa tcttagcgga
    13741 catcaaaaga ccagatcctg tcactagacg gggagattcc tactttacca aacttgtaac
    13801 gcctcgtgat ggccaaaggc ggttccttat gctactgcac atcaccctac actagcataa
    13861 agttggtcta acgacacctc catacctttg actgtccttt ttttgttttg cctaaactta
    13921 gcccaactct agcgatatcg gttgccgttc ggtccattag cattagtaat tttgattttt
    13981 gtttttatga agagcaagag aagagagaaa aaggttgcat cgttttatgt gcagctgtta
    14041 aatgccaaat gagctgtaca cttgatacaa caataaattt gaagctttga tttttttcaa
    14101 ttacaagtaa gagcttatgt ttgccaaagt tcagaaattt tgatgtcact tatgttatca
    14161 tttagcagtg tgagcgagcc aagagtcgtt ttcttaaatt agctaaacaa gtaaggatat
    14221 gaaaacgccc cttgccgtac tccaccacca atgataaaaa gtgacaaagc cctgtgaaga
    14281 gaaacacatt caatagctac aataagttgt gcacaacttt aagacattcg acccgcatga
    14341 cgacttttct cgtttctgtc ggaacatgca ttagtgaaac tttcgatgaa aaaaaaagta
    14401 ttaaagggaa aacatatatt ctcaatctgt ataatttctg ttgcacttcc gtttactcct
    14461 cacttaagaa tgaagagaaa acgagaacag atgacattgt ggaaagccgc gttcgtcaat
    14521 ggacgggaaa cgttcaagtc atggattgac aaggcacgaa tgctggaatt gaacagtgac
    14581 gtctcgtctg caagctcgac tcattactcg gatctgaatt tgaaaagcaa gtgtgcaaga
    14641 atagaagaca agtttatgtg tacattttct gtcggtattc gacctacttc taagcaaaag
    14701 cgaactttga accagatgct aaaggtgagc aactatgcct ataactggtg caattaccta
    14761 gtgaaggaga aagacttcaa acctaagcag ttcgacttac aaagagttgt taccaaaaca
    14821 aattcaacag acgttccggc cgagtacaga ctttcaggag acgactggtt tttcgacaac
    14881 aagatgtcct ctatcaagtt gacggcctgt aagaactttt gtaccatgta caagtctgct
    14941 caaaccaacc agaaaaaaac aaaagtcgat ctcagaaaca aagacattac tcagttacgc
    15001 gaaggatcgt tcgaagtgca gaaattgttt gttaggctgc taacggaaaa agacatacca
    15061 gacgaacttg ttcggcaatc gagaatagct ttgatgccag ccaacttctc gaaatatatg
    15121 aaagactgga aagaaaggtt tctccgactt tcgaaaaatg tatctaagat acctcccttg
    15181 agtcacgata tgaaggtttg caaacgtcca aacggaaaat tcgtacttca gattccttgc
    15241 gatccgaaat acacgcgaag gatacaagtg cacacatcgg actcgatatg ttccatcgat
    15301 cctggaggca ggacgttcgc gacgtgctac gatcctagca atataaagac atttcaaatc
    15361 ggacctgagg cagacaagaa ggaaatcatt cacaaattcc acaacaagat cgatcaagtt
    15421 catcgtctct tgtcatatgc tcaaaagaaa aagcagacgc aagccgtaca ggacagaatc
    15481 ggacaactga agaagctgca cctgaaattg aaaacgtatg tcgacgacgt gcacttgaaa
    15541 ctgtgctcgt acctggtcaa gaattacaaa ctggtcgttc ttggcaagat atctgtttcg
    15601 tccatcgtga gaaaagacag accgaaccat cttgccaaaa gcgctaacag ggacttgctc
    15661 tgttggcaac atttcagatt ccgacagaga ctgttacaca gagttcgtgg cacggactgc
    15721 gaagcgatcg ctcaagacga acgttacact tccaagacct gtggtaactg cggtgtgaag
    15781 aacaacaaac tcggtggaaa ggaaacgttt atttgtgaaa gttgcaatta caaaacacat
    15841 cgagacgtca acggagcgag aaacattatg tgcaaatact tagaactctt tccatttgca
    15901 gcataaggaa agaaaatgac aattgatttt attcgggttc gattctatcc cacttgactc
    15961 gaagagtcag agggctcgaa gacattttct gcacagattt tgccagtgca agatctgggg
    16021 caagaatgtc ttcgggtcaa atgagttaag acttaacaac taacatctaa gacataacta
    16081 tcatatctaa acatcttaac actattctta tactaaggtt gcaaaggtcc cgtcgctctc
    16141 gtttcaaaca acttgtcatt gctcctaaca tgcaaaaaag ctgaaggaaa aaaatgtggt
    16201 tcgttaattg gctatcgcat tttctggcga tctgcaaaag cactgaacga tcaacaggtg
    16261 accatgtcta ccgtcaatat cggaaagcag catcaacatg atgcaagact caaacagtag
    16321 acactcagac gacctcgaga gtaagtatat caactcgagt gtcatttcaa tcaagagaga
    16381 actccagcta ttttaagctg gaaagatatt cgccactatt gcggggacag gagctcaacc
    16441 gtctttccgt tgtcggtata gcgagtctcc tcaccctaag tggttacgcc gaacactgga
    16501 cattctcaat tgatcgaaac cccggatcaa gttctagccg aaccaagact tggcatcgct
    16561 atgccaatgt gcgttgccag tcttatgacc taaccaagtc ctaacatatg catttcgaga
    16621 gcgacgcgac tttgccatag tactcacccc aggcattctt catctgtctt gtactgcaca
    16681 taccacgaat aacactttca aatccatact tgaacatttt aacacaagaa aaaataaaaa
    16741 aaaaactgac gcggaaacac cttgaaattt tggtgaaatc cgcccgacca actgaacaac
    16801 tgagcttgtg cagccgcttt taaaggctcg cctgccgaaa aataacaaac tgtgacgtca
    16861 cgaacgattt gattggctga tagctttaaa attagttttg tcccacagga cgagtctaca
    16921 caaaaagtaa ctagccaatc agcgtcgagc attttttcct caagttttaa gtggtcacat
    16981 gaccaattgt acagccgtcg agagcagacg tgtttttgca ttgctctcgc tagttgtgtg
    17041 acaacatgaa atggtttgat ctggcaaaga ctgacatagt cctaggtccc aaagtatgtt
    17101 cacagtactt gaaatggcca atgccaagtt ttccttaaat acttaaaaac aacatgtatg
    17161 gaccatatta ggagatctgt ctctcccaca ttagacagat tcgtatagtg tcactgatgc
    17221 tgtttgacca aacatgaaat cctacatata atgtaaaact ctcaaggtgg gctgttttgg
    17281 aaagtttgtc ccgtacatac aagcatacaa tgctttgaca ttcctaatgc atcatcacgt
    17341 tgtaatagga caaaatcata tctgactagg gtcgcccttt agctgccaca aggtaaaagg
    17401 gcggaaaagg gcggtcatgt tctccattga ccaaaggtaa tgggcataca aggatacaat
    17461 tgctttgaca ttcaggagag gtttctccta caagatcgct ttgctagtac tactataagc
    17521 tatgagcatc agcattgcta gtaataccat aaaaccttga atgtctatca aggatacaat
    17581 gctttgacat tcctaatgta tcatcacgtt gatgatagga ggacaaaatc atatctgact
    17641 aaggtcgccc ttgagatgca caagttcgat agagcagaaa agggcggtca tgttctctgt
    17701 tgtgaaaaac ttgacgacgt atgaaatgtc tcaagcatac agtattgacc aaaggtaatg
    17761 ggcatacaag gatacaattg ctttgacatt caggagaagt ttctcctatc agatcctaaa
    17821 ggctgggttc aatgcattac atttgacatt ccaaatgtat catcatgttg taaaaggagg
    17881 acaaaatcat agctgacgct atcatgtatc agcttgactg ttttgtcaaa tttgttctgt
    17941 aatgcaaagg caatgggcat acaaggatac aattactttg acatccagga gaagtttctc
    18001 ctaccagatg ctaaagacta cgtacgtttg atgaaaacaa tgtaggagaa aatgttcaac
    18061 atcatgttat gcatcgtgtt gttttatcct actgagggga attaggagaa aagcatagtg
    18121 accttttgca ttgatggcaa tttcagggat tgtaggagaa aaaatgcatt gggacaaaat
    18181 tccattatca tgttgtttgt tttcctactg atttagcaac aggatagtga gaaaaataat
    18241 tactatcctg tgacgcatcg ggacaaattt ccaacattat gtagtgtaat acgatttcat
    18301 tgccagatca aacactagaa tgttagggat cggtagcatg gatagacatt cgatgccctt
    18361 ccccgtacat ctaactgcgg cgtccggaca gttaggcaac caaagagtgt attcgcacat
    18421 ctcattagag gaacgtcgtg cttccctttg gcggggcaag agcatttaat ccctgtccat
    18481 gaatcctcgc agcgtcgggc aaagtaattc cccataccgg cttcgctgcc tcgccaaata
    18541 cggagtcggg tcgttacaac cagcattaac gctttgcccg tgccgatcag aaatctaaac
    18601 aatggaggaa aaactgctca acatcaggta aggactatga tacaattata ccatcatgta
    18661 ggattacggt tggatgtagg ataaatttcc aacatcatac tgttgcatcg aaaagcattt
    18721 caaatctctg atatagcctt atggtcatgt tttgacattc cgatagcttg atactagtct
    18781 tgtaatgatt ttgcattaca acttactcga tagtttgata agagacatct ctaggatttt
    18841 gtaatgattt tacataatgt tcaagttatc gcattgagac tatactttgt aagtgctata
    18901 tattttcaat accaagagta ccagagattt gactgcaatt tcgatgcagt agcctgcggt
    18961 tggatatatg aagggctcgg tgacaaagat aaaatgagac gttcaagaaa aatgatcagt
    19021 cagaaatcaa gaattttgtt gttcaaaagt gttgaaattt tgaaggacca tctaccttat
    19081 aaagtatctc ataaagtata gttaaatagt ataacatgtc tcattttatc tttgtcaacg
    19141 acccttactt gatctaatta tatgtatctc cgagatgtga tagaccacac ttgcctacta
    19201 agtacactta atacacaaag gcactaccag catgagtgaa catgtttact cacactggtg
    19261 aatgccagtg tctcttaaca tttcattggg atagcatact tagcaaacaa gctgacaaag
    19321 tattaattgc ggacacacag gacaggctat tggactcata atacagacaa caacactaaa
    19381 ccttcatctc ggagaccttt accattactt tttatactga aatacaacaa acacaataag
    19441 caaaagtgtg cctcttttac gggcatagcc acttgtacgg gcaaagttca tcatacaaaa
    19501 caatacatgt aaatatcaga gtctatcatt tcaattgtaa aacgtctctc cctgtttgca
    19561 tcaccaccat cacagcatct ggtctctgct ctagctacct gtaatagaaa aaaatataag
    19621 actaaatggc atttcaaata tctctcaaga aatatgctga ggaaaatcta tcattgcatc
    19681 tgtaactcac tgttcatatt tctttatttt ttttgtgcat cacacaaatc aaatgtaaaa
    19741 tgacacttga tactgacagc ctccagtata gaaaattata acaaaaagtt caagcatcaa
    19801 gctgaaatgg tattgtattt ttttttaatt cagtatttgt aaaatgaata gctacctgat
    19861 ttttcttcac aagttgctag taaaagcctg tcacccatca cttctgtttg aatgtacaac
    19921 ttgagacatc ttggcctgtg caattcactg cagtgcactg aaaaaacaat aagcaaatca
    19981 ttagaaaatc aatgcatctt tataattcat tctgtaaaag tgcttatgta tttttacaca
    20041 caatgaatga gatgaaattt agtctagaaa tattttctga acatttctga aagctgagct
    20101 agttcatata tcttcaaaca gtgttagatt ttcaagtttt ctgccttaca taaattcatt
    20161 acaaagtttc tacagcctta cactgtgatg aagctgaaaa ggcattatgt ctgctaaaat
    20221 tcaatagaga atttttgtaa aataaatacc tgcttttcta tccataattt acagctgtgg
    20281 aacacacaca cacatcactt cagtatgctt cacacttctt cagtctatgc ttgtaaatat
    20341 tttgcaggtc tggacatgtt gctctgaaaa aaaaaataag caaaacatca ttctatcatt
    20401 gattttttga agattcattc agtcaaagta cttattaatt ttttatatac ataaaatgag
    20461 acagaatctg gtctataagt atatttaata tgtacaactg agcatctaag aaagctaagc
    20521 cacttcaaaa gttcaaatca caatcaacat actgagcagt gacagatgaa aacattcact
    20581 aacctttttt tcagctcctg tatcatgcat ccgcctccat ccttggtaat ttttaacggc
    20641 agtcattctg agatgtattt tctcataaag ttttttttcc gatcctccat ctacaaacac
    20701 aataaaatga ttttatttca gagaaatact tgtgaccgtt gaaagccata ttgatactgt
    20761 tatgtccagc tcctaaatga cgtgaatgat gacgtagcga ccttacgtga ccctattctc
    20821 ggaaaatgca aaaaaaagac gagaaatggt gaatgacagg gtcatttcaa atcaatgttt
    20881 tgaacttatt tctgatcaca gaaagatgaa aatggtctca tttgaaagcc aatactttta
    20941 tcctcattgt attaaatttt cagtttcata tcttatttac tttttgcaaa attatcgcct
    21001 aaacctgcac ctttgttgta acggcgcggc cattgttgtt taccgt
//
LOCUS       NC_059311.31.32.33.34.35.36.37.38.39.40.41.42.43.44.45.46.47.48.49.50.51.52.53.54.55.56.57.58.59.60.61.62.63.64.65.66.67_(reversed)       11532 bp    DNA     linear   UNK 01-JAN-1980
DEFINITION  Mercenaria mercenaria isolate YKG-2019 chromosome 7,
            ASM1480567v1.1, whole genome shotgun sequence.
ACCESSION   NC_059311
VERSION     NC_059311.1.31.32.33.34.35.36.37.38.39.40.41.42.43.44.45.46.47.48.49.50.51.52.53.54.55.56.57.58.59.60.61.62.63.64.65.66.67
KEYWORDS    .
SOURCE      .
  ORGANISM  .
FEATURES             Location/Qualifiers
     fz              5001..6533
                     /original_coord="NC_059311.1:91468173_91469705:-1"
                     /fz="-1 99.16142557651992_1 473"
     repeatunit      10308..10330
                     /Mismatches=7
                     /%_Identity="69.56521739130434"
                     /Motif="GATCTAAGGACAAGAATGTCTCC"
                     /annotation_group="repeatunit: 10,308 -> 10,330"
     mismatch        10308
                     /Motif="GATCTAAGGACAAGAATGTCTCC"
                     /annotation_group="repeatunit: 10,308 -> 10,330"
                     /label="G"
     mismatch        10312..10313
                     /Motif="GATCTAAGGACAAGAATGTCTCC"
                     /annotation_group="repeatunit: 10,308 -> 10,330"
                     /label="TA"
     mismatch        10315
                     /Motif="GATCTAAGGACAAGAATGTCTCC"
                     /annotation_group="repeatunit: 10,308 -> 10,330"
                     /label="G"
     mismatch        10320
                     /Motif="GATCTAAGGACAAGAATGTCTCC"
                     /annotation_group="repeatunit: 10,308 -> 10,330"
                     /label="A"
     mismatch        10329..10330
                     /Motif="GATCTAAGGACAAGAATGTCTCC"
                     /annotation_group="repeatunit: 10,308 -> 10,330"
                     /label="CC"
     repeatunit      complement(11510..11532)
                     /Mismatches=7
                     /%_Identity="69.56521739130434"
                     /Motif="GATCTAAGGACAAGAATGTCTCC"
                     /annotation_group="repeatunit: 11,510 <- 11,532"
     mismatch        11511
                     /Motif="GATCTAAGGACAAGAATGTCTCC"
                     /annotation_group="repeatunit: 11,510 <- 11,532"
                     /label="C"
     mismatch        11513
                     /Motif="GATCTAAGGACAAGAATGTCTCC"
                     /annotation_group="repeatunit: 11,510 <- 11,532"
                     /label="C"
     mismatch        11524..11525
                     /Motif="GATCTAAGGACAAGAATGTCTCC"
                     /annotation_group="repeatunit: 11,510 <- 11,532"
                     /label="GG"
     mismatch        11528
                     /Motif="GATCTAAGGACAAGAATGTCTCC"
                     /annotation_group="repeatunit: 11,510 <- 11,532"
                     /label="T"
     mismatch        11530
                     /Motif="GATCTAAGGACAAGAATGTCTCC"
                     /annotation_group="repeatunit: 11,510 <- 11,532"
                     /label="T"
     mismatch        11532
                     /Motif="GATCTAAGGACAAGAATGTCTCC"
                     /annotation_group="repeatunit: 11,510 <- 11,532"
                     /label="G"
ORIGIN      
        1 gttcgcactt gtaatagaca aattaagact cttagtgaat tatgaaataa gtttatgaaa
       61 gtcttttcat gttttagtac aggcgtggtt tgatttaaaa ttaatctaca agtatgttca
      121 cgagtattaa attgaaaatt aatgaccaag atattaggaa cctctttgat cacacgaatg
      181 ttaaatatac tgaaagagat tataccacac acatgagtta aattgaactt tcagagatta
      241 tgaaatttaa tatgatttgt gcttgaatat ctggcaagca tttcgttaca aaaaaaatgg
      301 cagataagca aacgtaaaac attttgttga atgtacgtca tttttgagat agtatatgat
      361 actcattagc ataggaacaa atggattaca aatgagtaat gagtgagtta tttctataag
      421 taatattgaa actaaccact tattacaata acttactata tcgttttaac tgaattaaaa
      481 tttagggata aaaaatcatt tttgacctca acaaataacg cttctttcaa tttgtaaaga
      541 aaaataaaca acttcaaaac aaaagtctat aaagttatat aactgactga gctgtttgat
      601 tcagataaat taatctaata gtatgttctt aattgtaatt tcttataagc gcttttttca
      661 gcagtatttc atctatgtaa cggtggacag ttaaatgaac cagtgttcct agaatttaaa
      721 ccagtacttt cctgttcttc ttaagtaatg aaatatgaat cagttttaaa caacgaatga
      781 tttcagacac aatgtccctc gcctcgggaa tcgaacttgc gactctgcga tccttagatc
      841 tgcgctctcc cctttgagtt aaccgggcga gcagtttcgg ttactttcta tttatactga
      901 tactttctat ttatactgat acataaaata gattttattt ttacattttt atccattatt
      961 cttcaccaag atctattact ttcaattaaa cttaccattc aaagtctaga ccgtcactgt
     1021 acttgacaaa actaaataca tttttttcgc tttaaaaata ttatatatat ttcagaaatc
     1081 acacatttaa tagcatagaa tgtatgtacg ggtggacgga tagctcagtg gtttgcacac
     1141 tggccttcca atcctgaggt cggggattcg atccccggca gctactcggg aatttttagt
     1201 aacgcttttc agtgtttccc acccaactag aggtgtactg gtcaggaaca caggcaaccc
     1261 ttgcgtgtat cagtgctata cactgggcac gttaaagaac caggctgtct attcgcaacg
     1321 agctaggcta agtaagtcgg acaagcctgt acctgatttc taatctctct gtcatggggg
     1381 ctttgtctca ctctttccct ctggtcagat cgctctgtgt ctgtactggt agaggatgaa
     1441 ttatgcgccc tgtgtggctg catttgaact atgtaaagcg cctttgaacg tgaaattgat
     1501 catgaaaagg gctctatata aatctggtat aataataata ataatgtata ccgtcatgac
     1561 aagccatacc aacaagctga tgtgtacatg tatttacact tttttcacac atttatcaac
     1621 ccaatatgtc catttcaaaa tcggctgttg atgtgtttgg tccttgatga agggctagga
     1681 caagttgttc gagatcaatt tgtcaaactg gatgagttgg ttttattttg cctttgtgaa
     1741 aaactatact cacattaatt acgtaccgtc acttttactt aaggctaatt gtcaaccggc
     1801 gttttgcttt ttcgcaacat gtaacaaggg gtattagcta tctaaccttg ggaatattac
     1861 cggcattcac ctacagtctt agaacttttc gaaagtgaaa tgggctgttg atgtgtttgg
     1921 tcctcggagt tgggctaggt taggtttatg gaggtggatt tttttgaaag ttgttaaaac
     1981 tggatgagtt gggtttgttt taagtttgaa tgtgattaaa ctataatcgc attaatgatg
     2041 taccgtcggt tttacttgag gacgagtatc aactggcgtt ttgtttttct cataacacgt
     2101 actaatgggc actacttatc agaccttgtt aaaatcactg gcattcacct aacgtcttgt
     2161 acattttagg taagggttag ggctttgggt atttttgaaa gttgaatggc atgttgttta
     2221 ctgcacagca ttgggcaaat tactgtgaca atcgatcttg ttggttgaca taacatatca
     2281 tagcataaca taacaagcac atgttcaaat tcagttttat tcaattcact aatatgtatc
     2341 aacatcagtt tagccacgcg tgccaatagc tttataaatg tccccgaaac acgttgcgtt
     2401 tcttctaggc gtttgataaa acacaaacgg tggcataggc ctgtaatgtt tcttatgatc
     2461 gacttctctc atgaacctgt ccgttatccc attatcgaca aacgacagta gaaacgttgc
     2521 attagccaca atccaatata cccgttcatt cctcgcgaca aaggttttga gttcatctct
     2581 ccacagttgt atgtcataat agtctatcac aagtatcaag aatctagtat catatttcga
     2641 caaagctgtc tcgtaattca caaaaggatt cgacaagtcc gtaatgaaca gcacatgttg
     2701 atgttcgatg tcgtcgtctg aaagaaatcc atacagttgt tcttccaaat aactctggtg
     2761 acatctgctg agcaacaatg tatgctctgt ctcgttgtaa ttcttttttt cgtcatcttc
     2821 gtttcttaat agcatatcca gagttcgaga tctctgtctc agtgtttcaa tgctaacaat
     2881 gttcactttc atctcgccaa attgtttaga agaattattt tgcatcttga cagtttgaga
     2941 gctgaagata taatgaagct caagtgccga tttccccgat actgtaccga aaaataactt
     3001 tttcaatcca tctgctttct gattggtcaa tacaaagtag gcgtggttta agcaaaccgt
     3061 tctgattggt cgaaacaatt ttcgctagag ggagtgtgtg gatatgcatt cttagtgtca
     3121 ttctgtatca gaacgatgaa cagtgcagtc gcagatttac tgagctcact tatgacagag
     3181 agccgtcgac aagcaatgga aacgtttgtc ttatacaagc gaagaggcat agtgagaaga
     3241 gctcaaaaca taatcgaaaa catagataac gtggtaactt gtatcaactt gatcatggac
     3301 gataccctgc cttattcaag agtagcatgt cggcactatc gaaacttaac ttgtgggaaa
     3361 acgaaatcag agaggcggcg aacgaaacag atatgtcaga cgtaatagct gctgcgagat
     3421 ttctcctgga gaatcaaggc ttgttgacga atgaacttgg tgagttgaca ctttgagatt
     3481 tgacactttg aatttgaaat tgaactcgtt acatttacta gctaatactg acttgttgaa
     3541 ttgaccatgt aacaattttt ttgtaaaagg ttcaactgac gttcgtttat ttgttctgtt
     3601 tcagacaata tggacaaagc gaagaaacag atcacactaa cagacaccat tgtcataagc
     3661 gatgaggaca atgacgagtt gccagacatc atcagtccga ccatgaatac gaaatcaaaa
     3721 agtccgataa gaggctctgt acacaagcta aaaccttata cgaggccctc atcaacggtt
     3781 accagcagta cgttgaccga aacggcttgg gaaaagaggg aaaatgagct actgttggct
     3841 catcagagag aactgtccga agccaagcaa gaggcaaggg acgaactgat gctttgcatc
     3901 atatgcttgt ccgcacagaa agatcataca ctggtgcctt gcggtcacac attttgcgaa
     3961 gattgtgtcg gtcagataaa agcaaagggc aagtgctgct tttgtaatgc caaaataaga
     4021 tcgagcgtta aagtgagact aaccgattga tacttttgct tcgttgtgat gaaagatgat
     4081 aatacattgg aaataaaatg ttcagaacag tgccgtgtct tactttgtca tatagtaatg
     4141 caaacatagc aatcccactt aggttagaga gattttgaaa caatgtccta atccagactc
     4201 ggtatgtcat catgtttctg tacaagtgta caaagaacac tgtcacgaat ccttatgatt
     4261 aaactttttc attatagata cgttcacgcc ttgagaaata taatacgcat atgtcaactc
     4321 atactggaga aaacgttgca tgaataatga gccttgtatg tgttatatca atttctgtcg
     4381 tggtaagaaa aacaagccag tttgctaatc accttaaaaa gcagtgattt ctttgttttt
     4441 aagtttgtat caatttcaaa gcaaaataga tggtgtaaac tgggcatcaa gggtcttcgg
     4501 catgtgaaaa tatcgtgtcc gattctctag tatgaactga catttcgttt ttcaacatta
     4561 agctaatcgg acatcggcct gaggtacgag ccgacgtatt cgttcagcat cgcaatatca
     4621 cctttagaaa aatgtacagt accaaatttc tatggctctg catttaacgg gcttgccacc
     4681 gtcatgtttc caagtatcac catctgagaa ttcaatgtag ttgcttaata aatgtagtta
     4741 cattgagatt cgccgatgtt tatactggac catggctgca ttacagaaat ttgccaaatg
     4801 atagaagaaa cagagagaag aagactagcg aaacattatg ttttcatatc ccacattgca
     4861 tataatcatg tacagtcgca ttgtcagtga caggcgagag agattgttgc aaccgagact
     4921 aaaaaaataa tatttgtgaa aattggcttc ttactctcat aaaagatgca tgttgcctta
     4981 gttcaaatca aacaacgact atgaatcgca agagaagcct ctctccttta acgctttgga
     5041 aagcggcaca tgtgttcaag caccaaaacc tagagtgctg gtttcaattt gcgaaggatg
     5101 gagaatcaca caacaaggtg tttgcatctg atttcgaacg aacaaggaag cgagcgaaac
     5161 tggaagacga aaaaccattt ctgacgactt tcagtgtcgg aatacgtcca actcgaaatc
     5221 agaaaagagt gctgaatgag atgcttagag tgagcaatca cgcttacaac tggagcaact
     5281 atctcgttcg tgaaaagaac ttgaagccta aacagtacga cttgcagact cacgtttgca
     5341 agaccaattc tagtgacatt ccaatggaat tcagaatgga cgcaaatgac gactggtatt
     5401 tcgataacaa gatgacaacg attaaaacag cagcttgtaa gaacttctgt accatgtaca
     5461 agtcggcgtt aacgaatcaa aagaagaaga aaaagtacat caagactgtg actttgaaag
     5521 acaaagacga tatgaatccg agtcaaggag cgttcgaaat tcaaaaacaa tttattcgta
     5581 cattgaagga gacggacact gacgataatg atacattaca ccactgtata gcagccatgc
     5641 cggacaattt tactacgcga aggaaggatg taagaaatcg atttctgcgc ttgtctaaac
     5701 cagtgagcaa actgccacct ttagaacatg ccgttaagat cgtcaagaca gcgaaaggaa
     5761 agttcgtctt acatatacca tgcgatccaa attacacgag gagcaaacgg tacgacgaac
     5821 cattcgattc tatgtgtgga atcgatcctg gcggaagaac tttcttgaca atatacgatc
     5881 catcaaagcc acgggcattt caaattgcat ctcgatgtaa agctccatct aagccagttc
     5941 gtaaacggac aaagaaaaag gggaaaaaat ggcacaggaa aaagaaaagt cagcgccggg
     6001 tcggtagcac catagacaag attgacggtc tgcacgcaaa gatagactat gttaattcaa
     6061 aaatgcaagc agctatacgg cgaaagcagc cccaagcaaa agaagatcga caaagacaat
     6121 tacaaaaggt gtattatcaa ctaggtaatg ctattagatg ggtgcatctt cgttgtacat
     6181 ataatctcat gcaatactcg tacgtagcca ttggagagat cggcatacct agtatcattc
     6241 gtaggcaatg tgatggaaaa cgaaggcgta tcaacaagaa gtctgtacgg catctgacag
     6301 tgtggaatca ttacaagttt cgtgagagac ttttgcatcg tgccaaaggc acgaagacta
     6361 acataatcat tcaggaagaa agctacacct ctaaaacatg cagcgaatgt ggaacgataa
     6421 acaacaaatt aggaggtagc gaaacgttca agtgcacaaa tcctgcctgc gattacatta
     6481 caaacagaga cgttaatggt gcaaagaaca ttcttaggaa gtctctcggt atcggctcaa
     6541 ttaaaacgta ccgtccgtga ctttgaacat tggaaaagtt aaatcggttg actcgccgaa
     6601 ttccagctga accttatagg ggaagcattg gcgaataaaa agggtcatat gcacgcggta
     6661 aaatgatttt gaccgtcata gttatttcgc agacttctct attttactgt ttttttatgg
     6721 tgttaaaggt cttgtataca ttttatcaac gaagactttt gtattttaca aaatgtttga
     6781 accggtgctg tttagctata agctgttttg catcataaat gcgcccaacg cttttctttt
     6841 atcataatta caagaaacgg gcattccttg tgtgtttgat tattacccaa tggcgacgta
     6901 aacgtcaata aatggaaaat cattgccgat gcctcgttgt gcgtcgaaac gtctaagtac
     6961 tcagtgtatg ttttatgttt aacgtccttt ttgtcgtcgg tattcaaagt tttatatgac
     7021 agaggtctac tgatagagtt attcaaataa acattcactt tttttggttt ctttattcag
     7081 aaatagatta gtcgagatca aagctacgac agtacatcat aagttacacc aatagaaata
     7141 ataaataata attcactgca ctgttactga acactccaag gcggtgccca ataagtcaat
     7201 ttatacaaat cgttcctttt ttgtcttggt tgcagttata gttaacgaag acccgaactg
     7261 cttcctgtac agtttaatgt gacaactacc ctaacggcag ggtcagttgg ttgatctggc
     7321 ttcggcttta ccgttacatc tctattaact gttaatccag tttctttgtt ttctatctcc
     7381 agtttctgac aacgtgatgg tctaataaca atgttaaaat attcacatag actttttcag
     7441 ctccattcgt cattttgggt tccgttgtga tattacaagt acagtccgaa tttgggtcca
     7501 gactgtgctc acaccactcc aagtcaatcc cagaatgata attactcatg tatttcctta
     7561 acatgtacat ccaggtagat aacctcatat ccaagtctgt ccttattttt gctatgtcct
     7621 cgtacttcac gtacagacac ttctttgcag tcagaaaatc acgtaaggca cactccacat
     7681 caatcaaata ttcactgtct ggtatgtttg aaaagtccac agtcaaactt gtcctgttct
     7741 tgatgtaggc tgtgaataat tccatccaag tttctaccga aattccaaga tgtagtctac
     7801 taatatttgc ttcgttaatc gacaccttgt gatgtgtcgg acacgcctcg ctcagtacag
     7861 tactaaagga attcgacatt gtgttgaata ccgccgagct attttccatc ttgtttatct
     7921 atggtaagat gccatccttt cacacatttt tatagtgcaa aaatgttata taattataaa
     7981 ttcgctctca aaacatcgcc ctgcggcatg ccattttttc cctttcaaca cagtggggca
     8041 ccgccttgca aaaacgtcag tgagcatgcc atttttttcc atttcaacac aatggggtac
     8101 cgccttgcaa aaatgtcagt gacaaatcat ttttactgaa caaaggtgtc aatgttaatg
     8161 ccttttttta ttataccagt ttaaagtagc atttaacgtt gggtcaaagt tcattcccat
     8221 aaaaatatta ggaccaaagg tatcctggaa ctcaacacgt ctgccaggtt ttacacccgt
     8281 tatttctaac tccatcttac tttcattatg acaacatctg cagcaacaaa tatgcagcaa
     8341 aacgaacctt tacctccata aaacaccccc gatttaaagg gggggggggt cttttttcag
     8401 tcattttttc ttcttttccc ggacaaaaat cactctaaaa caccccacct tctaccacaa
     8461 acatcctttg caatccaact ttttttcaaa tcccattttg gtttctcttt aaagttgagg
     8521 atcagtgctt tttaagaaac tatatataat aggagtgtta cttctttata attttgttga
     8581 aagatatttt tttacacttt aaaaaggcag actataaaac ttacgagctt tactggttat
     8641 aatataagaa caaagtacgg gtacatgtaa cgtaatcatt ttatcttaaa gtttgtccac
     8701 tattcagaca aatataacgt ccgggcaaaa actgactttt tttataacat aatcatttta
     8761 tcttaaagtt tatcctctgt tcagacaaac gtaacacgtc cgagcaaaaa tttacttttc
     8821 taacagaact acatcatatg ttttgatgtc tgttcatcac aacatatttc attaaaaata
     8881 attagttgac agtgaatact caactattta taacaaattg ttctacctga aatacctgtc
     8941 agttttccgt ttaaggtaga tattaaacgt cattttcctt tttgtccaga tttttccttt
     9001 aatataacac aacagagagt attgacccac gttgcaaaaa caacaatgtt gtgcaacagc
     9061 caatatagat ttccgacact ttgtgcgact ctgaacaata cctcgacaag ttgtgaaact
     9121 atctaagtat gcgtcatttt agaaagagac gtaaaaatat gtggaattat gataaaacac
     9181 tgatatcaga caatggagta ttttatatcg aaaacaaatg tgctaaacta caaaatgtcg
     9241 caacaagcat aggaacatac tgttcatagt gtattaaata gtgtggaaat tatatattgg
     9301 aaagctcttt atttacgtta ccctttcaca ggagttaact gcttgttctc ttaaccattc
     9361 tttgaagaat tacacaggga ttaaaataga agatcatata ctgagaaaaa gggatatact
     9421 aatgttaatg tcggtcggtt ctaaatactt gtaaatacat ggtgattctg aaacgattgt
     9481 gaaatggctg ttgctatgtg tggcatgaca cattttatta acaaatactt tgtagagtga
     9541 ccacacagat gggttagtgt taatgaatac gtgtgcattg agaacaaaat gttgtaatga
     9601 gaggaactat gtttcatatc attttctatc ttttcccaga tgatttcctg agaactgtgt
     9661 aatggctgct tcaacaagtc gcgccaggga agacggtata acggcagtac agagtaaagc
     9721 cgctgacgac gatgtagtcg aaaatggagg aataagtccg ccgctctctg taaagacaga
     9781 cgatgatgct tgctcagaaa taattcgtat tgaacaagaa gctaaagatg ataatgataa
     9841 tactgcagta ggacggattg ttaaaacagt acaggttggt gtttcttttt tgttttactt
     9901 cctacacatg catgtgctca gtagataaaa aggtagatta acgtttctaa atgttttaca
     9961 aatacattct aaccaacgta taagacactt ttgaagagtg aatactagcg gccataaagg
    10021 taaatagttt ccttcccaat agataaactc cttaggtaaa acttccacgg agcaatgacc
    10081 tctgtacaac aaaaactttc agttttgtaa acagaggagt agttgagtta gctatatgta
    10141 tatttagtat gataacttaa aagctgcgca gatattctat gtaggcgaca tgtaacattt
    10201 tagcccgaat atactgaagc catttcaggt agtgttactg tactcgagaa acattaacgc
    10261 ctctaaaaga aaccgtataa tggttaatag ctattaatgt ctccttacat cataagacat
    10321 gaatgtcttg tggcaatttt atggtaatgg cgacttaact tttgccgctt cgttaccata
    10381 caaaaggcga ttgtacgcat gcaaatgcac catttggttt tatgaccata catgtttgcc
    10441 attgatttat ttgcaatata ttaatgcgtt tactttctta agatgtctta agacgaaaga
    10501 ttttgttaaa gtaagcataa taatttatgt atcaaattct atagaattct ttccagggga
    10561 tcatcccttt gaagcatgac ttcattcgtt taaagccaat cgtcaggaac atacatttat
    10621 attaattttg atattcagat ttgacaattt ttagatatta caactaaaat atatattccg
    10681 aagttgtgca taaatgttat taaagttttg aaaccttaaa ttctggaaag cataattctt
    10741 ttcaaagcat tttccgatcg ttgtatgctg aaatagattt ctttatatga agaaactgtg
    10801 gaaaaaaata aagaacaaaa ttatttaaat cttaattttg caactacaaa tgaatccttg
    10861 aaaagaagta atttaattta ttagagcatc tctatatata tatcaaagaa ggcattccat
    10921 taataaagga ctttgtaaaa cttattgtct aattattttc aatcctgtat tatattcatc
    10981 aactgtttta ttacatcgtg acatttttgt ataacacaga aattaagggg gaaataacca
    11041 cgggagtgat tccgctttac tgaatatgac ctaaatggac gtgattccct actgatcact
    11101 taccaacctt ttaaattaag gtttaggtcg gcctataact tgcgagctac attagcgaag
    11161 atgttaagca tagacattaa agcttgtatt tatctccaac tgattgtttg agtgtgtctt
    11221 gacgtaatac tttctgctta attgtatagc agtttgtcct tgcgaactac ttcaaatctt
    11281 tgattttatt tcacaattta cgttagataa cctttcccat tttccactta atttaggatc
    11341 atataattga ttttaccaaa attcactcgc gaaatttgaa cacatgctga tttctaaaga
    11401 aatgttacaa taattatgta cttctacggt actagtaaac ttacttcatg tcgtaataat
    11461 atcaacaata tttcatttac atcagttaat acaataagac attggattcg caaacattct
    11521 tgtaatttgt tt
//
LOCUS       NC_059306.72.73.74       13389 bp    DNA     linear   UNK 01-JAN-1980
DEFINITION  Mercenaria mercenaria isolate YKG-2019 chromosome 2,
            ASM1480567v1.1, whole genome shotgun sequence.
ACCESSION   NC_059306
VERSION     NC_059306.1.72.73.74
KEYWORDS    .
SOURCE      .
  ORGANISM  .
FEATURES             Location/Qualifiers
     gene            112..1509
                     /gene="LOC123545304"
                     /note="uncharacterized LOC123545304; Derived by automated
                     computational analysis using gene prediction method:
                     Gnomon."
                     /db_xref="GeneID:123545304"
     mRNA            join(112..763,903..1509)
                     /gene="LOC123545304"
                     /product="uncharacterized LOC123545304"
                     /note="Derived by automated computational analysis using
                     gene prediction method: Gnomon. Supporting evidence
                     includes similarity to: 100% coverage of the annotated
                     genomic feature by RNAseq alignments, including 12 samples
                     with support for all annotated introns"
                     /transcript_id="XM_045331638.1"
                     /db_xref="GeneID:123545304"
     CDS             join(355..763,903..1354)
                     /gene="LOC123545304"
                     /note="Derived by automated computational analysis using
                     gene prediction method: Gnomon."
                     /codon_start=1
                     /product="uncharacterized protein LOC123545304"
                     /protein_id="XP_045187573.1"
                     /db_xref="GeneID:123545304"
                     /translation="MPHSDWSKQFSLEGVCGYALLVSFCIRTMNSAVADLLSSLMTES
                     RRQAMETFVLYKRRGIVRRAQNLIENIDNVVTCVNMDRGRYPSLFKSSMSALSKLNLW
                     ENEIREAANETDMSDVIAAARFLLENQGLLRDEIDNMDKAKKQITLTDTIVISDEDND
                     ELPDIISPTMSTKSKSPIRGIRGLHKLKPYTRPSSTVTSSTLTETAWEKREHELLLAH
                     QRELSEAKQEARDELMLCIICLSAQKDHTLVPCGHTFCEDCADQIKAKGKCCFCNAKI
                     RSSVIVRLTD"
     fz              5000..6529
                     /original_coord="NC_059306.1:10833127_10834656:1"
                     /fz="1 99.16142557651992_1 473"
     repeatunit      complement(6436..6458)
                     /Mismatches=7
                     /%_Identity="69.56521739130434"
                     /Motif="GATCTAAGGACAAGAATGTCTCC"
                     /annotation_group="repeatunit: 6,436 <- 6,458"
     mismatch        6436
                     /Motif="GATCTAAGGACAAGAATGTCTCC"
                     /annotation_group="repeatunit: 6,436 <- 6,458"
                     /label="C"
     mismatch        6439
                     /Motif="GATCTAAGGACAAGAATGTCTCC"
                     /annotation_group="repeatunit: 6,436 <- 6,458"
                     /label="C"
     mismatch        6446..6447
                     /Motif="GATCTAAGGACAAGAATGTCTCC"
                     /annotation_group="repeatunit: 6,436 <- 6,458"
                     /label="AA"
     mismatch        6450
                     /Motif="GATCTAAGGACAAGAATGTCTCC"
                     /annotation_group="repeatunit: 6,436 <- 6,458"
                     /label="G"
     mismatch        6452
                     /Motif="GATCTAAGGACAAGAATGTCTCC"
                     /annotation_group="repeatunit: 6,436 <- 6,458"
                     /label="A"
     mismatch        6455
                     /Motif="GATCTAAGGACAAGAATGTCTCC"
                     /annotation_group="repeatunit: 6,436 <- 6,458"
                     /label="C"
     wrna            complement(8370..8389)
                     /original_coord="NC_059306.1:10836497_10836516:-1"
ORIGIN      
        1 tagatattcg atgtcgtcgt ctgaaagaaa tccatacagt tgttcttcca aataactttg
       61 atgacatctg ctgagcaaca atgtatgctc tgtctcgttg taattcttat cttcgtcatc
      121 ttcgtttctt agtagcatat ccagagttcg agacctctgt ctcagtgttt caatgctgat
      181 tatgttaact ttcatcttgc taaattgttg agaagaattg ttttgcatct tgacagtttg
      241 agagctgaag atataatgaa gctcaagtgc cgatttcccc gatactgtac cgaaaaataa
      301 ctttttcaat ccatctgctt tctgattggt caatacaaag taggcgtggt ttaaatgcca
      361 cattctgatt ggtcgaaaca attttcgcta gagggagtgt gtggatatgc actcttagtg
      421 tcattctgta tcagaacgat gaacagtgca gtcgcagatt tactgagctc actcatgaca
      481 gagagccgtc gacaagcaat ggaaacgttt gtcttataca agcgaagagg catagtgaga
      541 agagctcaaa acttaatcga aaacatagat aacgtggtaa cttgcgtcaa catggatcgc
      601 ggacgatacc cttccttatt caagagtagc atgtcggcac tatcgaaact taacttgtgg
      661 gaaaacgaaa tcagagaggc ggcgaacgaa acagatatgt cggacgtaat agctgctgcg
      721 agattccttt tggagaatca aggcttgctg agggatgaaa ttggtgagtt gacactttga
      781 gatttgacag tttgaatttg aaattgaact cgatactttt actagctaat actgacttgt
      841 tgaattgacc atgtaacaac ttttgtaaaa caactgacgt tcgtttatgt tttctgtttc
      901 agacaatatg gacaaagcga agaaacagat cacactaaca gacaccatcg tcataagcga
      961 tgaggacaat gacgagttgc cagacatcat cagtccgacc atgagtacga aatcaaaaag
     1021 tccgataaga ggcatcagag gattacacaa gctaaaacct tatacgaggc cctcatcaac
     1081 ggttaccagc agtacgttga ccgaaacggc ttgggaaaag agggaacatg agctactgtt
     1141 ggctcatcag agagaactgt ccgaagccaa gcaagaggca agggacgaac tgatgctgtg
     1201 catcatatgc ttgtccgcac aaaaagatca tacattagtg ccttgcggtc acacattttg
     1261 cgaagactgc gccgatcaga taaaagcaaa gggcaagtgc tgcttttgta atgccaaaat
     1321 aagatcgagc gtaatagtga gactaaccga ttgatacttt tgccttgttc tgatgaaaga
     1381 tgatgataca ttggaaataa aatgttcaga acagtgcagt gtcttacttt gtcatatagt
     1441 aatgcaaaca tagcaatccc acttaggtta gagagatttc gaaacaatgt cctaatccag
     1501 actcggtatg tcatcgtgtt tctgtacaag agtacaaaga acgctgtcac gaatccttat
     1561 gattaaactt tttcattata gatacgttca cgccttgaga aatataatag gcatatgtca
     1621 actcatactg gagaaaacgt tgcatgaata acgagccgtg tatgtgttat atcaatttct
     1681 gtcgtggtaa gaaaaacaag ccagtttgct aatcacataa agaagcagtg atttctttgt
     1741 ttttaagttc gtatcaattt caaagcaaaa tggttggtct aaactaggca tcaagggtct
     1801 tcagcatgta aaaatatcgt gtccaattct ccagtatgaa ttgacatttc gtttttcaat
     1861 attaagctaa tcggacatcg gcctgagtta ttagccgacg tattcgttga gcattgcaat
     1921 atgacattta aaaaaatgag cagtaccaaa tttctttgac tctgcgtttg tccagacttg
     1981 tcactggcat gtttcgagac cactgtgaca taagagaaac tcttgatcac agggtttcga
     2041 aagatggtcg cattaaaaga aatttgggat agagttccaa atgatagaag aaacagagag
     2101 aggaagtagt gtttcgaatt ttgaacgatc agtatctctg ccagacattg tcatgcttgt
     2161 ccccgaacac ctatcactac actcggatga aagggctgtt caaaggtgat agcgagcgtc
     2221 tcaatagaga agtgtagctc ttccaatgaa cgttgtacgc acatgttata tctgaccaac
     2281 aatcgtagca atgatgggcc aagtaattcc ccgtactagc gtcattgcct actgagcaca
     2341 gagtcgggcc gaagccagca ttaacgcttg acccacgttg atcgtttgaa tgccaaatag
     2401 cgagtgtgtg tgaaaagaag taagacagag gaagaagtag aagccaaatt cgcattcaaa
     2461 ttgaccagat cggtatattc gcaagacatt ggcatgccag tccccgaaca cctttcgcta
     2521 cacttggacg aaagggctgt tagtaggtga tagcgagcat ctcaatagag aagtgtagct
     2581 cttcctaaaa acgtggcact gacatgctat gaaatgcaaa caatcatcgc gatgacgggc
     2641 aaactaattc cccgcaccgg cttcattgcc taccaagtgc ggagtcgggc cgaagccagc
     2701 attgacagtt tacccgcgcc gatctatcaa agtcaatctg aatgagaact ttcggttgcc
     2761 gttcggtcca ttagtgtttt tgattttgat tgtttgaaat aagataaaga gatttgtgtt
     2821 tgtcaaagtt ttgaaatttc gacatgacat acaccagagt tgggcttaaa aattaagttt
     2881 ttgtactagg atggcgttgc aagcttgtca taagtaggca ccctttggca tacagagctg
     2941 gtgtgtatac ccgatctagc aatcttagcg gacatcaaaa gaccagatcc tgtcactaga
     3001 cggggagatt cctactttac caagcttgta acgcctcgtg atggccaaag gcggttcctt
     3061 atgctactgc acatcaccct accatagcat aaagttggtc taacgacacc tccatacctt
     3121 tgactgtcct tttttgtttt gcctaaactt agcccaactc tagcgatatc ggttgccgtt
     3181 cggtccatta gcattagtaa ttttgatttt tgtttttttt tgaagagcaa gagaagagag
     3241 aaaaaggttg catcgtttta tgtacagctg ttacatgcca aatgagctgt acacttgata
     3301 caacaataaa tttgaagctt tgattttttt caattacaag taagagctta tgtttgccaa
     3361 agttcataaa ttttgatgtc acttatgtta tcatttagaa gtgtgagcaa gccaagagtc
     3421 gttttcttga attagctaaa caagtaagga tatgaaaacg ccccttgcca tactccacca
     3481 ccaatgataa aaagtgacaa agccctgtga agagaaacac attcaatagc tacaataagt
     3541 tgtgcacaac tttaagactt aacaaactaa catctaagac ataattatca tatctaaaca
     3601 tcttaacact attcttatac taaggttgca aaggtcccgt cgctctcatt tcaaacaact
     3661 tgtcattgct cctaacatgc aaaaaagctg aaggaaaaaa aatgtggttc gttaattggc
     3721 tatcgcattt tctggcgatc tgcaaaagca ctgaacgatc aacaggtgac catgtctacc
     3781 gtcaatatcg gaaagcagca tcaacatgat gcaagactca aacagtagac actcagacga
     3841 cctcgagagt aagtatatca cctcgagtgt catttcaatc aactgagaac tccagctatt
     3901 ttaggctgga aagatattca ccacaatgac ggggacagga gctcaaccgt ctttccgttg
     3961 tcggtatagc gagtctcctc gccctaaatg gttacgccga acactggaca ttctcaattg
     4021 atcgaaaccc cggatcaagt tctagccgaa ccaagacttg gcatcgctat gccaatgtgc
     4081 gttgccagtc ttatgaccta accaagtcct aacatatgca tttcgagagc gacgcgactt
     4141 tgccatagta ctcaccccag gcattcttta tctgtcttgt actgcacata ccacgaataa
     4201 cactttcaaa tccatacttg aacattttaa cacaagaaaa aattttaaaa aaactgacgc
     4261 ggaaacacct tgaaattttg gtgaaatccg cccggccaac tgaacaactg agcttgtgta
     4321 gccgctttta aaggctcgcc tgccgaaaaa taactaacta tgacgtcacg aacgatttga
     4381 ttggctgata gctttaaaat tagttttgtc ccacaggacg agtctacaca aaaagtaact
     4441 agccaatcag cgtcgagcat tttttcctca agttttaagt ggtcacatga ccaattgtac
     4501 agccgtcgag agcagacgtg tttttgcatt gctctcgcta gttgtttgat ctggcaaaga
     4561 ttgacatagt cctaggtccc aaagtatgtt cacagtactt gaaatggcca atgcaaagtt
     4621 ttccttaaat acttaaaaac aacgtgtatg gacctcttta cgaaatttgt ctgccacatc
     4681 agacaatatc acatactgtc actgatgctg tgaaatccta catataatgt aaaactatca
     4741 agaggagact attttgacaa atgtgtctta catggtaaaa tgtattatgt atacaatgat
     4801 aaaatgctat gacaatcaat atcgttttac tactagcgaa acattatgtt ttcatatccc
     4861 acattgcata taatcatgta cagtcgcatt gttagtggta ggcgagattg ttgcaaccga
     4921 gacgaaaaat aatatttgtg aaaattggct tgttacaggt ataaatactg cgcgttgcct
     4981 ttattcagat caaacgacta tgaaacgcaa gagaagcctc tctcctctaa cactttggaa
     5041 agcggcacat gtgttcaagc accaaaacct agagtgttgg tttcaatttg cgaaggatgg
     5101 agaatcacac aacaaggtgt ttgcatctga ttttgagcga acaaagaagc agataaaact
     5161 ggaagatgaa aaaccattcc tgacgacttt cagtgtcgga atacgtccga cacaaaatca
     5221 gaaaagagtg ctgaaccaga tgcttagagt gagcaatcac gcgtacaact ggagcaacta
     5281 tctcgttcgt gaaaagaatt tgaagcctaa actgtacgac ttgcagactt acgtttgcag
     5341 gacgaattct agtgacgttc cgatggaatt cagaatggac acaaatgacg actggtattt
     5401 caataacaag atgacacaaa ttaaaaaggc agcttgtaag aacttttgta ccatgtacaa
     5461 gtcggcgtta acgaatcaaa ggaagaacaa aaagtacacc aagacagtga ttcttaaaga
     5521 caaggacgat acgaatccaa gtcaaggagc gttcgagatt caaaaacagt atattcgaac
     5581 actgaaggag acagacagtg atgataatga tatcttacac cactgtgtat cagctaatgc
     5641 tgacaacttt tctacgcgaa ggaagaatgt aaatcgattc ctgctcttgt cgaagccagt
     5701 gagaaaactg ccacctatag aacatgccgt caagattgtc aagacagcaa aaggaaagtt
     5761 tgtcttaaaa attccatgcg atccaaagta cacgagaagc aaatggtacg aagaaccatt
     5821 cgatactatg tgtggaattg atcctggcgg aagagcattc ttgacaatat acgatccatc
     5881 aaagccgcaa gcatttcaaa ttgcatctcg atgtaaagca ccatctaagc cagttcgtaa
     5941 acagacaaag aaaaagggga aaaaatggca caggaaaaag aaaagtcagc gccgcgtcag
     6001 gagcatcata gaaaagattg acggtcttca tgcaaaaatc gactatgtta aatcaaaaat
     6061 gcaagcagct atacgacgaa agcagcctca agcaaaaatt gatcgacaaa gacaattgca
     6121 aaaggtgtat tatcgactag gtaatgctat cagatgggtg catcttcgtt gcacatataa
     6181 tctgatgcaa tactcgtacg tagccattgg agagatcggc atacctagta tcattcgaag
     6241 gcaatgtaat ggaaaacgaa gacatatcaa caaaaaatcc gtacgtcatc tgacagtgtg
     6301 gaatcattgc aagtttcgtg aaaggctcgt gtaccgggcc aaaggcacaa agaccaatgt
     6361 tatcgttcaa gatgaaagct atacgtccaa aacatgcagc gaatgtggaa cgataaacga
     6421 caaattagga ggcagcgaaa cattcaagtg cataaatcct agctgtgatt atattacaaa
     6481 cagagacgtt aatggtgcaa agaacattct taggaagtct ctcggtatcg gctcaattaa
     6541 aacgtaccgt gcatgacttt gaacactgga aaagtaagat tggttgactc gccgaattcc
     6601 ggctgaacct tataggggaa gcattggtga ataaaaaggg tccgtcgggt cattataact
     6661 acaaatatga cactgtggtt aagtttatat tctcaactga ttgtgataac cttatacttt
     6721 atatatgtta ctggtggctc aataatacag atgtgttgtg tgaatttctt gatacatgtg
     6781 taatttgtga ataaatttga attcatgtga aatatatata ctgaatgaat agcattgtat
     6841 atcactagtc actatacaaa acttttactt tgcccatgcc gatcagaatc caaacaaggg
     6901 aggaaaaatg ctcaacacca tgtaaggact aggaaaaaat tccaacatca taccattgca
     6961 tcgagaagca tttcaaatct ctgagtaacg ttcgctatca tatagcctta tggtcatgtt
     7021 ttggcattct gatattttga taagagtctt atcgagaggc attttgtaat ggttttcaca
     7081 gatctttttg caggttttat ttctaaaaga ggtaactctg tcattcttac gtatgtaaga
     7141 gttatcgctt tatttgcatt gagacgatgc attgtaaaaa gagtatcaga ggtttgtctg
     7201 catttcgatg caatggcatg tagctggata taaaggctcg tgacaaatac aaaaaatgag
     7261 acgttcagga aagcaaaaat gatcagccag aaatgagttt tgtttcacgt gttgaaattt
     7321 cgaagtacta tacgccttat ctaatatctc acaagtaata ttctatgaga agtttttcaa
     7381 tttgactgta tttttcctaa cgtgtcatgt tgtatttcag aaatcagttt ttttacaacg
     7441 tgttgaaatt tcgaagtact atccgcctta tctaatatct caaaagtaag attctacgaa
     7501 aagtttttca gtttgactgt atttttccta acgtgtcacg ttgtatttgc caacgatcct
     7561 tacttgatgt atgatatttc tccgagatgt taaaggccaa acttgtctga taagtacact
     7621 aaataagcaa aggtacaacc agcgtgagtg aacttgttca ttcaaactgg tgaataccct
     7681 tatcttttag tattgggtat ggacagtgta cccggcaaac aagtcggcat agtataaatt
     7741 cggacagaca ggagaggcta taagactcat gatacagaca aacataccaa accttcatct
     7801 cggagtactt ttctacagtg actgttgtta ctattgataa atgaaaaagc aaactcaagc
     7861 aatagtagtg cctcttttac gggcattgcc tcttgtacgg gcagatatca acagaagaaa
     7921 acaatacacg ttaatacgaa atacatcaga gtctatctct ttgcttcttc gaaaataaaa
     7981 agcacacatc actgttctgt catcaaaaat gtagacaaca gcctgaaaca gaaatgaata
     8041 tctttaacag actgaaatac attttgaaag taccaagtcc tagataattt atcacaaaaa
     8101 atgcaagcta taacattaaa ttaacatggt gttatacttg ttgaaattta ttttagctgt
     8161 gcataatgtt gaatgtgaat acctgattgt cttttcataa ttgtgccttt ggaagttttg
     8221 tcacacacca ctgctgtaac atctttggca ggtcaccact tcacaacaat gctctgaaaa
     8281 taaaatgaaa tagaacatca atcaatcaat tgttcatatt ttctatgtgg aataacactg
     8341 aaatgctttg agaagtttct tcactcttac aaaatctatg acaaaaatgt tcatgtatca
     8401 agcatcaagc tgaatggcat tgtacttgct gagtatttgt gaaatgcata ccttattttt
     8461 ttgctgtgga aaatctgtca cacaaaactt caatatggtt gattggttgt aaaacttgag
     8521 acatcttggc ctgtacaaat cacatcacag tgctgaaaaa ataaagcaaa gcattagaaa
     8581 atcacagctt cttgataact cattttgcaa aagtacttat gcatttttac acacaatgaa
     8641 taagacaaaa ttaagtccag aaatgtttcc attatgtata actgagcatc tcaaaaagct
     8701 tggctagttc aaatgacaat cgacagtgat agccgaaaca tgcattcagt gcctctaaaa
     8761 agctgaaatt attcctaatt ccaggggtcg cgctgtcggt cgccaatggc gccaaatgcg
     8821 acaatttaca aaatctggct ctaatttggg tcagttggcg aaagtctgtg gcgacaacaa
     8881 agcgataatc gggccgagac attttctttt ttcgatgacg taaccaaatg atataagcga
     8941 cccgaaatgt gctcccaagt tcaaggttga ttaatcgata atttttgaca gccgaatgtt
     9001 ttgacaagca ccgattggtg ttgattatcg cacacacgtg tttaatcatg taaactgcag
     9061 gtcattaatt tcaatcatgt aaacagttga caatagatta ctgctgtaca ataaaggtgt
     9121 tggcgttgtt atggatttac aaaaggaggt atgatatttg atgatagtca gatttaattg
     9181 ttcgttggaa tattttaaca gtttatcgtt attgataatt gcttgattga ttgtaattaa
     9241 tacattaatt gccaattact taattcactt tatgaatttc aaaagtgaaa gtttgaaaac
     9301 gtgttttgtg tgtgataatc actaattatg actctgttta tgaacctgta tataatgttt
     9361 ccctgattat agtgatttca ctatacagta tggacactat ggatccttgt cctagtactc
     9421 cttgtaaatc tcaaaaacgt aaagctgagg agatctgtgc aactcctcca gccaaaattt
     9481 ttaaaacttc tcaaaattct aattctcctg tgaacagatc atttcaagaa gcctggcaaa
     9541 gagactttcc tttcttaaaa tatgatgcaa aaactaagtc aatgttttgt attccatata
     9601 tggttaaagt acaagaagtc ctcaatagtg tgtataagta ttttcacctc tccccaaaga
     9661 acatggccat gctagagatg ttgcagaaag ttagtaaggg tcatagttcc atgtttaagg
     9721 aagtgtttca cacacgttgg cttagctttg aaggctcagt agatgcgttt atcagaaact
     9781 ttagtagcct agtgtcagta ttcttggaag agaaatcagg gaagtcactc agtctgcaca
     9841 aacctataac atgctacaaa tttctgtatg tggtccattt cttggcagat gtgttgaaac
     9901 ctctctcagt tctatctaaa atgtatcaag agtcagacct agattattca gaggtgacac
     9961 caaaactgca gtccaccatc agttctcttg agagattgct gtccgagaaa gtcaggcttg
    10021 agacttaagg aatttactga ctctgttcct gaggttccac aggtagggga agatggtttg
    10081 tatacatttg aatataaagg tcacacaatc agagatggtg agaaacagcg tagagaagca
    10141 ggtagtgttt gtgaacagtt tgtaaatggt gtcattcgta gtctgaatgc aaggttctct
    10201 gacaatgaag atggtgctgt cttgacagct atgagtaata ttttcaaccc acttgtagaa
    10261 gcagactcta aaccagggga tgtagacgta gcagcagagt atatgaacca gatagggttt
    10321 gagaacagtg gtgaggaaat tcagttattt gtagagtttg tccagtcctt agtacaagag
    10381 aaaaacaaat ctattagaac ctctaaggat gtagccaatt tagccattag aaagaaacag
    10441 gtatatcctg ttactgctga gtgtgcaagt agattcttgg tagcacctgt ctccacagta
    10501 gattgtgaga gagggtttag caggcagaac ttaataaaaa catgtttaag gagtaaaatg
    10561 tctgtgcagt cattagatag actacttaga atatcaattg agggacctga agtcaaagac
    10621 ttcccatatg atagagcctt taagaaatgg gcattgatga aaaatagaag aattttgaaa
    10681 taaatgctgt gaatcttgag tctggtaaac ctgatgatgt tccataacaa acaaaaacaa
    10741 gaattttaat tactaaattg acaatgttta atactgtcat atttgttgta ttgttttctc
    10801 tgttaaacat aaacattatt tttaaacaga ctgatataca tgtaacaagt gaataggaga
    10861 ttttttgctg aaatagttgt tttgttaatt ttcagtctgc tcaacatgta tttttgtact
    10921 taagtattca atgaaaacat gtgtacatac aataaggata atttcagtta aatgatgatt
    10981 aagtactaga aatgttagta tgctactagt ctactagaac ttaagtatga gctttgttaa
    11041 gttttattta acaacagcct acatgtacaa gtgtctttaa atgtgcattg tgaagtgttg
    11101 tgtaaaacag ctgacatgta ccagtacctt tcagatatgg ttaagagaaa cactcatttt
    11161 acaaaatagt ctttaatctg tgcttgttat ttttgtattt gttttgtagt cttgaaaata
    11221 gaactgaaaa taaatgaagt tgaattttag tatttgtttt tgttcttgta gtttataacg
    11281 caggtaaaat gaactttcat ttcccatctt cctctggcac caatgttggc tccagtggct
    11341 cctccttggc tccaactttt gccaaatggc gaaagtgttg gcgacagcta aaaaatttcc
    11401 agagccatcc ctgtaattca gtccgtcaaa atgcttattt attcttctag accacaaaac
    11461 attgaacaca gggtctagat ggcatgccat aacgtatttc agacgctatc aatttacccg
    11521 gcttcggctg gcagccattt ttaatttcaa tacaactcga agagaaaacc gacctacctt
    11581 tgcatgcaga ttttgtctcc tgttattgct atcccagtcc atccttggta gttttcgacg
    11641 gcagacattc tgagacgtaa tttgtcataa agattgttca gctccctcca tctgcaagca
    11701 caagaaaatg attttattcc acagaaatac gttcgcgcgc aaagccatta ctcccgctcc
    11761 ttgctgaacc tagtttgacc tcacgtttga ccccacgtga cccaggtcac cgcccagatt
    11821 tcggaaaata cggtctaatt ttagacttgg gtttccagaa aaagttcgga gatggtgaac
    11881 gacagggcaa tttgaaatcg atgttttgaa gtcaattctg atcgcagaaa gctgaaaatg
    11941 gtctcattgt aaagcgaaga catttgtcct tgtggtgtca aattgtcagt tgcgtatctt
    12001 gtttactttt tgcagaatta tcgcccaaac atgtaccttt gttgtcacgg agcggccatt
    12061 ttgttgttta ccgtggtgtg tcatttctga gctaaaaatt aagtctttct ccaagattgt
    12121 aaattatgac acaattatca taaaactaga aaggttttac ctatagaatg agaccaagaa
    12181 cacgaattta catcgaagat tgaataagat attcacgtct gaaaatcact cattttcgtg
    12241 cctattttga cgaattccgt cacttttttc agagttaaaa atctgctaga ccaaatgact
    12301 tggaacaaaa tctttacatg catttatgag gctaggtaac tggctttctg attctaaagc
    12361 agatattttt taaatccatg cattagaaaa ctacgacggt tgaaagttgc aactttgcaa
    12421 atggcgcatc attgttatgc cggtattacg gtctgtcact tctgagctaa aaatcatcta
    12481 tttccagatt cgtgtaaatt ttgacaaatt aacatcgaaa caagaaaggg tttagctgtc
    12541 gaatgagacc aacaacatga attttcattg agaaatgaat aagatattca cgtttcaaaa
    12601 tcactcattt tcgcgagcat ttcgcacgaa tttgaacaat ttttcatggt aaaaaatata
    12661 tataaccaag tgtttcagaa caagattttt gcatgcattc gttacgctag cgaacaggct
    12721 ttcttgtcct aaaagagata ttttttactt ccacgcgttt gcgaaataga agctctcaaa
    12781 gtttgacaaa aattgcatca ttctgctcat atgacgttgc acaaaaaagt caaaataaag
    12841 tgtttcttcc tactacaaac ttatcaaagc aagaatatgt cattcgctga cataaaatcc
    12901 accaaccttt tcattttgtt acttccaaat cgtccaaatt attccataaa gctccaaaac
    12961 tcagagagaa atatgcactc tcattttgct caatgcagtt gtaactgtga cgcactgttt
    13021 gtatatgcac gcggtaaaat gattttgacc gtcatagtta tttcgcagac ttctctgttt
    13081 tactgttttt tatggtgcta aaggtcttgt atacatttta tcaacgaaga cttttgtatt
    13141 ttacagaatg tttgaacctg tgcagttatt gaaataagct gttttgtatc acaaatgtgc
    13201 acaacgcttt agatcagaat acaaccgtgt ttggcagcaa aaaaaatgca tgttttcaga
    13261 aaatagtctg ttttatcgac tgtaaagtgt tacaagtacg ttgtttatgc cttgtacatt
    13321 tcaaatcaaa gatatagcat gcacttgata gggctttgaa gctgtacatt cattgaactg
    13381 ggctgtttt
//
LOCUS       NC_059306.72.73.74.75.76.77_(reversed)       11572 bp    DNA     linear   UNK 01-JAN-1980
DEFINITION  Mercenaria mercenaria isolate YKG-2019 chromosome 2,
            ASM1480567v1.1, whole genome shotgun sequence.
ACCESSION   NC_059306
VERSION     NC_059306.1.72.73.74.75.76.77
KEYWORDS    .
SOURCE      .
  ORGANISM  .
FEATURES             Location/Qualifiers
     fz              5001..6431
                     /original_coord="NC_059306.1:30007017_30008447:-1"
                     /fz="-1 100.20964360587001_1 478"
     wrna            6460..6478
                     /original_coord="NC_059306.1:30006970_30006988:-1"
     wrna            6498..6573
                     /original_coord="NC_059306.1:30006875_30006950:-1"
ORIGIN      
        1 tcgccgcctt aaaacttttc taagaaatac gatgaccgag gaacggctga ctggactcgc
       61 tctgatgcat atccatcgca atcaccagat cgatatcgat caggttatac gtgatttcga
      121 tgtgtctggg catcgacgaa tcgcactggt ttttgataat tgaggcaata acaaaatcag
      181 aagcatgtag agaaagcaaa gaaaaatact tctgtctaca taaaaccgta taaaattgaa
      241 taaaaataca aaactaataa aagtacacac acaaaaaaat aaaaacaaca ctaaaaaaaa
      301 acaaaaaaaa aaagacgtcg cggggacatc tatgagatca aattatgtac tcatcaccgc
      361 ctgatgagac ctattggaga ggtcgaaacg tattttttcc tacaatagga gagatcgtgt
      421 ttgtatacga atccgttgta tattctattt ttagaactga taagacaaag atcggtgggc
      481 agacgccgag cgtccatgtt ttttttggtt aaaagtgatg tttttctaac aacttaaact
      541 ttcttaaaac acaaacgata tcaatatttt ttttgatcag tggaaagaat ataaaacaag
      601 caatttattg ataactttta tatattaaat tgaaaatttc gatcccatac acaaacgatg
      661 taaaaacatt ttgatttgcc caccgctaga taaacatgtg ttgatgcgtg acgtcagggc
      721 gatctctcct attgtacttt aatcatttcc ttttttgata acactatatc tcgctatatg
      781 cgtttcttaa aatgcaccag aatgcgtctt ttcgtgttct ttttttcaaa attttcccgg
      841 gggaggaccc ccggaccccc acctgtggga gggggacatc ccctcccaca ctctcccctc
      901 tcggcacttc gtgcctcgta ctgcgtacat ttttcaaaat cctggctacg cccctgcata
      961 ccataatgaa acttggtcag aatgttaatc ttgatgatct ttaggtcaag ttcaaatctg
     1021 ggtcaggtgg ggtcaaaaac taggtcgcca gttcaaatca aaggaaaagc tagttaacac
     1081 tccagaggtc aaattcatga ccataatgtt aatgaaactt ggtcagaatg ttaatcttga
     1141 tgatctttag gtcaacttta attctgtgtc aggtttggtc aaaacctggg tcaccaggtc
     1201 aaatcaaatg taaagctagt taacaatcta taaaggccac atttatgtct gtatcttcat
     1261 gaaacttggt cagaatgttt atctagactt acattgttct gttcgtgaga taaaattcat
     1321 tccatttcaa gggagtgcta ggaataccga attcatcttg aaggatttga atcagtatag
     1381 gggtatctag tgatcaattt cttctgcttg tcaagagtca agttcagttt taatagtgca
     1441 acagcagcaa gaagagacca tttcctctat ataacaccat ttgatatcag gatattgtat
     1501 ttgtaaaaga attgagcaaa ggtcccagag gacccaaaaa tctgttataa tgttccaagt
     1561 ttaaaatagt cttgatttct atataattct ataggattat gcaaacagaa acagacagca
     1621 tgtttacttt ttctttaagg tattggaccc ctaatagtaa tgtttaaaaa atggcatttg
     1681 cttggtatat tcttaaagtt gaccatattt tgcactttgt tgcaatttta aaacaagttt
     1741 tacagtgccg tttttagctc acctgagcca gaggctcatg gtgagctttt gtgtctgtcg
     1801 tgtgtcatca gttgtgcatc gtgtgtcatt caacattttc taaaaaaaaa tctttttctt
     1861 gaaaaccact gggcagaatt acaccaaact tcacagtatg atccttgggt ggtccccttt
     1921 taaaactgtt caaagaaatt aattccatgc agagctctgg ttgccatggc aactgaaaag
     1981 aagaacttta atcttcttgt ccaaaactgc aagacttaga gccttgatat ttggcatgtg
     2041 acatcatctt atggtcctct atcaagattg ttcaaattat gcccctgggg tgaaaagagg
     2101 ccccgccccg ggggtcacaa gttttacata gacttatata ggaaaaatct tcttgtctaa
     2161 aatcacaaga cctagacctt tgatatttgg tatgtagcat tgccttgtgg tcctttacca
     2221 aaaatgttca aattattacc ctggggtgaa gtgaggcctg gcacaggggg tcccaagttt
     2281 tacaaagact catataggga aaaaacttta aaaatcttct tgtctaaaat tgcaaggcct
     2341 aggcttttga tatttggtgt gttgcattgc cttgtagtcc tctacctaaa attgttcaaa
     2401 ttattaccct agggtgaaaa gaggccctgt cctgggggtc ccaagtttaa catagacatg
     2461 tctgaaagtt cattgcctaa gcctttgata tttggtatgt atcattgcct agcagacctc
     2521 tgacaggatt gtttgaatta ttccccgggg gttataagtg gccccgctct ggtggtcact
     2581 tgttatatga gttatatagg aaaaaatact tcaaaaatta tcagatcata tttcctagac
     2641 tgtttaattg tatatacctg atgtacccaa gtgattacat gtcaccttac tgtaaccttg
     2701 acttactgac ctactttctt gttttttgag atacagcctt gaaatttgaa tgacatgtac
     2761 agttttgcat accgatctta aaactgactt tcagttacca tgaatgtgac ctactgacct
     2821 actttctaat attttagcat cagtttgcca tttgaaacat gtggctcata ttactcaggt
     2881 gagcgattta gggtcatcat gacgctcttg tttataaatt ttgtataatt tatggtattt
     2941 cctcaagctc aagtagagac aaatttcaaa gtgatggcca ctgtccaaat gtttgcagag
     3001 aattcattac accattaaat tcgataaaag aaacatgaaa ctattagtaa acaatgataa
     3061 aacacaaaat aaaagtgtca atatcatttt tatgcccccg aagggaggca tatagttttt
     3121 gaaccatctg tcggtctgtc agcaattttc gtgtccggtc catatctttg tcatccatgg
     3181 atggattttc aaataacttg gcatgaatgt gtaccacagt aagacgacgt gtcgcgcgca
     3241 agacccaggt ctgtagctca aaggtcaagg tcacacttag acgttaaagg tcatttttca
     3301 tgatagtgca ttgatggcca tgtccggtcc atatctttgt cattcatgga tggattttca
     3361 agtaactacg cataaatgta tggcacagta agacgacatg ttgcgcgcaa gacccaggtc
     3421 tgtagctcaa aggtcaaggt cacacttaga cgttaaaggt catatttcat gatagtgcat
     3481 tgatgggcgt gtccggtcca tatctttgtc attcatgcat ggattttaaa attattgggc
     3541 atgaatgtgt accacagtaa gacgacgtgt cccgcgcaag acccaggtcc gtagctcaaa
     3601 agtcaaggtc acatttagac attaaaggtc atatttcatg atagtgcaat gatgggcgtg
     3661 tgaggtccat atctttgtca ttcgtgcatg gattttaaaa taactacgca tgaatgtgtg
     3721 gcacagtaag atgacgtgtc gcacgcaaga cccaggtcca taggtcaaaa aggtcctaaa
     3781 ctctaacatc ggccataact attcattcaa agtgccattg ggggcatgtg tcatcctatg
     3841 gagacagctc ttgttcagta ttaaaataac ttgattactg aaacttgatg gatagatcaa
     3901 ggcccttgcc attaggcacc ttgaagtcag tcaaaccttc atggctttac cttcccatag
     3961 ctgtcaaggc tcaacaaagg ccacgagtgt gatcggggtt caaagggaag gttgtccttc
     4021 atagggggtc tggagggcga tgatttttta acacaaaata caactgattt ttaaaagttt
     4081 ccctcaatgt ttactttttg tgacgtttat tcatgaaaac aatagaaata acatgttgca
     4141 ccggtgaatg taaaagctgt attatacggt ataaaaacac cgtgtcaacg tcgccttgca
     4201 tgttcgatcc agtaatgttc tgtgttcttt atttctttaa aatgcgtgtg acttggaaaa
     4261 gtaggcgtgt gagcgtgacc tagggtcgaa atgcgtgtga cacacgcgca atgtgtgtgt
     4321 cttgacaggt atgccttcct cgcatttcag aacaattatc acttcgtcct atatttcaag
     4381 ctttgtaaca agtaatgaac aattttttag tacacacagt cacctgccta taatatattg
     4441 tgaggccgtc caactgattt aaacacaatt agtaacacga aacatgtaca tgtatatttt
     4501 tgatcgcata gaaccagaag ttacatcaac gatttcgacg cacgtatttt atgtcagacc
     4561 taaaacacga tattaatctt tagccctacc agtcctgttc ttgatcaatc tatattggtg
     4621 attcgcttgg aatactgtta tttagaaaga tatgcaagaa atacgtcgct tatatcggtc
     4681 ttttgcttat gtaacgtcat tttcgattgg atagtagcta tctccacgta cgtcacgtac
     4741 cgttcacata ccgttgtcgt atgccgagcc gtgctaaaac tataaaaggc ctgtttttcg
     4801 gctcctcatt tgtcagtctt tcctccaccc tgaagacagt atccactgtg ttaacacatt
     4861 cgacccgcac gacgactttt ctcgtttcta tcggaacaag cattagtgaa actttcgatg
     4921 aaaaaaaagt attaaagaga aatattgttt tcctattcac tataaaactt gttacacttc
     4981 ggtttactcc tcacttcaaa atgaagagaa aacgagaaca gatgactttg tggaaagccg
     5041 cattcgtcaa tggacgggaa acgttcaagt catggattga caaagcacga atgctggaat
     5101 tgaactgtga cgtctcgtct gcaagctcga ctcattactc tgatttgaac ttgaaaacaa
     5161 agtgtgcaaa aatggaagac aagtttatgt gtacattttc tgtcggcatt cgacctacgt
     5221 caaagcagaa gcgaacgttg aatcagatgc tcaaagtgag caaccacgct tacaattggt
     5281 gtaattacct agttaaggag aaagacttca aacctaagca gttcgacttg caaagagtgg
     5341 ttactaaaac gaattcgcac gacgttgcag ccgagtacag acttccagga gacgactggt
     5401 ctttcgacaa caagatgtct tctatcaagt tgaccgcctg taagaacttt tgcaccatgt
     5461 acaagtctgc gcagaccaac cagaagaaaa caaaagtcga tctcagaaac aaagacactg
     5521 ctctgttacg cgaaggctca ttcgaagtgc aaaaaatgtt tgtgagattg cttaccgaaa
     5581 aagacatact agacgaacgt attcggcaat cgagaatagc tttgatgcca gaaagcttct
     5641 ccaaatccaa aaaagactgg aaagaaaggt ttctccgact ttcgaaaaaa gtatctaaga
     5701 taccgccttt gagccacgac atgaaggtat gcaaacgtcc gaacgggaaa ttcgtactgc
     5761 agattccgtg cgatccgaaa tacacgcgaa ggatacaagt gcacagttcg gattcgatat
     5821 gttccatcga tccgggaggc aggacgtttg ccacgtgtta cgatcctagc aatattaagg
     5881 catttcaaat aggacccgag acagacaaga aagaggtcat tcacaagtat cacgagaaga
     5941 tcgacgaagt tcatcgtctc ttggcgtacg ctcaaaagaa aaagcagacg caagccgtac
     6001 aagacagaat cggacaactg aagaagcacc tgaaattgaa aacgtacgtc cacgacgtgc
     6061 acttgaaact gtgctcatac ctggtcaaga attacaaact ggttgttctt ggcaagatat
     6121 cggtttcgtc catcgtgaga aaagacagac cgaaccatct tgccaagagc gctaacaggg
     6181 atttgctctg ttggcaacat ttcagattca gacagagact gttacacaga gttcgtggca
     6241 aggactgcga agcgatcgct caagacgaac gttacacttc caagacctgt ggtaattgcg
     6301 gtgtgaagaa caacaaactc ggtggaaagg aaacgtttat ttgtgaaagt tgcaattaca
     6361 aaactcatcg agacgtcaac ggagcgagaa acattctgtg caaatacttg ggactttttc
     6421 cattcgcagc ataacgaaag aaattgacaa tcgatttttt cgggttcgat tctatcccac
     6481 ttgactcgaa gagtcagagg gctcgaatac attttctgca caggttttgc caatgcaaga
     6541 tctggggcaa gaatgtcttc gggtcaaatg agttatatgc ataaaaatcg gctccacaaa
     6601 tattaattta tcctgacata tgcatactgt atgagagtca taaacagtaa cttcttattt
     6661 atatgtggaa tttatgaata ctttgtaaac tactgaatat tttatactgg aactgctgga
     6721 actttatatc tgaataaaag atgtgtgact gaacactgat tttgcctctt tgctagagat
     6781 ataggtacat agtcatcact ctttgtccga acccaactca acaactgttc ccagtcctag
     6841 gcaggagtgc cggcggaaca acatattctt ctcaagggtg gataattttt atgatgcagc
     6901 tgaagagctg taagtatgcg attacaagtt agaatggaat ttgtattgaa ttaatttgaa
     6961 caggctcatg ctttacagtg aatccaaaat tatcaggtta tatttgatgg cgaatcaaaa
     7021 tggttatttc ctttcatttg caattagatt ctattaaggt aagaaagata tcaattaaaa
     7081 gagataaaaa ttgcttgaat cagatattat acagtttcta ctcacatgtg ataaccagag
     7141 gaagcaccac ttctccttga agtctctcca ctttccgctt atcttgtctg agggaaaagt
     7201 gatttctacc tgaaatctga gccctgtaga tgtctttaca ctaaaacaga gatccagtct
     7261 aataccccag tcacacatat ggcgcggata gctacgtcta gccacagatg gaaacgtagt
     7321 aatccttaac gatccgtacc tgtgccgtac ggattgatac aaattactac attaaggtac
     7381 ggctcaggta cggatcgtta cggattacta cgtttctatc catggtcaaa cgtagctgtc
     7441 cccgccgtat gtgtgactgt ggtataacct actacatatg aattgtaact tctcagcact
     7501 taattatgca ctccttcata gaaggaagga tatattgttt tgcatatgtc ggtcggcctg
     7561 tctgtctatt gttccgtaga ccaattccat gaatatggat aggtaggttg gtcattacaa
     7621 acagatgacc cctattgatt ttgagattag taggtcaagg tcaaggtcac agtgacccag
     7681 aacagtaaaa ccgtttccag acaatgaatt gagaaagctt gggcctagtc tcacgaaact
     7741 taatagggag gttgatcatg accagcagat gacccctcag taggtcaaag gtcaaggtta
     7801 cagtgaccca gaacagtaga aattttttgg ccaaatagct agagaatgct ttggtcttag
     7861 atcacttttg atacaggggt cgcttatgac tggtaagtga cccataatta ttgatttgag
     7921 gtcagtacgt caaatgtcca ttgcacagtg agcaaataat ttctgttctg tgtgcagtca
     7981 ctgaatgcgt caagagggga atttcgtgtt ctacgagctc ttgtgataac atagagttat
     8041 atcttaaatt tgtaaacctg ttgtgtcata ggcagctttg tgtatctacc agtacataaa
     8101 aatgcagtag caaagaatta tctggcagtt ttaaatgttc atactgaatt ctacctccac
     8161 aacagtaaaa tgtataaact aatattagat tttcaattta cttactagga ccatgtgagg
     8221 gcctgtgagt atcggcctgc aaaatgtaca aatgctgatt gtcaacagtt gttcccagcg
     8281 aatcttttag aacaacatgt aaaaaatgaa tgtgaataca gaccagtagc atgccagttc
     8341 tgcaagaatc caattccttt aaaaatattg gaggtaagtg agtattcaag aatatattgt
     8401 ggtaaatctc agttttggca gtgaaatatt ttgctttttg taaatattta taatagtttt
     8461 aggtaccatg ttcttaaatc acacattaaa gggtacatta tgacaaagct ttgctgaaaa
     8521 tttgaacctt attgagcaaa attaatatta tttgagttat tcccaaaact attctcaaaa
     8581 tactccagtc tttgagaaag tttatcagca gaaactaata aatgctctta aagttatatt
     8641 ttagattttc tggtgccatt tcttattagt cccctaccag tggaacaatg gagggaatta
     8701 taggaatgcc tgccatctgt ctgagcttat gtttgcagca attttttccc ttgtataagt
     8761 ggtactgaat atcgcaccca ttcacattgc aaacagtctt tcacaatttt caaattgggt
     8821 ccaatggacc aattcataat aattatacgc ccgaagggac gtattatgtt atgacgctgg
     8881 tgtccgtccg tctgtccctt agcaatttcg tgtccgctct gtaactcttg aaccccttga
     8941 agggtttcaa ggaaacttta cacaaatgtt caccacactg agacgatgtg cagagcgcat
     9001 gttttggatg tctcgcttca aggtcaaggt cacacttagg aatcaaaggt catatcagtt
     9061 tgtttcgtgt ccgctctgta actcttgaac cacttgaagg aaagaaactt gacacaaatg
     9121 ttcaccacac caagacgaca tgcagagtgc atattccgga tgacttgctt caaggtcaag
     9181 gtcacactta ggggtcaaaa gtcatatcag tttgtttcgt gtccgctctg taactcttga
     9241 actgctggaa ggatttcaaa gaaacttggc agaaatgttc accacattgt aacgatgtgc
     9301 agagcgcatg ttccggatga ctcgcttcaa ggtcaaggtc acacttaagg gtcaaaggtc
     9361 atatatgact ttgctttgtg tgtattgctc tgcattgcag tgctcttgtt tttatttggc
     9421 agatctcttt ttatacgccc gtttgaaaaa cgggacgtat tatgggaacg cccctggcgg
     9481 gcgggcggcg tccacagact ttgtccggag catatcttct acgtgcatgg agggattttg
     9541 atgaaacttg gcacagttgt tcaccatcat gagacggagt gtctagcgca agaaccaggt
     9601 ccctaggtct aaggtcaagg tcacacttag aggttaaagg tcaaattcaa gaatgacttt
     9661 gtccggagca tatcttctac atgcattgag ggattttgat gaaacttggc acagttgttc
     9721 accatcatgt gacggagtgt catgcgcaag aaccaggtcc ctaggtctaa ggtcaaggtc
     9781 acatttagag gtcaaaggat acaagaatga aaactttgtc cggagcattt cttctttatg
     9841 catggaggga ttttgatata acttgtcaca aatgttcacc accatgaggc ggagtgtcgt
     9901 gcgcaagaac caggtcccta ggtctaaggt caaggtcaca cttagaggtc aaaggataca
     9961 agaatgaaaa ctttgtccgg agcattcttt cttcatgcgt agagggattt tgatataact
    10021 tgtcacaaat gttcaccact atgaggcgga gtgtcatgcg caagaaccag gtccctaggt
    10081 gtaaggtcaa ggtcacactt agaggtcaaa ggatacaaga atgaaaacct tgtccggagc
    10141 atttcttctt catgcataga gggattttga tataacttgg cacaaatgtt caccaccaca
    10201 agacgaagtg tcatgcacaa gaaccaggtc cctaggtcta aggtcaaggt cacacttagt
    10261 ggccaaaggt cagatacaag aatgactttg tccgaagcat ttcttcttca tgcatggagg
    10321 gattttgatg taacttggca caattataca ccatcgtgag aggaagtgtc atgcacagtt
    10381 cctttcttta gaattacttc ccttcattgt tactataaat agcttatatt gtaacttctt
    10441 cattactagt cgtagggaaa aatcgagacc acttttctgt agtacaatat gcatgctaca
    10501 tccaattttg aggtgtattt tgaccaatct ctacctggta aagatttttg tgtggactta
    10561 aaaaaaaatt ttggattttt tttttttttt tttttgtgcc cccccatgag tggtgggggc
    10621 atatagattt ggtcttgtcc gtccgtccgt ccgtccgaag ttcgtgacac gcctagctca
    10681 aaaagtattt gatataaatt catgaaacct tgcataagtc tttatcatga tatgaacttg
    10741 cgcacctcct atttttcgtc tggctccgcc ccctattttt agagttatgg cccctgaaat
    10801 agtcaaaaat gcacattatc accttgtgac gcacctagct caaaaactat ttgatataga
    10861 ttcatgaaac cttgcatgtg tattaatcat gatatgaact tgcgcacctc ctatttttca
    10921 ttttggtccg ccccctattt tcagagttat ggcccctgaa atagtcaaaa atgcacattt
    10981 tcaccttgtg acacgcctag ctcaaaaagt atttcatata aattgatgaa accttgcatg
    11041 agtctttatc atgatatgaa cttgcgcacc tctgattttt catctggctc cgcccactat
    11101 ttttagagtt atggcccctg aaatagtcaa aaatgcatat ttttaccttg tgacacgcct
    11161 agctcaaaaa gtatttgata tagattcatg aaaccttgca tgtatattaa tcatgatatg
    11221 aacttgcgca cctcctattt ttcatttggg tccgccccct attttttgag ttatggcccc
    11281 tgaaattgtc aaaaatgcac attttcacct tgtgacacgc ctagctcaaa aagtatttca
    11341 tataaattga tgaaaccttg catgattctt tatcatgata tgcgcacctc ctatttttca
    11401 tttggctccg ccccctattt tttgagttat ggcccctgaa atagtcaaaa atgcacattt
    11461 tcaccttgtg acgcgcctag ctcaaaaagt atttgatata gattcatgaa accttgcatg
    11521 tgtattaatc atgatatgaa cttgtgcacc tcctattttt ctttgggtct gc
//
LOCUS       NW_025542472.102       22609 bp    DNA     linear   UNK 01-JAN-1980
DEFINITION  Mercenaria mercenaria isolate YKG-2019 unplaced genomic scaffold,
            ASM1480567v1.1 original_1912, whole genome shotgun sequence.
ACCESSION   NW_025542472
VERSION     NW_025542472.1.102
KEYWORDS    .
SOURCE      .
  ORGANISM  .
FEATURES             Location/Qualifiers
     solar           3602..4069
                     /created_by="gfaure"
                     /label="solar?"
     solar           3686..3772
                     /created_by="gfaure"
     fz              complement(5000..6532)
                     /original_coord="NW_025542472.1:9458_10990:-1"
                     /fz="-1 99.16142557651992_1 473"
     CDS             join(complement(14930..14996),complement(14437..14783))
                     /gene="LOC123544063"
                     /note="Derived by automated computational analysis using
                     gene prediction method: Gnomon."
                     /codon_start=1
                     /product="baculoviral IAP repeat-containing protein
                     7-like"
                     /protein_id="XP_045186054.1"
                     /db_xref="GeneID:123544063"
                     /translation="MSRTAAPLAVLIQQQRQLDTNSEMSRVTLQSEHNVDVIDVVEDA
                     DEAVNVDTLRNLLETFVSDTLSLAAEIAVQNVQEALQEFKKCRICLDEEKNVVLVPCG
                     HIMCVNCIVRSFLNNRHCPFCRSDIRFISKLRFTD"
     gene            complement(14437..14996)
                     /gene="LOC123544063"
                     /note="baculoviral IAP repeat-containing protein 7-like;
                     Derived by automated computational analysis using gene
                     prediction method: Gnomon."
                     /db_xref="GeneID:123544063"
     mRNA            join(complement(14930..14996),complement(14437..14783))
                     /gene="LOC123544063"
                     /product="baculoviral IAP repeat-containing protein
                     7-like"
                     /note="Derived by automated computational analysis using
                     gene prediction method: Gnomon. Supporting evidence
                     includes similarity to: 2 Proteins"
                     /transcript_id="XM_045330119.1"
                     /db_xref="GeneID:123544063"
     CDS             16060..17496
                     /gene="LOC123544064"
                     /note="Derived by automated computational analysis using
                     gene prediction method: Gnomon."
                     /codon_start=1
                     /product="uncharacterized protein LOC123544064"
                     /protein_id="XP_045186055.1"
                     /db_xref="GeneID:123544064"
                     /translation="MKRKREQMTLWKAAFVNGRETFKSWIDKARMLELNCDISSASST
                     HYSDLDLKSKCAKIEDKFMCTFSVGIRPTSKQNRTLNQMLKVSNYAYNWCNHLVKEKD
                     FKPKQFDLQRVVTKTNSHDVPAEYRLPGDDWFFDNKMSSIKLTACKNFCTMYKSARTN
                     QKKTKVDLRNKDTALLREGSFEVQRQYVRLLTEKDIPDERIRQSRIALMADNFSKSKK
                     DWKERFLRLSKNVSKIPPLNHDMKVCKRPNGKFILQIPCDPICTRQIQVHTSDSICSI
                     DPGGRTFATCYDPSNIKTFQIGPEADKKEIIHKFHNKIDNVHRLLSYAQKKKQTQAVQ
                     DRIGQLKKLHLKLKTYVDDVHLKLCSYLVKNYKLVVLGRISVSSIVRKDRPNHLAKKG
                     NRDLLCWQHFRFRQRLLHRVRGTDCEAIAQDERYTSKTCGNCGVQNNKLGGNETFHCK
                     SCNYKTHRDVNGARNILCKYLGHFPFAT"
     fz              16060..17493
                     /original_coord="NW_025542472.1:20518_21951:1"
                     /fz="1 100.20964360587001_1 478"
     gene            16060..17496
                     /gene="LOC123544064"
                     /note="uncharacterized LOC123544064; Derived by automated
                     computational analysis using gene prediction method:
                     Gnomon."
                     /db_xref="GeneID:123544064"
     mRNA            16060..17496
                     /gene="LOC123544064"
                     /product="uncharacterized LOC123544064"
                     /note="Derived by automated computational analysis using
                     gene prediction method: Gnomon. Supporting evidence
                     includes similarity to: 1 Protein"
                     /transcript_id="XM_045330120.1"
                     /db_xref="GeneID:123544064"
     wrna            17519..17609
                     /original_coord="NW_025542472.1:21977_22067:1"
ORIGIN      
        1 attacctgga aaatagatcg caaaaagtat ttgtagggca atcgttttca aataataggt
       61 tattaactgc aggcgtacct caaggatcgg tcttgggccc tcttttattt cttgtatacg
      121 taaatgatat tgctgattct gttataagta ccgctagact attcgctgat gatagctcac
      181 ttgctatatc ttcaccagac tccgtttata tagaaactgt tttaaattca gatctagaaa
      241 aaatttccag ttgggcaagt caatggcttg taaaattcaa tccttctaaa actgaagtca
      301 tgtttttctc ctttagagat atagctcaac cttcgttaac ctttgataat acccctctaa
      361 acttcgttga cgatcacaaa catctaggtc ttacaataag tcatgatggc tcttggcaca
      421 cccatataaa caatatcact tcctcagctt caaaagtact cggctcgatg agaatgttaa
      481 aattcaaagt taaaaggtct actcttaaca acatttattt atcgtatcta agacctctac
      541 tcgagtatgc ttcagttgta tgggatagct gtactcaata tgaaaaggac actatagaaa
      601 aatttcaata tgaagcagct cgcattgtta ctggtttgac tcgttccgtt tccattcaaa
      661 atttattaac tgaagttggc tgggtttctc ttgcagaccg tagaattatg cagaaattaa
      721 tattagctta taaaggaaat aacggactgc ttccagatta ccttatagac atttttcctc
      781 caacagttca caattctaac aactatgaac ttagaaacaa cactaatttt gtaacattgc
      841 ctagacgtct cgaaatttac tcaaaatcag ttatacccga ttcagtaaaa ctatggaata
      901 accttgacct cccgacacgc aatgctaaca cacttacatc ttttaagagc aaattgaaga
      961 gtaaatttaa atctccaatt gttccgtctt tttatctaat aggagaacga ttctataatg
     1021 tagttcaaac tcgtattaga aaccgatgca gcaacttaaa caatgattta ttttataacc
     1081 atttacgaga ctatcccgat tgctcttgtg gacatggtat tgaagatgcg gaacatttct
     1141 tttttaaatg tagccattat gccgatgctc gtcgattgtt atttatcaat actcgaagat
     1201 ttcatcctct tagtactcac aaattacttc atggaattga ttcacttact attgaggaga
     1261 acaaatcttt gtttttagaa gtacaaagtt atataaaaaa tacacgtcgt ttcactagca
     1321 ctgcctcctg atcttttgac tatatatctg tttagaaggc tctgggctgg gctggatgtg
     1381 ggtattctgc agcggatgcg atgaggtgca ctgattgatt ttacgcttgt ctgtgttagt
     1441 tttattgttg ttgttttttt ttctttcgat tgttttttcc ctgcttttct tctattaaat
     1501 ttactgtctt aactcttctt ctatataagt aagtttataa cttaaaatta tattttgtta
     1561 agcatatata ttttttccat tccagaccaa acaaaaaatc cgccatttag tttaatctaa
     1621 cattaatttg acagccaggg acggaccgat ttctaatgtt ggtaaaactt gtggtccaac
     1681 ccttttgtat tatcgcacat tcgcaaagtt actgaatact tcctaatgta cagtagtaat
     1741 atatatgtct tgtataatga tagtttgcta ttgtatatat atatttacat atgtatctgt
     1801 ataatagtgt cttgatgtac attaccataa tgtcttgtgt gatgattaca ataaaatatg
     1861 attaaactaa ttatacacgt gttgaggcgt gtaattccat gaagagcggc gtttggtccc
     1921 cagataaaat aaaataatta atttgcccca gacgaaccgc ctcggtagcc cagtggtaga
     1981 gcgtccgctt cgagtgcggg aggtcgtggg ttcgatccct ggtcgcgtca taccaaagac
     2041 gtaaaaaaat gttattagta gctacctcgc ttggcgctca gcattaagag gatagtgcta
     2101 ggactggtca gcccggtgtc agtataatgt gacttggtgg ggtatcatgc cacgtatcta
     2161 cggcgtgata ttccagtgag gcagcactat aaagttgggc attgtgctcg caggttgatc
     2221 actatagctc accttgagca ttgctcaggt gagctaaaaa tacttttgaa aataaaatga
     2281 aggaaatatt ggatgaaaat gtacatttcc aagtgttttc tgtgttattc agttgatcgt
     2341 tgttgtgtat ttatctttgg tacatgagtg tctgcgctat tgtggtgtac gttgtagtgc
     2401 gaagaacatg gcattccttt gtatattcgt ccttgttcaa attacccctt cggggtcctc
     2461 ttccgccccc tcccccaccc cattttgccc tttaccattt ccttcccatc catctatatt
     2521 tagcataatt taacatgtac ttgttggatg tttgaagcaa cccgtctgaa atattttttc
     2581 cattacagct tctttctgtt gtgggcctac tatgcaaaag cgtggctctg gggctgtgtt
     2641 ttttggtgct ctgtgcttcc gaaaaatcta cccttcccta ttatcttttg ttgaaatttg
     2701 tgaaaaaata accactttca ttgctggtta ctttctgtac actatacggg gaatgtacca
     2761 agattaaaat aatctgttca ccgccaatgt aatcaatatg taattgacct ttcaataaaa
     2821 cagaacaata tacactcaca aaatttccta atcggtcagt ttatattgta gtactatttt
     2881 gtttattatg catgtattta cgagaaattt cacaaactga catttgaata ggtactaaag
     2941 ctaattattg gtgtattttt ggccgactaa cggccactga aaccgcaata ggcgttttga
     3001 ccaatacagc atattttgca tgtgcagggc atgtgcacca gtatgcacgt gttagtgaac
     3061 atttttggca ttactgacga aggtccttct agaaaaacac accaaaatgg gatttgaaaa
     3121 aaagtcgaat tgcaaaggat gtttgtggta gaaggtgggg tgttttagag tgatttttgt
     3181 ccgggaaaag aagaaaaaat gactgaaaaa agaccacccc cccctttaaa tcgggggtgt
     3241 tttatggagg taaaggttcg ttttgctgca tatttgttgc tgcagacatg cagttggtaa
     3301 ctatcatgaa gctgtgctat gtgtctgtcg actactgttg ttgtttgaac tatgatgcag
     3361 cagagtcaga gacagagtcc tgccacaaga aatgacaatg aagcatgtgt caaaagctgg
     3421 attagtgaac ataaattttg ttgctacaat gaaacttttt tgcaaggcgg tgccccactg
     3481 tgttgaaagg ggaaaaaatg gcatgccgca gggcgatgtt ttgagagcga atttataatt
     3541 atataacatt ttgcactatg taaatgtgtg aaaggatggc atcttaccat agataaacaa
     3601 gatggaaaat agctcggcgg tattcaacac aatgtcgaat tcctttagta ctgtactgag
     3661 cgaggcgtgt ccgacacatc acaaggtgtc gattaacgaa gcaaatatca gtagactaca
     3721 tcttggaatt tcggtagaaa cttggatgga attattcaca gcctacatca agaacaggac
     3781 aagtttgacc ctagactttt caaacatacc cgacagtgaa tatttgattg atgtagagtg
     3841 cgcgttacgt gattttctga ctgcaaagaa gtgtctgtac gttaagtacg aggacatagc
     3901 aaaaataagg acagacttgg atatgaggtt atctacctgg atgtacatgt taaggaaata
     3961 catgagtaat tatcattctg ggattgactt ggagtggtgt gagcacagtc tggacccaaa
     4021 ttcggattgt acttgtaaca tcaggacgga acccaaaatg atggattgag cagaaaaggt
     4081 ctacgtgaac attttaacat tattattaga ccaccacgtt gtaagaaatt ggagatagaa
     4141 taaatgtttt tactaaatga cttaactatg aaacatgtaa cacagttcag taaataaagt
     4201 ctcatactgt tcattcaaca ttgttttgtt ttttatttca atgaacagtt agatctgagc
     4261 aataaccagg aatttctggt tataagttct catatacagt ggcagcggtg ccagtttcga
     4321 tgtacaactg tgtactgtat aaacagtgaa tcttccttta cctcaatgac tcattatgtt
     4381 ttgaacattt aattcagata gagaaatgtt gtatctgtat ttgtaacaca caatgcaaag
     4441 ccagaactgc ttcttatatg atttacaagc aaatcctaga gttacaaaga tattacacac
     4501 tgtgcacatt tttgcctcaa aacagcccag ttcaatgaat gtacagcttc aaagccctat
     4561 caagtgcatg ctatatcttt gatttgaaat gtacaaggca taaacaacgt acttgtaaca
     4621 ctttacagtc gataaaacag actattttct gaaaacatgc attttttttg ctgccaaaca
     4681 cggttgtatt ctgatctaaa gcgttgtgca catttgtgat acaaaacagc ttatttcaat
     4741 aactgcacag gttcaaacat tttgtaaaat acaaaagtct tcgttgataa aatgtataca
     4801 agacctttag caccataaaa aaacagtaaa acagagaagt ctgcgaaata actatgacgg
     4861 tcaaaatcat tttaccgcgt gcatatgacc ctttttattc gccaatgctt cccctataag
     4921 gttcagctgg aattcggcga gtcaaccgat ttaacttttc caatgttcaa agtcacggac
     4981 ggtacgtttt aattgagccg ataccgagag acttcctaag aatgttcttt gcaccattaa
     5041 cgtctctgtt tgtaatgtaa tcgcaggcag gatttgtgca cttgaacgtt tcgctacctc
     5101 ctaatttgtt gtttatcgtt ccacattcac tgcatgtttt agaggtgtag ctttcttcct
     5161 gaatgattat gttagtcttc gtgcctttgg cacgatgcaa aagtctctca cgaaacttgt
     5221 aatgattcca cactgtcaga tgccgtacag acttcttgtt gatacgcctt cgttttccat
     5281 cacattgcct acgaatgata ctaggtatgc cgatctctcc aatggctacg tacgagtatt
     5341 gcatcaggtt gtatgtacag cgaagatgca cccatctgat agcattacct agttgataat
     5401 acaccttttg taattgtctt tgccgatctt cttttgcttg gggctgcttt cgccgtatgg
     5461 ctgcttgcat ttttgaatta acatagtcta tctttgcgtg cagactgtca atcttgtcta
     5521 tggtgctccc gacccggcgc tgacttttct ttttcctgtg ccattttttc ccctttttct
     5581 ttgtccgttt acgaactggc ttagatggcg ctttacatcg agatgcaatt tgaaatgccc
     5641 gtggctttga tggatcgtat attgtcaaga acgttcttcc gccaggatcg attccacaca
     5701 tagaatcgaa tggttcgtcg taccgtttgc tcctcgtgta atttggatcg cacggtatat
     5761 gtaagacgaa ctttcctttc gctgtcttga cgatcttaac ggcatgttct aaaggtggca
     5821 gtttgctcac tggtttagac aagcgcagaa atcgatttct tacatccttc cttcgcgtag
     5881 taaaattgtc cggcatggct gctatacagt ggtgtaatgt atcattatcg tcagtgtccg
     5941 tctccttcaa tgtacgaata aattgttttt gaatttcgaa cgctccttga ctcggattca
     6001 tatcgtcttt gtctttcaaa gtcacagtct tgatgtactt tttcttcttc ttttgattcg
     6061 ttaacgccga cttgtacatg gtacagaagt tcttacaagc tgctgtttta atcgttgtca
     6121 tcttgttatc gaaataccag tcgtcatttg cgtccattct gaattccatt ggaatgtcac
     6181 tagaattggt cttgcaaacg tgagtctgca agtcgtactg tttaggcttc aagttctttt
     6241 cacgaacgag atagttgctc cagttgtaag cgtgattgct cactctaagc atctcattca
     6301 gcactctttt ctgatttcga gttggacgta ttccgacact gaaagtcgtc agaaatggtt
     6361 tttcgtcttc cagtttcgct cgcttccttg ttcgttcgaa atcagatgca aacaccttgt
     6421 tgtgtgattc tccatccttc gcaaattgaa accaacactc taggttttgg tgcttgaaca
     6481 cgtgtgccgc tttccaaagc gttaaaggag agaggcttct cttgcggttc atagtcgttt
     6541 gatttgaact aaggcaacat gcatctttta tgagagtaag aagccaattt tcacaaatat
     6601 tattttttta gtctcggttg caacaatctc tctcgcctgc cactgacaat gcgactgtac
     6661 atgattatat gcaatgtggg atatgaaaac ataatgtttc gctagtcttc ttctctctgt
     6721 ttcttctatc atttggcaaa tttctgtaat gcagccatgg tccagtataa acctcggtga
     6781 atctcaatgt aactacattt agtaagcaac tacattgaat tctcagatgg tgatacttgg
     6841 aaacatgacg gtggcaagcc cgttaaatgc agagccatag aaatttggta ctgtacattt
     6901 ttctaaaggt gatattgcga tgctgaacga atacgtcggc tcgtacctca ggccgatgtc
     6961 cgattagctt aatgttgaaa aacgaaatgt cagttcatac tagagaatcg gacacgatat
     7021 tttcacatgc cgaagacccc tgatgcctag tttagaccat ctattttgct ttgaaattgg
     7081 cacaaactta aaaacaaaga aatcactgct tttttaggtg attagcaaac tggcttgttt
     7141 ttcttaccac gacagaaatt gatataacac atacaaggct cattattcat gcaacgtttt
     7201 ctccagtatg agttgacata tgcctattat atttctcaag gcgtgaacgt atctataatg
     7261 aaaaagttta atcataagga ttcgtgacag cgttctttgt acacttgtac agaaacatga
     7321 tgacataccg agtctggatt aggacattgt ttcaaaatct ctctaaccta agtgggattg
     7381 ctatgtttgc attactatat gacaaagtaa gacacggcac tgttctgaac attttatttc
     7441 caatgtatca tcatctttca tcacaacaaa gcaaaagtat caatcggtta gtctcacttt
     7501 aacgctcgat cttattttgg cattacaaaa gcagcacttg ccctttgctt ttatctgatc
     7561 gacgcagtct tcgcaaaatg tgtgaccgca aggcactaat gtatgatctt tttgtgcaga
     7621 caagcatatg atgcatagca tcagttcgtc ccttgcctct tgctttgctt tagacagtgc
     7681 tctctgatga gccaacagta gctcatgttc cctcttttcc caagccgttt cggtcaacgt
     7741 tgatgaaggc ctcgtataag gttttagctt gtgtatcgga ctttttgatt tcgtactcat
     7801 ggtcggactg atgatgtctg gcaactcgtc attgtcctca tcgcttatga cgatggtgtc
     7861 tgttagtgtg atctgtttct tcgctttgtc catattgtct gaaacagaaa acataaacga
     7921 acgtcagttg ttttacaaaa gttgttacat ggtcaattca acaagtcagt attagctagt
     7981 aaaagtatcg agttcaattt caaattcaaa ctgtcaaatc tcaaagtgtc aaatctcaaa
     8041 gtgtcaaatc tcaaagtgtc aactcaccaa tttcatccct cagcaaccct tgattctcca
     8101 aaaggaatct cgcagcagct attacgtccg acatatctgt ttcgttcgtc gcctctctga
     8161 tttcgttttc ccacaagttc agtttcgata gtgccgacat gctactcttg aataaggaag
     8221 ggtatcgtcc gcgatccatg ttgacacaag ttacgacgtt atctatgttt tcgattaagt
     8281 tttgagctct tctcactatg cctcttcgct tgtataagac aaacgtttcc attgcttgtc
     8341 gacggctctc tgtcatgagt gagctcagta aatctgcgac tgcactgttc atcgttctga
     8401 tacagaatga cactaagaat gcatatgcac acactccctc tagcgaaaat tgtttcgacc
     8461 aatcagaacg gtttgcttaa accacgccta ctttgtatta accaatcaga aagcagattg
     8521 attgaaaaag ttatttttcg gtacagtaca aaagaaatcg taatattaga tatcgccgca
     8581 tagatgcacc caacttcaac atgagaagac gtgacaataa atcgagaaaa atgtgtgagt
     8641 actgtaaagt ggatatgaat gtgtcaaatt gggtgaagca catcaagaca aagaaacatt
     8701 tgtctgctat agaaccaaaa agtaaaaaac tcaagaggaa aatacgagaa ggtaaaggtg
     8761 tacacttcat gttgactata aaccaaggta tgaagaagta caagttcttg aagaagatgg
     8821 actcgagaaa tatacacaac aactggatac ggagttatgt catctgtaac gagtttggaa
     8881 aaagtgcaga tgagaataag ggtcactctc atgcatacat acaaactaaa aagaagatga
     8941 acttcaaaac ttttaaagaa aagtggatga agcaaatgag gttcagttgt ggcataattg
     9001 aacgtgtgaa gaaaatcaaa gatgtgatca agtatgtctc caaggaagat gagaaaacca
     9061 tctacgccaa tgtggataca gactatctct cattgaaagt cagagcttat atgtatgcta
     9121 aactgagagg tactcaaaat ctggatgaga gtgactatcc atatcgcagt ttaacattag
     9181 ctcaacgacg tgtattccgt gaacacttcg aaaacttcag tcaagaaaac atagttgacg
     9241 aaatggtatt ggatcttgaa aacgtaactt taagaccatg gcagaaagca gcattgaaac
     9301 tcatagcaat gcaaactgat agacaagtac tttggttatg ggaagaaaca ggaaatgtag
     9361 gtaaaacctt attaggagaa tacctatggg cataccacgg tgcaatccaa cttggcaacg
     9421 gtaggacgat ggacctatca tacgcataca atgaagaacc aatggtcata atggactatc
     9481 atagatcaga agtggaacat atcaactatc atttccttga gttactaaag ggcggaagac
     9541 tgttcagtac aaaatacggg aataaagtaa aagaatttga tccacctaaa gtagtatgct
     9601 ttgctagctt caagccaaac ctactcaaat tgccagaaga catgtggatc atatacaaaa
     9661 ttgaacatga cagattaaac atagatatgg aaaataactc tgtagtattc gacacaatgg
     9721 cgaattcctt tgctttatct aaaccaaatg caagagaaca actggcacac tttgccaaaa
     9781 ctggtgaaga acctggcttt ataaaagatg caacaaagag acgaaggaaa tatccaaatt
     9841 gtgcaggacc agactgcaaa tgcaaatggt gctttgatga tacatatgac atatatgatt
     9901 ctgatgatgg aatacatgaa cacggaaaca gacaagaaaa agaagcagag ctcattcaaa
     9961 gaggtatttt gaaagctaag aaaaaaacag gtagaaaagc acaagaagcg cgaacaggaa
    10021 aagatggcgc ttacattatt aataaccgaa aatggaatga tatatgtatg acaagatgtt
    10081 acgagataga agacatgttt tggttgaatt actgaattac tgttaacttt ttttagcact
    10141 gagtaataaa catgaaaaat aatgaatgtt tccagtaaca ctatccctaa aacaataaaa
    10201 gtaaactcaa aaaagtcgtt atatgttctt agacataatt acacagtcag agcgatacag
    10261 aatgacacta agtctgcatc tgcgcccact ctttctagct caaaatgttt tgaccaatca
    10321 gaatgtggca tttaaaccac gcctactttg tattgaccaa tcagaaagca gatagattga
    10381 aaaagttatt tttcggtaca gtaccgggga aatcgacact ttggcttcag tctactgact
    10441 gcaattgtac tgtcaagatg caaaacaatt cttctcaaca atttagcaag atgaaagtta
    10501 acataatcag cattgaaaca ctgagacaga ggtctcgaac tctggatatg ctactaagaa
    10561 acgaagatga cgaaaataag aattacaacg agacagagca tacattgttg ctcagcagat
    10621 gtcatcaaag ttatttggaa gaacaactgt atggatttct ttcagacgac gacatcgaat
    10681 atctacatgt gctgttcatt acggacttgt cgaatcctga agtgacatat gagatagctt
    10741 tgtcgaaata tgatacgaaa atgttactta ttctactgga ctactatgac atacaactgt
    10801 ggagagatga actcaaaacc tttgtcgcga ggaatgaacg ggtatattgg attctggcta
    10861 atgcaacgtt tctactgtcg tttgtcgata atgggataac ggacaggttc atgagagaag
    10921 tcgatcataa gaaacattac aggcctatgc caccgtttgt gttttatcaa acgcctagaa
    10981 gaaacgcaac gtgtttcggg gacatttata aagctattgg cacgcgtggc taaactgatg
    11041 ttgatacata ttagtgaatt gaataaaact gaatttgaac atgtgcttgt tatgttatgc
    11101 tatgatatgt tatgtcaacc aacaagatcg attgtcacag taatttgtcc aatgctgtgc
    11161 agtaaacaac atgccattca actttcaaaa atacccaaag ccctaaccct tacctaaaat
    11221 gtacaagact gtaagtcaat gccagtgatt ttgacaaggt ctgataagta gtgcccatta
    11281 gtacgtgtta tgagaaaaac aaaacgccag ttgatattcg tcctcaagta aaaccgacgg
    11341 tacatcatta atgcgattat agtttaatca cattcaaact taaaacaaac ccaactcatc
    11401 cagttttaac aactttcaaa aaaatccacc tccataaacc taacctagcc caactccgag
    11461 gaccaaacac atcaacagcc gatttcactt tggtgaatat atgtttagga cttagtcatt
    11521 gccggtaata cttccaacgg atgacagttt atgcccctta atattatgtt atgccagtcg
    11581 atactcgtcc tcaagtaata ccaatggtac aaacttaaaa caaaaccaac tttaacaatt
    11641 gcccagtttt aacaatttga cctccataaa cctaacctag cccaacaccg aggaccagaa
    11701 gcgacaagag ccgattttga aatggaaaaa aaaaaatgtt acggtaaata cagtcgggaa
    11761 gtgaatgcaa attcatgcaa aggatagccg ggctaagtaa cgaaagagat aaatagagac
    11821 ataccggcgc aaccaagaac aaaaaataat atttgagcaa attgtctcgt ggcatgtata
    11881 aatgttgtgc gttgcccgaa tctaaatcaa aacatttcaa tcatgtctac tcatatcata
    11941 tacgaacctt cggacgtatt ttccaaagac tccaagaaaa gaaattcgtt ctatacgaag
    12001 aatcatcttt gtacggaaga agaaatcagt aatgttctag acatttttca tagaactaac
    12061 gatcatctag tagtgcatgt atcagtcaaa agtattcaag atgaaatatc ttggttggga
    12121 atacaacgca tattatcgaa agtgaccatc gacgatcagt atggattttt tacatacgga
    12181 gtgaaatagc gaaaaaagtt actctagtat ttgattcgga aattcctatt ttagaaaacg
    12241 taccgcatat cgacgaattc gtttacgatc aaaagcaagg gatattctta tgtcgaacga
    12301 tgaaagaaaa gctcgaatgg ttggttgcat tagaatgcga tatcgttaaa ataaaatagt
    12361 gtgccaataa atggacagtt tgacatacat aatacagact attttgactg gaagttcatc
    12421 cttcagtcaa aatgaaaagt aaaagcaatt tggctggaaa taataaagca gtagtaactg
    12481 aagtaatttt accaaagtat gaggatgctc catgggtcga tgctaaaatc gacttcgaca
    12541 atgctaagaa tataaaagag tgtttgctat gtggaacgat atcaatagaa gcaaatttca
    12601 agacagcacc cagatgcgga catttgtgtt gcgtgcggtg ttattttaaa attctaagag
    12661 gatggtcgtg tttctgttgg acgacgcatc cctacaacat gtactatgac atgaaaattc
    12721 taggtcctct ggaagaatag tgagtcggaa ctgtttaaat gaattgactt tgactgaaca
    12781 ttgaactttt gactttgaac aataaaacca tttctgtaaa gacctgttat cttgttcttt
    12841 cattctgata ttgtttctcc aatgttattc acttagccgt atcgtaatgt ctcagatacc
    12901 gttaccgttc aatactaatt ataacattgt tcatgcatgt tgtgtaacat acgtcaacat
    12961 ctgcactgat tgccttttgt taagaaaagt acgaccaaat aattgacaac caagcaacga
    13021 gttgccaaca cgtaaatcaa agtcataatg ttacaacttt cataccctaa cattcacgca
    13081 gagtcagaaa cgtaatacca gacccgtggt tcagctacat gcaaaacctt tgtcacagct
    13141 ccgtgcagaa cccatggttc aacccaacta tctaacctaa ccagaaacac cactgttata
    13201 gaatcgaact aatcgggaac tgtatcaaat ctgatacgtt gtattatttt gatcataaag
    13261 ggaaaagcat taacgttaat ttcaaaagag gagcttctca tgacatgaaa cggttacaat
    13321 cagatggccg aaaaataatc ttttatgttt tcaaccatca aattgtccta tataacaagc
    13381 acgtcgttta caagtcgagc aaaatcgagt tttactatgg ctggtcagta ccttgctttt
    13441 ggaaagagtt tcatgcttcc atatcatgaa acggagaaga ttgtttcaat aaagtcgtat
    13501 cgttgggatg aagaagcaga tgcatcaaat caagtgattt cagaaaactc gaatggacgt
    13561 gttcgcaacg tagatcaaat gatgatggag tttgcgaaaa gaaagaaatg acactacttc
    13621 ttctattccg acaaaccaga gtattctaga gaaacgatca aagaaatgat atgcaaagaa
    13681 tacaacggct gtgagataac agacatgagg agattcgcga gactcaagga aaatgctcag
    13741 ttcatcatta tagacaattt taatcggtct ttaggactga gctaccaaga cattaaatat
    13801 ctggtagatc aaggcagata caaaaacaaa aaactacata ttaagatcag acgcgatgcg
    13861 cagttcattt tcttctcact aaagcatctt ttcgaaggaa ttaaacctgt tcgtggaaga
    13921 aagacagacc aatcatctat accttggtca cacgctcaca agatgttctc acgatttcat
    13981 attgttaaat tacacgagga cgataatgaa tcagaaatta tcgacggagc ttctgggatt
    14041 cttgaaggag aagtcgatat aaggagtgaa aattgtgaac ttcgagcaga ggatttcaag
    14101 gattttgagt ctcatcacag agttctcgtc gagaagtata tcgacaaaat caaacaaact
    14161 aaaggttatg atctgagaca acgcctgccg aagttctaca agagaagtct catcaacttg
    14221 tacatatatt acaacgacaa gcatcgacga aatgactact aaacatttga cttttttaaa
    14281 aagggttgta tttttctcaa tggatcaaat aataaaacaa tgtagttgcg gattattacc
    14341 tatttcacga atgatacatc tgtacaaata tcataattca aaataaatgg ttatcacatt
    14401 tccaaagtca tatcattgtt ttccagttct caatatctag tcagtgaatc tcaatttcga
    14461 tataaaccga atatcactcc tgcagaatgg gcagtgtctg ttatttagaa atgacctaac
    14521 gatgcagtta acgcacataa tatgtccaca gggcactaga actacatttt tctcctcatc
    14581 caagcaaatt ctacattttt tgaactcttg tagtgcttct tgtacattct gcacagctat
    14641 ttcagcagcc aaagatagag tatccgaaac aaatgtttct aataaatttc tgagagtgtc
    14701 gacattaact gcttcgtccg catcttctac tacgtctata acatctacgt tatgctctga
    14761 ctgcaaagtc actcttgaca tctctgaaaa taaaaatgag gggaatgtca gttgtgatat
    14821 aaattgatca tactggaata ttatacgata caactccaat ttcaattgtg tagcgtcttg
    14881 taatacagat agttctaaaa gtcaactatg tacaccacca taaacgtacc tgagttagta
    14941 tccagttgtc gttgttgctg tatcagaaca gccaaaggtg ctgcggttct gctcatgatt
    15001 tgtatttttg tgtttctttt tctgatgcga tcaggtcgaa ggcgaaagtc agaatgatgt
    15061 agaaaaataa tttagtactc aagacacaag aagaaataca tcaaccaatc aaaacgttcg
    15121 atacaaaaag ttaaccacgc ctactttttt gtaacgacgt ttctggttga aggtatgctt
    15181 ttgagacctc ggtttaaagg taaatgaaac atttctgatc atatcaattt tagctttctg
    15241 actgatcaga cgtataattt catctcttag aactactcaa tcgacttaga ataaaattac
    15301 atcgactcgc ttgtaaggta agcatctatt ttgcattact ttgaaaatgt aactgatgga
    15361 attacaaaat caattttgta atgatttgaa ttggcgctgt atctaatcat tattgtgaga
    15421 cgagaactta tactcgtgtt tcttttctac atcagatggc ttttcattgc gaacgatgtg
    15481 gtgacatgcc aacgttgaca tgtgaagatt gcttcaaggc actacagcat agaggacagg
    15541 aacacgcgtg cagtaaggaa atagaaagac cgttttattg tctgagatgc acgttcatac
    15601 aagagtccaa gaaagcaaca tgtttgattt gtggcgaaaa ggcattttac gaatgtaaag
    15661 gatgtgaatc gatcatagac tatgatggac aataccataa ctgtccagaa aactgcacag
    15721 aagcgttcac tccaatctgt gataaatgcg aatgaactgt gagtcatcat tgacggttaa
    15781 aatagttaac catatagtta ttattgtacc gagatgcttt ttttttttta tcataattgt
    15841 caattctaca agtaaaaata ctatataaaa gacttgtctt cgtgttttcc ctttattagt
    15901 ttgttagttt taacacattc gacccgcatg acgacttttc tcgtttctgt cggaaccagc
    15961 atcagtgaaa cttttgatga aaaaaaagta ttaaagggaa atcgtgtttt cctattcagt
    16021 ataatacctg gtgtgcatca gtttactcct cacttaagaa tgaagagaaa acgagaacag
    16081 atgactttgt ggaaagccgc gttcgtcaat ggacgggaaa cgttcaagtc atggattgac
    16141 aaggcacgaa tgctggaatt gaactgtgac atctcttctg caagctcgac acattactcg
    16201 gatctggatt tgaaaagcaa gtgtgctaag atagaagaca agtttatgtg tacattttct
    16261 gtcggcattc gacctacttc taagcaaaac cgaactttga accagatgct gaaagtgagc
    16321 aactacgcct acaattggtg taatcaccta gttaaggaga aagacttcaa acctaagcag
    16381 ttcgacttgc aaagagtggt tactaaaacg aattcgcacg acgttccggc cgagtacaga
    16441 cttcccggag acgactggtt tttcgacaac aagatgtctt ctatcaagtt gaccgcctgt
    16501 aagaactttt gcaccatgta caagtctgct cgaaccaatc agaagaaaac aaaggtcgat
    16561 ctcagaaaca aagacactgc tttgttacgc gaaggatcgt tcgaagtgca gagacaatac
    16621 gtgaggttgc taacggaaaa agacatacca gacgaacgaa ttcggcaatc gagaatagcc
    16681 ttaatggcag acaacttttc gaaatccaag aaggactgga aagaaaggtt tctccgactt
    16741 tcgaaaaatg tgtctaagat acctccttta aatcacgaca tgaaagtgtg caaacgtccg
    16801 aacggaaaat tcatactgca aattccatgc gatccaatat gtacgcgaca gatacaagtg
    16861 cacacctcgg actcgatatg ttccatcgat cctggaggca ggacgttcgc gacgtgctac
    16921 gatcctagca atataaagac atttcaaatc ggacctgagg cagacaagaa ggaaatcatt
    16981 cacaaattcc acaacaagat cgataatgtt caccgtctct tgtcatatgc tcaaaagaaa
    17041 aagcagacgc aagcagtgca agacagaatc ggacagctga agaagctgca cttgaaactg
    17101 aaaacgtacg tcgatgacgt gcacttgaaa ctgtgctcgt acctggtcaa gaattacaaa
    17161 ctggtcgttc ttggcaggat atcggtttcg tccatcgtga gaaaagacag accgaaccat
    17221 ttggccaaaa aaggcaacag ggacttgctg tgttggcaac atttcagatt cagacagaga
    17281 ctgttacata gagttcgtgg cacggactgc gaagcgatcg ctcaagacga acggtacact
    17341 tcaaagacat gtggtaactg tggagtgcaa aacaacaaac tgggtggaaa tgaaacgttt
    17401 cattgtaaaa gttgcaacta caaaactcac agggacgtca acggagcgag aaacattctt
    17461 tgcaaatact tgggacattt tccatttgct acataaaaca aatgatattt gctttttagg
    17521 gctcgattct ttgccttctc gatgcattta ttgccacaga ttttgctaat gcagtttctg
    17581 aggcaagaat gtgttcgggt aaaaagagtt aatgggcaaa ctatgaaaga cttggctctc
    17641 agttgcaaga aatgctcaaa tgcgcttcaa atgaaatcac cattgaaagt gaactacgca
    17701 aaacgaatca taattcaggg tgacattaca tatccatatg gatttcagtt ctgatagaaa
    17761 ctattcgttt caaccgcttg tttgcacaaa tttgtgtgcc tgtttgtttt ttgttttctt
    17821 ctcgtttgct aaataaaaca tcaaataatg cacttttgtc atagttatgt tttccgatca
    17881 aaatcattta gtatggaagg tacattcaaa aataaagact aagacgacaa ttttacattt
    17941 gataacattg tttatttagt tcaatatcta gtcagtgaat ctcaatttcg aaatgaaccg
    18001 aatatcactc ctgcagaatg ggcagtgtct gttattcaca aatgatctaa cgatacagtc
    18061 aacacacatt atgtgtccac atggcaccaa ggtgatgttc ttttcattat acaagcaaat
    18121 ccgacatttc ttgaactctt cgatagcttc ttgaattcgc cgattgatca tatttgttgc
    18181 tcgtgcaaag gtgtccgaaa caaaagtttc taataatctt ctgagagcgt cgatatgagc
    18241 atcttcgtcc gcgtctgcta ccacgttcag cacatctacg ctctgctctg actgtaaagt
    18301 tactcttgac atctctgaaa ataaaatgag gagaatgtca gttatgatgt aaaccgatca
    18361 tactggaata taaaacgata caacttcaaa ttcaaatctg tagcgtcttg atatacagtg
    18421 acaagttcta aaagccaact acgttcaata cataaacgta cctgagtttg aatccagttg
    18481 tcgttgttgc tgtatcaaaa cagccaaagg tgctgcagtt ctactcatga tgtgtagttt
    18541 tttcttgtgt gtgtacgtgt tttttttttt tttatctgaa ccgttcaagt cgaaggcgaa
    18601 agtcagaatg atgtagaaaa ataatttatt gctcaagaca caagaagaaa tacatcaacc
    18661 aatcaaaacg ttcgatacaa aaaagttaac cacgcctact ttttgtaaga acgtttctgg
    18721 ttgaatgctt gtattttctg acgttggact gaagttttta agtcatagtt tgaccatttc
    18781 agttctggct ctcgaataca taagaagtaa ttttcttatc agtattttca acgtagacga
    18841 atttctatag atacttagca ttcaattaag gttagtatat ttttactttg atattttcta
    18901 gaagtataac actctcataa cacttacatt ttcaagatct gcaatgtaac aatgattcag
    18961 acttggttta actaatacag atagctgttg cttgtcactg atagctatgt tctatatttc
    19021 agaaagatgt cttttaattg tgaaaagtgt ggtcggacac cagaagtcca atgcagtaat
    19081 tgctttcaag cgctagagta tgaatttcaa caacacaact gcatgatgca aattgagaga
    19141 ccattcatgt gcattcattg caagcaggtg gaaacagtga agaaagctaa gtgcatgaac
    19201 tgtggtgaaa agactttcta cgaatgtagc gaatgttaca gcgttatgaa ctacgacggg
    19261 gaggaccaca attgtcctga taactgcaca agtgctttac caccaatgtg ttccaaatgt
    19321 gaatagaagg aaacattgtt tcatatacaa acgtaataat tataacacgt gtacgataga
    19381 aatataagaa tgaacgttga gtcatgtatt ttgatataat gtaataaatt tggctacaag
    19441 taaaaatact atataagaga cttgtcttcg tgttttccct ttattagttt gtcagtttta
    19501 aacatggccg agtctgatcc taatgttgaa aatgtcagag tgaagattga aactgtatta
    19561 caagacgcct ttagaaaaca ctcgctcata tctgctcatt gtgactactt cgatctagaa
    19621 ttcgaaatga aacttgtcag cgtagcagaa aatgaaatta tctgtactaa aatgaacaga
    19681 tacgagatcg aaatcaagga aatggaacca acaaatttcc ttactctctt tcttgcgttc
    19741 agatgctttt tcgcatcaat agttgagata ttgaaagaag atttggtaga ttcagatcga
    19801 gttatattgg cattcgacac accttcactg gtcaatcaag tcgttctgcc tatgatggca
    19861 agttctgaaa tgacagcgga ccaaattctt gattcgatcc aggatgaagt tgacgacggc
    19921 gttcactttg aattgaagaa gtatctcaca attcaatgct tcagaattag agacaaagat
    19981 gaacagaatt gagaaaagaa agaggttacc aatactgtaa cataacataa ttggattcga
    20041 acgtaaactg aatgtgtatc aagttcctaa ggttacacct tttgttattg accaataaga
    20101 tattgacact tcagatttca cttcaataaa aatcaaagtc gctatattta tattgctgtt
    20161 ttcaatcttt ctctctcata gcatcgtgtc tgtattagaa tatattacat actctgactg
    20221 ttcagactta ggccactaat caccttagac cttcaagatg aatacatata cgacatatcc
    20281 aatcagataa gttttcaata atgtccattt tataactgtg gtgaatctgg ttaggctaga
    20341 tagtacggaa gaatattggg taaagtaacc agtgtgctta gagttagggc tagggtttca
    20401 gacgcgaggc aaaacagtgg acgttttctg ttgaacaata ctgttgttgt tgttctgttt
    20461 gaactgtcaa acatgtacga gaattacact aggatataca ctaagcacct acatttaaca
    20521 agtggcagat tcgaatatca atcttattgt tagactgtgg acacatcttt tcggtcgtta
    20581 tcagtttaat actttcagtt gtaacatgta catggttcag aacacgtgac gtactgttgg
    20641 tgttttgtac ttagtatacg tgttgacgct cttcagtacg gaataagaac tgttaaaatt
    20701 agttagacca acatgtatca tataatgaca aatgaaccgg ctctgagaga aaatgtattc
    20761 agttcactta ttgtatgaat ctgataaaat gtaagcaatg acatgaataa gcataagaat
    20821 atacgcacaa acaacaacaa caacaacaac aacaacaaca aaaggttaag ttttgtacac
    20881 atggctgaga gtaacggcct acttgttatt gttcacgtta ttgtcgttat cattcagtac
    20941 attcatcaat agtatgtact acgattacaa atacattgtc gacatgtgtt cgaattcaca
    21001 aaatgagata gggttagggt tttgttctac aagaaacact aagggctttc tcgttataac
    21061 aaattcatag tccaacacta tgttctacca gtaattattc ctgaactatc tgatctaacc
    21121 agattcacca ccgttataaa atcgaccttg ttgagacctc taatgaaatt ggatacgacc
    21181 gtgttcgttt cttttctaaa gcattacact tttgatcaaa aataagtata tatggtactg
    21241 tataatacct tgttttgaac agatgtacaa cgttgacaat gccatctaaa agaagtgttg
    21301 aaaatgtaga tggtattgac aatgattgtt attcaaagaa aatgaaaacg cacaatcgtg
    21361 aaccgtttga tgtaagtaga cgtctgcatt tgaaacatga aatgaaagta gataaatttt
    21421 gtactacatt cagttcatac gaattgaatt tagaggactt aaatatacag agtctacctg
    21481 atgccatgaa cactgtgaaa gatatgtttg aggccgtgat tgacgaagtg aaggctccat
    21541 tagaatcgtc agacttagtg ttgctcaaat tcaaaagccc atcgcacgat tttcctatca
    21601 gagttccatt aactgagtgt tcgtctttaa caggcgatca ggtattgaat catgtagagg
    21661 gttcaattca ctataacact aatttcatat tagaacgttc tctgaacatc gagagcactc
    21721 gtattcgttt accaaaaggt ggtactaaaa tgatgaaacc tgaagtgaat ttagagacgt
    21781 ttttacatga aagcaagtct gttatacaaa tacgaaacaa ggacgacttg tgttgtgcac
    21841 gagcaatagt tacagctaga gcaaagatag aaaagcatcc aagatgggac aacatcagat
    21901 taggttttgg cgtacagaaa gatcttgcaa ttgagttaca tcgacttgcc gatgttactg
    21961 aaaagcagtg cggtattgaa gagataaaga agtttcaggc tgtaatgcca aattacaaga
    22021 tatatgtagt gtctaaggaa tgctttaaca attttgtcta tgttggtcca aatgatggaa
    22081 taccaattta tctgtatatg cacgataaac attatgatgt gataacaact atgaccggtt
    22141 ttttgaaacg aagctacttc tgcgagaaat gcttgaaagg atataacgac aaggagaagc
    22201 acaagtgtaa caatgtttgt aaagtgtgtc gtcggtttca tgaggatgtg aaggaggaat
    22261 ggcatttttg ttccgactgt cgcaggtatt tcattagcga aacttgttac aagcttcacc
    22321 gtaagaagaa caaaggagga aagtcaacgt gcgacaactg gttcaagtgt agaaaatgta
    22381 aggcgctgat caacaaaaag aggcgcaaga cggaacacgt gtgcggcgaa agttactgca
    22441 gaacttgcaa aggtttcttc gcgaaaggcc acaagtgtta catgaaggtt gtcgacatgt
    22501 taagtaagag taatgcgaat tccagacagg tgtacatttt cttcgagttc cagagcagtg
    22561 tggacgagat tgttcagtgc gagtctggtt tcgttactgg agaaaacga
//
LOCUS       NW_025542165.103        6813 bp    DNA     linear   UNK 01-JAN-1980
DEFINITION  Mercenaria mercenaria isolate YKG-2019 unplaced genomic scaffold,
            ASM1480567v1.1 original_1465, whole genome shotgun sequence.
ACCESSION   NW_025542165
VERSION     NW_025542165.1.103
KEYWORDS    .
SOURCE      .
  ORGANISM  .
FEATURES             Location/Qualifiers
     fz              254..1687
                     /original_coord="NW_025542165.1:255_1688:1"
                     /fz="1 100.20964360587001_1 478"
     CDS             254..1690
                     /gene="LOC123543738"
                     /note="Derived by automated computational analysis using
                     gene prediction method: Gnomon."
                     /codon_start=1
                     /product="uncharacterized protein LOC123543738"
                     /protein_id="XP_045185742.1"
                     /db_xref="GeneID:123543738"
                     /translation="MKRKRDQMTLWKAAFVNGRETFKSWIDKARMLELNSDVSSASST
                     HYSDLNLKSKCARIEDKFMCTFSVGIRPTSKQKRTLNQMLKVSNYAYNWCNYLVKEKD
                     FKPKQFDLQRVVTKTNSHDVAAEYRLRGDDWFFDNKMSSIKLTACKNFCTMYKSAQTN
                     QKKTKVDLRNKDTAQLREGSFEMQKLFVRLLTEKDIPGERIRQSRIALMPDNFSKSKK
                     DWKERFLRLSKKVSKLPPLSHDMKVCKRPDGKFILQIPCDPICTRQIQVHTSDSICSI
                     DPGGRTFATCYDPSNLTAFQIGPEADKKKVIYEFHDKINWVHHLLSCAQKKRQTQAIQ
                     DRIGQLKKLHLKLKTYVDDVHLKLCSYLVKNYKLVVLGKISVSSIVRKDRPNHLAKKG
                     NRDLLCWQHYRFRQRLLHRVRDTDCEAVAQDERYTSKTCGNCGVKNNKLGGKETFICE
                     SCNYKTHRDVNGARNILCKYLGLFPFAA"
     gene            254..1690
                     /gene="LOC123543738"
                     /note="uncharacterized LOC123543738; Derived by automated
                     computational analysis using gene prediction method:
                     Gnomon."
                     /db_xref="GeneID:123543738"
     mRNA            254..1690
                     /gene="LOC123543738"
                     /product="uncharacterized LOC123543738"
                     /note="Derived by automated computational analysis using
                     gene prediction method: Gnomon. Supporting evidence
                     includes similarity to: 1 Protein"
                     /transcript_id="XM_045329807.1"
                     /db_xref="GeneID:123543738"
     wrna            1715..1813
                     /original_coord="NW_025542165.1:1716_1814:1"
     gene            4565..5598
                     /gene="LOC123543739"
                     /note="uncharacterized LOC123543739; Derived by automated
                     computational analysis using gene prediction method:
                     Gnomon."
                     /db_xref="GeneID:123543739"
     mRNA            join(4565..4923,5043..5598)
                     /gene="LOC123543739"
                     /product="uncharacterized LOC123543739"
                     /experiment="COORDINATES: polyA evidence [ECO:0006239]"
                     /transcript_id="XM_045329810.1"
                     /db_xref="GeneID:123543739"
     CDS             join(4599..4923,5043..5536)
                     /gene="LOC123543739"
                     /note="Derived by automated computational analysis using
                     gene prediction method: Gnomon."
                     /codon_start=1
                     /product="uncharacterized protein LOC123543739"
                     /protein_id="XP_045185745.1"
                     /db_xref="GeneID:123543739"
                     /translation="MNRAAANLLSSFMTKSRQQAMETFVVYKRRGLIRRAQNLIENID
                     NVVTCINLDRGRDPSLFKSSMSALSKLNLWENEIREATNDKDMPDIISAARFLLENQG
                     LLMDEIGNSDRVKRQLLPTDIIAIDSDEEEEDDDLPDIISPTLMRTPTCTLKSNRPVK
                     GIKGLHRLKPYSRPTSTVTSASSTSSTLSETVWEKRENEMLVAHQRELSKAKQEARDE
                     LLLCIICLSAEKDHTLVPCGHTFCKDCSHKSKAKGKCFFCMTKVKSCVKMRLTD"
ORIGIN      
        1 agattcaggc aacgcgcaat atttatacgt gtcacgagac aatttactca aatattattt
       61 tttttggtct tgattgtgcc tttctgtctc ttttactcgt tttaacacat tcgacccgca
      121 tgacgacttt tctcgtttct gtcggaacaa gcattagtga aacttttgat gaaaaaaaaa
      181 agtattaaag ggaaatcgtg tttttctatt cagtataata cctggtgtgc atcagtttac
      241 tcctcactta agaatgaaga gaaaacgaga tcagatgaca ttgtggaaag ccgcgttcgt
      301 caatggacgg gaaacgttca agtcatggat tgacaaggca cgaatgctgg aattgaacag
      361 tgacgtctcg tctgcaagct cgactcatta ctcggatctg aatttgaaaa gcaagtgtgc
      421 aagaatagaa gacaagttta tgtgtacatt ttctgtcggt attcgaccta cttctaagca
      481 aaagcgaact ttgaaccaaa tgctaaaggt gagcaactac gcctataact ggtgcaatta
      541 cctagtgaag gagaaagact tcaaacctaa gcagtttgac ttgcaaagag tggttactaa
      601 aacgaattcg cacgacgttg cagccgagta cagacttcga ggagacgact ggtttttcga
      661 caacaagatg tcgtctatca agttgaccgc ctgtaagaac ttttgcacca tgtacaagtc
      721 tgctcaaacc aatcagaaga aaacaaaggt cgatctcaga aacaaagaca ctgctcagtt
      781 gcgcgaaggc tcattcgaaa tgcaaaaatt gtttgttaga ttgcttacgg aaaaagacat
      841 accaggcgaa cgaattcggc aatcgagaat agctttaatg ccagacaact tctcgaaatc
      901 taagaaggac tggaaagaaa ggtttctcag gctttcaaaa aaagtgtcca agctaccacc
      961 tttgagccac gacatgaaag tgtgcaaacg tccggacggt aaattcatac tgcaaattcc
     1021 gtgcgatcca atatgtactc gacagataca agtgcacacc tcggactcga tatgttccat
     1081 cgatccggga ggtaggacgt tcgcgacctg ttacgaccct agcaacttga ctgcgtttca
     1141 gatcggacct gaggcagaca agaaaaaggt tatttatgaa tttcacgaca agatcaattg
     1201 ggttcaccat ctcttgtcgt gcgctcaaaa gaaaaggcag acgcaagcta tacaagacag
     1261 aatcggacaa ctgaaaaaac tgcacctgaa attgaaaacg tatgtcgacg acgtgcactt
     1321 gaaactgtgc tcgtacctgg tcaagaatta caaactggtc gttcttggca agatatcagt
     1381 ttcctccatc gtgagaaagg acagaccgaa ccatcttgcc aaaaaaggca acagggactt
     1441 gctgtgttgg cagcactaca gattcagaca gagactgtta cacagagtcc gtgacacgga
     1501 ctgcgaagcg gtcgctcaag acgaacgtta cacttccaag acctgtggta attgcggtgt
     1561 gaagaacaac aaacttggtg gaaaggaaac gtttatttgt gaaagttgca attacaaaac
     1621 tcatcgagac gtcaatggag cgagaaacat tctgtgcaaa tacttgggac tttttccatt
     1681 tgcagcataa cgaaagaaat tgacaattaa ttgttcgggt tcgattctat ccccagggct
     1741 cgaaggcatt tttgtcacag attttgccaa tgcaagatct ggggcaagaa tgtctccggg
     1801 tcaaaagagt tagtagaacg aagcttagaa atgaaagata attcctttgt cttcatccat
     1861 tcgcaatcta gctgtgtaac ttgaaacttt tcagtcccat ctcgattttc caattgacaa
     1921 tgctactatt tcagtgctat tctttctcaa gcaaaattcg ctcgttttga caagaatagt
     1981 tttgaaaaaa ttcgacttct ttataaaact catcctctgt ttgcttcaat ttcgtttcga
     2041 acacattggt aaaatactca tatatttcga aatcaaggaa actggtgttt ctgaacttcg
     2101 ctatttctgt agagttcaga acagtatgat cgtgtttgta tgagttcatt ttccagtaga
     2161 tgatatcacc aaatgaccag ttcagaagtc tttttagcat gacgagagat tcgtcaaatt
     2221 tttccatgat gagaacaagc agaaactgtg agttcaattg atctaggtat ttcctgattt
     2281 gagatttatt tgttggttca atgtcgtgtt gaaacccaaa atctttgccc atagaatttc
     2341 tcgtgtgaga gaaaaatgct atatcgtact tgtctggata gttaacaaga tcatgtatga
     2401 aattggcatg cggtactctc ttcaggtagc ctacaccaaa aacgtctcgg taatagtatg
     2461 ctgaacttat cattctctct actgggtcac gaacaattcc aatgtatacc gaatctgtcg
     2521 gtagtaagct gtcaaaccat tgcttctggt acacagtgtg acatgcaaag atatcgtaat
     2581 gttctcctgc tttcaatgga attttctgtg acgctctatt gagatagttt cctgacttcg
     2641 gtagtagaat attcaagcta tgtctcatcc cgaatcgaaa aagcacattt tgcacagtag
     2701 tcgatcctgc cttgtgtact ttcagaaagg caacatgagt tgtaacgttt ttatgatggc
     2761 gtgtagaatt tccagtaggt cgttgtctgt actgcagttt gtctacaggc agtttgtcta
     2821 caaacacaac cgaatgttta tagtaggtga aaacgataca atccatcact agtacgaata
     2881 aggtaatcct gaaaagagaa ataagacaga tgtcaatact attagggtta ttccagtctt
     2941 tactacttca tataattcat gttgaaaaag taaggtactt accataggac gatttttaga
     3001 gcagatgttg ttctgttacc attttccgtc atgtcttttt cttcgggttg tactacgata
     3061 ttgctctgta atatcaaatt aatcataact cgtccctgtc cttatgtttt caactctgat
     3121 tgaattttgc tctttcgttc ctttttaacc tgtccgattt atccatcccg gacattcttt
     3181 gtatgcattt ttattcagtt cctggctaca tttatcaaga cgtaaaattc agttcccggt
     3241 tacatttacc aagacgtaaa ttcaacatcc cggacattct ttgtatgcat tttaattcag
     3301 ttcccggtta tatttgccaa gatgtaaatt caccaaagtg aaatcggctc ttgatgcatc
     3361 tggtcctcga tgaagggcta ggttaagtta agcgaggtca atttgttaaa aaaaaatgtt
     3421 aaaaaactgt gaagttgttc taaatttgtc ttagcgataa aacgataaat acagtaatta
     3481 tgtaccgtca gttttactta aggctaataa tcaactagct ttatgttttt tcacaacatg
     3541 taacgagggg cattaactgt ctaaccttgg gaaaattact ggcattcacc tacagtcttg
     3601 aacatttttc caaaacgaaa tcggctttgg tggtgtgtgg tcccaggtgt gtggctatga
     3661 aaagttaggt gaggttaggt gcggttaggg tttttggcta ttttttgaac aatatgaggg
     3721 ctactggctg cacagcattg ggcaaattac tgtgacaatc agtcttgttc gttaaaatac
     3781 aacaaggcaa atattcaagt ttatgtactt ttattgcggt tacgagtgcc aatcgctgca
     3841 taaatgtccc cgaaacactg ttgcatttcg tcgtaggcct ttcgttgaac cgaaatggtg
     3901 gcatcggtct gtaattctgc tttgcatcta cttctgtgct aaatctatca acaatgccat
     3961 gatctgcaaa tgataagagc aaaagtgcat tgaagacgat ccagtttgcc ctcttatttc
     4021 ttagaacaaa gtttacgaat tcgtctttcc atgtgtctac agcataatag tctagtagaa
     4081 caagtagaat tctagtatca atccttgaca caacaatatc aaagttcacc actggattcg
     4141 acaagtccac tacgaactgt ttgtgatatt gctcaatgtc cccttctttc agaaatccgt
     4201 caagttgctc tcgcaggtac tgttcatgac attccccgag cgacaatatc ttctctgtct
     4261 tattgtatat atcgttgtgc gttaacagca tgtcgagagt ttgagacctc tgtctcagtg
     4321 tttcgatgct gaaaactttc accttcatct tctggaattt ataagctgta tgatagtttg
     4381 taagcgtgtt gacagtatga ttgcattcga tagaatgaag ctcagatggt ctatttccct
     4441 ggtactgtac cgaaaaaata actttttcaa tcaatctgct ttctgattgg ttaatacaaa
     4501 gtaggcgtgg tttaatgcaa ccgttctgat tggtcgaaac aattcttgct agatatagtg
     4561 tgcgcggatg gttttaactc tcattctgta tcagaaagat gaacagagca gccgcaaatt
     4621 tacttagctc attcatgacg aagagccgtc aacaagcaat ggaaacattt gttgtataca
     4681 aacgaagagg ccttattaga agagctcaga acttgatcga aaacatcgat aacgtcgtta
     4741 cttgcatcaa cttggatcgc ggacgagatc cttccttgtt caagagtagc atgtcggcgc
     4801 tatccaaact gaacttgtgg gaaaacgaga tcagagaggc aacgaatgac aaagatatgc
     4861 cagacatcat atcagctgcg aggtttctct tggagaacca aggcttgctg atggatgaaa
     4921 ttggtaagtt gacactttca aattgaacta gatagctaat agtgattgac ttttttgaaa
     4981 taaccatgta acatttttag aatggtttaa ctgaaattcg tgttttttct tatttgtttc
     5041 aggtaatagt gacagagtaa agagacagtt gcttccgaca gatatcatcg caatagatag
     5101 tgatgaagaa gaagaagatg atgatctacc agatataatt agtccgactt taatgagaac
     5161 acctacgtgt actttgaagt caaaccgtcc cgtaaaaggc atcaaaggac tgcataggct
     5221 gaaaccgtac tcaaggccta catcaacggt tacaagtgca agcagcacaa gcagtacatt
     5281 gtcagaaacg gtttgggaaa agagggaaaa tgagatgctg gtggctcatc agagagaact
     5341 ttctaaagct aagcaagagg caagagacga actgttattg tgtataatat gtctatcagc
     5401 cgagaaagat cacacactag tgccttgcgg acacaccttt tgtaaagact gttcacataa
     5461 gagtaaagct aagggaaagt gcttcttttg catgacaaaa gtaaaatcgt gtgtaaaaat
     5521 gagactgaca gactaaatga ctgacagatg ctattccttc ttgtcttatc atgatggcaa
     5581 taaaatgcta acatatcact ttgctttgtt tttactaatt ctgaaattca ggtttaacca
     5641 cttctcccta cacttatcat gatactatgc gatctcaaac ttgagactta taatttgatc
     5701 tcagagtaga caattgacca tcagtttgaa atacaaaaaa gatgttggat atttgtatgc
     5761 tttaaccaaa ggactcgttt gtacaaagtc gctgttttgt caatagtaaa agacgagcct
     5821 tttatacgaa tacattcaaa aatgatcatt gctttttgct ttataattat atcaagtcta
     5881 ttaggatata gcttgtctta attaggcatc tgtgctcttc agcatgtaaa aatatcgtgt
     5941 ccaattctcc agtatgaatt gacatttcgt ttttcaatca taagctaatc agacatcggc
     6001 ctgaggtacg agcctacgta ttcgttcagc atcgcaatat cacctttaga aaaatgtaca
     6061 gtaccaaatt tccgtggctc tgcatttaac gggcttgcca ccgtcatgtt tccaagtatc
     6121 accatctgag aattcaatgt agttgtttac taaatgtagt aacactgaga ttcaccgatg
     6181 tttatactgg accatggctg cattacagaa atttgggata gagtgccaaa tgacagaaga
     6241 aacagagaga agaagtattt tgaattttga acgatcggta tctctgccag acattgtcat
     6301 gcttgtcccc gaacacctat cactacactc ggatgaaagg gctgttcaaa ggtgatagcg
     6361 agcgtctcaa tagagaagtg tagctcttcc aatgaacgtg gaacgcacat gttatatctg
     6421 gcagacaatc atagcaatga tgggccaagt aattccctgt actagcgtca ttgcctactg
     6481 agcacagagt cgggctttag ccatcattaa cgcttgaccc acgctgatcg tttgaatgcc
     6541 aaatagcgag tgtgtgtgaa aagaagtaag acagaggaag aagtagaagc caaattcgca
     6601 ttcaaattga ccagatcggt atattcgcaa gacattggca tgccagtccc cgaacacctt
     6661 tcgctacact tggacgaaag ggctgttagt aggtgatagc gagcatctca atagagaagt
     6721 gtagctcttc ctaaaaacgt ggcactgaca tgctatgaaa tgcaaacaat catcgcgatg
     6781 acgggcaaac taattccccg caccggcttc att
//
LOCUS       NW_025542445.104       11541 bp    DNA     linear   UNK 01-JAN-1980
DEFINITION  Mercenaria mercenaria isolate YKG-2019 unplaced genomic scaffold,
            ASM1480567v1.1 original_1862, whole genome shotgun sequence.
ACCESSION   NW_025542445
VERSION     NW_025542445.1.104
KEYWORDS    .
SOURCE      .
  ORGANISM  .
FEATURES             Location/Qualifiers
     gene            3417..4574
                     /gene="LOC123544036"
                     /note="serine/threonine-protein kinase pim-2-like;
                     Derivedby automated computational analysis using gene
                     predictionmethod: Gnomon."
                     /db_xref="GeneID:123544036"
     mRNA            join(3417..4047,4105..4574)
                     /gene="LOC123544036"
                     /product="serine/threonine-protein kinase pim-2-like"
                     /note="Derived by automated computational analysis using
                     gene prediction method: Gnomon. Supporting evidence
                     includes similarity to: 1 Protein, and 91% coverage of the
                     annotated genomic feature by RNAseq alignments"
                     /transcript_id="XM_045330089.1"
                     /db_xref="GeneID:123544036"
     CDS             join(3708..4047,4105..4574)
                     /gene="LOC123544036"
                     /note="Derived by automated computational analysis using
                     gene prediction method: Gnomon."
                     /codon_start=1
                     /product="serine/threonine-protein kinase pim-2-like"
                     /protein_id="XP_045186024.1"
                     /db_xref="GeneID:123544036"
                     /translation="MELMILSLFQRTLLGVSGERYEIDKELQKGSNGKVFSGKRISDG
                     ATVAIKCLFKDFEPGQLPQEVRNCMLLQVTDVTGIVNMLDYCIDETSEDSRKIAIVFE
                     FMPLDLYRLYEFTGMHSKAKRMHMDIKEENVLIDPETFEVKLCDFDSLASTYRLMTKR
                     VGGTIPCLAPETVKKGQFFPTRSVTWNVGIMTYSLLNDLYRPWEIYKNQDVSKLVYDS
                     EVSTLAKDFVASCLIKNVLCRPDLIMLLDNPWFNDDSDVEFTDDSDVDIPE"
     fz              5000..6424
                     /original_coord="NW_025542445.1:202997_204421:1"
                     /fz="1 100.20964360587001_1 478"
     wrna            6470..6541
                     /original_coord="NW_025542445.1:204467_204538:1"
     repeatunit      complement(9042..9064)
                     /Mismatches=7
                     /%_Identity="69.56521739130434"
                     /Motif="GATCTAAGGACAAGAATGTCTCC"
                     /annotation_group="repeatunit: 9,042 <- 9,064"
     mismatch        9045..9046
                     /Motif="GATCTAAGGACAAGAATGTCTCC"
                     /annotation_group="repeatunit: 9,042 <- 9,064"
                     /label="TC"
     mismatch        9049..9052
                     /Motif="GATCTAAGGACAAGAATGTCTCC"
                     /annotation_group="repeatunit: 9,042 <- 9,064"
                     /label="AGAA"
     mismatch        9060
                     /Motif="GATCTAAGGACAAGAATGTCTCC"
                     /annotation_group="repeatunit: 9,042 <- 9,064"
                     /label="T"
ORIGIN      
        1 ttgaaattta atgttgaaac attaatagtt cttcctctga caacgtgatc tgatttgttc
       61 aaggtcgtat ataagtgtaa acatttttta tgatcgctta tataaatagc aggcaaatag
      121 ctgtcgctat ataaccggtt attcctttat caagtttaat atcttcagga tatgacatac
      181 cttaaacact tccttcaacg tattacaaag acttaacgaa agcatatata ccggcctgat
      241 atcttacatc atttacacat tcgagaactg cacaatatca ggaaagaagc aaaacagtgg
      301 agatcttaga ataaaaacga ctgtaaaatt ctcatatata acggactcct aattaactgt
      361 aagcacatga ctttatttgt aagcagaaca aaacaatata caccaataat gacacgactt
      421 agcaagctct gttcgctacg gttaagtctt aagaatcata cgacttacaa cggatcattt
      481 atgtcaaact ggaaattaac ttattattat ttctaaatgg acggatactt tagaaatatg
      541 attaatagtg tttcaaacgt ccacccctca ttgggattat gaaatcagta aggcgtttta
      601 taaacgttac atgaagtaag agggatttaa tatttcttag actaccaaac gtgtgctatt
      661 tattattaca tgcatgttat tgtacccctt tatacttccc atgcaaacct cgcatatatg
      721 gttttaaaca cttctttcga agtattgtat tggaatcttt ggttctattc tatgcaaaat
      781 aaggcagagt attgcgttta ctgtcagctc ttcctatttt tgttgggcag cctttattga
      841 tgtccgggtc tttaatagag gaatattgcg gtatactaaa aaggatagat taagacaaat
      901 tgattttcga ctcacaataa ttctttaaac ttttggcgta atacagtcag cttttgctcc
      961 ttctcgcttt acactattct tctcaaattg tttatatgta ctatcatagc acaattttgt
     1021 accattatat ctcattttga tttccaactc aaatttaata aatgttagat atacataata
     1081 tttctatcaa tatattatat ttcaaatgat ctattttcag aatgtcatca cattggcaac
     1141 aaaaatgtat agcagatctg aagcaatgga cataacttaa acatactgga agtagttgat
     1201 gtttgtcaaa acaggcttaa gaatactttt ttttccatat actgtgactt aatttcggta
     1261 taacgaaaca agtaccacat tacttttagt tggactcaat tttgttttag tatatttaat
     1321 atctaataaa tttacattta attctaattc tcagttgcaa ttagttacat ggctgattgg
     1381 aacagcaatg agtcagacgt gataaatgaa tgatctaaaa atatttcagc tgtaatatat
     1441 atctaagaat gccatttgca tgtaccagct aaatcgtaag actgtttaaa tgtaatattg
     1501 taataatgta actctaaaaa tgaaagaaaa acgaaaagaa ggtaagatag gcaataatat
     1561 tgctggtaat ggctaacttt gttattaagc tgctcagtgc gtttggatgt ctttctgtaa
     1621 tgctaaagag aatgaggtat ttaggaatgt ttctcataag aaacaaagat ctacattacc
     1681 aactaagtgt gctttaagca ttgaatgaaa catttatttc tgtcctattt tgtctatatt
     1741 taaaacgaat tacaagtaaa tgtttaacac cttctgtatg ctctctatgt ttagaacaat
     1801 ttgagtcctg gggttaatag ttgccaaaaa tataagaatt caaaatctgc aggagtttat
     1861 ataaacatcg gaatctgctc cgaatttgct aatctctaac gaccaaacat ttaaacgcta
     1921 ttgtagccac tgttgtattg caaacagagg taagagggaa attaatgaat aaaataattg
     1981 ctatcatcac cgttcattta tctttgtttt attgaattcc accagcgagt tttatttatg
     2041 acaaacatcg tccatcttac aaaaacggtt ggctctgtga caactcatat acctgaaaca
     2101 atgtgacata gaaagaagta ttacaaatat cgacaagaag gaaccatatt cagaacaatg
     2161 tttaaaattt gtattgactg cctgctcttt tcgcacacag gtaactttct gacttccaaa
     2221 ctttctatgc tagccattaa gcgccccgtc cgtgttgtaa aatgcccaga agggtatctt
     2281 aggtcttcct ctaccataga atgcttgaaa gtcgccatgt gacctataac tgattgtgca
     2341 aattaaaccc tacaaaaaca aacaatacat atgcttagtg cagatacata attcatctaa
     2401 gtccagacag acaaatatac atatctaata atgaggattc aaatcgtagt tttatttcat
     2461 attttgacct agaaaaacaa catagatatt tctttttaca tattttaagg atgtatgttt
     2521 ttccagctgc tttatggtat gtaagtgtac gtgtctgtct gaaacatgaa tctgtacgga
     2581 cgacattgta aaaacctgta ataccacttt aaatgataca gttagagaac aaactgagca
     2641 gaacctgaaa tggcaacatt atagttataa atcgcatgaa atgatgcata attgatgttt
     2701 gcattttata ctacctatgg atctagttga tacaaagcat ttcctctttg tcagtcagaa
     2761 tcatagcgtt tcatcggtta cttctttaat tttcaatctt gatgtacctg tacggaaaag
     2821 aagtactaaa cgctatttga aaccttagac ttgtataata tattaaagtg tatgtctctt
     2881 ttattaatgt caaaccgtaa cagagcaaat gaaaataaga ctcgaaaaca tgttaaatat
     2941 ggagcgtact tttttaagta aggaggaagc cttacgtaac agcataaaaa tccatatttt
     3001 tatttacacg tccgacagag atggatgtca aagacataca gacgaaatac cactggacgc
     3061 actgaagtac ccgacctcct tcagatcagc gtttgaaaat gttacggacg tgaagattta
     3121 tgttaaacta attatgttag tctgcgtaaa ttaatatgtg taactctcaa tgagaacgga
     3181 taatggttac acacgtacta tatgacctga accatttccg tgacagagtg gttaaggtcg
     3241 ctgacttcca atcacttgcc cctcactgat gttggttcag gcctcactcg aggcattgaa
     3301 ttcttcatgt gaggaagcca tccagcttac ttgtgaaagg ttggttgttc tacccatgtg
     3361 cccgctcgtg atgaaataat gcacggaggg gcacctgggg tcacgccccc ttttttggtt
     3421 acggcgacgc tgattggtcg aagtgagttt tcgtccggtt ttggagtata taaggagtta
     3481 gtattcagcc gatcttcagt tgaaattcaa cttctcagac aagacgcatg tcttacacga
     3541 tctacaacat tcagaattca tttacattgg actcagcaaa gaaagacatt cgaagctcat
     3601 catgacttct caggtacgtt tgtttattta ctagaattca taatccaagt attgtgtttg
     3661 cggacgtttg tcaatatcaa gtgtcaacca gtatgatttg acttgaaatg gaactcatga
     3721 ttctttcttt atttcagagg accttacttg gcgtcagtgg agagcgatac gagattgaca
     3781 aggagttaca aaaaggttcc aatggaaagg tgttctctgg caaaagaatt tctgatggag
     3841 cgaccgtagc aatcaaatgt ttgtttaaag actttgaacc aggacaactg ccacaagaag
     3901 tgcggaattg tatgcttttg caagtaaccg acgtgactgg aattgtgaac atgttggact
     3961 attgcatcga cgaaacatca gaagacagca gaaagatagc tattgtcttc gaattcatgc
     4021 cactggatct ctacagatta tatgaatgaa tatggagtga aagaggtcca tgtcaaacgg
     4081 atcgtgaaaa cggtgattaa aacattactg gtatgcactc aaaggcaaaa agaatgcaca
     4141 tggacattaa agaggaaaac gttctaattg atccggagac tttcgaagtc aagctatgcg
     4201 acttcgacag cttggcttca acatatcgtc tgatgacaaa aagagtcgga ggaacgatac
     4261 cttgtcttgc gcctgaaacg gttaaaaaag gtcagttttt cccaacaagg tctgtaacat
     4321 ggaacgttgg aatcatgaca tattctttgc taaatgattt gtatcgtcca tgggaaatat
     4381 ataagaatca agacgtctcg aagctggtgt acgacagcga ggtttctact cttgctaaag
     4441 actttgtggc ttcatgtttg atcaagaatg tgttgtgtcg cccagatctg atcatgttgt
     4501 tggacaatcc ctggtttaac gatgattctg atgttgaatt cactgatgat tcagatgttg
     4561 atattcctga ataatacaat tgaaaaaagg tatatatatc gtttgtttct ttgctttggt
     4621 attttgtgca tccttgcaaa atgttagtaa acccctactt tgggtgtgaa actcctgact
     4681 tgttcctcta tctgatgttg gccatcacag tttcattcac aatttacaat agcattgctc
     4741 tgtcaaccct attttggcag ttgagcaaaa gaaaaaaaga acacctcgat atgaaacgtc
     4801 aagcatggat gccaaatacg atatataagc cggactggat tactgcaaat aaacacattc
     4861 gacccgcatg aggccttttc tcgtttctgt tgaaacaagc attattgaaa cttttaatga
     4921 aaaaaaggta ttaaagggaa atcaaaattt tcttattcag tataaaactt gttacacttc
     4981 ggtttactcc tagcttataa tgaagagaaa acgagaacag atgactttgt ggaaagccgc
     5041 attcgtcaat ggacgggaaa cgttcaagtc ctggattgac aaggtgcgta tgctggaatt
     5101 gaactgtaac gtctcgtcgg caagctccac tcattactcc gatctgaatt tgaaaaccaa
     5161 gtttgctaag acagaagaca agttcatgtg tactttttct gtcggtatac gacctacgtc
     5221 aaagcagaag cgaacgttga atcagatgct caaggtgagc aattacgctt acaactggag
     5281 caattaccta gtgaaggaga aaaaattcaa acctaagcag ttcgatttgc aaagaattgt
     5341 tgctaaaacg aattcacacg acgtatcaga cgagtacaga cttcccggtt ttatgacaac
     5401 atgatgtcgt ctattaagca gacggcctgt aagaagtttg ctgccacgta cacgtctgcg
     5461 caaaccaatc agaaaaaaaa caaaggtcga tctcaaaatc aaagatattg atcagttacg
     5521 cgaaggatcg tttgaagttc aaagcaagta cgtgagattg ctaacggaaa aagacatacc
     5581 agaggaacga attcggcaac cgagaatcgc tttgatgcca aacaattttt cgaaatctaa
     5641 gaaggactgg aaagaaaggt ttctccgact ttcaaagaaa gtgtccaaga taccgccttt
     5701 gagccacgac atgaaagtgt gcaaacgtcc gaacggaaaa ttcatactgc aaattccgtg
     5761 cgatccaata tgcacgcgac agatacaagt gcaaatttca tattcgatat gttccatcga
     5821 tccgggaggt aggacgttcg ccacgtgtta cgatcctagc aatatgaagg cgtttcaaat
     5881 cggcccggag gcagacaaga aaaaggtcat ttatgaattt catgacaaga tcaattgggt
     5941 tccccatctt ctgtcgtgcg ctcaaaagaa aaagcagatg caagctgtac aagacagaat
     6001 cggacaactg aaaaaactgc acctgaaatt gaaaacgtac gtcgacgacg tgcacttgaa
     6061 actgagctcc tacctggtct aaaattacaa actggtcgtt cttggcaaga tatcggtttc
     6121 ctccatcgtg agaaaggaca gaccgaacca tcttgccaaa aaaggcaaca gggacttgca
     6181 gtgttggcca catttcagat tcagacagag actgttgcat agagttcgtg gcacagactg
     6241 cgaagcaatc gctcaagacg aaagctacac ttcaaagaca tgtggtaact gtggagtgcc
     6301 aaacaacaaa ctgggtggaa atgaaacgtt tcattgtaaa agttgcaact acaaaactca
     6361 tagggacctc aacggagcga gaaacattct ttgcaaatac ttggggcatt ttccatttgc
     6421 tacataaaac gaatgacatt tgctttttta tggctcgatt ctttgccttc tcgatgcatt
     6481 tattgccaca gattttgcta atgcagtttt tggtgcaaga atatgttcag gtaaaaagag
     6541 ttatgattcc gatgttgata ttcctgaata aaaatagtag ttgtaaaaaa actatatatg
     6601 cgttgttaat ttctttgctt tggtatttgt gcatcctagt aaaatgttag taaacccata
     6661 ttttggatgt gatactcctg acttgttcct ctaccttatg ttagcaatca cagtttcatt
     6721 caccatatat aatagcattg ctctgtcaac cctattttgg caagagagta aaagaaagaa
     6781 agaacatctc gatatgaaac gtcaagcatg gatcccaaat acaatctaca agccgaactg
     6841 gattactcct gattaaaaaa actatataag gattttgtct ctgtccgttt ctcactattt
     6901 gtaaaccgta atggaacatt tactcctgct gtcactcctt gtcttcggag tatcaaacgt
     6961 atattcgaag gaatgcaatt gtggtgacag ttgtaatcag tccaagggaa tagctcgata
     7021 tcttacagac gagaagtgct atttccttgc accaggtgaa tcagttacat ggaaaacagt
     7081 tccttgtcag taataagcaa gaagaggatt tcatttgaaa gctttattca aaggcataac
     7141 gacgagtgca aatacttata ttgcaaccga taacagctac caactaaagc gttttagaag
     7201 cagttgcctc tcatcatcat gtaacaaaac agtgtacgtt tccaactgca cttgtacgct
     7261 gaacttcgtt gagaatgttt ggtctcagat gaagtacttt tacaacacgt atcctgaagt
     7321 gttttggacg atcgtcgctc ttgtgattgt tgtgacggga ctgattatcc taaaatgcgt
     7381 cttgtgctga tccggtagca cacgatgacg aatcagaagt acatctccgc ttcttgtttc
     7441 ttttcgttcc agtaccttat cgcgtaattc tttgtcactt tgtcatctct cgtaatacat
     7501 atgagttgta tgttcattaa taaagcatcg aacagataac attgatcgac tttgttgttc
     7561 agtccaacgt tggtctcgta caagaagtcc agtgttggct cgtgagacac gggttgacat
     7621 tccagaaaga atagtctgaa gttttcaaaa tcggtttcgt ccgtgcagta cagatcgtac
     7681 gtcaaacaca acaagcagct gtccgtttca atatcattct ccaagtactg atggagatgc
     7741 ttcatgtaat tctcgattcc actgccgtct ccagttttca ccagttcgaa tatttcgtac
     7801 acgaaaggcg gatgagctat cgaaaaggag acatcgctat tgccattcaa cgtaaacctc
     7861 gtccctgcta agattttacc ctgacagtat gctctcgaac attttgtgtc caacagatgc
     7921 aacttgtcga ctagtggcat gtacatggga tagacgttgc attgtgtctc gagtagactg
     7981 atgagcgacg tttgatcagg aaccaaagct tgtaggaacg tacggagatc atacacgttg
     8041 acatgttcgc agttgtcact aaggtttatc gcgaagtccc tgttacgctg actcacatat
     8101 tcaacatcga gataaggttt tttggtcgag atatcaaaca gcgttttcaa cggctctatg
     8161 agttctgtat tgttcgaacc attctctgtg ttacaaatta tgctcaagtc cgaaccttga
     8221 atcgacgaaa tggtttcgct cacacagttg atctcgttgt tgtatcgcat caagtcttct
     8281 aacagctcgg taccgatgct gtccatggtc gagccagaac tgaaaagtgt tacgaaaata
     8341 cgcacgtgtt tcacctgaga gtgcaaataa ataatctttt ttacgaaatg ttttatttgg
     8401 ttctttaact cacggtaacc gctttcaccg agtcatttgc tcgcacacca tgacgtgtga
     8461 tggaagcatt gttagatgag ctagacgtgt ctttgtacgg tacggacacg aaacatctct
     8521 gtaacaagct tagatcctcg tatcgagttg tggagcataa tggcgaaagg ctgcccgaca
     8581 tatatccgcc gttacttgaa ggacaagcaa ttctacagct tgttcgttcg ttcacatatg
     8641 ggttctggca agacgtttca actcaagaag atcattaaca acctcaggca gtcggctcgt
     8701 aattctagaa cggaactgag agtgctaatc ataacgccca aacgcacgtt tgcttcctac
     8761 gtgacaagtc agctgacaga ctttgtcgat tacagaaaca ttcgcagacc gtacagttgc
     8821 aacagacatc ccagactcgt tattcagctt cagtcgttga agaactttga cgagatagac
     8881 aatgattcgt tcagcgtacg cggctactct gtcgtcatac tggacgaaac gcacagcata
     8941 gtagatgagt tgttttcgga cctgtccgat ccaaaagaga aacgcaggaa cattttgttg
     9001 ttcataaaag ttctgagatc gatacctaga tggatatgtt tggacgcaca tctgtccttg
     9061 gatctgattc gcatcttcaa ggaaatagac gacgagagcg aacgcatcaa gtctcacata
     9121 tgtttgatta acaggtttag gcgaaatgac ttcaaactcg tgtttcatag aaaatgtctg
     9181 tacaacagtc tcgtaatcag gttgttgaaa cagaagttgc acaagtcgga cacctttgga
     9241 aagtacaaat cgctgctgtg tacgcagaaa atcgcagact tagtacttga tgacaacatc
     9301 ggtctggtcg agaaactgta caagaagatt tacatgagag actttctgag aacgtccgat
     9361 cgaaatgaca tactggtaga actacacgat gcattgagtc gcggttacaa gatctgcgtt
     9421 accacggcca ccaaacgcca agccattatg ttgaagaatc tttacgcttc gtgcaagttc
     9481 aaagtcaaag cgatcacggg cgacagttcc gaagagatca aatctaagtt tgctcacgat
     9541 ccggacaagt tcatcagagg atgtcagttg ttcgtataca ctacggcgtt tcaagttggg
     9601 atagacgtgt gttctacaag aacgtacttc gacactcatt tcgttttcat cgaatgctcg
     9661 acacaagtcg cttcgccggg agctttcgtt caagccgttg gtagaatcag aactctgaag
     9721 agcaaggagt acaagatcat cgtgttggac actaacgctg aaaagcaaaa caagtcaacg
     9781 ttgtgtttga ctatggacga tttacttcca aagtctcgcg atcagatttt gtcaacaggt
     9841 aaatccaaca gcacgactag tcatgtgtgc agcatgctcg tcgatctaca ccacaaggaa
     9901 aaggcaatag gaaacaatgc ctttctctac gtgaacatgt tcattcgact gttatcgtgc
     9961 aaggccgagc cttatgtttt gatcaacgac aacatctatt cgacagagga cgttgtcaac
    10021 tttcattcgt ttcagtattc gagagaacaa tatggtaaat tcattgacga gtttattaaa
    10081 acgtacgaag gtgaaataca gagcatgtta gaaaaacata tcaacagaat atggcagaaa
    10141 ctcgagtcca gttcaatcta tgtttcgaca attgtgaaca actttgatgc cttcgtaagg
    10201 atgcctgctg acttgagtcg aagcgaatgt cttttgaaag tttgcgaatt cacaaacatg
    10261 ccgttcggct ttcttcacat gtacgtgttc gcttcaattt ctagttgcat tacagatgac
    10321 gtgaatcagg aactgataca gaagtatttc gaaagcggtc tgcgaagtta ctttcatcag
    10381 tgtaatttgg tagacctcga acgtttgaag tcactagttt tgaacttctt gacgacgtgt
    10441 agcaataaag attcgtgctg ttggaaaatc gacatgtcgc agtatcttga atttctgcaa
    10501 tgtgaacaat caaacatcgt gttgtgctat tccagattcg tgagcaaagt cattggaaaa
    10561 acagtcacga ccagacactt gttcgagaag ttgatggcta gcagtatgcg cctgtatatc
    10621 cacaaagacg tcttggatct gaacaacatg tacgactaca ggcgtgtcat cgacatgaac
    10681 aagttgctaa tatacaacgc caagcagctg accggtatcg gttacaggtg aaaccaacac
    10741 gctaagtctg ttgcaaagta cagtgcgtac aaaaccaaaa gcaaggtgaa tgaaattttc
    10801 aacatgaatt cttcgtgatc cattttgata acgaccgttc acttgtctag aaaaagggca
    10861 aggttctgcc taaatactta tttttgaagc tcgacgaaca caatcccaca gtacgtcgac
    10921 gaatctaatt ttaaaaaaag acgtcgtcga aaccagttac ttgtccaatg cttcaaacat
    10981 aggtcaaaca ctcggttcta ccttcaatct tagcctttgg cccatcctga ggctcaacac
    11041 tactacggta atatggaact gggaggatgt agaaaatatg aaatattatt aattggcaga
    11101 atccagactt caaaaggact gacatcttca gttggatttc aattagagtc atggcatcaa
    11161 cgaacaaaca cgtggttctg agttgtcgag atgaagatac gtacatcagc actgttcact
    11221 tgttggtcaa tgaatggctt gttgacaacc tgaagaacta tgcaccgccg aaggaaaagt
    11281 gggagatcga catgatcaga gatatcaacg atactcaaaa ccagagtcgt tccttcagca
    11341 tcattaaagg aaaaggatgt caagacttgc ttcaacgaac ttgtgcagct acatgtaccg
    11401 gctcatttgg tgaacactac atcgcacaga gcttggctta ggttcgtgct tgaaattctg
    11461 aattcggcag gtgtagaatt tgcttcagag atgaacgatc gtatcctcga acatgatcta
    11521 agtaagtaca ctcacaacga a
//
LOCUS       NC_059318.129.130.131.132.133.134.135_(reversed)       11532 bp    DNA     linear   UNK 01-JAN-1980
DEFINITION  Mercenaria mercenaria isolate YKG-2019 chromosome 14,
            ASM1480567v1.1, whole genome shotgun sequence.
ACCESSION   NC_059318
VERSION     NC_059318.1.129.130.131.132.133.134.135
KEYWORDS    .
SOURCE      .
  ORGANISM  .
FEATURES             Location/Qualifiers
     fz              5001..6533
                     /original_coord="NC_059318.1:19280201_19281733:-1"
                     /fz="-1 99.16142557651992_1 473"
     repeatunit      complement(6440..6462)
                     /Mismatches=7
                     /%_Identity="69.56521739130434"
                     /Motif="GATCTAAGGACAAGAATGTCTCC"
                     /annotation_group="repeatunit: 6,440 <- 6,462"
     mismatch        6440
                     /Motif="GATCTAAGGACAAGAATGTCTCC"
                     /annotation_group="repeatunit: 6,440 <- 6,462"
                     /label="C"
     mismatch        6443
                     /Motif="GATCTAAGGACAAGAATGTCTCC"
                     /annotation_group="repeatunit: 6,440 <- 6,462"
                     /label="C"
     mismatch        6450..6451
                     /Motif="GATCTAAGGACAAGAATGTCTCC"
                     /annotation_group="repeatunit: 6,440 <- 6,462"
                     /label="AA"
     mismatch        6454
                     /Motif="GATCTAAGGACAAGAATGTCTCC"
                     /annotation_group="repeatunit: 6,440 <- 6,462"
                     /label="G"
     mismatch        6456
                     /Motif="GATCTAAGGACAAGAATGTCTCC"
                     /annotation_group="repeatunit: 6,440 <- 6,462"
                     /label="A"
     mismatch        6459
                     /Motif="GATCTAAGGACAAGAATGTCTCC"
                     /annotation_group="repeatunit: 6,440 <- 6,462"
                     /label="C"
     gene            complement(7387..8613)
                     /gene="LOC123532758"
                     /note="uncharacterized LOC123532758; Derived by automated
                     computational analysis using gene prediction method:
                     Gnomon."
                     /db_xref="GeneID:123532758"
     mRNA            join(complement(8086..8613),complement(7387..7945))
                     /gene="LOC123532758"
                     /product="uncharacterized LOC123532758"
                     /experiment="COORDINATES: polyA evidence [ECO:0006239]"
                     /transcript_id="XM_045314324.1"
                     /db_xref="GeneID:123532758"
     CDS             join(complement(8086..8413),complement(7449..7945))
                     /gene="LOC123532758"
                     /note="Derived by automated computational analysis using
                     gene prediction method: Gnomon."
                     /codon_start=1
                     /product="uncharacterized protein LOC123532758"
                     /protein_id="XP_045170259.1"
                     /db_xref="GeneID:123532758"
                     /translation="MMNRSAVELLSTLMTKSRQQAMETFVLYKRRGLIRRAQNLIENI
                     DNVVTCINLDRGRDPSLFKSSMSALSKLNLWENEIREATNDKDMPDIISAARFLLENQ
                     GLLMDEIDNSDRAKRQLLPTDIIAIDSDEEEEEDDDLPDIISPTLMRTPTCTLKSKRP
                     VKGIKGLHRLKPYSRPTSTVTSASSTSSTLSETVWEKRENEMLVAHQRELSKAKQEAR
                     DELLLCIICLSAEKDHTLVPCGHTFCKDCSHKSKAKGKCFFCMTKVKSCVKMRLTD"
     assembly_gap    complement(10066..10165)
                     /estimated_length=100
                     /gap_type="within scaffold"
                     /linkage_evidence="paired-ends"
ORIGIN      
        1 agattttcct cagcatattt cttgagagag agaaaaaaaa atagattttc atttcaacaa
       61 gcataatttc atttcagctt catatgtttt cattgaatta ctttgttaga aaatttgaaa
      121 tgccattcag tcttatattt ttttctctat tacaggtagc tagagcagag accagatgct
      181 gtgattgatg caaacagaga tagacgtttt acaattgaaa tgatagactc tgatatttgc
      241 atgtattgtt ttgtatgatg aactttgtcc gtgcaagtgg ctatgcccgt aaaagaggca
      301 cacttttgct cattgagttt gttatctttt taaaaatata taatgtaatg gtagtctccg
      361 agatgaaggt ttagtgttgt tagtctgtat catgagccta atagcccgtc ctgtctgtcc
      421 gcaattaata ctttgccagc ttgtatgcta agtatgctat cctaatgaaa tgttaagaga
      481 cactggcatt caccagtgtg agtaaacatg ttcactcatg ctggtagtgc ctttgtgtat
      541 taagtgtact tggtaggcaa gtgtggtcta tcacatctcg gagatacata taattagatc
      601 aagtaagggt cgttgacaaa gataaaatga gacgtgttat actatttaac tatacttctg
      661 agatactcag taaggtagac ggtccttcaa aatttcaaca gtttgaacaa caaaattctt
      721 gatttctgac tgatcatttt tcttgaacgt ctcattttat ctttgtcact gtgcccttca
      781 tatatccaac cccaggctgc tgcatcgaaa ttgcagtcaa atctctggta ctcttggtat
      841 gatgaaaata tgtagcactt acaaagtata gtctcaatgc gataacttga acattatgta
      901 agaccattac aaaatcctag agatgtctct tatcaaacta tcaagtaagt tgtaatgcaa
      961 aatcattaca agactagtat caagcaatcg gaatgtcaaa acataaggct ataccagaga
     1021 tttgaaatgc ttttcgatgc aatagtatga tgttggaaat ttatcctaca tccaaccgta
     1081 atcctacatg attgtataat tgtatcatag tccttacctg atgttgagca ttttttcctc
     1141 ccttgtttgg atttctgatc ggcatgggtt aagtgtgtcc ttgcatgccc attgcctttg
     1201 cattacagga caaatttgac aaaacagtcg agctgataca tgatagggtc agatatgatt
     1261 ttgtcctcct attacaacat gatgatacat ttggaatgtc aaatgtattg cattgaaccc
     1321 agcctttaag atctggtggg agaaacttct cctgaatgtc aaagcaattg tatccttgta
     1381 tgcccattac ctttggtcaa tactgtatgc ttgagacatt tcatacgtcg tcaagttttt
     1441 cacaacagag aacatgaccg cccttttacc ttgtggcagc taaagggcga ccttagtcag
     1501 atatgatttt gtcctcctat tacaacgtgg tgatacatta ggaatgtcaa agcattgtat
     1561 gcttgcatgt acgggacaaa ctttccaaaa cagcccatct cgatagtttt acattatatg
     1621 taggatttca tgtttggtca aacagcatca gtgacactat acgaatctgt ctaatgaggg
     1681 agagacagat ctcccaatat ggtccatacc agttgttttt aagtatttaa ggaaaattta
     1741 gcattggccg tttcaagtat tgtgaacata ctttgggacc taggactatg tcaatctttg
     1801 ccagatcaaa tcatttcatg ttgtcacaca actagcgaga gcaatgcaaa aacacgtctg
     1861 ctctcgacgg ctgtacaatt ggtcatgtga ccacttaaaa cttgaggaaa aaatgctcga
     1921 cgctgattgg ctagttactt tttgtgtaga ctcgtcctgt gggacaaaac taattttaaa
     1981 gctatcagcc aatcaaatcg ttcgtgacgt cacagttagt tatttttcgg caggcgagcc
     2041 tttaaaagcg gctgcacaag ctcagttgtt cagttggtcg ggcggatttc accaaaattt
     2101 caaggtgttt ccgcgtcagt tttttttaat tttttcttgt gttaaaatgt tcaagtatgg
     2161 atttgaaagt gttattcgtg gtatgtgcag tacaagacag atgaagaatg cctggggtga
     2221 gtactatggc aaagtcgcgt cgctctcgaa atgcatatgt taggacttgg ttaggtcata
     2281 agactggcaa cgcacattgg catagcgatg ccaagtcttg gttcggctag aacttgatcc
     2341 ggggtttcga tcaattgaga atgtccagtg ttcggcgtag ttgggttagg gtgaggagac
     2401 tcgatatacc gaaaatggaa agacggttga gctcctgtcc ccgtcatccc gaccaatatc
     2461 tttccagctt aaaatagctg gagttctctc ttgattgaaa tgacactcga gttgatatac
     2521 ttactctcga ggtcgtctga gtgtctactg tttgagtctt gcatcatgtt gatgctgctt
     2581 tccgatattg acggtagaca tggtcacctg ttgatcgttc agtgcttttg cagatcgcca
     2641 gaaaatgcga tagccaatta acgaaccaca tttttttcct tcagcttttt tgcatgttag
     2701 gagcaatgac aagttgtttg aaacgagagc gacgggacct ttgcaacctt agtataagaa
     2761 tatttgctag ttatgtctta gatgttagtt gttaagtctt aaagttgtgc acaacttatt
     2821 gtagctattg aatgtgtttc tctccacagg gctttgtcac tttttatcat tggtggtgga
     2881 gtacggcaag gggcgttttc atatccttac ttgtttagct taattcaaga aaacgactct
     2941 tggcttgctc acactgctaa atgataacat aagtgacatc aaaatttatg aactttggca
     3001 aacataagat cttacttgta acagaaaaaa atcaaagctt caaattcaat gttgtatcaa
     3061 gtgtacagct tatttggcat ttaacagctg tacataaaac gatgcaacct ttttctctct
     3121 tctcttgctc ttcataaaaa caaaaatcaa aattactaat gctaatggac cgaacggcaa
     3181 ccgatatcgc tagagttggg ctaagtttag gcaaaacaaa aaaaggacag tcaaaggtat
     3241 ggaggtgtcg ttagaccaac tttatgctat ggtagggtga tgtgcagtag cataaggaac
     3301 cgcctttggc catcacgagg cgttacaagc ttggtaaagt aggaatctcc ccgtctagtg
     3361 acaggatctg gtcttttgat gtccgctaag attgctagat cgggtataca caccagctct
     3421 gtatgccaaa gggtgcctac ttatgacaag cttgcaacgc catcctagta caaaaaactt
     3481 aatttttaag cccgactctg gtgtatgtca tgtcgaaatt tcgaaacttt ggcaaacaca
     3541 aatctcttta tcttatttca aacaatcaaa atcaaaaaca ctaatggacc gaacggcaac
     3601 cgaaagttct cattcagatt gactttgata gatcggcgcg ggtaaactgt caatgctggc
     3661 ttcggcccga ctccgcactt ggtaggcaat gaagccggtg cggggaatta gtttgcccgt
     3721 catcgcgatg attgtttgca tttcatagca tgtcagtgcc acgtttttag gaagagctac
     3781 acttctctat tgagatgctc gctaccacct actaacagcc ctttcgtcca agtgtagcga
     3841 aaggtgttcg gggactggca tgccaatgtc ttgcgaatat accgatctgg tcaatttgaa
     3901 tgcgaatttg gcttctactt cttcctctgt cttacttctt ttcacacaca ctcgctgttt
     3961 ggcattcaaa cgatcagcgt gggtcaagcg ttaatgatgg ctaaagcccg actctgtgct
     4021 cagtaggcaa tgacgctagt acagggaatt acttggccca tcattgctat gattgtctgt
     4081 cagatataac atgtgcgttc cacgttcatt ggaagagcta cacttctcta ttgagacgct
     4141 cgctatcacc tttgaacagc cctttcatcc gagtgtagtg ataggtgttc ggggacaagc
     4201 atgacaatgt ctggcagaga tactgatcgt tcaaaattcg aaacactact tcttccctct
     4261 gtttcttcta tcatttggca ctctatccca aatttctgta atgcagccat ggtccagtat
     4321 aaacatcggt gaatctcaat gtaactacat ttagtaagca actacattga attctccgat
     4381 ggtgatactt ggaaacatga cggtggcaag cccgttaaat gcagagccac ggaaatttgg
     4441 tactgtacat ttttctaaag gtgatattgc gatgctgaac gaatacgtcg gctcgtacct
     4501 caggccgatg tctgattagc ttatgattga aaaacgaaat gtcaattcat actggagaat
     4561 tggacacgat atttttacat gctgaagacc cttgatgcct agtttagacc atttttgctt
     4621 tgaaattgac acaaacttaa aaacaaaaaa atcactgctt ttttaggtga ttagcaaact
     4681 ggcttgtttt tcttaccacg acagaaatcg atataacaca tacaaggccc ataatttatg
     4741 caacgttttc tccagtatgc cttaacattt gtctataata caactcaagg catgatcatt
     4801 tctgtaatga aagagttaaa tcacaaggat tcgtaacagc attctcgtac acttgtgcag
     4861 aaaaacaggt gaatatgcta agatgttaag gctaaaatac tagaaacacg caaccaagac
     4921 caaaaaataa tatttgtgat aagtgtctcg taaatggcat aaaagctgcc agctgcctgc
     4981 attcagatta aacaacgact atgaatcgca agagaagcct ctctccttta acgctttgga
     5041 aagcggcaca tgtgttcaag caccaaaacc tagagtgttg gtttcaattt gcgaaggatg
     5101 gagaatcaca caacaaggtg tttgcatctg atttcgaacg aacaaggaag cgagcgaaac
     5161 tggaagacga aaaaccattc atgacgactt tcagtgttgg aatacgtcca actcgaaatc
     5221 agaaaagagt gctgaacgag atgcttagag tgagcaatca cgcgtacaac tggagcaact
     5281 atctcgttcg tgaaaagaac ttgaaaccta atcagtacga cttgcagact cacgtttgta
     5341 agacaaattc tagtgacgtc ccgatggatt tcagaatgaa caacgatgac gactggtatt
     5401 tcgataacaa aatgacatct attaaacaaa cagcttgtaa gaacttctgt accatgtaca
     5461 agtcggcgtt aacgaatcaa aagaagaaga aaaagtacat caagactgtg actttgaaag
     5521 acaaagacga tatgaatccg agtcaaggag cgttcgaaat tcaaaaacaa tttattcgta
     5581 cattgaagga gacagacact gacgataatg atatattaca ccactgtata gcagccatgc
     5641 cggacaattt tactacgcga aggaaggatg taagaaatcg attcctgcgc ttgtctaaac
     5701 cagtgagcaa actgccacct ttagaacatg ccgttaagat cgtcaagaca gcgaaaggaa
     5761 agttcgtctt acatatacca tgcgatccaa cttacacgag gagcaaacgg tacgacgaac
     5821 cattcgattc tatgtgtggc atcgatcctg gcggaagaac gttcttgaca atatacgatc
     5881 catcaaagcc acgggcattt caaattgcat ctcgatgtaa agcgccatct aagccagttc
     5941 gtaaacggac aaagaaaaag ggggaaaaat ggcacaggaa aaagaaaagt cagcgccggg
     6001 tcgggagcac catagacaag attgacggtc tgcacgcaaa gatagactat gtaaattcaa
     6061 aaatgcaagc agccatacgg cgaaggcagc cccaagcaaa agaagatcgg caaagacaat
     6121 tacaaaaggt gtataatcaa ctaggtaatg ttatcagatg ggtgcatctt cgttgtacat
     6181 acaatctgat gcaatactcg tacgtagcca ttggagagat cggcatacct agtatcattc
     6241 gaaggcagtg taatggaaaa cgaagacgta tcaacaaaaa atccgtacgc catctgacag
     6301 tgtggaatca ttgcaagttt cgtgaaaggc tcgtgtatcg ggccaaaggc acaaagacca
     6361 atgttatcgt tcaagatgaa agctatacgt ccaaaacatg cagcgaatgt ggaacgataa
     6421 acgacaaatt aggaggcagc gaaacattca agtgcataaa tcctagctgt gattatatta
     6481 caaacagaga cgttaatggt gcaaagaaca ttcttaggaa gtctctcggt atcggctcaa
     6541 ttaaaacgta ccgtgcatga ctttgaacac tggaaaagta agatcggttg actcgccgag
     6601 ttccggctga accttatagg ggaagcgttg gtgaataaaa agggtcaata gccttgtcgt
     6661 ccgagtgaag tatcggggac tggcatgaca atgtcttgtg gagatactga tcgttcaaaa
     6721 ttcaaaatac ttcttctctc tgtttcttct gtcatttggc actctatccc aaatttctgt
     6781 aatgcagcca tggtccagta taaacatcgg tgaatctcag tgttactaca tttagtaaac
     6841 aactacattg aattctcaga tggtgatact tggaaacatg acggtggcaa gcccgttaaa
     6901 tgcagagcca cggaaatttg gtactgtaca tttttctaaa ggtgatattg cgatgctgaa
     6961 cgaatacgta ggctcgtacc tcaggccgat gtctgattag cttatgattg aaaaacgaaa
     7021 tgtcaattca tactggagaa ttggacacga tatttttaca tgctgaagag cacagatgcc
     7081 taattaagac aagctatatc ctaatagact tgatataatt ataaagcaaa aagcaatgat
     7141 catttttgaa tgtattcgta taaaaggctc gtcttttact attgacaaaa cagcgacttt
     7201 gtacaaacga gtcctttggt taaagcatac aaatatccaa catctttttt gtatttcaaa
     7261 ctgatggtca attgtctact ctgagatcaa attataagtc tcaagtttga gatcgcatag
     7321 tatcatgata agtgtaggga gaagtggtta aacctgaatt tcagaattag taaaaacaaa
     7381 gcaaagtgat atgttagcat tttattgcca tcatgataag acaagaagga atagcatctg
     7441 tcagtcattt agtctgtcag tctcattttt acacacgatt ttacttttgt catgcaaaag
     7501 aagcactttc cctttgcttt actcttatgt gaacagtctt tgcaaaaggt gtgtccgcaa
     7561 ggcactagtg tgtgatcttt ctcggctgac agacatataa tgcataataa cagttcgtcc
     7621 cttgcctctt gcttagcttt agacagttct ctctgatgag ccaccagcat ctcattttcc
     7681 ctcttttccc aaaccgtttc tgacaatgta ctgcttgtgc tgcttgcact tgtaaccgtt
     7741 gatgtaggcc ttgagtacgg tttcagccta tgcagtcctt tgatgccttt tacgggacgt
     7801 tttgacttca aagtacatgt aggtgttctc attaaagtcg gactaattat atctggtaga
     7861 tcatcatctt cttcttcttc ttcatcacta tctattgcga tgatatctgt cggaagcaac
     7921 tgtctctttg ctctgtcact attgtctgaa acaaataaga aaaaacacga atttcagtta
     7981 aaacatatct aaaaatgtta catggttatt tcaaaaaagt caatcactat cagctaaaac
     8041 aaaacaagta caaatatcta gttcaattcg aaagtgtcaa cttaccaatt tcatccatca
     8101 gcaagccttg gttttccaag agaaacctcg cagccgatat gatgtccggc atatctttgt
     8161 cattcgttgc ctctctgatc tcgttttccc acaagttcag tttggatagc gccgacatgc
     8221 tactcttgaa caaggaaggg tctcgaccac gatccaagtt gatacatgta acgacattat
     8281 caatgttttc gatcaagttc tgagctcttc taatgagtcc tcttcgcttg tataacacaa
     8341 atgtttccat tgcttgttga cggctctttg tcattaatgt gctcagtaat tctacggctg
     8401 atctgttcat cattctgata cagaatgaga gtttaaacca tccgcaaacg ctatatctag
     8461 caagaattgt ttcgaccaat cagaacggtt tgcttaaacc acgcctactt tgtattaacc
     8521 aatcagaaag cagattgatt gaaaaagtta ttttttcggt acagtaccag ggaaatagac
     8581 catcgagctt cattctatcg aatgcaatca gactgtcaac accttacaaa ctatcataca
     8641 gcttataaat tccagaagat gaaggtgaaa gttttcagca tcgaaacact gagacagagg
     8701 tctcaaactc tcgacatgct gttaacgcac aacgatatat acaataagac agagaagata
     8761 ttgtcgctcg gggaatgtca tgaacagtac ctgcgagagc aacttgacgg atttctgaaa
     8821 gaaggggaca ttgagcaata tcacaaacag ttcgtagtgg acttgtcgaa tccagtggtg
     8881 aactttgata gtgttgtgtc aaggattgat actagaattc tacttgttct actagactat
     8941 tatgctgtag acacatggaa agacgaattc gtaaactttg ttctaagaaa taagagggca
     9001 aactggatcg tcttcaatgc acttttgctc ttatcattta cagatcatgg cattgttgat
     9061 agatttagca cagaagtaga tgcaaagcag aattacagac cgatgccacc atttcggttc
     9121 aacgaaacgc ctagacgaaa tgcaacagtg ttcggggaca tttatgcagc gattggcact
     9181 cgtaaccgca ataaaagtac ataaacttga atatttgcct tgttgtattt taacgaacaa
     9241 gactgattgt cacagtaatt tgcccaatgc tgtgcagcca gtagccctca tattgtgtaa
     9301 aaacaacacg ccattcaact tccaaaaata ctcaaagccc taaccctaac ctcacctaac
     9361 ttttcctagc catacacctg ggaccacaca ccaccaaagc cgatttcgtt ttggaaaaat
     9421 gttcaagact gtaggtgaat gccagtaatt ttcccaaggt tagacagtta atgcccctcg
     9481 ttacatgttg tgaaaaaaca taaagctagt tgataattag ccttaagtaa aagtaacggt
     9541 acgtaattac tgtgtttatt gttttatcac ttaaataaat ttagaccaac ctcacagttt
     9601 taacaacttt tatcaaattg atctcgaaca acttgtccta gcccttcgtc aaggaccaga
     9661 tgcatcaaga gccgatttca ctttggtttt tttttttttt tttttttttt ttctttttac
     9721 ctactttact tagtcacact tatctcattt ttattctctt cttgtccaat tagttatgta
     9781 taattcatat gacaattctg tcacaacatt tatatatata atgtattatc atttcttctt
     9841 tagtctatat ctgttatttc atatctgaca taataacaat atcatttcct taaatttaat
     9901 ccaacgcttt cccgtacttt tctcacacaa gacattttta gggtttcagt gcgcgggtta
     9961 caactaacac atattttttc accacttgta cataattttt tatcttattt taatcgctgt
    10021 acattgtact acatactttt tatgccacta agaataattt gtcatnnnnn nnnnnnnnnn
    10081 nnnnnnnnnn nnnnnnnnnn nnnnnnnnnn nnnnnnnnnn nnnnnnnnnn nnnnnnnnnn
    10141 nnnnnnnnnn nnnnnnnnnn nnnnnggatg aaccacaatc accacaattt tgttagcttt
    10201 taaagtaaat aaaagcttat catatttaac tgcacttacc ttgttagaca ttatttgtca
    10261 catgtcgcat gtgtgtgctt acaaatatac tgattaattg atataatcaa taggtgtgat
    10321 aatccaatca aactctatca ggactactgg taatcagagg catgtgtttg ttacgccgca
    10381 tatattcaaa ggacattaat tctgctttgg caataaatgc agtaaacgtt tttatattca
    10441 tatataaaca tgatacaatt cttttaaaaa ctgatttttc ataatatatt ttcttcttaa
    10501 attatcaaat taaacatgaa aaaataattc aattagttcc gataataaac tttccggtca
    10561 gcgcggttta ttcactgaca tgtattttgt gtattattca tttaaaaata gaatatttat
    10621 atacatctat atattcatat gttctaaaat atgcaaaatg gaagaaatat aaaatgaaaa
    10681 catacaacta tttctgaggg gtcgaaatat cttggtgtcg aaatatcttt ggggtcgaac
    10741 tgtccaagaa aattaaattt tggggttgaa atgtcttggg gtcgaaatgt cttggggtcg
    10801 aaacgtccaa gattcgtata cacaaataca ctaaaagtct gtgttttata gcagcatata
    10861 acaatactgt ttatgcgtaa agcatttatt tttatacaaa aagacatgta caaaaatgta
    10921 tgtgtaacaa tgtacaatac ctagcgttgt acaaaataac agtgtaagac agaaagaaca
    10981 aatgtgtaaa ctgcacaaaa gggggataac tcttgtgaca taaattctag gatccgggat
    11041 tgtaagatcg taaacaagca aagaagagtc ccgatctacc ttgttatatg ttgattaaag
    11101 ctacatgagg ctgccatgtt aagaaataac tgattaacag tcatgtttgc aaagttctgc
    11161 ttatttctca tttagatttg aaacaatcgt tttcaatcgt ttatctatct atctatctat
    11221 ttatcttcca tatagtcaaa cccctgctgg ggacctagac tttgcgcgtc aactagcaag
    11281 aatgttaaaa tgagtaaaaa aagtagtagt aaaaagaaag aaggagaatg gttaaaaaca
    11341 ggttaaaaat aggccaggtg tatttaaggt gagatgtgct caatctggct tacagcctgt
    11401 ctgaacaatg gcccagacga gttaattgac aacatctgag ggcaaggcat tccaatgata
    11461 tactgttcta gggaagaatg aaaatttttg atagttggat gagggtgaaa cttgaacgaa
    11521 tgcctgggaa tg
//
LOCUS       NC_059316.149.150.151.152.153.154.155.156       11532 bp    DNA     linear   UNK 01-JAN-1980
DEFINITION  Mercenaria mercenaria isolate YKG-2019 chromosome 12,
            ASM1480567v1.1, whole genome shotgun sequence.
ACCESSION   NC_059316
VERSION     NC_059316.1.149.150.151.152.153.154.155.156
KEYWORDS    .
SOURCE      .
  ORGANISM  .
FEATURES             Location/Qualifiers
     fz              5000..6532
                     /original_coord="NC_059316.1:26485785_26487317:1"
                     /fz="1 99.16142557651992_1 473"
ORIGIN      
        1 aacatcttgt catacatata tcattccatt ttcggttatt aataatgtaa gcgccatctt
       61 ttcctgttcg cgcttcttgt gcttttctac ctgttttttt cttagctttc aaaatacctc
      121 tttgaatgag ctctgcttct ttttcttgtc tgtttccgtg ttcgtgtatt ccatcatcag
      181 aatcatatat gtcatatgta tcatcaaagc accatttgca tttgcagtct ggtcctgcac
      241 aatttggata tttccttcgt ctctttgttg catcttttat aaagccaggt tcttcaccag
      301 ttttggcaaa gtgtgccagt tgttctcttg catttggttt agataaagca aaggaattcg
      361 ccattgtgtc gaatactaca tagttatttt ccatatctat gtttaatctg tcatgttcaa
      421 ttttgtatat gatccacatg tcttctggca atttgagtag gtttggcttg aagctagcaa
      481 agcatactac tttaggtgga tcaaattctt ttactttatt cccgtatttt gtactgaaca
      541 gtcttccgcc ctttagtaac tcaaggaaat gatagttgat atgttccact tctgatctat
      601 gatagtccat tatgaccatt ggttcttcat tgtatgcgta tgataggtcc atcgtcctac
      661 cgttgccaag ttggattgca ccgtggtatg cccataggta ttttcctaat aaggttttac
      721 ctacatttcc tgtttcttcc cataaccaaa gtacttgtct atcagtttgc attgctatga
      781 gtttcaatgc tgctttctgc catggtctta aagttacgtt ttcaagatcc aataccattt
      841 cgtcaactat gttttcttgt ctgaagtttt cgaagtgttc atcgaacaca cgtcgttgag
      901 ctaatattaa actgcaatat ggatagtcag taggtattag atgattggtt cctcttgcct
      961 tagcatagat gtacgctttg actttcaatg agagatagtc tgtatccaca ttggcgtaga
     1021 tggttttctc atcttccttg gagacatact tgatcacatc tttgattttc ttcacacgtt
     1081 caattatgcc acaactgaac ctcatttgct tcatccactt ttctttaaaa gttttgaagt
     1141 tcatcttctt tttagtttgt atgtatgcat gagagtgacc cttattctca tctgcacttt
     1201 ttccaaactc gttacagatg acataactcc gtatccagtt gttgtgtata tttctcgagt
     1261 ccatcttctt caagaacttg tacttcttca taccttggtt tatagtcaac atgaagtgta
     1321 cacctttacc ttctcgtatt ttcctcttga gttttttact ttttggttct atagcagaca
     1381 aatgtttctt tgtcttgatg tgcttcaccc aatttgacac attcatatcc actttacagt
     1441 actcacacat ttttctcgat ttattgtcac gtcttctcat gttgaagttg ggtgcatcta
     1501 tgcggcgata tctaatatta cgatttcttt tgtactgtac cgaaaaataa ctttttcaat
     1561 caatctgctt tctgattggt taatacaaag taggcgtggt ttaagcaaac cgttctgatt
     1621 ttagctagag agagtgtgtg tgtgtagttg tagtctcagt gtcatttcgc atattgcaat
     1681 gccgaaggaa tacgtcggct catacttcga gccgatatct cattagctta ctgtcgaaaa
     1741 acgaaatgtc aattcgtgct tgttatttgg acaccatatt tttacatgcc gaagagcata
     1801 gatgcttaat taagaccaac catttcataa tggacttgaa ttacttgtaa ggcaaaagca
     1861 atgatcattt ttgaaggtat tcgtgtaaaa ggctcatcta ttactattga caaaactgcg
     1921 actttgtaca aacgagtcct ttggttaaag catacaaata tccagcatta actcataatt
     1981 gcagtgaaat cggcttttgg ggtgtctggt ccttggtgta tggctaggaa aaagtaggtg
     2041 aggttagggt tagggctttg agcatttttg aaagttgaat ggcgtgttgt tttcacacag
     2101 tatgagggct actggctgca cagcattggg caaattactg tgacaatcgg tcttgttggt
     2161 tgacataaca tatcatagca taacataaca agcacatgtt cgaatttcat tcagttttat
     2221 tcaattcact aatatgtatc aacatcagtt cagtttagcc acgcgtgcca atagctttat
     2281 aaatgtcccc gaaacacgtt gcgtttcttc taggcgtttg ataaaacaca aacggtggca
     2341 taggcctgta atgtttctta tgatcgactt ctctcatgaa cctgtccgtt atcccattat
     2401 cgacaaacga cagtagaaac gttgcattag ccacaatcca atatacccgt tcattcctgg
     2461 cgacaaaggt tttgagttca tctctccaca gttgtatgtc ataatagtct atcacaagta
     2521 tcaagaatct agtatcatat ttcgacaaag ctatctcata tgtcacttca ggattcgaca
     2581 agtccataat gaacagcaca tgtagatatt cgatgtcgtc gtctgaaaga aatccataca
     2641 gttgttcttc caaataactt tgatgacatc tgctgagcaa caatgtatgc tctgtctcgt
     2701 tgtaattctt atcttcgtca tcttcgtttc ttagtagcat atccagagtt cgagacctct
     2761 gtctcagtgt ttcaatgctg attatgttaa ctttcatctt gctaaattgt tgagaagaat
     2821 tgttttgcat cttgacagta caattgcagt cagtagactg aagcccaagt gtcgatttcc
     2881 ccggtactgt accgaaaaaa taactttttc aatcatctgc tttctgattg gtcaatacaa
     2941 agtaggcgtg gtttaagcaa accgttctga ttggtcgaaa caattttcgc tagagggagt
     3001 gtgtggatat gcattcttag tgtcattctg tatcagaacg atgaacagtg cggtcgcaga
     3061 tttactgagc tcactcatga cagagagccg tcgacaagca atggaaacgt ttgtcttata
     3121 caagagaaga ggcttagtga gaagagctca aaacttaatc gaaaacatag ataacgtggt
     3181 aacttgtgtc aacatggatc gtggacgata cccttcctta ttcaagagta gcatgtcggc
     3241 actatcgaaa ctaaacttgt gggaaaacga aatcagagag gcgacgaacg aaacagatat
     3301 gtcggacgta atagctgctg cgagattcct tttggagaat caaggcttgc tgagggatga
     3361 aattgatgag ttgacagttt gaatttgaaa ttgaactcga tacttttact agctaatact
     3421 gacttgttga atagaccttg taacaacttt tgtaaaacaa ctgacgttcg tttatgtttt
     3481 ctgtttcaga caatatggac aaagcgaaga aacagatcac actaacagac accatcgtca
     3541 taagcgatga ggacaatgac gagttgccag acatcatcag tccgacccag agtacgaaac
     3601 caaacagtcc agtaagagga cacaagctaa aaccttacac gaggctttca tcaacggttg
     3661 ccagcagtac gttgagcgaa acggcttggg aaaagaggga aaatgagcta ctgttggctc
     3721 atcagagaga actgtccgaa gccaagcaag aggcaaggga cgaactgatg ctgtgcatcc
     3781 tatgcttgtc cgcacagaaa gaccatacac tcgtgccttg cggtcacaca ttttgcgaat
     3841 attgtgtcga tcggataaaa gcaaatggca agtgctgctt ctgcaatgcc agaataagat
     3901 cgagcgtaaa agtgagactg actgactaaa gtattaagct gatgttattc ttttgcttca
     3961 gtatgatgac aataaaacaa aaacctactc tgctttgttt ttttctacat ctaaattcgg
     4021 atttaaccac tagtccctaa acgtatcatg atactatggc tatatctata tctcaatatc
     4081 cttaatctaa accaacgtaa tcagtaacaa atacttggac accaggacat ttcaaaatac
     4141 atacagatgc gaattcaaac tggagactaa agtagacagt tgcccgtcag cttgaaacac
     4201 aaatgtactc atccactttt gttagcagaa tactaagcac atagtcaaaa gtcactatga
     4261 tttcgctctt tagcaattag tgacaacata ccttatgaaa aaccaattgc aattatgagt
     4321 taatgctgga catttgtatg ctttaaccaa aggactcgtt tgtacaaagt cgctgttttg
     4381 tcaatagtaa tagacaagcc ttttacacaa ataccttcag aaatgatcat tgcttttgcc
     4441 ttacaagtaa ttaaagtcta ttatgaaatg gttggtctaa actaggcatc aagggtcttc
     4501 ggcatgtgaa aatatcgtgt ccgattctct agtatgaact gacatttcgt ttttcaacaa
     4561 taagctaatc agacatcggc ctgaggtacg agccgacgta ttcgttcagc atcgcaatat
     4621 cacctttaga aaaatgtaca gtaccaaatt tccgtggctc tgcatttaac gggcttgcca
     4681 ccgtcatgtt tccaagtatc accgtctgag aattcaatgt agttgcttac taaatgtagt
     4741 tacattgaga ttcaccgatg tttatactgg accatggctg cattacagaa atttgccaaa
     4801 tgatagaaga aacagagaga agaagactag cgaaacatta tgttttcata tcccacattg
     4861 catataatca tgtacagtcg cattgtcagt gacaggcgag agagattgtt gcaaccgaga
     4921 ctaaaaaaat aatatttgtg aaaattggct tcttactctc ataaaagatg catgttgcct
     4981 tagttcaaat caaacgacta tgaatcgcaa gagaagcctc tctcctttaa cgctttggaa
     5041 agcggcacat gtgttcaagc accaaaacct agagtgcttg tttcaatttg cgaaggatgg
     5101 agaatcacac aacaaggtgt ttgcatctga tttcgaacga acaaggaagc gagcgaaact
     5161 ggaagacgaa aaaccatttc tgacgacttt cagtgtcgga atacgtccaa ctcgaaatca
     5221 gaaaagagtg ctgaatgaga tgcttagagt gagcaatcac gcttacaact ggagcaacta
     5281 tctcgttcgt gaaaagaact tgaagcctaa acagtacgac ttgcagactc acgtttgcaa
     5341 gaccaattct agtgacgttc caatggaatt cagaatggac gcaaatgacg actggtattt
     5401 cgataacaag atgacaacga ttaaaacagc agcttgtaag aacttctgta ccatgtacaa
     5461 gtcggcgtta acgaatcaaa agaagaagaa aaagtacatc aagactgtga ctttgaaaga
     5521 caaagacgat atgaatccga gtcaaggagc gttcgaaatt caaaaacaat ttattcgtac
     5581 attgaaggag acggacactg acgataatga tacattacac cactgtatag cagccatgcc
     5641 ggacaatttt actacgcgaa ggaaggatgt aagaaatcga tttctgcgct tgtctaaacc
     5701 agtgagcaaa ctgccacctt tagaacatgc cgttaagatc gtcaagacag cgaaaggaaa
     5761 gttcgtctta catataccat gcgatccaaa ttacacgagg agcaaacggt acgacgaacc
     5821 attcgattct atgtgtggaa tcgatcctgg cggaagaact ttcttgacaa tatacgatcc
     5881 atcaaagcca cgggcatttc aaattgcatc tcgatgtaaa gcgccatcta agccagttcg
     5941 taaacggaca aagaaaaagg ggaaaaaatg gcacaggaaa aagaaaagtc agcgccgggt
     6001 cggtagcacc atagacaaga ttgacagtct gcacgcaaag atagactatg ttaattcaaa
     6061 aatgcaagca gccatacggc gaaagcagcc ccaagcaaaa gaagatcggc aaagacaatt
     6121 acaaaaggtg tattatcaac taggtaatgc tatcagatgg gtgcatcttc gctgtacata
     6181 caacctgatg caatactcgt acgtagccat tggagagatc ggcataccta gtatcattcg
     6241 taggcaatgt gatggaaaac gaaggcgtat caacaagaag tctgtacggc atctgacagt
     6301 gtggaatcat tacaagtttc gtgagagact tttgcatcgt gccaaaggca cgaagactaa
     6361 cataatcatt caggaagaaa gctacacctc taaaacatgc agcgaatgtg gaacgataaa
     6421 caacaaatta ggaggtagcg aaacgttcaa gtgcacaaat cctgcctgcg attacattac
     6481 aaacagagac gttaatggtg caaagaacat tcttaggaag tctctcggta tcggctcaat
     6541 taaaacgtac cgtccgtgac tttgaacatt ggaaaagtta aatcggttga ctcgccgaat
     6601 tccagctgaa ccttataggg gaagcattgg cgaataaaaa gggtcatatg cacgcggtaa
     6661 aatgattttg accgtcatag ttatttcgca gacttctcta ttttactgtt tttttatggc
     6721 gctaaaggtc ttgtatacat tttatcaacg aagacttttg tattttacaa aatgtttgaa
     6781 cctgtgcagt tattgaaata agctgttttg tatcacaaat gtgcacaacg ctttagatca
     6841 gaatacaacc gtgtttggca gcaaaaaaaa tgcatgtttt cagaaaatag tctgttttat
     6901 cgactgtaaa gtgttacaag tacgttgttt atgccttgta catttcaaat caaagatata
     6961 gcatgcactt gatagggctt tgaagctgta cattcattga actgggctgt tttgaggcaa
     7021 aaatgtgcac agtgtgtaat atctttgtaa ctctaggatt tgcttgtaaa tcatataaga
     7081 agcagttctg gctttgcatt gtgtgttaca aatacagata caacatttct ctatctgaat
     7141 taaatgttca aaacataatg agtcattgag gcaaaggaag attcactgtt tatacagtac
     7201 acagttatac atcgaaagtg gcaccgctgc cactgtatat gagaacttat aaccagaaat
     7261 tcctggttat tgctcagatc taactgttca ttgaaataaa aaacaaaaca atgttgaatg
     7321 aacagtatga gactttattt actgaactgt gttacatgtt tcatagttaa gtcatttagt
     7381 aaaaacattt attctatctc caatttctta caacgtggtg gtctaataat aatgttaaaa
     7441 tgttcacgta gaccttttct gctccatcca tcattttggg ttccgtcctg atgttacaag
     7501 tacaatccga atttgggtcc aaactgtgct cacaccactc gagttctata tcagaatgat
     7561 aagtactcat gtattttcta agcatgtaca tccatgttga ataattcata tccaagtctg
     7621 tccttatttt tgttatgtcc tcgtacttca cgtacagaca cttctttgca gtcagaaaat
     7681 cacgtaacgc gcactctaca tcaatcaaat attcactgtc tggtatgttt gagaagtcca
     7741 cattcaaact tgtcctgttc ttgatgtagg ctgtgaataa ttccatccaa gtttctaccg
     7801 aaattccaag atgtagtcta ctaatatttg cttcgttaat cgacaccttg tgatgtgtcg
     7861 gacacgcctc gctcagtaca gtactaaagg aattcgacat tgtgttgaat accgccgagc
     7921 tattttccat cttgtttatc tatggtaaga tgccatcctt tcacacattt atatagtgca
     7981 aaatgttata taattataaa ttcgctctca aaacatcgcc ctgcggcatg ccattttttc
     8041 ccctttcaac acagtgaggc accgccttgc aaaaaagttt cattatagca gcaaatgttc
     8101 actaatccag cttttgacac atgcttcatt gtcatttctt gtggcaggac tctgtctctg
     8161 actctgatgc atcatagttc aaacaacaac agtagtcgac agacacatag cacagcttca
     8221 tgatggttac caactgcatg tctgcagcaa caaatatgca ccaaaaatga accttcacct
     8281 ccataaaaca cccccgattt aaaggggggg ggggtctttt tccagtcatt ttttcttctt
     8341 ttcccgcaca aaaatcaatc tcaaacaccc caccttccca cacgaacatc tttttcaatc
     8401 caactttttt tcaaaaccgc tcttgatgca tgtggtcctc ggtgttgggc aaggttaggt
     8461 ttatggaggt caaattgtaa aaactgggca attgttaaag ttggttttgt tttaagtttg
     8521 taccattggt attacttgag gacgagtatc gactggcata acataatatt aaggggcata
     8581 aactatcatc cgttggaagt attaccggca atgactaagt ccttaacata tattcaccaa
     8641 agtgaaatgg gctgttgatg tgtttggtcc tcggagttgg gctaggttag gtttatggag
     8701 gtcgattttt ttgaaagttg ttaaaactgg atgagttggg tttgttttaa gtttgaatgt
     8761 gattaaacta taatcgcatt aatgatgtac cgtcggtttt acttgaggac gagtatcaac
     8821 tggcgttttg tttttctcat aacacgtact aatgggcact acttatcaga ccttgtcaaa
     8881 atcactggca ttgacttaca gtcttgtaca ttttaggtaa gggttagggc tttgggtatt
     8941 tttgaaagtt gaatggcatg ttgtttactg cacagcattg ggcaaattac tgtgacaatc
     9001 gatcttgttg gttgacataa catatcatag cataacataa caagcacatg ttcaaatttg
     9061 attccgtttt attgaattca ctaatatata taccaacatc agttcagttt agttacgagt
     9121 gccaatagct tgataaatgt ccccgaaaca cgttgcgttt cttctaggcg tctgataaaa
     9181 cacaaaaggt ggcataggcc tgtaatgttt cttatgatcc acctctctca tgaacctgtc
     9241 cgttatccca ttatcgacaa acgacagtag aaacgttgca ttagccacaa tccaatatac
     9301 ccgttcattc ctggcgacaa aggttttgag ttcatctctc cacagttgta tgtcataata
     9361 gtctatcaca agtatcaaga atctagtatc atatttcgac aaagctgtct cgtaattcac
     9421 aacgggattc gacaagtccg taatgaacag cacatgttga tgttcgatgt cgtcgtctga
     9481 aagaaatcca tacagttgtt cttccaaata actctggtga catctgctga gcaacaatgt
     9541 atgctctgtc tcgttgtaat tcttattttc gtcatcttcg tttcttaata gcatatccag
     9601 agttcgagat ctctgtctca gtgtttcaat gctaacaatg ttcactttca tctcgccaaa
     9661 ttgttgagaa gaattatttt gcatcttgac agtttgagag ctgaagatat aatgaagctc
     9721 aagtgccgat ttccccgata ctgtaccgaa aaataacttt ttcaatctat ctgctttctg
     9781 attggtcagt acaaagtagg cgtggtttaa atgcgacatt ctgattggtc aaaacatttt
     9841 gagctagaaa gagtgggcgc agatgcagac ttagtgtcat tctgtatcgc tctgactgtg
     9901 taattatgtc taagaacata taacgacttt tttgagttta cttttattgt tttagggata
     9961 gtgttactgg aaacattcat tatttttcat gtttattact cagtgctaaa aaaagttaac
    10021 agtaattcag taattcaacc aaaacacgtc ttctatctcg taacatcttg tcatacatat
    10081 atcattccat tttcggttat taataatgta agcgccatct tttcctgttc gcgcttcttg
    10141 tgcttttcta cctgtttttt tcttagcttt caaaatacct ctttgaatga gctctgcttc
    10201 tttttcttgt ctgtttccgt gttcgtgtat tccatcatca gaatcatata tgtcatatgt
    10261 atcatcaaag caccatttgc atttgcagtc tggtcctgca caatttggat atttccttcg
    10321 tctctttgtt gcatctttta taaagccagg ttcttcacca gttttggcaa agtgtgccag
    10381 ttgttctctt gcatttggtt tagataaagc aaaggaattc gccattgtgt cgaatactac
    10441 atagttattt tccatatcta tgtttaatct gtcatgttca attttgtata tgatccacat
    10501 gtcttctggc aatttgagta ggtttggctt gaagctagca aagcatacta ctttaggtgg
    10561 atcaaattct tttactttat tcccgtattt tgtactgaac agtcttccgc cctttagtaa
    10621 ctcaaggaaa tgatagttga tatgttccac ttctgatcta tgatagtcca ttatgaccat
    10681 tggttcttca ttgtatgcgt atgataggtc catcgtccta ccgttgccaa gttggattgc
    10741 accgtggtat gcccataggt attttcctaa taaggtttta cctacatttc ctgtttcttc
    10801 ccataaccaa agtacttgtc tatcagtttg cattgctatg agtttcaatg ctgctttctg
    10861 ccatggtctt aaagttacgt tttcaagatc caataccatt tcgtcaacta tgttttcttg
    10921 tctgaagttt tcgaagtgtt catcgaacac acgtcgttga gctaatatta aactgcaata
    10981 tggatagtca gtaggtatta gatgattggt tcctcttgcc ttagcataga tgtacgcttt
    11041 gactttcaat gagagatagt ctgtatccac attggcgtag atggttttct catcttcctt
    11101 ggagacatac ttgatcacat ctttgatttt cttcacacgt tcaattatgc cacaactgaa
    11161 cctcatttgc ttcatccact tttctttaaa agttttgaag ttcatcttct ttttagtttg
    11221 tatgtatgca tgagagtgac ccttattctc atctgcactt tttccaaact cgttacagat
    11281 gacataactc cgtatccagt tgttgtgtat atttctcgag tccatcttct tcaagaactt
    11341 gtacttcttc ataccttggt ttatagtcaa catgaagtgt acacctttac cttctcgtat
    11401 tttcctcttg agttttttac tttttggttc tatagcagac aaatgtttct ttgtcttgat
    11461 gtgcttcacc caatttgaca cattcatatc cactttacag tactcacaca tttttctcga
    11521 tttattgtca cg
//
LOCUS       NC_059323.176.177.178.179.180.181.182_(reversed)       11532 bp    DNA     linear   UNK 01-JAN-1980
DEFINITION  Mercenaria mercenaria isolate YKG-2019 chromosome 19,
            ASM1480567v1.1, whole genome shotgun sequence.
ACCESSION   NC_059323
VERSION     NC_059323.1.176.177.178.179.180.181.182
KEYWORDS    .
SOURCE      .
  ORGANISM  .
FEATURES             Location/Qualifiers
     CDS             5001..6560
                     /gene="LOC123541854"
                     /note="Derived by automated computational analysis using
                     gene prediction method: Gnomon."
                     /codon_start=1
                     /product="uncharacterized protein LOC123541854"
                     /protein_id="XP_045183411.1"
                     /db_xref="GeneID:123541854"
                     /translation="MNRKRSLSPLTLWKAAHVFKHQNLECWFQFAKDGESHNKVFASD
                     FERTRKRAKLEDEKTFMTTFSVGIRPTRNQKRVLNEMLRVSNHAYNWCNYLVCEKNLK
                     PKEYDLQKYVSKTNSSDVPTDFRMNNNDDWYFNNKMTKIRDAACKDFCTMYKSALTNQ
                     RKKKKYIKTVSLKDKDDMNPSHGAFEIQKALIRKLKETDSDDYDILNNCLSVMADNFT
                     MRRKDVRNRFLRLSKPVSKLPPLEHAVKIVKTAKGKFVLHIPCEPTYTRSKRYDEPFD
                     SLCGIDPGGRTFLTIYDPSKPRAFQIASRCKAPSKPVRKRTKKKGEKWHRKKKSQRRV
                     GSTIDKIDSLHAKKDYVNSKMQAAIRRKQPQAKKDRQRQLQKVYYQLGNVIRWVHLRC
                     TYNLMQYSYVAIGKIGIPSIIRRQCNGKRRRINKKSVRHLTVWNHCKFRERLVYRAKG
                     TKTNVIVQDESYTSKTCSECGTINSKLGGSETFKCTNPSCDYITNRDVNGAKNILRKS
                     LGIGSIKTYRA"
     fz              5001..6533
                     /original_coord="NC_059323.1:15506654_15508186:-1"
                     /fz="-1 99.16142557651992_1 473"
     gene            5001..6560
                     /gene="LOC123541854"
                     /note="uncharacterized LOC123541854; Derived by automated
                     computational analysis using gene prediction method:
                     Gnomon."
                     /db_xref="GeneID:123541854"
     mRNA            5001..6560
                     /gene="LOC123541854"
                     /product="uncharacterized LOC123541854"
                     /note="Derived by automated computational analysis using
                     gene prediction method: Gnomon. Supporting evidence
                     includes similarity to: 1 Protein"
                     /transcript_id="XM_045327476.1"
                     /db_xref="GeneID:123541854"
ORIGIN      
        1 cagttgatca tgtgaccagt aatatacggt cagttgatca tgtgacctta tgatagatat
       61 tgttgtcata agaaattttg caacgaaacc atcatcattg tgttggaaat gtccgaacta
      121 agaaaatgaa tggtcaaata atgagttttt attcaaaaac gaagaagtta ttgcgatttt
      181 gccggtaatc acgtcattat ataagtgacg tcattacgaa tatgacgtca ttaaagcggt
      241 tgtcgcacac ttatttttgt aaaataaatt gccaaatatc ggaaaatgaa gtaatgacaa
      301 gataaataga ataatatgtt agtgcctaag atgaagaaag tttatctggc tcggctccgg
      361 acgttatcag gttcgccttc ggctcacccg ataacctcct ccacctcgcc agataaactt
      421 tctcatctac ggcactaacc tattattctc tatataatta gatcaagtaa gggtcgttga
      481 caaagataaa atgcgacgtg ttatactatt taactatact tctgagatac tcagtaaggt
      541 agatgctcct tcaaaatttc aacactttga acaacaaaac tcttgatttc tgactgatca
      601 tttttcttga acgtctcatt ttatctttgc cactgtgccc ttcatatatc caaccacagg
      661 ctacttcatc gaaattgcag tcaaatctct ggtactcttg gtattgaaaa tatgtagcac
      721 taacaaagta tagtctcaat gcgataactt gaacattatg taaaaccatt acaaaatcct
      781 agagatgtct cttatcaaac tattaagtaa gctgtaatgc aaaatcatta caagactagt
      841 atcaagctat cggaatgtca aaacatgacc ataaggctat atcagagatt tgaaatgctt
      901 ttcgatgcaa tagtttgatg tgggaatttt atcctacatc caaccgtaat cctacatgat
      961 ggtataattg aatcatagtc cttacctgat gttgagcatt ttttcctccc ttatttggat
     1021 ttctgatcgg catgggttaa gtgttaatgc tggttatcat gacccgactc tatatttggc
     1081 gaggcagcga agccggtata gggaattgct taacccgaca ctgcgaggat tcatggacag
     1141 ggattaaatg ctcttgcccc gccaaaggga agcacgacgt tcctctaatg agatgtgcga
     1201 atacactctt tggttgccta actgtccgga cgccgcagtt agatgtacgg ggaagggcat
     1261 cgaatgtcta tccatgttac cggtccctaa cattctagtg tttgatctgg caatgaaatc
     1321 gtattacact atataatgtt ggaattttgt cctgatgcgt cacaggatag taattatttt
     1381 tctcactatc ctgttgctaa atcagtaaga aaacatgata atggaatttt gtcccgatgc
     1441 atttttctcc tacaatccgt gaaattgcca tcaatgcaaa aggtcactat gcttttctcc
     1501 taataccctt cagtaggata aaacaacatg atgttgaaca ttttgtccta cattgttttc
     1561 atcaaacgta cgtagtcttt agcatctggt aggagaaact tctcctggat gtcaaagtaa
     1621 ttgtatcctt gtatgcccat tgcctttgca ttacaggaca aatttgacaa aacagtcgag
     1681 ctgatacatg atagtgtcag atatgatttt gtcctcctat tacaacatca tgatacattt
     1741 ggaatgtcaa atgtattgca ttgaacccag cctttaggat cggtgggaga aacttctcct
     1801 gaatgtcaaa gcaattgtgt ccttgtatgc caattgcctt tggtcaatac tgtatgcttg
     1861 agacatttaa ttcgtcgtca agtttttcac gatagagaac atgatcgccc ttttaccttg
     1921 tggcagctaa agggcgacct tagtcagata tgatgttgtc ctcctattac aacgtgatga
     1981 tacattagga atgtcaaagc attgtatgct tgtatgtacg ggactaactt tccaaaacag
     2041 cccatcttga gagttttaca ttatatgtag gatttcatgt ttggtcaaac agcatcagtg
     2101 acactatacg aatctgtcta atgtgggaga gacagatctc ctaatatggt ccatacatgt
     2161 tgtttttaag tatttaagga aaatttggca ttggccattt caagtactct gaacatactt
     2221 tgggacctag gactatgtca atttttgcca gatccaacca tttcatgttg tcacacagct
     2281 agcgagagca atgcaaaaac acgtccgctc tctacggctg cacaattggt catgtgacca
     2341 cttaaaactt gaggaaaaaa tgctcgacgc tgattggctg gttacttttt gtgtagactc
     2401 gtcctgtggg acaaaactaa ttttaaagct atcaaccaat caaatcgttc gtgacgtcac
     2461 agtttgttat ttttcggcag gcgagccttt aaaagcggct gcacaagctc agttgttcag
     2521 ttggtcgggc ggatttcacc aaaatttcaa ggtgtttccg cgtcagtttt tttaaaaaat
     2581 ttttcttgtg ttaaaatgtt caagtatgga tttgaaagtg ttattcgtgg tatgtgcagt
     2641 acaagacaga tgaagaatac ctggggtgag tactatggca aagtcgcgtc gctctcgaaa
     2701 tgcatatgtt aggacttggt aaggtcataa gactggcaac gcacattggc atagcgatgc
     2761 caagtcttgg ttcggctaga acttgatccg gggtttcgat caattgagaa tgtccagtgt
     2821 tcggcgtaac cacttagggt gaggagactc gctataccga caacggaaag acggttgagc
     2881 tcctgtcccc gcaatagtgg cgaatatctt tccagcctaa gacagctgga attttctctt
     2941 gattgaaatg acactcgaga tgatatatac ttactctcga ggtcgtctga gtgtctactg
     3001 tttgagtctt gcatcatgtt gatgctgctt tccgatattg acggtagaca tggtcacctg
     3061 ttgatcgttc agtgcttttg cagatcgcca gaaaatgcga tagccaatta acgaaccaca
     3121 tttttttcct tcagcttttt tgcatgttag gagcaatgac aagttgtttg aaacgagagc
     3181 gacgggacct ttgcaacctt agtataagaa tagtgttaag atgtttagat atgatagtta
     3241 tgtcttagat gttagttgtt aagtcttaaa gttgtgcaca acttattgta gctattgaat
     3301 gtgtttctct tcacagggct ttgtcacttt tatcattggt ggtggagtac ggcaaggggc
     3361 gttttcatat ccttacttgt ttagctaatt taagaaaacg acttttgggt tgctcacact
     3421 gctaaatgat aacataagtg acatcaaaat ttatgaactt tggcaaacat aagatcttac
     3481 ttgtaactga aaaagatcaa agcttcaaat tcaatgttgt atcaagtgta cagcttattt
     3541 ggcatttaac agctgcacat aaaacgatgc aaccttttcc tctcttctct tgctcttcat
     3601 aaaaaacaaa aatcaaaatt actaatgcta atggaccgaa cggcaaccga aagttctcat
     3661 tcagattgac tttgatagat cggcgcgggt aaactgtcaa tgctggcttc ggcccgactc
     3721 tgcacttggt aggcgatgaa gccggtgcgg ggaattagtt tgcccgtcat cgcgatgatt
     3781 gtttgcattt catagcatgt cagtcccacg tttttaggaa gagctacact tctctattga
     3841 gatgctcgct atcacctact aacagccctt tcgtccaagt gtagcgaaag gtgttcgggg
     3901 actagcatgc caatgtcttg cgaatatacc gatctggtca atttgaatgc gaatttggct
     3961 tctacttctt cctctgtctt acttctttta acacacactc gctgtttggc aaaacgatca
     4021 gcgtgggtca agcgttaatg ctggcttcgg cccgactctg tgctcggtag gcaatgacgc
     4081 tagtacgggg aattacttgg cccatcattg ctgcgattgt ctgtcagata taacatgtgc
     4141 gtaccacgtt ctttggaaga gctacacttc tctatcgaga tgctcgctat cacctttgaa
     4201 cagccctgtc gtccgagtgt aacgataggt gttcggggac aagcatgaca atgtctggca
     4261 gagatactga tcgttcaaaa ttcgaaacac tacttcttcc ctctgtttct tctatcattt
     4321 ggcactctat cccaaatttc tgtaatgcag ccatggtcca gtataaacat cggtgaatct
     4381 caatgtaact acatttagta agcaactaaa ttgaattctc agatggtggt acttggagac
     4441 atgacggtgg caagcccgtt aaatgcagag ccacggaaat ttggtactgt acatttacag
     4501 gccgatgtct gattagctta tgattgaaaa acgaaatgtc aattcatact ggagaattgg
     4561 acgcgatatt tttacatgct gaagacactt gatgcctagt ttagaccatc tattttgctt
     4621 tgaaattgac acaaacttaa aaacaaagaa atcactgctt ttttaggtga ttagcaaact
     4681 ggcttgtttt tcttaccacg acagaaatcg atataacaca tacaaggccc ataatttatg
     4741 caacgttttc tccagtatgc cttaacattt gtctataata caactcaagg catgatcatt
     4801 tctgtaatga aagagttaaa tcacaaggat tcgtaacagc attctcgtac acttgtgcag
     4861 aaaaacaggt gaatatgcta agatgctaag gctaaaatac tagaaacacg caaccaagac
     4921 caaaaaataa tatttgtgat aagtgtctcg taaatggcat aaaagctgcc agctgcctgc
     4981 attcagatta aacaacgact atgaatcgca agagaagcct ctcaccttta acgctttgga
     5041 aagcggcaca tgtgttcaag caccaaaacc tagagtgttg gtttcaattt gcgaaggatg
     5101 gagaatcaca caacaaggtg tttgcatctg atttcgaacg aacaaggaag cgagcgaaac
     5161 tggaagacga aaaaacattc atgacgactt tcagtgttgg aatacgtcca actcgaaatc
     5221 agaaaagagt gctgaacgag atgttaagag tgagcaatca cgcttacaac tggtgcaact
     5281 atctcgtttg tgaaaaaaat ctgaagccta aagagtatga cttgcagaag tatgtgagta
     5341 agactaattc cagtgacgtt ccaacagatt tcagaatgaa caacaacgac gactggtatt
     5401 tcaataacaa gatgacaaag atcagagacg cagcgtgtaa agatttctgt accatgtaca
     5461 agtcggcatt aacgaaccaa aggaagaaga agaagtacat caagaccgtg agtcttaaag
     5521 acaaggacga tatgaatcca agtcatggag cgtttgagat tcagaaggcg ctaattcgta
     5581 aattgaagga gacggacagt gacgattatg atatcctaaa caactgttta tcggtcatgg
     5641 ctgacaattt tacgatgcga aggaaggatg taagaaatcg attcctgcgc ttgtctaaac
     5701 cagtgagcaa actgccacct ttagaacatg ccgttaagat cgtcaagaca gcgaaaggaa
     5761 agttcgtctt acatatacca tgcgaaccaa cttacacgag gagcaaacgg tacgacgaac
     5821 catttgattc tctgtgtggc atcgatcctg gcggaagaac gttcttgaca atatacgatc
     5881 catcaaagcc acgggcattt caaattgcat ctcgatgtaa agcgccatct aagccagttc
     5941 gtaaacggac aaagaaaaag ggggaaaaat ggcataggaa aaagaaaagt cagcgccggg
     6001 tcgggagcac catagacaag attgacagtc tgcacgcaaa aaaagactat gttaattcaa
     6061 aaatgcaagc agccatacgg cgaaagcagc cccaagcaaa aaaagatcgg caaagacaat
     6121 tacaaaaggt gtattatcaa ctaggtaatg ttatcagatg ggtacatctt cgttgtacat
     6181 acaatctgat gcaatactcg tacgtagcca ttggaaagat aggcatacct agtatcattc
     6241 gaaggcaatg taatggaaaa cgaagacgta tcaacaaaaa atccgtacgt catctgacag
     6301 tgtggaatca ttgcaagttt cgtgaaaggc tcgtgtatcg ggccaaaggc acaaagacca
     6361 atgttatcgt tcaagatgaa agctatacgt ccaaaacatg cagtgaatgt ggaactataa
     6421 acagcaaatt aggaggcagt gaaacattca agtgcacaaa tccaagctgc gattacatta
     6481 caaacagaga cgtgaatggt gctaaaaaca ttcttaggaa atctctcggt atcggctcaa
     6541 ttaaaacgta ccgtgcatga ttttgaactt tggaatgttt aatcggttga ctcgccgaat
     6601 tccagctgaa ccttataggg aaagcattgg tgaataaaaa agggttaggg tgttgcggca
     6661 aaataaaact gttgtagaga ttatggttat tgtttacgta tgttaaatat cataaccagt
     6721 aaaaaaaacc aaagcaaagc aatgtgttag caatttatta ccatcatgat aagacaagaa
     6781 ggaatagcat ctgtcaatac tttagtctgt taatctcatt ttcacacacg attttacttt
     6841 ggccatgcaa aagaagcact ttcccttagg cttacgtgaa cagtctttgc aaaaggtgtg
     6901 tccgcaaggc actagtgtgt gatctttctc ggctgacaga catattatgc ataataacag
     6961 ttcgtccctt gcctcttgct tagctttaga cagttctctc tgatgagcca ccagcatctc
     7021 attttccctc ttttcccacg ccgtttctga caatgtactg cttgtgctgc ttgcacttgt
     7081 aacagttgat gtaggccttg agtacggttt cagcctatgc agtcctttga tgccttttac
     7141 gggacgtttt gacttcaaag tacacgtagg tgttctcatt aaagtcggac taattatatc
     7201 tggtagatca tcatcatctt cttcttcttc ttcatcacta tctatcgcga tgatatctgt
     7261 cggaagcaac tgtctcttta ctctgtcact gttgtctgaa acagcgaaga aagaaacgaa
     7321 tttcagttaa atcttatcta aaaatgttac acggttattt caaaaagtca aatcactatt
     7381 agcttaaaca aaaatatatc tagttcaatt tgaaagtgtc aactcaccaa tttcatccat
     7441 cagcaagcct tggttctcca agagaaacct cgcagccgat atgatgtccg gcatatcttt
     7501 gtcattcgtt gcctctctga tctcgttttc ccacaagttc agtttggata gcgccgacat
     7561 gctactcttg aacaaggaag gatctcgtcc gcgatccaag ttgatgcaag taacgacgtt
     7621 atcgatgttt tcgatcaagt tctgagctct tctaatgagg cctcttcgtt tgtatacaac
     7681 aaatgtttcc attgcttgtt gacggctctt cgtcatgaat gagctaagta aatttgcagc
     7741 tgctctgttc atctttctga tacagaatga gagttaaaac catccgcgca cgccatatct
     7801 agctcaaaat gttttaacca atcagaatgt cgcatttaaa ccacgcctac tttgtattaa
     7861 ccaatcagaa agcagattga ttgaaaaagt tattttttcg gtacagtacc agggaaatag
     7921 accatcgagc ttcattctat cgaaagcaat catactgtca acacgcttac aaactatcat
     7981 acagctgata aattccagaa gatgaaggtg aaagttttca gcatcgaaac actgagacag
     8041 aggtctcaaa ctctcgacat gctgttaacg cacaacgata tatacaataa gacagagaag
     8101 atattgtcgc tcggggaatg tcatgaacag tacctgcgag agcaacttga cggatttctg
     8161 aaagaagggg acattgagca atatcacaaa cagttcgtag tggacttgtc gaatccagtg
     8221 gtgaactttg atattgttgt gtcaaggatt gatactagaa ttctacttgt tctactagac
     8281 tattatgctg tagacacatg gaaagacgaa ttcgtaaact ttgttcttag aagtgagagg
     8341 gcaaactgga tcgtcttcaa tgcactttta ctcttatcat ttgcagatca tggcattgtt
     8401 gatagattta gcacagaagt agatgaaaag cagaattaca gaccgatgcc accatttcgg
     8461 tttaacgaaa cgcctagacg aaatgcaaag tgtttcgggg acatttatgc agcgattggc
     8521 actcgtaacc gcaataaaag tacataaact tgaatatttg ccttgttgta ttttaacgaa
     8581 caagtaattt gcccaatgct gtgcagtcag taacaacacg ccattcaact ttcaaaaata
     8641 ctcaaagccc taaacctaac ctcacctaac atttcctagc catacacctg ggaacaatgt
     8701 ttactgtaat atgcatatcc tcttcaaaaa taagaaatat aagccatata ttgcattttt
     8761 tcgttacttt gtggtcttcc atttgccttt aaaagccagg ctgttaggtt tatacctcct
     8821 caaacatctt agataccatt cgaaattatg caacacagaa attatgcaac acagaaatta
     8881 aatagactga cactgcgtga tccaaaagga ccagaagtct tcaaacttgt acagaaaaaa
     8941 aacggaataa tcttaaaata acttcacaac ctcttaatgt acacaaatca atactaaaat
     9001 acataaaaga aatattgcaa acaaacatgt actgtaaagg taaaatagct cagtactttc
     9061 atgcgagtat atgtaaaaaa aaagatgatt ttcttttaaa ggtttgacta tatatatgag
     9121 ccgcgccatg tgaaaaccaa catagtgggt ttgcgaccag catggatccg cgcagtctgg
     9181 tcagaatcca tgctgttcgc taacagtttc tctaattgca ataggctttg aaaacgaaca
     9241 gcatggatcc tgaccagact gcacggatgc gcagactggt ctggatccat gctggtcgca
     9301 aacccactat gttggttgtc tcgtggcgcg gctcatatta agatacttca acatattttt
     9361 ggttttatat attaagatga ttgctaaaac aattataatt acttcatgtg aaacagggtt
     9421 tttttttgtc aaactgaagt gctactgtat aaccaataaa acacagcata aattatgaga
     9481 gatcagaaat agaaaaaaat gaacttgtaa cacatcttga cttaacttac attctattta
     9541 agtttagtag ttgaaaatgt tcttcatttt cacttaatta acagtcattt caaagatgga
     9601 tatcaccaga atgaaagctt ttcctaaata aagtatcttt aaaatagaaa acttttgaga
     9661 aactattgaa aagaaagttg ttactattgc tgctactatt tcaataatta ttcatttagc
     9721 agaattccat gccactcgtg atgaaaacat tgcatcttgt gttcacatgt gaaagtgaaa
     9781 gatatttcta tatctacaat gtatcacaac agtgaaacgg aatttaaata tccaaagaat
     9841 ataagtcctc tcttcaaaga cattttttca aactacagtg ttaatgttaa tccttcaatt
     9901 tttcacaaca cctttatata tgtgattaaa gatattaaac aattcatgat aaataaaaaa
     9961 aacaaaacat aattgtacat tctctttctt tacccacgaa agtgcagtta aatgacaaat
    10021 gcttctgtga aatgccacat aacgagtttt tgacttcaaa agagaatgaa aaacattagc
    10081 tagtctcacc taccctgact gttttgcaac caacactatc acttggtttg gacgactctt
    10141 ttgaccatat tataccaaaa gtgccatttc ttatggttgt catttcttac cgtcatttaa
    10201 gtaataacct cgttgcttgt catagtaaca agaaaacgct gcactttaac tgcagagacg
    10261 tgtgtttata tacaatgcaa tgcagataat tacggtgttc cgtttggaca atcgtgactt
    10321 ttaattgaat cctaaaccgc gatgtacgat ggtacgatga cgaaaacgcg atgctgcgat
    10381 ggcacgatga tgaaacaacg atggtacgat ggggaaaacg cgatggcacg atgatgaaat
    10441 cgcgatggta cgatggtgaa atgtcgatgt aatatcgcgt tttcatcatc gtaccatcgc
    10501 gttttcacta tcgtacagtc gcattatcac catcgtacca tcgcgttttc accatcgtgc
    10561 catcgcgtta tcaccatcgt accatcgcgt tttcaccatc gtaccatcgc gttatcacca
    10621 tcgtaccatc gcattatcac catcgtacca tcgccttccg gtggtcatgc gcagtggtac
    10681 agtatatgtg tcagtaataa atctcatttt caaattgcac tatgtacctt ctacatccta
    10741 acaagaatat ctattacatc cagcttttta tttactttca tgcatacata aatacaaagg
    10801 acgtgacctt gaagatttta cacagtttta atgagttgag cactgaacat tctgaaaaac
    10861 attttgcaaa acagcagaat ctaaatggta aatttcttct aacacaaaat acattgagat
    10921 acattcatct attgttgaca aaaattcaag tgcacggaac tacgcctttc taaccggaag
    10981 gcgatggtac gatggtgaaa atgcgatggt acgatggtga aaccgcgatg gtacgatggt
    11041 gataacacga tggcacgatg gtgaaaacgc gatggtacga tggtgataac gcgatggcac
    11101 gatggtgaaa acgcgatggt acgatggtga taacgcgatg gcacgatggt gaaaacgcaa
    11161 tggtacgatg acgaaaacgc gatggcacga tggtacgatg atgaaaacgc gatggcacga
    11221 tggtgcgatg gtgaaaacgc gatgatacga tgatgaaaac gcgatattac atcgacattt
    11281 caccatcgta ccatcgcacc atcgcgattt catcatcgtg ccatcgcgtt ttcaccatcg
    11341 taccatcctt gtttcatcat catgccatcg cgccatcggg ttttcatcat cgtatcatcg
    11401 tgcatagcgg cttagtttta aataaaaagt cacgattgtc caaacggaac accatagata
    11461 ataaaaggca aaaaagcgta agtgctatgc tatacatgtg cttgtatgat tttatcatgg
    11521 acggttattt ta
//
LOCUS       NW_025541973.323       11464 bp    DNA     linear   UNK 01-JAN-1980
DEFINITION  Mercenaria mercenaria isolate YKG-2019 unplaced genomic scaffold,
            ASM1480567v1.1 original_1182, whole genome shotgun sequence.
ACCESSION   NW_025541973
VERSION     NW_025541973.1.323
KEYWORDS    .
SOURCE      .
  ORGANISM  .
FEATURES             Location/Qualifiers
     fz              5000..6112
                     /original_coord="NW_025541973.1:27943_29055:1"
                     /fz="1 64.57023060796647_1 308"
     wrna            6802..6887
                     /original_coord="NW_025541973.1:29745_29830:1"
ORIGIN      
        1 gttttgcact ttgtggtgtc tgtaatctgc cctggcgtac tttgaattct aggaactagc
       61 cctatttttc ccctcaattc ccatctctgg cgtttttgtt tggattgtta gtggcaaaac
      121 tggcaacccc gatatctctt tcaagtaaag tgcttgaaaa tcaattttct ccttgcccat
      181 ggtacgaccg aaaataacat cgaggcggaa ctgaggacga gaaaacggct ttctttgggt
      241 ttatataaca tgcgccccga cggtaaaatg gtttttcaag tacattcgca tctttcaaga
      301 actttttttt aatcgacctc ccttacaaaa cgaagtaatt cggatcttgt gcgtctttat
      361 gaagtgttac aaggattttc ttttcgttcc ccgaatcagg tcgttgattt acaaacccca
      421 aagcgacact tctttttgta ttccacgtac ttctccgtat cacaaaactt gaaatagttt
      481 tttttttttt tcgtgctgaa tcactcggga cctacaatga tggattttcg tttaacaaca
      541 cactgatacc taccacagtg gatttctatg tatatcacgc gatctcgcgt tccaacacgt
      601 actttttttt tctattgggt cccattatac gattgaagtt tggcgttttt gaatccttaa
      661 atttagcaag gaggtaaccg tgtccacaaa aaagtgagga cgtcccttta tcagcaatct
      721 gcccgtcatt ggtaatggtc ccccccccac tttcacactc aaaaacaaat cccgtaaaaa
      781 ctttaccact gcgtccccta ctctttccca ctccccacta tttttttttt gactcgaacc
      841 ctttcccagt aataatgtcc tggtgataat ttaacatagg gaaaaatggt ctgctcgcct
      901 tttgattaca gagaaaaaca gaaatgtccc caaggcgcct gtttttagca gggcaccatc
      961 tcgtaatcga ttcaggttaa accgaatgga caaaagttaa acagtttgat cgttaccagc
     1021 gctcctgtcc tgtgccagca ttgaaaaagc gaaaattgag ttttcccttc gcgacgattt
     1081 ttttttccgc gtcgttccta cctgtcctct gtccactcat gcagatccaa ctcgtcacct
     1141 caatacggtt catccaaatc ggtgctgtaa caatacgaaa gggtccttcg gttgtcccct
     1201 gtcagatttt gagaaaaatt gtttttctgt tttgcacttt tatccacaca tcgtgtccac
     1261 aactttgccc ttccaaacgc gcacggctcg gcaaaacaaa agttgttttt tccggacaaa
     1321 attgagatat tattctatac caactgtgtg tgctaacgat tttcaaagct gtacgatctg
     1381 agcaatatgt ttatgtgatt cctgattcgc gaatgatttc gtcggaccac ctctcaggaa
     1441 attgcccatg cgagagggtc taagattttt tccgaataag tgtgcaatga atgaatttaa
     1501 ttttttgcaa agtttccaaa agcccttttt tttttttccg aaaggtacct atgttggaat
     1561 taatttttct tgaccgattc aatagacgtt ttagaccttt taactcagaa tctaatctcc
     1621 gttttcaatg ttttgtttta ttttgcttgt atgtaacacg gtttttcgtc cttgcccaat
     1681 ctcggaggat atgacatcaa ataacttttt cgtcgactct ggttgtattc gtgtgcggac
     1741 tgcccgtctt tttaaaaagt gaacttagca atggtatctg ccggcgaatg ttagacgtaa
     1801 accactgcgg tgagaccctc cccctggaat agtgtttcag gtgtaagctc gtcctggctt
     1861 tctggcgtat ctcgttcagc ttcgataaga ggacccagta caggcaagct gaatccgttc
     1921 cttcattggc agtaacaaga aaatttacgt tcccttggaa gtagatgcca tcgggtgaca
     1981 gtaaaggttt acgaaaacaa gctttttccc ttcgttccag tgggtggcgt tccgagctat
     2041 ccgttataga ttgaaagtcc gaaaaaccgt ccccccccct gcaaattcgc ttgagtttta
     2101 ctaaagagcc tgaaacaagg ttttaaccga tcggcggccc tcctcactca agaagaaaaa
     2161 tgtaatcaag aaacgtcctc ctcttttaga taccaaacag atacttttta tggctttttc
     2221 ccacctcaaa cctgtaacct atagcgcctt tttaagaccc attttgtttg tggaatatgt
     2281 ttgtctccga atgagtaatc cagattattc gctcaactgc gtccgaccgc gtgggccact
     2341 tttgttgtcc aaagaaattt agactaggaa acgaagaatt ggatctggat cccgacacgc
     2401 cgacctttcc acacattccg cagtggtaac aatttttttt tctgtccgtt ccgttccaga
     2461 aataaaactc aaagggccag aagcaatcca gtgattggca aacggtcccc cctcgacaat
     2521 tttttttttt ttttttttgg gcaattatcc acgcattttc aagatttggc caaactcttc
     2581 gtagttccta tcaagttgac agtcaccccc gtcacctttc ttatgttttg tatatttttg
     2641 tcactacatt tttcttatac aaaatccttc ggtcatgttt ttaacaaatg atccaggtcc
     2701 ccggcaagta gataggggca ccaaagtcat tactacatca caataaacta aaataccgcg
     2761 cgttttcagc caaacgccaa tcgcttatta ttgtgacaaa cgactaaaaa ttcagagaaa
     2821 gtgtcccctg ttatttagca cccactaata ggcccgctta ctcttgacaa tcacaaagac
     2881 aaatccggaa gtataaagaa atcaccccaa agttgaccaa atgtttccct gaatatttcg
     2941 ggcccgtaac aatacctctg taataggcag caagtgtgat aatccatggt gggtgtgggt
     3001 tttggaccga aaaacaagac aaggctttgt ggtgaccagt tttccaaggc atgtatttct
     3061 tacatatatt caaaatcaat tgtttttttt tttacacgtt ctaagttgtt taattgaaac
     3121 cagtttgtaa acgttggtcg taaagaatat tacacagtgc ccccttcatc aagttttctt
     3181 tttcactttc agggttcccc cccctttttt aaatcggttt ctttgctcat gtcccttgat
     3241 tcacagtccc cctcttgccc ttcttctcac acccattttt ttttcacctg tttgtttgag
     3301 tttttccacg ctcaagttgt tctgaattcc tcgccatttt aattgtcttt taaaattcct
     3361 ccttgctcgc ccgtgcaaaa caaggaacaa ttccttcagt gcttgtcttc ctgtcgcttc
     3421 ggaacttcca tttcatccaa tatatctatt gtcacactct agccccacaa atagggtggt
     3481 tgttcttggt ttttttttca tacatacagg tccctgcact cttctcccat atgctcgtgc
     3541 accatgaaac cggtttttca ccaacaaaca ccaataatct acacgaaagc aacaagaaca
     3601 caaaccgaga atccacccac acccgttgtg tttttcacgg attgtaattc tgcagcgcga
     3661 actacgaaaa accacgtttc ttgggcccta tccaatgaaa aaccgaaagc aatatggaaa
     3721 aatgaatgaa atacattttt ttttggccat ctccacaaag catatcaaat tgtccatcca
     3781 gaaataggtc attcgaatga ctcataacta atcaaccatc gaaaactttt tcgatttttt
     3841 ttgtccaatt gtttaaaaaa ttccactaca tctcttctcg tcatattttt tcttgtcgac
     3901 cgttgacaaa acagaccaca tcataattcc cgccacaagg gtctcatcat gaaatagaac
     3961 cgcagtcgca cattttgtaa gcgtgaatac tctttttttg tcccctgagt ttttttttgc
     4021 ggaatcagat aatgtggccg cccaagctat cgaatagagc cctgtaaaga ttcgttacca
     4081 cagaagagga tacatcgttt tttgaaaaaa aaaatccttc gagttgggca aatttgtaac
     4141 aaaatgttta ttcctttcca acacattctt ttttgggtcc gaagaaagaa tgcttcgagt
     4201 acttgttcat gtgccgtttt tggaaaatgc agaattggaa tttcgacttc ttgtgcgcaa
     4261 tcggaaattg ataaaacaag acaagcatca ggtgaaatgg ccccagaatc gaacaaatgc
     4321 ttaaataatc ttgttttatc ttatttactc ttttgtagaa catcgtaggc ctttttccaa
     4381 caaggaaaat ctatttttgc caaaggttta aacacaggga ttcaaatact ttcacaagtt
     4441 ttttaaatgg cggactggta aatgagtccc tggaaaaaac tgaaagtgga aaacaatgtt
     4501 ttcgcccccg ccagactggt tttttgagtc ccaatatttg tgacaagtat gaacatccat
     4561 caatgttttg ctttgatgtt tacatgattt attgaaattg acccttgttt atgtggaaat
     4621 taaaagtttt tttcatttac ctgtaactac gttgtttgta tcttttttca aactccaact
     4681 tccacaaaac aaaacacacg aagaaaacgt gtttttactt ggtccctgac aaaaacccat
     4741 gtccccatac caaaattcaa aggtaagtaa accaatggtt cgacagcatg cacaaaattt
     4801 atttttgtta cacattcctt tcgacccgca cgaaaccgac cttttttttt ctcgttttct
     4861 gcccccgaaa cacagcttaa gtgaaaactt tttttgaaat gaaaaacagt aattacaggg
     4921 caaacatggt tgtttttttc ctatcggccg ttatattctt ggttgggccc agcaaatcag
     4981 ttttactcat cactttaaac tgaagaggaa aacgagaacc gattgagcgt tgtggaaagc
     5041 cgcattcgtc aatggaccgg gaaacgtttc caagtcatga ttgaacaaag caccggaatg
     5101 cttggaattg gaaacgtggg tgaccgtccc ttcgtctgca atctccccga ctccagtact
     5161 tggatctaaa tttaaaaagc aaggtgtgcc aagaatggag accaagtttg ggatgtgtaa
     5221 cattttttct gtcggtaatt ccgaccccta cgttcaaaca gaagcgaacg ttttgaaaat
     5281 cagatgcccg ccaaagtgga gcaacccgct ttaccatgga gggcaaattt acctagtgaa
     5341 aagagtaaag actttcaaac cttaaggcag tttttttttc gccttgccaa gaaaggtttt
     5401 tttacctaaa acaaattttt caacagaccg tttttttttc cgggccgaag tacagcctgt
     5461 tctcagggat acgatgtccc ccttttcgcc aaaacaagga atgtgtggta tcaagacaac
     5521 cggccgggtt gtaaaaaact tttgcaccat taacaagtct acgcagacaa agccagagaa
     5581 aacgaaggtc ccgagtgtcc cctcataaac aaaaggacac tggctaaatg tttacggtag
     5641 gatcattcct aagtacaaac agtatgtggg aagatttgct aacggaaaga gacatcccag
     5701 aacgaaacga aaatttccat tcgaggaata gctgtgaatc agaccactgt ttctcaagaa
     5761 tccaaaacga cggacgagaa agggttccct ccgctttttt tttcgtagaa aaaataatct
     5821 aagattacgg gggggggggg tcgcccttga agtcccgatt atgaaagtta tgtaaacgcc
     5881 gaaccggaaa aaaattcccg tacttgtcag attccttgtt ggcgatccga aatacacggc
     5941 gaaggaatta caaagtggca cacttctgac tcggcaatat ttttttttcc atcgatccgg
     6001 aggcatgaca tttgcgccca acgtggtttt tgtttacgat cctagcagaa ctggaaaccc
     6061 cgcttttttc cagatcggga ccccggagac agaacaagaa caaggtcccc attttacgaa
     6121 tttcatgaca agattcattt gtggttcaca tccttccctg tccgtgtgct ttcaaaaaga
     6181 aaaagcagca cgcagctaat acaagaatta gaaaatcggc aacctgaaaa aagccctggc
     6241 aaccacaaaa ctgaaaacgt acgtcccgac gactgcaaac tttttaactg tgggctcgta
     6301 aacctggtca agattacaaa cttgtccgtt cttggcaaag aaatcggttt ttttcctcca
     6361 tcgtgaggaa aaaagaacag accgaccatt ctttgcccaa aagacgccta cccaggactt
     6421 gcttctgttt ggcgcaccaa cagattcccg aacagagact gttacaacag agtccgttgg
     6481 cacggaattg gtgcgaagcg aatttcgact ccaagaacga gtgcgttttt tttacacttc
     6541 caagacctgt ggtaaatttg cggtgtggga aagaacagac aagactcggt ttgccacaaa
     6601 gaaaactttg tttttattgt gaatgccaat tacaaaaaac ctccatgccg agacgttcca
     6661 acggagcgga gaaaaccatt cctgtgccaa ataccttgaa cttttttttt tcctcggcag
     6721 taatagacga aagaactgaa caatccgagt ttttttcggt tcgattttct atcccaactt
     6781 tgaaacttca aaggtcccag gagggctcga atacattttt ctgcacatgt tttttttgcc
     6841 aaatgtccaa gaatctgggc caagaatttt gtcccggttc aatgagttaa acaaaacatt
     6901 ggaacctttt ttctgcttgg gattctgtac ctggaaatct gtcctaacag ccccctaatg
     6961 aacatcattt agattccttt tttatgaaat ttatgtttgt tttctcaagc aatcataagg
     7021 gattaagggg ggcggggaaa aaagaagaaa aagaatcgct gggaggggga ataatatgta
     7081 aaaacacatt gaaacgctaa gagaagtggc aagagcatat gttttttccg tttggcatga
     7141 tttgaagaca ggcaggcgtg gtgtgggttt ttttatgggt ttgtatgacc atgttggcaa
     7201 tcaaggaaaa agtaccaggg ttctttgttg ttaagtgacc tgtaaactta aaaaaagacc
     7261 gggattaaaa cctttcgaca cgtacatcac ttgaataagt ttgtctgcag agatgtctaa
     7321 gttggcggac gcgattgttg cctttgactt tttgaacgac gacttcaata gaataatcat
     7381 tacagtactt gaaaaagttg gaaaaattgg ccagatccgt ataccccatg atgaattcct
     7441 ggaatcacgg gaaaattttt taccaccatt cgtcccatat gttttttcgc ctaaatacga
     7501 aacctactgt tgggagcaag gttgtgaagg ctcaataaga cagggtgcct ttgtcccgct
     7561 ccgaaagatt tactcccaca ggagactcca aacagaatag tggggtttcc aaaataatta
     7621 taataaattg gattaagaaa cttgcctcac atgttttgac ccttttttcg atgcttcaaa
     7681 gaaaatcatt gtttgtagaa atcccttcca aggttgtttg agttttctga ttacgaaatt
     7741 gtggtttatt cgaacttgaa aaccgtaggc agtacgggtt tctggctaac tgtttttttt
     7801 gtcttcgtcc tagattaata tcaacccgta aagtttattc ccggttacaa cttggttttt
     7861 tttgcagtaa tctgttctcc ctcttgaagt cacgtttata gttttttaca tcttggcttt
     7921 tttttcgtga aggaagatac cttaagccgt tttccgttga gtaaaacttt aagagacatc
     7981 caacagaatt gttgtgcgaa cggaaattgt cccccctcgt aaaaggtttc ttttcagcta
     8041 gttccaccaa atccctgttg gcaaatcaca tttttggtga atttttgtga gaaccccacc
     8101 tatctacaac cgcaaaaacc ggaatgaatc tcaaggaaag tcggttcagg ttatactaat
     8161 acaagccttc tgaattctaa tgcatttttt cctttggggc aagaattagc gaaacttttt
     8221 ttttttggcg tggttttttc gaatgtttta tcagtaatgt tccgtaattt tttcctaaac
     8281 cttgaggaat cagttttttg tttcctcgtt atttcctttt cacgagcacg tacaacggcc
     8341 ctgtggagga tccggttcct atcaattttt cttaatacag aggtttttcc tgggcattgt
     8401 cctgcgttaa aaagtatcat cattgcgttt gacacgttga cttccttcga ccgtttcaac
     8461 agatagaaac caaatacgtt ctgagtcttg aagaagactt acaaacaagc ttgtaatagt
     8521 cctaacaaat gagtcaattc gtccttacat aacacgtttt tttttacatc ctcccaagtg
     8581 aatacatgtt gttttttttt gtgtacagtt ttttgcgaaa ctgcccatgt tttttttgcc
     8641 cagcaagtac caaaaaaact tacaaatgca aaacaaagac tacatttttt tcatgaattt
     8701 ggcgggtttt gtcttttttt aatactttcc ttttttcccc acagaaaaat tagtagttta
     8761 gaaacctgtt cgaaacaact cgttcagcaa aatgttcggt ttctcgtgtt ttgaatgttt
     8821 tccccatgcc gggccttcga atcaagctgt ccgtctgccc gaccctgggt tttggtccct
     8881 tgttttgttt tgcatcttga tttttttctc aaagatttaa cccatcttga atagtttttt
     8941 ttttttgtcc cctgtccctg ggttccgtag atacggagga ttgtttgttg aaggtacgga
     9001 attgaaaccc cgttttttgt ttggcattac agccttgagt caatgggtgt ttttggtgcg
     9061 tcccatcctg tggtttccaa atttgaccgc tggctggaag cgacgttgtt tttgtgtcgc
     9121 atgtttgttg gttattttga cccgttcctc tgaaaatttt actgccagct gccaacgccc
     9181 ttggcccttg actccctgtt tgaacgtaag gagtgttgat attaggaaca gtcggttgct
     9241 gtattccatc tctcgtggtc tgaacataag gttgtatctg cgaactcact tgactgttgg
     9301 gttgctgtac agacatagga taagcgttcg gaacaaactg ttgttgctga tgctgcggtt
     9361 gttgcaaata gcgattgttc agtaagtctt tgaacatctg cgggacctga gtctgaaaac
     9421 cagtaattcc cgttttggcc cactccttaa atttggcctt ccttgaagtc gtttcatttc
     9481 ctgtccccct caagtttttt ttttgcgact ggtgtttgac ctctccggat ttttttaatc
     9541 ccaacgtctg agcgcattaa gtaataggtt tttcgtcgtt ccaccttcct cgtttttctt
     9601 ttttggcgta atcagtaggt aaactgttta aagtttcaag acgacgccgg tttttgggta
     9661 aaaaaaacct ttgtgttttt tttcgcgaaa aaaatccccc gaagcggtgg taccgaggac
     9721 gtgcagagca tcgtccatgc tgaagttgct ctgctcttgt gtcatgcctg tacaagaatc
     9781 gttaacgtca gactcattcg accgaaatgc cttaatactt tttttctcgc attcatgctc
     9841 agcgtagatg aagtcggtgt tcgtttctcc acacagtaag gcatctttga acagcaactc
     9901 gtttctgtcc cgaccgtgtt tcaatgcgtt tcgactgtaa cagattcaac actttataaa
     9961 agtcattttg attgttcgtg tatctctttg tggatcaagt ccccttttgt tcgaatacga
    10021 ctttgaaaaa aaaaggggaa aaaaaaagaa gtgccctatc tatcctaacg tgctccctaa
    10081 catcacccaa agcacgtgtt tttttgaatc aagaagagtg ttccttgtca tggaaaccaa
    10141 gctgaaacaa gaccaccaaa caccagccct ttttcaagta cagggaaccg tggacggttt
    10201 cccggccctt ggtaaagttg aatctgaaca agtccccccc ttcgtttcat cttttcatac
    10261 ctgcacttct aagaacgcgg aattatcgat gacgccaatg caatacaagc ctttattgtc
    10321 cactaaaaga tcagtaacgt aacctacggt caaatcaact cgaaagtcaa catgagacac
    10381 aacaataggt atagtgattc cggcattctt gtcgacaatc tgtcctggca atagattttc
    10441 gtgatcacgt acttctgatt ggattcacgc acatcgaaga acgcgagata tcctcttact
    10501 tcgaaatggc gccgcgatta cattttttaa aagtattccg ctgtaaaatt cttgtttctt
    10561 ttccaacttc ctcaactcct atattgtttg tattacgcct ttttttggtt aggttaacaa
    10621 accttttgac ctctcaacgt caaagtattt cgcactaaac gttttcctgc ggcgggatat
    10681 tgaaatacgt taaaacacta aacagtttca atgtcctttc cgttcgcgaa ttttttgttt
    10741 gtccatagaa agaaacccaa gaacattgga cccaacaacc ttttcccccc tctaggttga
    10801 caaaagttcc cagaagtttc aacaatatca tttttttttt ctttagttta ggcaaaaccc
    10861 ctctaagtgg tgctactttc tccttctcac cgctaaatcg tgaaccacat atctcgccaa
    10921 agcgtactct ggtgcaaaag tgtgcccccc ccagccaagg tctgcatcca aatgcaggga
    10981 gtctccgtga aataccccaa aatttccaac ttttaggaag acctttaggt gatcccttag
    11041 ctacgttatt gtgtacagca cttctgggtt tttcgaccgt cctaagcagg cccaaaaatt
    11101 gtttagtttt ctttgttaat gccatttgag ggagccaact agaaattata agtctccggt
    11161 attgttcaga taaaacacag atcattccga atacaacccc ccggctaagt ttttaaattc
    11221 catccgtacg acagtttttt gtcccccttt ggaaacttct gcaaatcctt tacttttgaa
    11281 cgtaatccgt acatcttttg ggaagaacgc gcttgtgaat atggaaaatc gtgtggggtc
    11341 gaacacatat aagttctgtt gtggattggg cgagccgaac ccgggtataa tgcctgcggc
    11401 agacatttcc cttgcctgcg aagcataagt tttgtggttt ttgaacgatc gggctcgacc
    11461 agaa
//
LOCUS       NC_059315.105.106.107.108.109       15947 bp    DNA     linear   UNK 01-JAN-1980
DEFINITION  Mercenaria mercenaria isolate YKG-2019 chromosome 11,
            ASM1480567v1.1, whole genome shotgun sequence.
ACCESSION   NC_059315
VERSION     NC_059315.1.105.106.107.108.109
KEYWORDS    .
SOURCE      .
  ORGANISM  .
FEATURES             Location/Qualifiers
     gene            complement(3189..6879)
                     /gene="LOC123524140"
                     /note="uncharacterized LOC123524140; Derived by automated
                     computational analysis using gene prediction method:
                     Gnomon."
                     /db_xref="GeneID:123524140"
     ncRNA           join(complement(5573..6879),complement(5082..5182),
                     complement(4814..4904),complement(3189..4665))
                     /ncRNA_class="lncRNA"
                     /gene="LOC123524140"
                     /product="uncharacterized LOC123524140"
                     /experiment="COORDINATES: polyA evidence [ECO:0006239]"
                     /transcript_id="XR_006681224.1"
                     /db_xref="GeneID:123524140"
     wrna            complement(5000..5019)
                     /original_coord="NC_059315.1:15862944_15862963:-1"
     fz              9384..10328
                     /original_coord="NC_059315.1:15867328_15868272:1"
                     /fz="1 66.0377358490566_1 315"
     fz              10267..10818
                     /original_coord="NC_059315.1:15868211_15868762:1"
                     /fz="1 38.57442348008386_295 478"
     wrna            10846..10864
                     /original_coord="NC_059315.1:15868790_15868808:1"
     wrna            10884..10961
                     /original_coord="NC_059315.1:15868828_15868905:1"
     wrna            complement(10887..10947)
                     /original_coord="NC_059315.1:15868831_15868891:-1"
     assembly_gap    11548..11647
                     /estimated_length=100
                     /gap_type="within scaffold"
                     /linkage_evidence="paired-ends"
ORIGIN      
        1 tccacttttg ttagcagaat actaagcata tagtcaaaag tcactatgat ttcgctcttt
       61 agtaattagt gacaacatgc cttatgaaaa accaattgca attatgagtt aatgctggac
      121 atttgtatgc tttaaccaaa ggactcgtgt gtacaatatc gctgttttgt caatagcaaa
      181 agacgagcat ttcatacgaa taccttcaaa aatgatcatt gcttttgcct taccagtaat
      241 tcaagtctat tatgaaatgg ttggtcttaa ttaggcatct atgctctttg gcatgtaaaa
      301 atatcgtgtc caaattacaa gcaagaatta acatttcgtt tttcaacaat aagctaatca
      361 gacatcggcc tgaggtatga gccgacgtat tcgttcagaa ttgcaatatc acatttataa
      421 aaatgtacag taccaaattt ctttcgactc tgcatttatc cagacttgtc actggcttgt
      481 ctcgtgacca aactgtcatc tgagaatcca aagtggtatg catagaatct ctagatcaca
      541 gggcctcgaa acaaggtagc attaaaagaa atttgggata gagtgccaaa gtagtgtttc
      601 gaattttgaa cgatcagtat ctctgccaga cattgtcatg cttgtccccg aacacttacc
      661 gcaacgcttg gacggtaagg ctattctaag gtgatatcgg gcgtctcgat agagaagcgt
      721 cgcccatccc aaagaacgtg gtacgcacat gttatatctg gcagacaatc gtagcaatga
      781 cgggcaaact aattccccgc accggcttca ttgcctacca aatgcagagt cgggccgaaa
      841 ccagcattga cagtttaccc gcgccgatct atggaagtca atctgaatga gaactttcgg
      901 ttgccgttcg gtccatagta attagcctta gtaattttga tttcgattgt ttgaaatgag
      961 aaagagattt gtgtttgcca aagattcgaa atttcgacag gacatacacc agagtcgggc
     1021 tttcaagttt tttgtactag gatgacgttg caagcttgtc ataagtaggc accctttggc
     1081 atacagagct ggtgtgtata cccgatctag caatcttagc ggacataata agaccagatc
     1141 ctgtcactag acggagtcac tcctactttt ccaagcttgt aacgcctcgt gatgaccaaa
     1201 agcggttcct tatgctactg cacatcaccc taccatagca taaagctggt ctaacgacac
     1261 ctccatactt ttggctgtcc cgtttttgcc taaacttagc ccgaccctag cgatatcggt
     1321 tgccgttcgg tccattagca ttagtaattt tgagtttttg ttttgaaaga gaacaagaga
     1381 gtattagagt aagagaagag agaaaaaggt tgcatcgcat tgtgtacagc tgttacgtgt
     1441 caaataagct gtacactaga tgcaacattg aattttttcc aattacaagc ataagcttat
     1501 gtttgccaaa gttctgaaat tttgatgtca cttatgttat catttagcag tgtgagcaag
     1561 ccaagagtcg ttttcttaaa ttaagctaaa caagtaagga tatgaaaaac gccccttgcc
     1621 gtactccacc actaatgata aaagtgacca agtcctgtgc agagaggaaa aaaacattta
     1681 gtaacaataa gttgtgcaca actttaggac ttaacaacta acatctaaga cataactatc
     1741 atatctaaac atcataacat tattcttata ctaaggttgc aaacgtcccg tcgctctcgt
     1801 ttcaaacaac ttgtcattgc tcctaacatg caaaaaagct gaaggaaaaa aatgtggttc
     1861 gttaattggc tatcgcattt tctggcgatc tgcaaaagca ctgaacgatc aacaggtgac
     1921 catgtctacc gtcaatatcg gaaagcagca tcaacatgat gcaaggctca aacagtagac
     1981 actcagacga cctcgagagt aagtatatca tctcgagtgt catttcaatc aactgagaat
     2041 tccagctgtg ttaagctgga aagatattgg tcgggatgac ggggacagga gctcaaccgt
     2101 ctttccattt tcggtatatc gagtctcctc gccctaaccc aactacgccg aacactggac
     2161 attctcaatt gatcgaaacc ccggatcaag ttctagccga accaagactt ggcatcgcta
     2221 cgccaacgtg cgttgccagt cttttgtgtc ctaatcgaaa tcctaatgtg tacaatacga
     2281 gagcgacgcg actttgccaa agtactcacc ccaggcattc ttcatctgtc ttgtactctt
     2341 attaccacga ataacacttt taatccaaac ttgaacattt taacactaga aaaatcttaa
     2401 acatactgac gcggaaacac cttgaaattt tggtgaaatc cgcccgccta actgaacaac
     2461 tgagcttgtg cagccgctta taaaggctct gcctgccgaa aaataacaaa ctgtgacgtc
     2521 acgaacgttt tgattagccg atagctttca acgtggtttc gtccaacggg acgagtctac
     2581 actgaaagta actgaccaat cagcgtcgag cattttttcc tcaagttgca agtggtcaca
     2641 tgaccaattg tacagccgtc gagagcggac gtgtttttgc atcgctctcg gcttggtgtg
     2701 tgtgacaacg tggtttccat attgtttgat ctggcagaca caaacatagt cctaggtccc
     2761 aaaagtatgt tcacaatagt tgaaatgtcc aatgcaaact ttttccttta atacttaaaa
     2821 aaacacgagt atggaccact ttgtcatgat ggttgaaatg cccaaatgcc aacttctcct
     2881 taaatactta aaaacacgtg tatgtaccat cggaggagta taatgtttga ccaaacatga
     2941 aatcctacat ataatataaa actatcaagg tggactgttt tggaaaatgt gtcccgtaca
     3001 tacaagggca caatgctttg gcatttcgta tacatcatca taatgtaata ggagaagttt
     3061 ctcctgcctt ggacaaagtc gtatagtgtc actgatgctg tttgaccgaa catgaaatcc
     3121 tacatataat acaaaactat caaggtggac tgttttggaa aatttgtccc ttatatacaa
     3181 aacacataat gctttgacat ttcttaggta tcatcgtttt gaattaggag aagtttctcc
     3241 ctacattgga cactgatgtt caacaacgtg ttatgcatta gtaatttagg agaaaattcc
     3301 aacatcatgt tgttttgttt ccctactgat cgaaatttgg aaaaagttag caacaggata
     3361 gtgagaaaat ggtaactatc ctgtgacgca tcgggacaaa attccaacat gtagtacagt
     3421 atgatttcaa tgccagatca aacttagaat cacaaggatc ggtatcatgg atagacattc
     3481 gatgcccttc cccatacatc taactgcggc gtccggacag ttaggcaacc aaagagtgta
     3541 ttcgcacatc tcattagagg gaacatcgtg cttccctttg gcggagcaaa ggcatctaat
     3601 ccctatccat gaattctcgc agcgtcgggt taagcaattc cctatactgg cttcgctgcc
     3661 tcgccaaata tagagtcggg cgattacaac caacattgac acttaaccca tgccgatcag
     3721 aaatccaaac aagggactag gaaaaaatgc tcaacaccat gtaaggactg ggatagaata
     3781 ctattgcatc gaaaagcatt tcaaatctct gagtaacgtt cgctatcata tagccttatg
     3841 gtcatgtttt ggcattctga tagtttgata cgagtcttat tatgattttg tattacagct
     3901 tactcgaaag gttgacaaat ggttttcaaa aagatgtaac tctgtcattc tcaagtatgt
     3961 aagagttatc gctttattcg caatgagacg atgcatgatg ctatactttt tcatcatact
     4021 acagtatcag aggtttgact gcagttcgat gcaatggcat gtactgttgg atatgagaaa
     4081 gactcgttgg caaaaataaa atgagacgtt caggaaaaaa atgatcagtc agcaatcaat
     4141 tttgttttac tctgccttat ctaatatctc aaaagtaaga ctctattaaa agtttttcag
     4201 cttgactgta tttttcctaa cgtgtcacgt tgtatttgcc aacgatcctt acttgatgta
     4261 tcatatttct ccgagatgtg atagaccgca cttgtctacc aagtactatc aatatttcat
     4321 taagacagcg tacttggcaa acgagtcggt atagtataat ttcggacaga cgggacaagc
     4381 catatgactt atgatacaga cgaatcagca caaatcatca tctcaggaga ttgacattac
     4441 ttttttatac tgacagataa caaacacaac aagcaatagt gtgcctcttt tacgggcata
     4501 gccacttgta cgggcaaatt gtatcataca aaacaataaa tgtaaatatg aaatacatca
     4561 gagtctatct ctttgcttct tcgaaaataa aaagcacaca tcactgttct gtcatcaaaa
     4621 atgcagacaa cattgtgagc tctagcatct tgtcggtttg acagcctgaa acagaaatga
     4681 atatctttaa cagactgaaa tacattttga aagtaccaaa tcttagataa tttatcacaa
     4741 aaaatgcaag ctataactgg tgttatactt gttgaaattt attttagctg tgcataatgt
     4801 tgaatgtgaa tacctgattg tcttttcata attgtgcctt tggaagtttt gtcacacacc
     4861 actgctgtaa catctttggc agatcaccac ttcacaacaa tgctctgaaa ataaaatgaa
     4921 atacaacatc agtcaatcaa tgttcatatt ttctatgcga aataacactg aaatgctttg
     4981 agaagtttct tcactcttac aaaatctatg acaaaaatgt tcatgtatca agcatcaagc
     5041 tgaatggcat tatacttgct gagtatttgt gaaatgcata ccttattttt ttgctgtgga
     5101 aaatctgtca cacaaaactt caatatggtt gattggttgt aaaacttgag acatcttggc
     5161 ctgtacaaat cacatcacag tgctgaaaaa ataaagcaaa gcattagaaa atcagagctt
     5221 cttgataact cattttgcaa aagtgcttat gtatttttac acacaatgag taagacaaaa
     5281 ttaagtccag aaatatttcc attatgtata cctaaacatc tcaggttagt tcacatatct
     5341 acaaacggtg atgactgtaa catgcattca atgacactaa aatgctgaaa taaaacatat
     5401 tcgaccagtc aaaatgctta tttatccttc tgaaccacaa aacattgaac ataggctcca
     5461 gagattccac cttgtggcat gccataacgt atttcagacg ctatcaattt acccggcttc
     5521 ggctggcagc catttttaat ttcaatacaa ctcgaagaga aaaccgacct acctttgcat
     5581 gcagatttcg tctcctgtaa ttgccatccc agtccatcct tggtagtttt cgacggcaga
     5641 cattctgaga cgtaatttgt cataaagatt tttcagctcc ctccatctgc aagcacaaga
     5701 aaatgatttt attccacaga aatacgttcg cgcgcaaagc cattactccc gctccttgct
     5761 gaacctagtt tgacctcacg tttgacccca cgtgacccag gtcaccgccc agatttcgga
     5821 aaatacggtc taattttaga cttgggtttc cagaaaaagt tcggagatgg tgaacgacag
     5881 ggcaatttga aatcgatgtt ttgaagtcaa ttctgatcgc agaaagccga aaatggtctc
     5941 attgtaaagc ggagacattt gtctttgtgg tatcaaattg tcagttgcgt atcttgttta
     6001 ctttttgcag aattatcgcc caaacatgta cctttgttgt cacggagcgg ccattttgtt
     6061 gtttaccgtg gtgtgtcatt tctgagctag aaattaagtc tttccctaag attgtaaatt
     6121 atgacacaat tatcataaaa caagaaaggg tttacctata gaatgagacc aagaacacga
     6181 atttacatcg aagattgaat aagatattca agtctgaaaa tcactcattt tcgtgcctat
     6241 tttgacgaat tccgtcactt ttttcagagt taaaaatcta ctacatcgaa atgttttgga
     6301 acaaaatctt tgcatgcatt tattaggctg ggtaactggc tttctgattc taaagcagat
     6361 attttttctg ttcgtgcatt agaaaactac gacggttgaa agttgcaact tcgcaaatgg
     6421 cgcatcattg ttatgccggt attacggtct gtcacttctg agctaaaaat catctatttc
     6481 cagatttgtg taaattttga caaattaaca tcgaaacaag aaagggttta gctgtcgaat
     6541 gagaccaaca acatgaattt tcattgagaa gtgaataaga tatttacgtt tcaaaatcac
     6601 tcattttcgc gagcatttcg catgaattag aacaattttt catggtaaaa aatacatata
     6661 accaagtgtt tcagaacaag atttttacat gcattcatta cgctagcgaa caggctttct
     6721 tgtcctaaaa gagatatttt ttacatacac gcgtttgcaa aatagaagct ctcaaagttt
     6781 gacaaaaatt gcatcattct gctcatatga cgttgcacaa aaaagtcaaa ataaagtttt
     6841 tcttcctact acaaacttat caaagcaaga atatgtcatt cgctgacata aaatccacca
     6901 accttttcat tttgttactt ccaaatcgtc caaattattc cataaagctc caaaactcag
     6961 aaagaaatat gcactctcat tttgttcgat gcagttgtga ctgtgacgca ctgtttgtat
     7021 atgcacgcgg taaaatgatt ttgaccgtca tagttatttc gcagacttct ctgttttact
     7081 gttttttatg gtgctaaagg tcttgtatac attttatcaa cgaagacttt tgtattttac
     7141 agaatgtttg aaccggtgct gtttagctat aagctgtttt gcatcataaa tgcgcccaac
     7201 gcttttcttt tatcataatt acaagaaacg ggcattcctt gtgtgtttga ttattaccca
     7261 atggcgacgt aaacgtcaat aaatggaaaa tcattgccga tgcctcgttg tgcgtcgaaa
     7321 cgtctaagta ctcagtgtat gttttatgtt taacgtcgtt ttttgacaac agtatttagg
     7381 tgttatatga cagaaatcta ctgatagagt aattcgagca aacattcact ttgttttttg
     7441 gtttctttat tcagaaataa ataagtcgac atataggcta caaaggtaca tcataactaa
     7501 caccaataga aataattaat aataattcac tgcactgtta ccgaacactc caaggcggtg
     7561 cccaataagt caatttatac aaatcgttcg ttgcagctat agttaacgaa gacccgaact
     7621 gcttcctgta cagtttaatg tgacaactac cctaacggca gggtcagttg gttgatctgg
     7681 cgtcggcttt accgttatat ccctatttat agtcactcaa gtttcttttc ctaatccagt
     7741 ttctttgttt tctatctcca gtttcggaca acgtgatggt ccaataacaa tgttaacacg
     7801 ttcacataga ccttgtctgc tccatccatc attttgggtt ccgtcgtgat tttacaagta
     7861 caatccgaat ttgggtccaa actgtgttcg caccactcca agtcaatccc agaatgataa
     7921 ttactcatgt atttccttaa catgtacatc caggtagata acctcatatc caagtctgtc
     7981 cttatttttg ctatgtcctc gtacttcacg tacagacact tctttgcagt cagaaaatca
     8041 cgtaaggcac actccacatc aatcaaatat tcactgtctg gtatgtttga aaagtctagg
     8101 gtcaaacttg tcctgttctt gatgtaagct gtgaataatt ccatccaagt ttctaccgaa
     8161 attccaagat gtagtctact aatatttgct tcgttaatcg acaccttgtg atgtgtcgga
     8221 cacgcctcgc tcagtacagt actaaaggaa ttcgacattg tgttgaatac cgccgagcta
     8281 ttttccatct tgtttatcta tggtaagatg ccatcctttc acacattttt atagtgcaaa
     8341 aatgttataa aattataaat ttgctctcaa aacatcgccc tgcggcatgc cattttttcc
     8401 ctttcaacac agtggggcac cgccttgcaa aaaagtttca tcgtagcaac aaaatttatg
     8461 ttcactaatc cagcttttga cacatgcttc attgtcattt cttgtggcag gactctgtct
     8521 ctgactctga tgcatcatag ttcaaacaac aacagtagtc gacagacaca tagcacagct
     8581 tcatgatggt taccaactgc atgtctgcag caacaaatat gcaccaaaaa tgaaccttca
     8641 cctccataaa acacccccga tttaaagggg ggggggtctt tttccagtca ttttttcttc
     8701 ttttcccgca caaaaatcac tctaaaacac cccaccttct accacaaaca tcctttgcaa
     8761 tccaactttt tttcaaatcc cattttggtt tgctcaaacg tgaacttttt tgccttttag
     8821 tccctacgat ccatgaacag tttgataata ttaggcaagt ttttgagtaa ccaatatgtt
     8881 tcacggctga tgacaaatcc tctacgttca tgtttacaag aagtgtccaa cacaaaaagc
     8941 ctatgacgtg tccattgact cactagtttg atctgaatgt gttcgaatat tcggaataat
     9001 tccttgatat attcatacac gtttactttt ttggcataaa cacatacatc tgtgcgatgt
     9061 ctgcgcgcta gtgtttgaca aaagttttca gttgtaccag aatcaggcat gatttgaagc
     9121 tactctgaac cttatagggg aagcttcctt atatacaggt ttttgtacga aaaataactt
     9181 tggagtaaat gcacctccct gctgtatccc attttcaaga atttatgttg cgtttatcac
     9241 attcgacccg catgacgcct tttctcgttt ctgtcggaac aagcattagt gaaacttttg
     9301 atgaaaaaaa agtattaaag ggaaatcgtg ttttcctatt cagtataaaa cttgttacat
     9361 ttcggtttac tcctcacttc aaaatgaaga gaaaacgaga acagatgact ttgtggaaag
     9421 ctgcgtttgt caacgggcag gaaacgttca agtcctggat tgacaaggtg cgaatgcttg
     9481 aattgaactg tgacgtctct tctgcaagct cgacacatta ctctgatctg aacgtgaaaa
     9541 caaaatgtgc taagatggaa gacaaattta tgtgtactta ttctgtcggc attcgaccta
     9601 cgtcaaagca gaagcgaacg ttgaatcaga tgctcaaagt gagcaactac gcttataact
     9661 ggtgcaatta cctagtgaag gagaaagact tcaaacctaa gcagttcgac ttacaaagag
     9721 tggttacaaa aacaaattca acagacgttc cggccgagta cagacttcca ggagacgact
     9781 ggtttttcga caacaagatg tcctctatca agttgaccgc ctgtaagaac ttttgcacca
     9841 tgtacaagtc tactcaaacc aaccaaaaga aatcaaaggt cgatctcaga aacaaagaca
     9901 ttgctcagtt acgcgaagga tcgttcgaag ttcaaagcaa gtacgtcaga ctgctttctg
     9961 aaagagacat accggaggaa cgaattcggc aatcgagaat agctttgatg tcagacaatt
    10021 tttcgaaatc taagaaggac aggaaagaaa ggtttctcag gctttcgaaa aatgtatcta
    10081 agataccacc tctgagtcac gacatgaagg tatgcaaacg tccgaatggg aaattcatac
    10141 tgcagattcc ttgcgatcca atatgtacgc gacagataca agtgcacacc tcggactcga
    10201 tatgttctat cgatccggga ggtaggacgt tcgcgacgtg ttacgaccct agcaacttga
    10261 ccgcgtttca gatcggaccg gagacagaca agaaaaaggt catttacgaa tttcacgaca
    10321 agatcaattg cggttcacca tctcctgtcg tgtgctcaaa ggaaaaagca gacgcaagcc
    10381 gtgcaagaca gaatcggaca actgaagaag ctgcacctca aattgaaaac gtacgtcgac
    10441 gacgtgcact tgaaactgtg ctcgtacctg gtcaagaatt acaaactggt cgttcttggc
    10501 aggatatcgg tttcatccat cgtgagaaaa gacagaccga accatcttgc caaaagagct
    10561 aacagagatt tgctgtgttg gcagcactac agattcagac agagactgtt acacagagtt
    10621 cgtggcacgg actgcgaagc gatcacacaa gacgaacgtt acacatcaaa gacctgtggt
    10681 aattgcggtg tgaagaacaa caaacttggt ggaaaggaat cgttttactg cgaaagttgc
    10741 aattacaaaa ctcaccgaga cattaacgga gcgagaaaca ttctgtgcaa atacttagga
    10801 ctttttccat tcgcagcata acgaaagaaa atgacaatcg attattcggg ttcgattcta
    10861 tcccacttga ctcgaagagt cagaggactc gaagacattt ttgtcacaga ttttgcaaat
    10921 gcaagatctg gggcaagaat gtcttcgggt caaatgagtc atgaagttat tttaggtctg
    10981 tgtctttgcg taggcagaat ttcaaatatg gtctctcgtg tagctcatcc ttctcgtttt
    11041 tgaaaaagtg tttattgact agtgcattag ccgtttcgca atcaggttgt tgaaatattt
    11101 taccaacggt gacatctatg atatgacaac cggctggttc tatgcgactt gtgtatgttg
    11161 gaacgtgcat gaagtgatct tgccttgtta aattaacttt gacaggatcg aatttgatga
    11221 cgaatatacc tctgtaaaaa ggagttgttg tctcatatga gaataaagac attaggtaat
    11281 ccgatagaaa attgaatgtg ttgcggtctg taacttcaat gatatcacat tcctttgttt
    11341 ttgtttcctg tgtaaaacta actattctag gcatactgtt tggcttaaag taaggttcat
    11401 aaatctcatt ttcacgacgc aagaagtcat cagtatacaa tataggttct aggtatcgga
    11461 acacctggtt atatctgtcg tacagaatgt tccgtgtaga tctataaacc gcattttgta
    11521 ataaattcat tgatgatggt aagtctcnnn nnnnnnnnnn nnnnnnnnnn nnnnnnnnnn
    11581 nnnnnnnnnn nnnnnnnnnn nnnnnnnnnn nnnnnnnnnn nnnnnnnnnn nnnnnnnnnn
    11641 nnnnnnngtc gcctccacat tttgcatggc aaggcttttc ctagatttca cttttatata
    11701 taaaacagaa ctagttattt tatacatgac aatttcaagg atgatgaaag gcattttaaa
    11761 gtttaaaaaa atcttgaata tttctgattt tatcgtgata agtaagaatt ttgcaaacga
    11821 aaagtacatt tcggccataa atcataaaac gtaagcttaa ctaccagaac tatgatttaa
    11881 ctttatgtac cttaacactt taattgaaaa aaatatcatg taagaaataa gcataagtgt
    11941 gctttatgcc aatgatgtgc aaacacacgt acattggctc aaaggtaata aaattgtttc
    12001 aaagaagcaa ttatatctgg caacgagatt catttaatac cggtaggaat acagcattca
    12061 cataattgct atcttgccgc tcgtctaacg ttagttgtgg catgtactca tcaactaaaa
    12121 tatacacgat tttggttgct tatctttata tgtgtttata tttgttagaa ggttactaac
    12181 ataatgtaga tcaataataa aagaacagtt acataaagag aggactgtta cgaatatctt
    12241 aatattatcg aaaaaaatgc ttaattttgc tttaacaacg caaccgctac aaactgtaca
    12301 aaatcagaat tttattgaaa gtgggacatg aaaattatta aattaatatt atttaatatg
    12361 tacaaacaca taaaacaaat taaatttgtg taagactctt tttccagtcc ttaaaacatt
    12421 tttgaaacat tttcataata aaagcttgac gtgaaaacat cacaatacta tgcaatcaag
    12481 gaattattga aagtacaaac tgttaacgtg ttaacagttt ttcttcatct aaaggaaaat
    12541 tattctacaa ttatattaat tacactattt ttaatagaaa taataacagt atcaatatta
    12601 gtttagttag gggagatttg catttgccat gcaatgcagc agtatcaaat aatctatgta
    12661 agaagttatg agtatgaaat ttctaacagt tgacttaaat tcagaacaca actctgctgg
    12721 tttgcgtgca gaggccgcca aagtgccaag gttttttcaa atagttgtat tagcttcgta
    12781 ataatttcat tgcgtaaatt tatttgacac tatttcaact taggttttca ttactattag
    12841 aataataagt agatacgaca aggaaattat ttttcacacg tcttaaatgt tgagttctgc
    12901 tcatcccggg gctagagggc gtggaaggta gcatgcattt ccactaccgt ccatgaacag
    12961 gctcaatcaa accgagcctg aaacattttc gtttttgtcg tgttgagtga cctgtgagct
    13021 ttccactttt ttctatttta aactttaacc tgcatgaaag tattttgttc cgatacgtaa
    13081 cataaagaaa aagtgactaa ctaggcagaa tgtccaagta tctgtttttc tgcctattcc
    13141 ttacaacatt tgctgacacg tactgacttt cctccgaaac tggtgacatt gttctcaaaa
    13201 tctgcgaata ttaaatatta cactaaatgt atgtaatgta aatacgtgcg tattacagac
    13261 gtttgattaa ctaacgaaat caaatattga aataatatgc tgtgtttcgc ttgagactat
    13321 gaatttaata tgcattaccg gtttatagac catcaaaaaa ttactgaccg aaatttatgt
    13381 ttcatcaatt attcaagaca cgttatgtcc aatacatttt tgaaaaaaag gagaatttca
    13441 cggagatact tgacatttga gaccatcttc acaatcaaaa agttatcaaa actaaaatca
    13501 atatcgattt tcattgttac agaatgcaaa ttagtctatc aaatgatttc ctggtaccgc
    13561 aaattcaaga tctattttcg gtcgttggct tttttcgtct atttctagta gatctttgta
    13621 agttgtaggg aacctagaag ctggcaaagc tgatgttggc agcatcagtg tttccactag
    13681 tgcatggtga acaaatatgt attgttcctg aaaatggaga tactcatgac gatactgacg
    13741 gctgtatcat aaagttgcca ggttacggta catacacatg taatgttcag ttattaaagt
    13801 gaataacaat tcatatgaaa tgaagaaaat ttgtatcgct aaatgattaa ttcctcttct
    13861 attttcaata actgtttctg gaaaatatcc tctagatata ctcaaaatgt aagcgccttt
    13921 gttgctcttt gtacaccagt atgtatgcat ttttcaaggg actattttgt tgattagaat
    13981 atattattta ctggcacatg tctgtcgaga tgatcgactt aaacggtgta gcataagatt
    14041 gaacatgact tttaggggtt ttgagctaga tatgtgcctt ccatataaga catatatata
    14101 ttgcagtgtt agactctgtg tgtacaagtg tcttctagcc cgccagctta gctcaatagg
    14161 gagagcttag atctatggct cgcggggtct ctagagcaat ccgcgggcgg gctgtttgtc
    14221 ctcattgacg atttgataaa atacatcgtg tttgaaatca ttcgtcctcc acctttgatt
    14281 catttggggt agtaagcagt tacgtgcgga gaacaggttt gtacaggttc agaatccagg
    14341 aaaactggtt aggttaactg cccaccgtta cgtcactgac atactgttga aaaatggcgt
    14401 taaaccaaaa aaaaaaaaaa aaaaacaagt gtcttctcct taggtttttc attcgactcc
    14461 aacccccttt acaattatta tccatttacc aatgtttgga ccatgttcac tctttgttct
    14521 ctcagtgcct ggactgtccc agttacatct atatagttca aagccattgc ttggtctgtt
    14581 aagtaatcta aagcgataaa tgtacctgtt cttcctatac cagcactgcc aaaacaaaac
    14641 gtaaaataaa tggaaacgta taacttcaat acataaattg aaaaagtaac gcaaatgctg
    14701 aaataccaaa tgttttaaat atctggcagg tcaatcagtc tagaatatat aaatgtatac
    14761 aaagtcaatt tagtttaaca ctatcatgac tggattgatt accgcatata ctaaggagaa
    14821 attagtttta gctccatgta ctgacctgca atggacaaca gtcggacctg tttcaacaca
    14881 aggtgcgtac ttaactttat tgcgaaattt gacaggagaa gatgcatatt ttggaacacc
    14941 tttgtcaggc catgctgtga aatgaaactg tgtaactctt ttctctgcac tatcgtcctg
    15001 ttttgaagga aaataaaaca tatcattaaa agaacacatt ttttttggtt ttgtatcatc
    15061 aaaccgaaag aacgataggt aacaaattta cagtcaattt ttgaaaattt gatttgtgtt
    15121 cggagaacaa tgatcaaact ccggtacaat atagacatca tggacaaacc tttttcattg
    15181 aaagatcccg aattacaaat tccgaaaata attctgattt cttcattgat acttttatat
    15241 ctccgtatgt cttgctccca gatcctggcc agtactgttc acactttttc tgaaatagga
    15301 tatttaaaat ggattggttg ttttcttttc aaaagcatag cgccattgga attcttcagc
    15361 aggtatgtat tcaaaagcta tatagggtat attatataag tatagtttca gtatttcatt
    15421 tactgagcga gttgaataaa atgaaatgaa tcgaagctat agggataacc atatcgtttt
    15481 acttaacaaa atcaatacct ttttgaattt tctattccat ttatcattag aaaaaaatat
    15541 catccaatac tgactccaca gctataaaaa gtaagacata agaataatta ggcaacttaa
    15601 tcctttggtt gataaaaata ctcttgattc cagacttctt taatattgaa ttctgtgttg
    15661 aaacaattat tattttacag tttgtagtct aatgtcatag agtgtacaag cgcatcactg
    15721 agaaaataaa taaaaaataa cccaagacgc ctaattgaac atgaacagta catgcaaatg
    15781 tcaataacat tgtaccacat gttttacgtc gtggaatgaa ataaagccat tacataacac
    15841 ttgtattaca gtagtgtagt aaaggtttga cgttggcgtc gttttaagta tttgatacgt
    15901 tggtcaaatg gaattagtca ataacaggta agaaagaaaa atattta
//
LOCUS       NW_025542418.128       11442 bp    DNA     linear   UNK 01-JAN-1980
DEFINITION  Mercenaria mercenaria isolate YKG-2019 unplaced genomic scaffold,
            ASM1480567v1.1 original_1820, whole genome shotgun sequence.
ACCESSION   NW_025542418
VERSION     NW_025542418.1.128
KEYWORDS    .
SOURCE      .
  ORGANISM  .
FEATURES             Location/Qualifiers
     fz              5000..5620
                     /original_coord="NW_025542418.1:143354_143974:1"
                     /fz="1 43.39622641509434_39 245"
     fz              5626..6318
                     /original_coord="NW_025542418.1:143980_144672:1"
                     /fz="1 48.42767295597484_248 478"
     wrna            6371..6442
                     /original_coord="NW_025542418.1:144725_144796:1"
ORIGIN      
        1 aggatcgaat ttgatgacga atatgcctct gtcgaaagga gttgttgtct cggatgagaa
       61 taaagacata aggtaatccg atagaaaatt aaatgtgttg cggtctgtaa cttcaatgat
      121 atcgcattcc tttgtttttg atttttttgt cacactaact attctaggta tactgtttgg
      181 cacgaagtaa ggttcataaa tctcattttc acgacgcaag aagtcatcag tatacaatat
      241 aggttctagg tatcggaaca tctggttata tctgtcgtac agaatgttcc gtgtagatct
      301 ataaaccgca ttttgtaata aattcaaatc gaatgatggt agtctcatca aatcttgtat
      361 gtagctcgtc ctttcatcaa tccttaagtc aatgagagtg cgaccaaatt tgttgtaaaa
      421 acgtcttgtc aatatattaa gtatgtccag ccatttccag tcgtatggtt taagctcgga
      481 aaagcgtttc atggtcacct ttggatatct catcttgata tatcgatcac tgttcatagt
      541 tcctcgttca ataaagtagc aacgaccgtc cgcaattact ccaacagttt gcaacatatt
      601 gcattgacga caaacacaaa ctgatgtgtt agcaatagcc cgtttattta cataagacaa
      661 aattaagact gtcataatgg ctttgacatg catgattata actcatctaa cattttctga
      721 tcgcgaagtc gtcatacgta aatagttatt tttcaacttc atttaacaaa gctcagcttc
      781 agctgttttg cttgtttttc tttactagaa cacgttgacg ttgttttcac tttctttttc
      841 ctcgaggcct gttcattgct tacatccatg atcactcctc ccaacagcgt agtttgtttc
      901 actttctttg gctttagttg tgaccgaaac tgttgtgttt catcttccag tttccgttta
      961 gtcgtttgcg aataagtcga atcacgctgc tctgagaagt agccatgaag ggtattgttc
     1021 cacaattgtt tcgcttgttt actcttttgc ttctgtttct gttcgtttac ttgtcgcatc
     1081 acggcctctg gcgatatgaa caactcgaat tcacaagctt gtgcattggg agcaacacgt
     1141 agacttagca aatctttgta gtggctgtag gttgtttctg gatgtataac agacatcact
     1201 ttcagtacct cggacaaagt ttgtttcaca acagcacggg tgtcgagatg tagtggtttg
     1261 ttttctctct gcaagtttga taagtagtcc agagattcga ttttacttaa ctttttgttt
     1321 tcttcgttga tcacttttac ggtgtacaca gtaattttgt cgagaccacc agtgtcgacg
     1381 atttcgcctc tacttttcat tctgttgaac aggtcgatac ccgcgtctgc ttttgagttg
     1441 tttaaccgac tgcgagtcac tgtgatcttc ttacgcgagg caatcttttt cagatcgatg
     1501 gtaccttcca ctaagccagt aacaatgtct ttggctacag tgtacgttcg ccacgtactc
     1561 ggcttccttt gaagcaaatc tccaaacatg gccgtttcca cttcctcggt ggcaagtaga
     1621 cggtttcgtt tacgagcttc taaaccgcga atgatgtagc tgttctcttc gtcggtgtcc
     1681 atgatctttg caaagtaatg tttctgacca aaaatgacga aaggtagcat cactttttcg
     1741 tgctccagtt tgctcggtgg tctgaaaatg gctttgcctg gattgagata atgcaggtcg
     1801 ttcagttcct tcgcaacacc tttggatatc gcattagtga ttacacacgc ttgcttgtag
     1861 ggatcgtgtt cgaacttatc tatatcctgt cgatcgtcta tcgatatcca acctttgttc
     1921 aaaatactat tgtccttgta cgcggtgcag agctcagcaa atgtcatgtt gaaatgaaac
     1981 atgacgctgt cggtatcgcc atacactgtt tctgcattac gtttgtctct caagtaccag
     2041 tcggttttct gaatgtgttg acgacccgta gaagtgatgc aagcgctgac tttgccctct
     2101 cccatgtgcg gcaggatacc gtagaaggaa ttagctatga tcttgtgcat gtcactcttc
     2161 actttcacaa gcacgttgtc attagcgtta tcgaacgtac ctatcagtct cttgtacttg
     2221 agtctagcat tcagaactcc ttcccaaacc tcgcagtatg ttgacttcac gtgcttgggc
     2281 gttaagaagc aaacgtagtt gttggcttca tcttgagaca atcgcttgac gtccgtttct
     2341 ttatgatcgt cacgcacgaa aatgttaatc atgacgtagt cttcgttctt tttcaatttg
     2401 tgctcgacta tggtttttct ggacacaatg gtttcgggtc cgaagtttcc actgattcct
     2461 atagatggat acatggccga gaagtctaga caagcaatcg gtttgtcgaa cacaacacca
     2521 ggcgatggca gatacacgta ggctccgtcg tatttgcttt tctcatcgaa ttccatcaac
     2581 aagtgatcgc ctatcaaact gtgaacttct tcacagaatg tttcgcacgt gtagtgatcc
     2641 cgaaatcgcc gaccacacag gccatttttg taagtgtgta agaaatctct aataggttgc
     2701 cctaaaacac catcgtcgtt ggaattcaag tactttgcaa agcgagctat gtcgtcggta
     2761 tactgcgact tcagtttcag ttctttgctc acgtaatcgt cgaccaagtt tcggattgtg
     2821 ttagatgcag cgatcgtgcg tctagacaag tagcggacaa aggctgccag ttgtttagta
     2881 agcgactgtt ctttttctat cagatccgac ttgtactgat tcagtcgtct gcccttcgca
     2941 acgttaaccg gtgagtatct gcccaatctc ttgtctttgt agtaggcatc gatgagacct
     3001 tcgatatcgt attcgttctc agttggttca gtcagaaatc tcacatacag catcagatgt
     3061 gtcaacgtgt agaaatgacc accgtgtttc gtgtttttcg acctagcgtt ctcgaactgc
     3121 tgtttcagta tctgcaaagc taaggaaaag tcaatcttct tgcaatcacc atacatggcg
     3181 tgaaaatcaa agtgcttctc gatcgttttg gttttgatca cgcccgactc gaacttgtct
     3241 atcagttctc tagtatctgg atgcgtcacg tcgcgaacat cgtacaagta gtacttgagt
     3301 agttgagcga cgcacaacct attgtttact ctaagcggtt tgagtttcat cttctgcaac
     3361 atgccctttc ttctgaacga ataataaaac ataggtgcga gcataggcgt tttctgcgtg
     3421 ttgaagaact cggagtgagg aatcttagaa ctgtacgaac tggtgatgaa aaacttataa
     3481 cagctgaaat tgtcagttgt gtttatcaac gccgcacaca gcagagaatc taccaggtta
     3541 tacttgagca gtttactccg atccactatt ccgtttgatc cgtccgaata gaaaagaaca
     3601 ggtatttcag cgtaactgac atcttctttg ccaacaccca agttggatct tgccaactcg
     3661 tcaagttttt cgtttttgtg acaacggtac agatcgttaa ttaacattcc aggaaacagt
     3721 ttatagctca gttctagcaa gttgttgtct tctagcatag aaatgtctcc gttcgttttt
     3781 ctcaacctcg atgctttcag agctttagcg acaagaaact tgttgaagcc gaaaccgttc
     3841 attgcagaca agtcgtgcac aaggtctatg tcgtacttgt ccgctgcctt caataacact
     3901 tgtaagtcaa atccaagaac gttatagcca gcaaggtagt ccggcttacg tcgatcacca
     3961 gatgcacgaa cttctcgatt agctgccttt cgttctgcac gcagtatatt tccggttcag
     4021 gcagctgctc gttgctaaag aacctacgca tgtgagagta atcgtagtaa tcactgcctt
     4081 ctaatgcgtc gttcacagtc aagcctatga ctctgtacag tctgtctcct tcttgataca
     4141 ctagactgat ttgtatgatc tcgtcgtcga tcttatctcc gttggcatcg accattatgg
     4201 tttcaatgtc aaaagataac gtcttgtgct gataagagta gtccttgata tgactatcgt
     4261 cgaccacttg tatcgacttg gcatctccga acacgacagt ttccgattgc acgtaaggca
     4321 ttttcatgag cagaggaaac tcgaaacctt ttggcttctt aatgagtctg cctttgaaat
     4381 cagcgttcgt atagttctcg tacaagtcgt aacagaactc gttgatgaac ttgtgcgagt
     4441 tgccatagac gcgttcgttg ttcacaaaca gttctaatac tctcttgttg ctttcatttt
     4501 cgctgaagaa acactcgcgc ctgaacgtgt gctgtttgta acgcttgttc acgaagtcgt
     4561 attcgtcagc tgcagcaacg gttccacgaa acgttcctct actctcatcc gacacgtaat
     4621 gagtatatcg ctgacctatc accgtaacca aatgtttgtt gtcttgtcga acgtttcctc
     4681 cttcgtcaca ctcgtagcac tgaatcacta ccacttctgt ttcaccttgc ggattccgcg
     4741 tcacgtggtt gaatacgtgt tcaggtatcg tgctggcatc aatcttgttg ctggagcaat
     4801 aagcgaacag ttgcttgttg ctcaacgtag tcgttgtcat gtcatgaatg aagaaaatgt
     4861 catccgctgt tgcagaatca cacatcttca ctcgatgaga gacatcagaa gactgatcta
     4921 gtttgagtta agagcatgct ttaataaccg aaatgaatga caaaaaataa ctttttcaag
     4981 cgaaaatctg aactcttgtg cgtcggcaag accaacacat tactccgatc tgaatttgaa
     5041 aaccaagtgt gctaagacgg atgacaagtt catgtgtaca tattctgtca gcattcgtcc
     5101 gacttctaag caaaagcgaa cgttgaacca gatgctgaat gtaagtaact acgcctataa
     5161 ctggtgtaat tacctggtga aggaaaagaa cttcaaaact aagcagttcg acttgcaaag
     5221 aattgttgct aaaacgaatt cacacgacgt atcagacgag tacagacttt ccggagacga
     5281 ctggtttttc gagaacaaga tgtcctctat taagttgacc gcctgtaaga acttttgcac
     5341 catgtacaag tctgctcaaa ccaatcagaa gaaaacaaaa gtcgatctca gaaacaaaga
     5401 cattgctcag ttacgcgaag gatcgttcga attgcagaaa ttgtttgtca gactgctaac
     5461 ggaaaaagac ataccagacg aacgaattcg acaatcgaga attgctttga tgccagacat
     5521 tttttcgaaa tctaagaagg actggaaaga aaggtttctc cgactttcaa agaaagtgtc
     5581 caagataccg cctttgagcc acgacatgaa agtgtgcaaa catcgaatgg aaaatttata
     5641 ctgcagattc cttgcgatcc gaaatacacg cgaaggacac aagtgcacac atcggactcg
     5701 atatgctcca tcgatccggg aggtagaaca ttcgccacct gttacgaccc tagcaacttg
     5761 actgcgtttc agatcggacc ggagacagac aagaaaaggg tcatttatga atttcacgac
     5821 aagatcaatt gggttcacca tcttctgtcg tgcgctcaaa agaaaaagca gacacaagct
     5881 gtacaagaca gaatcggaca actgaaaaaa ctgcacctga aattgaaaac gcatgtcgac
     5941 gacgtgcact tgaaactgtg ctcctacctg gtcaagaatt acaaagtggt cgttcttggc
     6001 aagatatcgg tttcctccat gttgagaaag gacagaccga accatcttgc caaaaaaggc
     6061 aacagcgact tgctgtgttg gcagcactac agattcagac agagactgtt gcatagagtt
     6121 cgtggcacgg actgcgaagc gatcgctgaa gacgaacgct acacttcaaa gacatgtgga
     6181 aactgtggag tgcaaaacaa caaattgggt ggaaatgaaa agtttcattg taaaagttgc
     6241 aactacagaa ctcataggga cgtcaacgga gcgagaaaca ttctttgcaa atacttggga
     6301 cattttccat ttgctacata aaacaaaaat ttaatgacat ttgctttttt agggctcaat
     6361 tatttgcctt ctcgatgcat ttattgccac atattttgct aatgcagttt ctggggcaag
     6421 aatgtgttca ggtaaaaaga gttaataacc gaaaagaatg acaaaaaata accttttcaa
     6481 gtaaaaattt gaacccttat tcgttttatt ggattgattc tcagtttcgg cagcacaact
     6541 agattgtcgc tcacgtagat aggtgtagat cgtttagcaa tgacgttcgt tcgctgctgt
     6601 tcgttagaca atgacgtgtg actgtgtaat gaagttcgca cggaatactc gtggttgtgt
     6661 tcgttgtgaa atacatcgtg tatgagttct ggacaagaca cgattctgtt gttgaacaga
     6721 acttcatcgc gagcgtgcac atcgatattg tatatggcgt tgatgggaaa gacgatctgc
     6781 ttgttcatgt attctaacat gtcaattaca tgagatccgt cgttggtcac cgagtaccta
     6841 ggaatagaaa actgaacttc tcgctttgca ctgtcgagta gcagtcgtac gtgaccgggt
     6901 ttcgttgggt gtctcgtgaa tgtgaacgta ggtgccgtct tgtaaacaaa cattcccggt
     6961 cgaccgaagt agctacaata cgctagacgt cgttccacgg tcgtctttgt gagatctttg
     7021 gtcatgtaaa cagagaagct agggtagttc tcaactgctt ttttgccaat gctgattaat
     7081 tccttcttat atttgaatac tcgagtagga tccatgtcaa cctcgtactg cgtgttccat
     7141 aactgctcga acgtgtgtat cacagtgtgt ggtgctacgt cggccgactt ttccaactga
     7201 aactcgaaag ccgcgagagg tgttggattc atcctaaaga gatacttgtt ggaggacgct
     7261 ttggccgaag cgtcttgtag tttgagattg tactcgtcga gtttcagttg cagtttgagc
     7321 ttttcgttct cgtcctgctt atcgatctgt ctgttcttca cctgagcaag caagtctgcc
     7381 ttgtatcgtt ccatgtttgc tttctgttca gtcaacagag cggccgactc caatcgcttc
     7441 atttcgagct gaccggcgaa ctgcagctta aggtcttcta tctcgcgatt cgttctctcc
     7501 ttgctgattt gaagatcttg tttgaatttt cgttcgcgat cgttttctaa cgtcttgtac
     7561 caatctcttt gtctctgttt ctcgctctcg atctcggact gcactttgat gatctgaaac
     7621 tgatgttcgt ggttcttgtt caacgtttct ctattcatgg agttttgaac ttcggtctgc
     7681 caggcgtcta gtttcagttt gcctataccc agctcgtact gcgtgttgac gctgtaagcc
     7741 tgactctttg ctttgatttc agcaatggct atggtcgatt gtatttgatt cagtttgata
     7801 tcgtgctcca tctgagtcga ctgaatctcc gcttgtaact tggccgcctc tagatcgttg
     7861 acgttctcct tgtctcgagt ttctttcaac ttcgtcactt gttcttgcag ttgagagaga
     7921 ccgcgtaact cctcgatggc ttctactagt tctctctgtt gatctttcaa gacgtcggtc
     7981 tgagtttgta tatcacctag cacggtttga tgttcactaa cgtgtttggc agtgtcaaga
     8041 agggtatcgt tcactttctt tatctgtgat atttcggcac tgtatttact agtccgcgga
     8101 tccgacgata tgtcggctgg aaagagatct ggaaacttgg catttcgttt gtcctgcgcg
     8161 tgtgtctttg gcttagtccg tttatcttta ttcgcttgtt tagctcgttt ctcatgttta
     8221 tcacgtttat cacctttatc tttatttgct cgttcggccg tatctagtgc acgtttcgag
     8281 ttctgtctct tggcgataat tttgcgtcga cgttgtgata cgggcacttt tggtaaggtt
     8341 tcgtcgacgg ttggtaattg aaagcgtact tgtctgatat gcttgacgtt cgtgtctcgt
     8401 gtcggctctg gttgataatt cgtctcttcg aatctttcca cagacatgtc tgcgttaaga
     8461 tcaagtattg tgttctcggt ttgtatcaaa agtgtctgtg gctgctctat tttaatccgt
     8521 ttgggttctt gttcgacact gtccgcttca agcgagcttc cttgatagtc gtaggctagc
     8581 agtcttcttt tagttgcacg tttcctctgc aacgtgtctg tggcattggg tagttcgacg
     8641 aaagcagcat cggttgcatg caatccgatt gcatcgttca ctctagcaaa catcagaacg
     8701 tagactataa agttggaatc agtgagttgg taatcctctc cgaagcagct aatgtaatcg
     8761 catgcattat cgattgtctc gaaatggagg agtacgggct tgccaatttc tgtgagcagt
     8821 ccgctgttta cactgtgtgg ctgagagttg aagcagtaaa acttgttgtc cttgccgaac
     8881 aaagcgagac acacgttgtt ttctacaaaa tgaagtatga gtttttcttg ttctccgtgg
     8941 tactcgatga tatcacttaa ctgcttcaga aggttcttat ctacctttcc cacgcatgtc
     9001 ttcgtttcta gtcggattct gattccaatg ccttgaattt gaatgtaacg tggtagctcg
     9061 atgggtagga tatgcctttt gcgtttgtta tgacaaagca tctggttgta aagcagattg
     9121 ccataaacca tcatctcgtc gattctcgaa ccgatatcga agtacgtagc atagataagt
     9181 gcgagacagg aatacacaac actcctagca gagtccgtcg atttcctcgt gttgaatatc
     9241 gaaaacgtta ctctttcggc cttagtaaca acgattaaac actttggtgc tttcgtttgc
     9301 aatatcttct acgttgactt gaaatgaatt gaccaacttg atgtgtctga tgtctaacgg
     9361 tgtctcgtcc ttggtcaatc gaataggaag taacttgaat ctgtctgtgc ggttgcacaa
     9421 ccattgtacg tggacgataa gttctgttat ggttttataa ccagtcagag ccgcaaagtt
     9481 cactttgaca tttccgtgtg gattgaaaag ataaaacgcg tcgggtaatc taaacagtgc
     9541 gaaactgtga tgctcgttca ccagtagcaa ccaaaaggcg tgagtgtcga atactagttg
     9601 aatgccttcc cagagaccgt ttatatcgta atcaccaagc gactcgttca atttcgagac
     9661 tcgtgcatac acgtttctat agactaaact ctttggtaag aagtttggat cgacagtctc
     9721 gtcggctttc atgtacagaa acgtaccacc gaatatgatc gattctatgt cactaatgct
     9781 gattgcgtgt ctgccaccaa attgtgcaaa gaacagagcc acaatattcc aagagaagca
     9841 ctgatgcttt ctatgctcag gcgccagctc ctcgtcttcg aagagtttct tgtttgccac
     9901 atattggacg taaggcgtaa cattaaggtc gctatttgaa cctctgaggt ttttctcgtc
     9961 cgccagtgtc atgtcgatgg ctttgggact taggatcttt aatttcacat cttgcttttc
    10021 tagtttcaaa ggttctttaa ttgtcggtat atgatcaagc gcttgtttcg tgggttttgt
    10081 ctgttcatca atcgatggat tttgttccgt ttggacaatc ggcgtatcga atgctagcat
    10141 tcgtctttct gaatcagacg cgttatcttt gtctgcattg ctttcttctt cctcgtgcaa
    10201 gattggtaac gtatcttcgc tagctgacgc gttcggttct attgactcgg gcgaatcggt
    10261 caatgcaagt aattgtgtgt ttgcgttgga ctccgttcca atatcattct cgaggtcttt
    10321 cttgtccaag ctatcatgtg ggtgaatggt tttgtcgaca cgatcatcgt tcgagttatc
    10381 aagtatcact gtgtcatcag atctagacat actagcatcg ccaatgatga ccgtacctgc
    10441 cgcagctgaa atacttgcat ccgaaattga gatgtcttca ttagcggcgt gttcattgtc
    10501 aatatcggac ggaatgttca caggaacgac aggagtatct gtatgtttgt attcatttcg
    10561 ttcaacgtta tcgaaacgtt ttgcaacatc tcgtacatca gggtttcact tgcctgtctt
    10621 caatgctttg cctgttctgg tcgtaaacag aacgaatcca gtctttggtg tagtttgtga
    10681 ctaatcgttt gaatgtcttg tagaagtcgg acttcgttgt ttcgattaca gactcgtcga
    10741 tgtcaatctt cgtgttatcg tttactgatg gatcgtcgag taacagagac ggtctactgc
    10801 tactgctacg cttagccttc tttatttcct tcttctctga ctcgacaacg ttcaacttgt
    10861 gcgattcact aggtgtgttg ttgaattcat cgtacagatt gttcgcctca tagtcaatgc
    10921 cgttatcgtc caaattatca aactgactca tgattttgat gaactgcttt attgcattgc
    10981 ggctcatagc aaagtgaaca tttacaaaaa tgttttagaa ccttaaatag tttaattcga
    11041 aaacaatagg cctgtatcag tgttctcgtc gcggtcgtcg tcgtaactct tacgtttgac
    11101 tgtcgttgta gttgtctgtt cgatcggaag cttcaccatc ttcttaaccg caacctcgat
    11161 tgcgatgtaa atgccgtaca ctcttgcaca ttcgtccagg gttctgcggt tgacgaagaa
    11221 aacctgaccg tagataagct tgaagaaatt cagcacgtac ttttgcaaca cctgctcttc
    11281 gtcgacgttg tataactgaa taccgtttct ggtgaccgtc tcttgaatgc agaccaggtt
    11341 tttcaacact cccttccaaa gttgtttcag catttctctg tacatcagca acgtgttgtc
    11401 gtctattcgt ttgtctagat tgtctctcct cacgcgacct tc
//
LOCUS       NC_059318.129.130_(reversed)       11399 bp    DNA     linear   UNK 01-JAN-1980
DEFINITION  Mercenaria mercenaria isolate YKG-2019 chromosome 14,
            ASM1480567v1.1, whole genome shotgun sequence.
ACCESSION   NC_059318
VERSION     NC_059318.1.129.130
KEYWORDS    .
SOURCE      .
  ORGANISM  .
FEATURES             Location/Qualifiers
     solar           complement(813..926)
                     /created_by="gfaure"
                     /label="solar?"
     repeatunit      3834..3856
                     /Mismatches=6
                     /%_Identity="73.91304347826087"
                     /Motif="GATCTAAGGACAAGAATGTCTCC"
                     /annotation_group="repeatunit: 3,834 -> 3,856"
     mismatch        3834
                     /Motif="GATCTAAGGACAAGAATGTCTCC"
                     /annotation_group="repeatunit: 3,834 -> 3,856"
                     /label="G"
     mismatch        3842..3844
                     /Motif="GATCTAAGGACAAGAATGTCTCC"
                     /annotation_group="repeatunit: 3,834 -> 3,856"
                     /label="GAC"
     mismatch        3852..3853
                     /Motif="GATCTAAGGACAAGAATGTCTCC"
                     /annotation_group="repeatunit: 3,834 -> 3,856"
                     /label="TC"
     fz              5001..5489
                     /original_coord="NC_059318.1:3043744_3044232:-1"
                     /fz="-1 34.59119496855346_1 165"
     fz              5477..6400
                     /original_coord="NC_059318.1:3042833_3043756:-1"
                     /fz="-1 66.24737945492663_162 477"
     fz              6147..6326
                     /original_coord="NC_059318.1:3042907_3043086:-1"
                     /fz="-1 12.368972746331238_395 453"
     repeatunit      9890..9912
                     /Mismatches=7
                     /%_Identity="69.56521739130434"
                     /Motif="GATCTAAGGACAAGAATGTCTCC"
                     /annotation_group="repeatunit: 9,890 -> 9,912"
     mismatch        9891..9893
                     /Motif="GATCTAAGGACAAGAATGTCTCC"
                     /annotation_group="repeatunit: 9,890 -> 9,912"
                     /label="ATC"
     mismatch        9897
                     /Motif="GATCTAAGGACAAGAATGTCTCC"
                     /annotation_group="repeatunit: 9,890 -> 9,912"
                     /label="G"
     mismatch        9899
                     /Motif="GATCTAAGGACAAGAATGTCTCC"
                     /annotation_group="repeatunit: 9,890 -> 9,912"
                     /label="A"
     mismatch        9909..9910
                     /Motif="GATCTAAGGACAAGAATGTCTCC"
                     /annotation_group="repeatunit: 9,890 -> 9,912"
                     /label="CT"
ORIGIN      
        1 aaaaacataa acaggacaaa tatttacaaa aagaatggga tgaaacaata aaaaaattac
       61 aaaaaaagaa atctaatacc aacaagcaga aatcgtcacc aagaaaaatc aagaagaaca
      121 aagataagaa aaccactcca tcattgcata aggaaaatga ttcatctata tctatggatg
      181 ttctagagca ggtgatagaa cagtcggtcc agaccgctaa tctgcaaaaa cagttaattg
      241 aaagccagac agcacaagta gatttactac tgtcagcaaa taatcttgta agagacaaaa
      301 tcaaaccata tggtaactgc ttttttgaag ctagcgggaa gcaaattggc acagaagcct
      361 ctcatttaag gcaggaactg tgtaagtgtc ttgaagagaa tatagaagaa tacatttcat
      421 ttatgttaaa ccgtcatcac ccagatgatg aggaaacatt tgtggctgat tacttgtcag
      481 aaattgaaaa attgaaagtt gatgggtatt ggacaagtgc tgtggcagac ctctttccat
      541 tagtactggc aaattactca aagtgcaatg ttatcatcta cacaaataat gttgaacatc
      601 cagtcattac aattaaacca accaaaaatg attcacttgc cattccagat aacaaaacag
      661 tgtaaaattg gtttatacat caattcgggg aattttggaa cactacgatg gataccttga
      721 aattcaagac tctgatatat actttgcctc tccattatca gatgaacatt ccgacaaaca
      781 ggaacagaac aagaatacat acggctgtca ggtgcagagt atacatcagc agatggaaag
      841 cccaaggccg ctaggtcggt agagccagta gactgtagca agtgcagaca gaaatgtgac
      901 aaaaaaaata acaacagaac aaaggcaaca gctctttgaa ttattttggt cattgtcaag
      961 ttatgagaga cagaaagatt atgtttgtaa acaggtagaa gagacagaca ctaaaacata
     1021 tctagacaaa gatggaaagc caaataaaaa acgaaagcag gtgtcaagaa agttttattt
     1081 tgaaattgaa agtaaaaagt gttctgtctg caagacgttc tttatgaaaa cgttgtcaat
     1141 cggtaaggca tatattgatc atgcgttgaa aaacaaaaag gacggacatt ttacaggcaa
     1201 tgatttaaga ggaaaacacg agcctcataa actttcccca agcagaatag atgcagtgaa
     1261 aaagcatatt gaatctttcc cacgtatagg tgctcattat gttcgaaagg aaacaaagag
     1321 acaattcttt gggccacatc ttacactgcc aagaatgtat gacctctatc tgggggagtg
     1381 caagaaaaac aagagcaccg ccttgcggct gctgacgctc atctgatttt tttttgtata
     1441 atagaaatat tgtcctaccc atgattttct aagtctaaaa agggccatca ttcttgcaaa
     1501 aagcaggata gagttatgtt tcttgatgta cagtgtccac ttatgattgt gaaaaactgt
     1561 tgcaagtttt aaagcaatag ctttgatagt ttatgagaaa agttgcctta aacataatac
     1621 tcaaccaaga aaatgatttt ctaagtccaa aaggggcaat aattattgca aaaagcagga
     1681 tggagttatg ttgcttgctg tacagggtca gcttatgatg gtgaacaagt gttgcaagtt
     1741 tcaaagcaat agctttgata gtttaagaga aaaagttgac ctaaacataa aacttaacca
     1801 agaaatctga tattttctaa gtccaaaagg ggccataaat cttgcaaaaa gcaggatgga
     1861 gttatgtttc ttgctgtaca gggtcagctt atgatggtga acaagtgttg caagtttcaa
     1921 agcaatagct ttgatagttt aggataaaag ctgacctaaa cataaaactt aaccaagaaa
     1981 actgattttc taagtccaaa aggggcaata attcttgcaa aaagcaagat ggagttatgt
     2041 ttcttgatgt acagggtctg cttatgatgg tgaacaagta ttccaagttt aaaagcaata
     2101 gctttgatag tttaggagaa aagttgacct aaacataaaa cttaacctag aaatctgata
     2161 ttttctaagt acaaaagggg ccataaatct tgcaaaaagc aagatggagt tatgtttctt
     2221 gctatacaag gtcagcttat gatggtgaac aagtcttcca agttccaaag caatagcttt
     2281 gatagtttag gagaaaagct gacctaaaca taaaacttaa ccaggcaacg ccgacgcaga
     2341 cgccgacgcc gacgccgacg ccgacaaccg ctcaagtgat gacaataact catcattttt
     2401 tttcaaaaaa tcagatgagc taataaaaca aagccagttt tattggaaag atacagaaat
     2461 gtttttaata caaattacaa cctttctttt catgtaccaa agaaggacca gtgcaacata
     2521 tgtactcagt attacacagc acagcgagag ggtaaaatga caaatgaaca acagaatgtt
     2581 ttcgacaaac atcagcaaag gaaaaagcga tctagagaag agaaagctaa agataaacag
     2641 aaatgtgaaa cccaaagtaa cattcatgta gcttgttttg atctccagtc agtgttgtat
     2701 gttccatgct cattggttag cctaatgtac tacatgcgta aactctgctg ttataaccta
     2761 acattttaca gttatggaga caaacaaggc atatgctttg tctggtctga ggtagatgca
     2821 aaaaggggag catcagaagt ggctacctgt ctaaagctac atctccaatc acttccggca
     2881 gaaacagacc atgtagtttt gtactcggat gcttgtggtg gacaaaatag aaataaaatc
     2941 atagcaagtt gcttactgca tttggtgaat accattccaa acataaaaat aatagaccat
     3001 aaatttctag aaagcggcca cacacagatg gaggtggatt caatgcacgc agctgtcgaa
     3061 tttgctaaaa agaaaaccat gatttttgtt ccgtcacagt gggacacagt tattcatatg
     3121 gctagaagaa aaaaagccct ataaggttgt gccactaaag tacactgaca tcatagactt
     3181 taaacaattt cagagtaaca gtacaaaggt acagaaaaaa tcggaaacag gaaccaaggt
     3241 actctggtca aaaatgaagt ggcttagata tactaaggaa gagcctgatg tctgtttttt
     3301 caaatacgat tttgatgatg aatttgaaaa attgaaaatg tttggctcta gaagacaaca
     3361 agcaaatcct gttgtatctc taccaatgaa gtatcattca aagataccca tttctgccgc
     3421 aaagaaaaag gatctattgc agctatgcaa gagtggtact attcctgaag aattccatga
     3481 atattacaag gctttaccag caaaaaacag tatcagagat tgtttgccag agccagatgc
     3541 ccttgaagat tcaagtaacg attctgatag taactaacta aaagtgtcag atttactact
     3601 acatttcaaa tgtgactgac aatgtgacag tgtgtgattt aagacaaatt ctaaacatgc
     3661 taaatatgtg tattaagctt tattcaagtg cttatattgc ataatattac ataaaatgta
     3721 ttatgaaatt cactaaattg ttatagatga ttcttgttac ttgatgaaag acagtctaag
     3781 aagagccaaa tggaggcatt tacctatagg ccatttgtga cttgaaaagt cttaatctaa
     3841 gacaaagaat gcatcctgcc ataataatct atatttctat agaatatttt tgtttccaac
     3901 aaaacttaca tttatgtcaa cattgcatat gccagaggat tctattgctt tatagaatgt
     3961 ttttgacact tacaaaaact gtgatatgca acatcttctc cagctatcag tttatagcat
     4021 gttctggctc agtactgttt cgaaagttat aatggaatca tacatgccaa aaccagatat
     4081 ctttcaatgg aatattttgg ttatttagat ttttgcaaaa aaatggactt taagttgtgc
     4141 caaaacaatt ttttcgaatt tgacctaatt aactaaagac atgtacaaaa tacatatatc
     4201 atgtattaaa taatactatc ataaataata ctatagtttt tatatctcaa aaacccttat
     4261 tataaaagag aagcaacaaa aaaatgctct cctgtaaaat ttaaaaaaat ggacatagca
     4321 ggttctggaa cttacccctc gatatgacaa aagtttacct tatcatggtt agataagaaa
     4381 cgttataatc aaccaagtat atggaatgta tttttttctg gtttgttttt tgtacatgtg
     4441 tagtatatat tttataggag ttattgttac aaagataaag ttatattttt ttggtaaaaa
     4501 tgcacgcatc ttcgacttag ctatgtaaac aatttttaat caatttattt tatttatttt
     4561 gttaggttta acgtcgcacc gacacagttt taggtcatat ggcgactttc cagctttaat
     4621 ggtggaggaa gaccccaggt gcccttccgt gcacaatttc atcacaagcg ggcacctggg
     4681 tagaaccaca gaccttccgt aagccagctg gactgcttcc tcacgtgaag aattctacgc
     4741 cccaaatgag gtttcgaacc cacatcgatg aggggcaaat ggtttgaagt tattgctagc
     4801 cattactgta tatacacgcc cttcgcagtt ctgtcgttga ttgctttatc tcattcaacc
     4861 cgagtgacga gatatctcgt catgtgtcgg aatcagcgta tataaaatga ttcataatta
     4921 aataaataat tataaatctt tttttttcaa acgcctataa aagaaggggg gcgacaacgt
     4981 aaattattat tttctttata atgaagagaa ctcgtgaacc gattacttta tggaaggctg
     5041 cccttgtcaa tggtcgcgcg acgttcgaat catggatcga caaattaaaa atgctcgacc
     5101 tgaaatgcga aatctcgacg gctgaaccga ttcgctattc cgatctaaaa tcgaaatatc
     5161 gtaaaacgga agataagttt atgtgtactt tttctgtcgg cgttagaccg acctctgatc
     5221 agaaaaggat tttgaatcgg atgctcaaag ttagcaatta cgcctacaac tggtgtaatt
     5281 acttagtcgg ggaaaagggc ttcaaaccta agcagtttga tttgcgaaaa gtggtcgcta
     5341 aaactaactt gatagacgtc ccggccgagt acagattacc cggggacgac tggtttttcg
     5401 ataataaaat gtccactatc aagttgacgg cctgcaagaa attttgcacc atgtacaaat
     5461 ccgctcagac taaccagaaa aaacaaaggt cgatctcaga aacaatgaca ctgctatgtt
     5521 acgcgaagga tctttcgaag tgcagaaatt gttagtcaga ttactgatga aaaaagatat
     5581 cgcagacgaa cgcgcgaggc tatgtagaat agcgttgatg ccgggcaatt tctctaaaga
     5641 taggtttctg agactgtcca aacgcgtgtc cgagatacct ccactgagtc acgacatgaa
     5701 ggtgtgtaaa agagccaaca gaaaattcgt actgcagatc ccgtgcgatc cgatctgtac
     5761 gcgaaagaaa cgagtgcgca cttcggactc gatatgctcc atcgatccgg gcggtagaac
     5821 gttctccact tgttacgatc ctagcaacat gactgctttt cagatcggac cggaggcaga
     5881 caagaagaaa atcatttaca aattccacgg tgaaatcgat tgagtacacc gtctcttatc
     5941 atatgctcaa gagaaaaagc agacgtaagc cgcgctagac agaatcggac aactgaaaaa
     6001 actgcatctg aaattgaaaa cgtacgttga cgacgtgcac ttgaaactgt gttcttatct
     6061 ggtcgaaaat tacaaactta tcgttctggg taagataacg atctcctcta tggtgaagaa
     6121 aggtcgttta gccagaagag caaatagatc tgctctgctg gcagcactat aaatttaggc
     6181 aaaggtcgtt acacataaga gtttttggga cggatagaga agccgttatt caagacgaac
     6241 gctacacttc aaagacatgc ggtaactgcg gagtgcaaaa caacaaactg ggtggaaacg
     6301 aaacgtttta ttgcaaaaat tgcgacatta caaaactcac agagacgtaa atggcgcgag
     6361 aaatattcta tttttttatc tgaatttatt tccgtttgcg caggcataga attatgattt
     6421 gttttttccc aggtcttact cagcctggct caatgcggaa tattgtttgc tgttagactt
     6481 tgcttttatg ctcattctag ggcaaatgat gttctcgggt cgaatgagtt attggttgtt
     6541 gaagcccacg ggattgtacg tcttcaaaaa cgtgtctctg atcacatcta aagcattttg
     6601 cttcctctca tctagggcat ccattgcgtt tttttctaat ctctacctca tcatttgtta
     6661 tttttatttc tgaaaacttg ttccctctcc ggttgacaga aatggatgat gtatttcaca
     6721 aattaagcca tttcatcatc attttcaaat tcgggtggat ctataccata aagctctaag
     6781 acaaattcgg tactccttga cataaagcgg ttgacgtaac tactcataaa gttgataaat
     6841 acttcatttc ctgatccagg tgcaagcttt gcatacatag tgatcacaaa attttaattt
     6901 ctcggctaaa aatgatggcc cattttattt tattttttta aattacaacc tttaattata
     6961 aaaaaatatc tatataattc tttaaaagag ataaaacaaa attatattga atattgtgcg
     7021 gcatttatct tatgtcattt gtagatcaag ctctttgtgt atttaataca ttcttttgca
     7081 gtcactgtat cagtttttgt gcatatagat gttgtttttt tttctctttt tttgtttctt
     7141 tattttttgc tttaaatttc attattgagc tcagagtttt aaataattgt ttacacggca
     7201 gtagcatgtt taactgtaca ttgataacac agagcatgaa agcgctaaat aatcattatc
     7261 aagatagaca atccaagtgt agtcgtatct gtcaattaca tgacgatgta gatcagttgc
     7321 ttcctctaat gtatcataaa tgaaagtgca ccaagctgtc cgttcatgta caactgtctt
     7381 ctcagttgct ctccaagaaa agtttgcgca gtcttgtcat tgaccgtcct gtgaatgctt
     7441 gaaacaatca cattttcaca gatgctcgaa tcttgcagct aaggctctac gtcaagtatt
     7501 tgtcggctac agttgcagga gtttatgagg cagcagcaga aaaggcgaca ctactctctg
     7561 caaagagcat gataagacaa gctgctggat ctccattgca acgagatatt tcgagtcttg
     7621 cagctaaggc tctacctcaa gtatttgttc aacgtcggct acatttgcag gagtttatga
     7681 ggcagcagca gaaaaggcga cactactctc tgcaaagagc atgatgagag aagctgctgg
     7741 atctccattg caacgagatt gtatatatat atattaaagt attttctata tatatataga
     7801 tttaaaattt tgcatctgat tgaacagaac agagcataca ctttatttat atatttcaat
     7861 cttacaataa aacgaaaaaa aattctatgt ataattcata tcgttcaagt tatttgagcc
     7921 acaaagtaaa agatttatat atctgttgca catttgcttt tcaccttcct cagaatgtcc
     7981 aagacacaat tcaatatttt tatatacgtc catgaaataa ttcgcgatag catagccagg
     8041 gcttttctat ggctttttga ggaaaagacc cctaatttgg ggaaaagtat caagtaaatt
     8101 ttgagttttt ctcaattata taactttaaa acattttttt caagtttaat gataggattc
     8161 aaatgcatta caaattaaaa gaatcctcca agaaatttat agaattcaga attttgggac
     8221 tttttctcag actatttgtc tgttgttatg ctggagctaa agtattagct aacttttctg
     8281 ccactgttca cttacacgat tttcgtaccc accgccgatg agaaaaaaaa gtcagaaact
     8341 aacaaataaa acatgcgtgt acgtaataaa attatttcct aattttttta ttgtgatccg
     8401 aaacatatat gaataaggtt tagttcgaga ttttaatcat ttctcatcac gatggctagt
     8461 aataatgaac tgttattaga aaacaaaaag cttcaaagta tggtagaaaa tattttggaa
     8521 ttactgaaaa aacacgagaa gcggcttcca ccgtttgaag ttccgtctac agaaaactgg
     8581 atggatgagc tgaatgaatc agaaacgaac acgttgattg aattatttat ttgcttgtat
     8641 atatctcatt ttgtttaccg atagtctaag actgacaaaa tgacatttaa tatgagtaac
     8701 ccatatgcgg aaaactatct ttccagcgag gcgaataata ccaccaccga tgatattttg
     8761 agtatgttct gtgatgacga aatatataca gcaacagcaa cgggattgca aatggaaaat
     8821 cagataaaaa ctaacaagag ggccatgatg gccctgtatc gctcacttga gtaccattgc
     8881 tgaaaatgat atgatcaagt tttgacatat agcacatagg catacacatt ttaacaagat
     8941 ttgaacaaat tttgtagagg tccactaggc aatgctacat gtcaaatatc taagatctag
     9001 gccttctggt ttatttttag aaaatttgga agatttttct atctacaatc aagtaacccc
     9061 atggggcggg gtcaatttga ccccggggtc atgatttgaa taacttttgt agaagtctac
     9121 taggcaatgc tacatgtcaa atatctaaga tctaggcctt ctggtttatt tttagataat
     9181 ttttgaagac tatcctatgt aaaatcaagt gacccctgag gcggggtcaa tcttgacccc
     9241 gggggtcatg atttgaacaa attttgtaga ggttcattag gcaatgctac atgtcaaata
     9301 tctaagctct aggccttctg gtttattttt agaaaatttt tgaagatttt cctatgtaaa
     9361 attaattgac acctggggcg gggtcaattt tgacctcggg gtcatgactt gaataaattt
     9421 ggtagagggc cactaggcaa tgcttcacac caaatatcta agctctagga cttctggttt
     9481 ttgagaagat ttttaaagtt tttcttttgg ttgccatggc taccagagtt ctgcgtggaa
     9541 ttcaattctt tgaataattt cgaaaggggg ccacccaagg atcattcctg tgaagtttgg
     9601 tgtaattctg cctagtggtt ttcaagaaga agattttttt tagaaattgt tgacggacga
     9661 cgcacgacgg acgacggaca tcaagcggtc acaatagctc actctgtgac tttgtgacag
     9721 gtgagctaaa aaagccagcg gataaaaaaa gggtaagatt ttttttcctg ggcagattgt
     9781 aagctttgaa taagtgggat taatatcaaa attaattttt gtctacagag atgtattcac
     9841 aaaaaatact tactaagaaa atggtcttct tttttttttt ttttaaatcg tagtaacgtc
     9901 aagaatgtta ccattgcgtc gttgctaagg ttatttcaga gtttttttgt ttttcttctt
     9961 cttcaggtaa ataagagacc ggcaactaca ccgatcataa aacaagacaa taagagggcg
    10021 acaacaagtt tacctgttga agaagacgat tacatggaac taacaacccg acacacagaa
    10081 tttaacaatg tgtaccagac tgtaatagtg ttgaaaaata aatacgccac caatacaacc
    10141 attcaaaaag acatgaataa ttgtgaagaa ttgttaaaaa acatgatata taatatattt
    10201 atttatttta ttttgttggg tttaacgtcg caccgacaca attttaggtc atatggcaac
    10261 tttccagctt taatggtgga ggaagacccc aggtgcccct ccgtgcacaa tttcatcacg
    10321 agcacctggg tacaaccacc gaccttccgt aagccagaca caacggttct agaacaacat
    10381 cgagagcatg tagtgataaa caaaaaaaaa tatttttaaa tatgagagga ttaaaaattt
    10441 acttgaaata tttttttttt aaaaaatata aaaatatttt ggtctcagta ggggttgaac
    10501 ctacgaccct aggaattgta gtcaaagttg gtttatagaa aaaaatgaat actcttcaaa
    10561 aaggggggta gttgattaga atggtcaaac tttaagtctg gtgtgtaatc tggtaaacct
    10621 gataaataaa agttctctcg cttgcagcta gtaaagccgc cattcatgat tgctgaaatg
    10681 gatgaaaaaa taaacaacaa cagaaaacag aagtaaaaga atcgattggg acaactcagg
    10741 tagatatttt atatttttaa gaacagatag atctactaaa gtaagtgaat ctaagtgaac
    10801 acaagggtta ctgtagagat gtcttccaaa aacgaggctc gccactgtgc tggtagagat
    10861 ttcagtgaca tgggaagttt gaaaaaagat accctgaaaa atggccctaa tcaggtccat
    10921 gatcctattc tacttgtacc actgtgttct atttatacca gtctggtgta ccacttttaa
    10981 catgtataca catgtatata gtggtagaat tttaccatgt ctcaagacct tgatgtcact
    11041 tccatggtag atgtagaaca ggcctggtga ttataaagcg tttttcatga tcaactctat
    11101 tctatgctca aacattcaac gtttcaaaca gtaaaatgtc tcgtgtttta ttgaaacttt
    11161 tatattagat cgatagcctc aaggaaagca aagttaaatt tcctgatgta gtaaagatgt
    11221 ttaaattgtt tcagtttaga gaagcaaacg aatgccccct ggggcttcgc cctattactt
    11281 attgttaatt tgttactctg attaatttat ttcagcagca agaacgcaat gctttcaaag
    11341 taacaaatag caggagaatg aggacagtgt tggggtagta gcagaaaaat ttctacagc
//
LOCUS       NC_059318.129.130.131.132.133.134.135.136.137_(reversed)       11545 bp    DNA     linear   UNK 01-JAN-1980
DEFINITION  Mercenaria mercenaria isolate YKG-2019 chromosome 14,
            ASM1480567v1.1, whole genome shotgun sequence.
ACCESSION   NC_059318
VERSION     NC_059318.1.129.130.131.132.133.134.135.136.137
KEYWORDS    .
SOURCE      .
  ORGANISM  .
FEATURES             Location/Qualifiers
     fz              5001..5645
                     /original_coord="NC_059318.1:27527131_27527775:-1"
                     /fz="-1 44.65408805031446_2 214"
     fz              5651..5896
                     /original_coord="NC_059318.1:27526880_27527125:-1"
                     /fz="-1 16.9811320754717_218 298"
     fz              6022..6546
                     /original_coord="NC_059318.1:27526230_27526754:-1"
                     /fz="-1 36.058700209643604_307 478"
ORIGIN      
        1 acgagtccac tacacctatt ttgataccaa gtaagtctcg acaatacatc tacatcgcaa
       61 actcgattct taagtatcta ctttaaaaac gtacttaaac agtatccgtg atttgaacac
      121 cagtacataa tctaatgatc ttgagaatat gcggactcaa actggagact aataattttg
      181 atctagacaa ttgcccatca gcttgaaaca caaatgtgtt catccacttt cgttatcggt
      241 atactaagca tatagtcaaa agtcactagg atttcgctct ttagtgataa atgaaaaaca
      301 taccttatga aaaaccaact gcaagtatca gttaatgctg gatatttgta cactttaacc
      361 aaaggactct tttgtacaaa ctcgccgttt tgtcaaaagt aaaagacaag ccttttatat
      421 gaataccttc aaaaatgatc attgttttcg ctttacaact aaatcaagtc tattaggaaa
      481 tagttggtct taattaggca tctatgctct tcggcatgta aaaatattgt gtccgattct
      541 caaatatgaa ttgacatttt attgcaatat caaatttaga aaaaaaatga ccagtaccaa
      601 atttcttcga ctctgcgttt gtccagactt gtcactggca tgtttcgtga ccactctgac
      661 atcagagaaa ctcttgatca cagggcctcg aaagatggtc gcattaaaag aaatttggga
      721 tagagtgcca aatgaagaag ccaaagtcac tttcgaattg acaagatcag tatctccgca
      781 agacattgtc atgccagtcc ccgatacttg ccgcggcact cggacgacaa ggctattcaa
      841 aggtgtattg caatgacggg caaactaatt ccccgcaccg gcttcgttgc ctaccagatg
      901 cagagtcggg ccgaagccag cattgacagt ttacccgtgc tgatctatga aagtcaatct
      961 gaatgagaac tttcggttgt cgttcagtct ataagtgttt ttgattttga ttgtttgaaa
     1021 tgagaaagag atttgtgttt gccaaagatt cgaaagttcg atatgacata caccagagtc
     1081 gggcttttaa gtttttgtac taggatcatg gcgttgcaag cttgtcataa gtaggcaccc
     1141 tttggcatac agagctggtt tgtatacccg atctagcaat cttagtggac gtcaaaagac
     1201 aagatcctgt cactagacgg agcctctcct acttttccaa gcttgtaacg cctcgtgatg
     1261 gccaaaagcg gttccttata aaacatcacc ctaccatagt ataaagctgg tctaacgaca
     1321 ccttcatact tttggctgtc cgtttttttt tttgcctgaa cttagcccaa ctctagcgat
     1381 atcggttgcc gttcggtccg ttagcattag taattttgat ttttgttttt gaagagcaag
     1441 agaagagaga aagaggttgc atcgttttat gtacagatgt tacatgtcaa atatgtacag
     1501 atgttacatg tcaaataagc tgtacactag atacaacatt gaatttgaaa ttttaatttt
     1561 ttcaattaca agcaaaaatg ttctgaaatt ttgatgtcac ttatgttatc atgtagcagt
     1621 gcgatcaagc caagagtcgt tttcttaaat taagctaaac aagtaaggat acgaaaacgc
     1681 cccttgccgt actccatcac caatgataaa agtgacaaag ccctgtggag ggaaacacat
     1741 tcaatatcta caataagttg tgcacaactt gtctatttac actgtcctgt gtctttggaa
     1801 catggttggg gtaagagtga ggttgggtgc gcaccataaa ccggtttaag ctccccagtg
     1861 gtgtttttgc ctctgaccgt tccaaggagg tgccccacta tgttcctttg tttgttcgtt
     1921 ttgtcctgat gtgttggctt tgtgtgtgtg tgtgtgtgtt cctttgtttg ttcgttttgt
     1981 cctaatgtga tggctgtgtg tgtgtgtgtg tgtgtgtgtg gtgcccgcgt ctgcgtgctg
     2041 tgggtttcgt tttgaggagg ctgcgttttt ggtgcgtagc attccctgtt tgatatttgt
     2101 ctttgttttt aacaactaac aactaagact taactagcat atctaaacat ctaaacgcta
     2161 tcttatacta aggctgcgaa ggtcccgtcg ctctcgtttc aaactgcttg tcattgctcc
     2221 taacatgcaa aaagatggag aaaaaagtgg ttcgttaatt ggctatcgca ttttctggcg
     2281 atctgcaaag gcactgaacg atcaacaggt gaccgtgcct atcgtcaata tcggaacgca
     2341 gcatcaagat gatgcaagac tcaaacggta gacactcaga caacctcgag agtaagtata
     2401 tcatctcgag tgtcatttca atcaagagag aactccggct atcttaggct ggaaagatat
     2461 tggtcaagat gacgggcaca ggagctcaac cgtctttcca ttttcggtat atcgagtctc
     2521 ctcgccctaa ccaaactacg ccgaacaccg gacattctca attgatcgaa accctgtatt
     2581 aagttctagc cgaaccaaga cttggcatcg ctatgccaat gtgcgttgcc agtcttatgt
     2641 cctaaccaaa tcctaacata tgcatttcga gagcgacgca actttgccaa agtactcacc
     2701 ccaggcattc ttcatctgtc ttgtactctt gttaccacga atttaagcca tacacacaag
     2761 aaaaatgtaa aacacactga cgcggaaaca ccttgtaatt cacatggtga aagccgccca
     2821 actgaacaac tgagcttgtg cagccgctta taaaggcctg cctgccgaaa aataacaaac
     2881 tgtcatttcg acgtgacgta acaaatgatt tgattggctg atagctttca acatggtttc
     2941 gtcccacaga acgagttaga cttgctgcac ttcaacgact tgctgcgctt cttagacttg
     3001 ctgcacttca aagacttgtt acccaagctt gagcttgact tgctgcgctt cttaaaatta
     3061 tcgtaattct gatttaggtt taaaattcaa tagtaattta aagacacttc tgcgagaagg
     3121 tatttctaaa cccgtttttt atggggatgt ggtttacaaa cttcgtaaga tcttgggtca
     3181 tggtaatttt ccaaatgtat ttgaaaagat tatcaaacgt tttattaaaa gaggttacga
     3241 cccaactgtt ttgggacata ccgcatgtta agtgttcaac ccgtttacag ttggacacta
     3301 cgcttccctc tttgattgcg tctgacggaa gagggggaag actctatgat gagcagtttt
     3361 taaatcctac caggactgaa ctgttttgat atttgtcttt tggcctgttt cgtcgggccc
     3421 ttaagggtgt ttctcttgtt gctctgtctt ctgaaaaggc attgagtaca tacgtttttg
     3481 gttcttaagg tttgcttttt atatatttat acacgagcat ttttgtgttt tacatgccat
     3541 gcctttttat ttccattaca tgtgttagag attcacctgt aggggattac ttttatttac
     3601 actgtcccat gtctttggaa catggtgggg gtaagagtga ggttgggtgc gcaccataaa
     3661 ccggtttaag ctccccagtg gtgtttttgc cactgaccgt tccaaggcgg tgccccactg
     3721 tgttcctttg tttgttcgtt ttgtccttgt gtgttgactt tgtgtgcgcg cgtgtgtgta
     3781 tgcttattgt tcgtcttgtc cttatgtgtt ggctttgagt gtgtgtgtgt tgttcatttt
     3841 gtcctgatgt gtaagctttg agtgtgtgtg tggtgcacgc gtttgcgtgc tggggggttc
     3901 gttttgagga ggctgcgctt ttggtgcgtg gcactccctg tttgatattt ttctttgttt
     3961 ttttttgttt ttttgctgcg cttcttagac ttgctacaca agcttgagct tgacttgctt
     4021 tgcttcttag acttgctgcg ctatatagat atgatgcgct tcttggactt gctacacaag
     4081 cttgagcttg acttcctgtg cttcttagac ttgctgcgct atttagatat gttgcgcttc
     4141 ttagacttgc tgcgcttctt agactttgca ctttaaagac ttgctgtgca tcttagactt
     4201 actacgctat ttagatatgc tgtgcttctt agacttgcag cgcttcttag acttgctgca
     4261 cttcaaagac ctgctgcgct tcttagactt gctgcacttc aaagacctgc ttcgcttctt
     4321 agacttgcta cacaagcttg agcttgactt gctttgcttc ttagacttgc tgcgctatat
     4381 agatatgatg cgcttcttgg acttgctaca caagcttgag cttgacttcc tgtgcttctt
     4441 agacttgctg cgctatttag atatgttgcg cttcttagac ttgcagcgct tcttagactt
     4501 tgctctttaa agacttgctg tgcttcttag acttactacg ctatttagat atgctgtgct
     4561 tcttagactt gctgcgcttc ttagacttgc tgtgcttcaa agacttgctg tgtttcaaag
     4621 acttgctacg cttcttagac ttgctgcgct atttagatat gctgtgcatt ttttttttaa
     4681 atacataaaa atataaatct ggtcacaaaa catcgccctg tggtatgcca aacttctcct
     4741 gaaagaaatg aacacagtgg gcgtcgcctt ggaaatgtca gtaaggcggg tctcatgcat
     4801 tcagttttca aactttaata tgatcactgt tttattgtaa tcttttgcaa agtttttaat
     4861 gcgctctaag tagattttgc acaaatacat gtgagacagc tacaaccaag actaaaaata
     4921 atatttgtga aaattggctt cttactctca taaaagctgc atgttgcctt cgttcaaagc
     4981 aaacaacgac taggaatcgc aagagaagcc tctctccttt aaagctttgg aaagcggcac
     5041 acgtgttcaa gcaccaaaac ctggagtgtt ggttacaatt cgcgaaggat ggagaagcgc
     5101 acaacaaggt gtttgcatct gatttcgaac gaacaaggaa gcaagtgaaa ctggaagacg
     5161 aaaaaccatt catgacgact tttagtgtcg gaatacgtcc aattcgaaat cggaaaagag
     5221 tgctcaacga gatgcttaga gtgagcaatc atgcgtataa ctggagcaac tatctcgttc
     5281 gtgaaaagaa cttaaagcct aatccgtacg aattgcagaa atatgtttgc aagaccaatt
     5341 ctagtgacgt ccaaaatgat tttagaatgg aaaacaacga cgactggtat ttcgataaca
     5401 agatgacaac gctaaaaaca gcagcttgta agtacttctg taccatgtac aagtcggcgt
     5461 taacgaatca aaagaagaag aaaaagtaca tcaagtctgt gagtctcaag gacaaggacg
     5521 atatcaatcc aagtcaagta gacttcgaga ttcaaaaaca attcattcgt acattgaagg
     5581 agacagacac tgacgataac gatatcttac gccactgtgt atcagccatt gctaacaatt
     5641 ttacgacgcg aaggatgtaa gaaatcgatt tctgcgcttg tcttaaccag tgagtaaact
     5701 gccacctata gaacatgccg tcaagattgt caagagaccg aaaggaaagt tcgttttaca
     5761 tataccgtgc gatccaaagt acacgaggag caaacggtac aacgaaccat acgatactat
     5821 gtgtggcatc gatcctggcg gaagaatgtt cttgacaata tacgatccat caaagccgca
     5881 ggcattccaa attgcatctc gatgtaaagc gccaactaag ccagttcgtg aaagccagtt
     5941 cgtgaaaagg tcaaaaagat tggaaacgtc tggcacagga aaaagaaaag tcagcgccgc
     6001 gttaggagca tcatagacaa gattgacggt ttgcacgcaa agatagacta tgttaattca
     6061 aaaatgcaac ctgccatacg tcgaaatcag cctcaagcaa aagatgatcg gcaaagacaa
     6121 ttacaaaagg tgtattatca actaggtaat gctaatagat gggtgcatct tcgttgtaca
     6181 tataacctca tgcaatactc gtacgtagcc atcggaaaga taggcatacc tagtatcatt
     6241 cgaaagcaat gtaatggaaa acgaagacgc atcaacaaga agtccgtagg tcatctgaca
     6301 gtgtggaatc attgcaagtt tcgtgaaagg ctcgtgtatc gggccaaagg cacaaagacc
     6361 aatattattc aagatgaaag atacacatct aaaacatgca gtgagtgtgg aacaataaac
     6421 aaaaaattag gaggtggtga aacgttcaag tgcacaaatc ctgcctgcga ttacattaca
     6481 aacagagacg ttaatggtgc taagaacatt ctaaggaaat cgcttggtat cggctcaatt
     6541 gcaacatacc gtgcctgact ttgaacactg gaaaataaaa tcggttgact cggcgtattc
     6601 cggctgaacc ttgtggggaa gcattggtga ataaaagggt ccatcatccc attcatccaa
     6661 agtatatatc cgccgttgaa ggtttatttg cagcaacaag cgtgcactaa aatgaacgta
     6721 cacccataaa aatatccccc attttatagg gggggggggg tctttttccc agtcattttt
     6781 tccctttttc ccgcacaaaa atcactctaa aacacccaac cttctcgcac aaacatccat
     6841 ttcagttcga ttttttttca aaactcattt tggttgttgt actgtactgt gtggactcaa
     6901 ggaaatatga gtccttcaat gaaaataatg agtgagtgag tgagggagtg agattttacg
     6961 gcgaatcgac acaaaaaggc catatatcgc cgaaaacaag cggtttgaaa acgtaaattg
     7021 taaagcatct ctaaaaaaca attatgtaaa aatgtataaa catataaaat gtaaaataaa
     7081 ttgtaaagca cgtcttaaaa catttatgca aaaacgtatg taaagggtaa aaatattggt
     7141 gataaacaac attattgcaa aatgtgtaaa gaaaaatata tgatttcaga ttttgtgata
     7201 aatgcctatc tgcattaaaa aggacaagat attgctgact gaaatgtttt caaactactc
     7261 tttcaaagat tgcacgtcac agtatttact gcgctgtgga acgaagtcca cacagtcgac
     7321 taaaatatgt ttaatagtaa gcgatgtctg atatggtaca aattcaggtt gttcttcttt
     7381 gttcagaaga taagaatgag tctaacgggt atgacctaat tgacaacgag aaagaacaat
     7441 aatgaaaact caaggtagag ctgcaagaat aattataaat aaaacgttcc aaacaagaaa
     7501 taaaaaatgt ttaaagtaag tataaaggta taacatacag ttgactgcat aaacaatctc
     7561 tttgtttata tcagctgaat tataactatg ccaatataat atattatgca tgtatatatt
     7621 atgtcactaa ttcattgcct tggcaacagc ataaatggat atatctttta aggggtattt
     7681 gtccaagaat aaatatgata ttaattaggt tatgtgatag tgtaaattgt atttggttgt
     7741 tattgttcag aaacccacat ttaaaattaa gatgtattat ttgtactttt taccaatctg
     7801 tatcttcttg tgctatcttc tataaataaa gttattacta ttattctcat tattattatt
     7861 acaatttcta tggcaattct atgctacgaa gaatcatgat ctcctcagaa gaattgtaac
     7921 attaccaacc gaaacataac accgaataaa ctgcagcatt tccgtcgtaa accacgcttc
     7981 aataactttg tgcggataac ttgaaacgtt tgtcacagtg tatatttagt cgattgacgc
     8041 cgacttttcg caaggagtga gtgagtgagt tgggttttac ggcgaatcga tacaaaatgg
     8101 tcatatatcg ccgagaagaa gtcatattgc aaacgccaac tgtaaagcat aaacattgat
     8161 gtaaaaatgt aaagtttacc aaaaaacatc catgtaaaaa tgtaaagaac actatgagta
     8221 gtgtaaaaca tatctaaaaa catccatgta aaaatgtaaa gcatatctaa aaacagttat
     8281 gtaaaatgta tatacgtatg tgttaaaata tcagctgcaa acataataat attgcaagat
     8341 gtaaacaaaa atatgaaatg ttagattttt tgatatattc ctatctgctt taaaaacgat
     8401 aaaatatttc cgactgaaac gttttcaaat aactctttca aagattgaac gtcataatat
     8461 gtaccgcgct gtgtagcaaa gtccacacag tcgattagaa tatgtttaat agttagcgca
     8521 atctgactaa agtacttgat cttctaaacg aagatctgag aacgacccat tcatattcgt
     8581 cttctgtata ttttggattt ccaacattgc tatttttatt ttcacaaatc tatttttgtt
     8641 tgaaccaatt agacaacttg tttgaatgtc caagagtaag aaaaatttgc agttaatcca
     8701 gggctcgaac ccgggacctc tcgcttacag agcaagtgcc ctaccgactg agctaaccgg
     8761 ctatataaca tctttcgaca taaaaattgt tgatatcaaa aaccacggct ttttaaagct
     8821 tgcagaatgt tgtaagttag cttttgattg gcaagcggaa gggttgtcag aacgaggcca
     8881 tcaaaagctc gttgtcagat cctatgcgta gcgtaatagg catttttagt ctatcccgat
     8941 gacgagttgt atacccgatt aaggacgtat ttacctgttt acctgtgtaa ggggacatct
     9001 caaaatatgc aagtgatata acgtggtgta agtgtagcat taataatgac acgactttat
     9061 tcatttattt cataccaatc tggtggttaa tatcttattc tggatatgtc tcgcttaatt
     9121 tttaaacgtt ttagagtgaa gttgtacacg tatatcaatt tcccgagcat ttgagtaatg
     9181 ttagatatca acaggaagtc gctttgaatt caggctttgt aaccatgata aatgtaaaaa
     9241 aatcaaacgt aaatgtaaaa caagagctgt ccgtaagaca gccaagctcg actgttcgaa
     9301 atattgtccc aaaagcaggg aaaaattaca aaaaatgtta aattatcaag agtttaagtt
     9361 caaagtcgga cataatttga ccaaaatgca tatcagagtt atgggacttg atgctatcaa
     9421 ctagttttat aaccccgaag atacagtgaa gtttcaattc aatatctgca ttagttttgg
     9481 agatagtaac ttgcatgtaa aacttttacc aaaagggggc atgatttgcc caaaatacat
     9541 gtctaagtta tgggacttga cccagtgaga ttggtaattg atccagaaaa tgaaaaaata
     9601 agtttcaaat ctatatgcat tttagtaata gctctatgta cttgcacgca aaacgttaat
     9661 taggattttc taagtccaaa gggggcataa gttggctaaa atgcaggtca gagttatggg
     9721 actgatgcta tcaattagtt ttataacccc gaagacacat gtgaggtttc aattcaatat
     9781 ctgcattagt ttttgagata gtaacttgca tgtaaaactt taaccagaat tttctaagta
     9841 caaaaggggg cataatttgc tccaaataca tgtcagagtt atggaacttg gcccatgtct
     9901 aagttatggg acttgaccca gtgaggttgg taattgacct agtaaaagaa aaaataggtt
     9961 tcagagctgt atgcctttaa atgatagctg tatgtacttg catgcaaaac tttaacaaag
    10021 gtgtgacgcc gacaccgatg ccagagtgag tagaatagct agactattct tctactatag
    10081 aattttaggc gtattgaaaa ggctgcatta aagagcatta atgtgttatt tagtaaagta
    10141 tgtaactttt aatttcgagt tatgtaccat tctaaccctc attttgaacc gttggatatg
    10201 ccttactgga aattttgtct tactactccg acaggtcgaa tgaaataaca caaaaattgg
    10261 attttctaat atcaaatact caaaaattcg tcttagtatc tcttctaaac aatcctagga
    10321 taaaacgtga ttgcgataac aggcatagca agttccatct ccagatgtcg cactgtccac
    10381 gcaaaatgcc acttatgtag ccatatggtg actgcccgat acttcggtct tagtttttat
    10441 ttgaaagtca catggctgat cgaccgacaa tctgaatttt ctcttttttt gaagtcacat
    10501 gtcgggccga tcgaccgaca ttcgcaggtt atatagctta aagccatgct aaatatttcg
    10561 tatcatgcac cgaccgtata tcatttccgt attcacacat aaggaaagtg gaatcactgt
    10621 atcactgtat atcactgtat tttctgctac cattcttttt gtatggtgtt tgctctgtcg
    10681 cagcgacata acgacaaacg ttatgaacat cgttatggcg cccagtcaaa tgtcgcctct
    10741 ccgaacgtct cgtcccgcca aatgtgcccc gctgaaggtc gccccaccaa acgtcacccc
    10801 gccaaacgtc gttatagcgc cccgctgact gtcaccccgc cgaatgtcta actgccgaac
    10861 gtcgccctac taaacgtcgc cccgcctgac tcagggcctg tgttttgcat agtactagcc
    10921 gtatcattga ggaagtaaat agatttcagt aataaagtta ctgctcggat aatacttgcc
    10981 ataagttttg ccaaacccat tcatttatat atagcattga ccttttggag agggatctag
    11041 tgctcgaacg actattcatc tcactgaggt aagcgtaagg tgtttttcca atgtaagaca
    11101 aattttcaat ttcgataaag ataagaaggt cggacggaca aacgcgcgca cgcatgcata
    11161 tatccctcta tctatattcc aagaaaaatc gtgtaattta agatagtggg gtagaaaggt
    11221 ttggggaggg aaatggtggt gagattgagc aatattcttt gataacagtt cataaaggac
    11281 atacaaatat tccgtcaaaa ttaaaatctt acaactcttt ctcaaattta attgatactg
    11341 tcatgtcatt ccagaaagcg gaaacgacgt atgactgggc gacgtttggc gggccgacgt
    11401 tcggtggggc gccataccta cgtttgtcgg gatgaccttt gtaggggcga cattcggtgg
    11461 ggcgaggttt ggcagggcac cattacgacg ttcggcgggg gaccttttgc ggggcgacgt
    11521 tcggaggggg ccataacgac tttct
//
LOCUS       NC_059310.191.192       11526 bp    DNA     linear   UNK 01-JAN-1980
DEFINITION  Mercenaria mercenaria isolate YKG-2019 chromosome 6,
            ASM1480567v1.1, whole genome shotgun sequence.
ACCESSION   NC_059310
VERSION     NC_059310.1.191.192
KEYWORDS    .
SOURCE      .
  ORGANISM  .
FEATURES             Location/Qualifiers
     fz              5000..5911
                     /original_coord="NC_059310.1:9671729_9672640:1"
                     /fz="1 62.473794549266245_1 298"
     fz              6003..6230
                     /original_coord="NC_059310.1:9672732_9672959:1"
                     /fz="1 16.771488469601678_297 376"
     fz              6281..6526
                     /original_coord="NC_059310.1:9673010_9673255:1"
                     /fz="1 16.771488469601678_394 473"
ORIGIN      
        1 tcaagggtac aacagttttc gtccctacac gttcaacaac cagtggcgtc agagattctt
       61 cggtccaagg ccaaccgatc aatgctttgc ttgcagcaag ttcggacact accgttccaa
      121 ctgtccacac aatgtcttca accagaaggt cggcggagtt ccagccttta ccagaacatt
      181 cctatgagaa actgaccaaa agaagcagtg aaactgtaac ttcccagaat cctgtcatca
      241 cggacttgaa agttgagtat aatttgaatt ttgttccatt ttatcagatt tacaatgaac
      301 aaaaatccta ttttgaattc aaagaaaatc agttttctcc aaacatttcc gtaaagaaac
      361 aaaattttga tttttgggag tccattggcg caaatgatta tgtaaaaagt gtaataaaaa
      421 acggtttcac tattcctttt atccacactc ctgattcaat atgtcttaaa aacaacaaat
      481 ccgcttcagt aaacatgcct tttgtgttaa atgcagtttc ggaattagta aattcaggca
      541 aagtattaga agatgccttt tcaatcacta gtagtaaatt cccttacagt atctgttagt
      601 cgctcaggca aaaaaggcta atcttagatt taaggcacgt caataagtac ctttggaaag
      661 aaaagatgcg gtttgaggat attaagttag gtttagacta cgtcgaaaaa ggcggttacc
      721 tgttaaattt gacttgacct cgggatatca ccatatagac atttccccag aacaccgaac
      781 atttttaggg taatgaaata aaatactacg tttttacagt gctcccgttt ggtttaagtt
      841 cctctggttt catttttacc aaagttttga gagaacttgt aaaatattgg cgtaaccgag
      901 gaatcaaaat catcgtttac ttagacgatg gttggtcagt taattcttca ttttatcaga
      961 cttaagcgga ttctgatttt gtgaggactt ctttggataa atcccgtttc atggccaata
     1021 atgaaaagtc tgtttgggtt cctgaacaat ttaccaaaat gggatttgaa aaaaagtcga
     1081 attgaaatgg atgttcgtgt gggaaaaaat tgactgggaa aaagaccccc ccccccccta
     1141 taaaatgggg ggtattttaa tttagagtac gcttgttgct gcaaataaac cttgaacagc
     1201 ggtaatatac ttcggatgtc cagagatgaa tgggatggtt gaaagtttca accaaacata
     1261 aaaagtaata tttgcataaa ttgacttatc gtaagtgtat aaaaagcagt gtgttgtctt
     1321 cattaaaatc aaacaacatg ggttcagttt cctatcaaca cggcgatatt actagcataa
     1381 gaggtctgga tgctatttgt catcaggtga actgtttgac tgtaaaagct catggccttt
     1441 catcacaaat agctaagaaa tatccgtggg ctgatatcta tgcgaaaaga aaatcgatag
     1501 ggaatagaaa tctagccacg gtggaaacga gaggaacgcc aggcgatgtt gctatatacg
     1561 gagacagttc gggttttcac gttgtttgtt tgttagccca gtgggaatac ggcaaatgct
     1621 ttcgatctcg cagagaggaa atttcgccgt acaaagatac accagagaaa aggtcggaat
     1681 ggttcaagga atgcttggac aaactaggaa aacgcgatga catacaaacg attgcctttc
     1741 cagaaaatat tggatgcgga attggaaaat ctacttagag cacattaaaa acttaacaaa
     1801 agattacaat aaaacagtga tcatattaaa gtatgaaaac tgaatgcatg agacccgcct
     1861 tactgacatt tccgaggcga cgcccatagt gttcatttct ttcaggagaa gtttggcatg
     1921 ccacagggcg accagattta tattgtttat gtatagaaga catgtatttg ttgaattact
     1981 attaactgta tttagcactg agtaataaac atgaaatata atgaatgttt ctagtaacac
     2041 tatccctaaa acaagtcaga aaagccgttg tatgttctca gatattaata cacagtcaga
     2101 gcgatgccag tttcgacgca aaactgtgta ctatatcaac aatgaattat cctttgtcgc
     2161 aatgaacaat taccacttac acttttatat cagaaagggt aatgcttgat ctatctctga
     2221 aacactagca gtaacacaag aactgcttct attctgattt acaaataaaa cctagaggtg
     2281 caccgatagt caacattgcg cacaattttg acgcgaaaca gcccatttga ataatagtac
     2341 catgagacat cttctatttt gtatgctaaa ggcgtaagta atgtacctgt aacactttac
     2401 cgacaataaa acagactatt ttctgaaaac atgcattttt tgctgccaaa cacagttgca
     2461 ttctgatcta aagcgttgtg cacatttgtg atacaaaaca gcttatttca ataactgcac
     2521 aggttcaaac attctgtaaa atacaccagg cattgttgat ttagtgtgtg caaggccttt
     2581 agcaccataa aaacagtaaa acagagaaat tttgaacact taaaataact gtttacttta
     2641 atatataact atttaacaga caagcttaaa gctttttcaa tgtgccttat aaggcttaac
     2701 aatctaattt gactggatct aatttaagtc tcttaatggg tgtcttttgt gcttcatcca
     2761 tgacttcttg catcaatctt atcaatgggg acatttcctt taaatgacat agaacgagta
     2821 aagaatatta gaacatcaat ccgttatgta acgaaggaag atccaacatc cataattgtt
     2881 ggctttgaca aaggacttgg ctcagctaga tataaagcac acatatatgc acaggaccat
     2941 accatagtca attgggggca tgctctacct gctactatag ctgcatcaga caggaaaatc
     3001 tttgaaggct atgtactgga atttaatgaa ctgaaaacta gagatgaaat gaaagcaaag
     3061 tataaaggat gtgtgttaaa cagttggcaa gaggaattac ttcctttact acaggacaac
     3121 ataggaaacg acagacagat cttttggatc cacgataaag atggaaattc gggcaagacc
     3181 tggtttggga aatcctgcaa gcagaacacc aggctataat gtttaccaac accattgaac
     3241 gtgacatctt ctttgcgtat cagaaacaat caatagtggt atttgatgta gcaagacaaa
     3301 ccaagacaga gaatgtgaac tttgagtgca tggaacattt gaagagtggt tctatcttct
     3361 caaacaagta cgagtctaaa gtcaagacgg cgatatatga cctttttgtg tcgattcgcc
     3421 gtaaaaccca actcattcat tcattcatta aagtcaagaa cttcaaacct actgccatac
     3481 tatgcttgtc caatgcctta cctaagaagg agaaccttac ccttgacaga tggagggtat
     3541 tacaaataat agagaaaaca agactgcatc gagtgaactg ctttaatgag cctgggtact
     3601 gtttcgaccc tttctgcatg tgcaacaaca agttcaataa gttaacatga acagttatga
     3661 acaatgatga acagttaaac tagttaatac ataggccatc acgaggcgtt acaagcttgg
     3721 taaagtagga atctccccgt ctagtgacag gatctggtct tttgatgtcc gctaagattg
     3781 ctagatcggg tatacaaacc agctctgtat gccaaagggt gcctacttat gacaagctta
     3841 caacgccatc ctagtaaaaa aaacttaatt tttaagcccg actctggtgt atgttatgtc
     3901 gaaatttcga aactttggca aacacaaatc tctttatctt ttcaaacaat caaaattaaa
     3961 aactctaatg gaccgaacgg caaccgaaag ttctcattca gattgacttt tcatagatca
     4021 gcgcgggtgg cttcggcccg actccgcact tggtaggcaa tgtagccggt gcggggaatt
     4081 tgtttgcccg tcattgcaat gattgtctgc aagatataac atgccagtgc cacgttcatt
     4141 ggaagggcga cgcttctcta ttgagacgcc cgcatacacc tttgaatagc cttgtcgttc
     4201 aggcgttgcg gcaagtatcg gggactggca tgacaatgtc ttgttgagat actgatcttg
     4261 tcaatttgaa agtgactttg gcttctacag ctactttctt ctatcatttg gtactctatc
     4321 ccaaatttct ttcaatgcta ccttgtttcg aggccctgtg atcaagagtt tctctgatgt
     4381 cacagtggtc tcgaaacatg ccagtgacaa gtctggacaa acgcagagtc gaagaaattt
     4441 ggtatacatt tttctaagtg tgatattgca atgctgaacg aatacgtcgg ctcacacctc
     4501 aggccgatgt ctgattagct tactgttgaa aaaccaaatg ttaattcatg cttgtaattt
     4561 ggacacgata tttttacatg ctaaagaccc ttgatgccta gtttagacca tctattttgc
     4621 tttgaaattg acacaaactt aaaaacaaag aaactgcttt tttaggtgat tagcaaactg
     4681 gcttgttttt cttaccacga cagaaattgg tataacacat acaaggccca taatttatgc
     4741 aacgttttct ccagtatgcc ttaacatttg tctataatac aactcaaggc atgatcattt
     4801 ctgtaattaa agagttaaat cacaaggatt cgtaacagca ttctcgtaca cttgtgcaga
     4861 aaaacaggtg aatatgctaa gatgctaagg ctaaaatact agaaacacgc aacgaagacc
     4921 aaaatataat atttgtgata agtgtctcgt aaatggcata aaagctgcca gctgcatgca
     4981 ttcagattaa acaacgacta tgaatcgcaa gagaagcctc tcacctctaa cactttggaa
     5041 agcggcacat gtgttcaagc accaaaacct ggagtgttgg gtaaaatttg cgaaagatga
     5101 agaagcgcac aacaaggtgt ttgcgtctga tttcgaacgt acttgtaagg aagcaagcga
     5161 aacttgaaga cgaaaaacca ttcctaacga attttagagt tggaatacgt ccaacacgaa
     5221 atcagaaaaa agtgctgaac gcgatgttaa gagtgagcaa tcacgcttac aacaggtgca
     5281 actatctcgt ttgtgaaaat atctgaagcc taaagagtat gacttgcaga agtatgtgag
     5341 taagactaat tccagtgacg ttccaacaga tttcagaatg aacaacaacg acgactggta
     5401 tttcaataac aagatgacaa agatcaaaga cgcagcgtgt aaagatttct gtaccatgta
     5461 caagtagaca ttaacgaacc aaaggaagaa gaagaagtac atcaagaccg tgagtcttaa
     5521 agacaaggac gatatgaatc caagtcatgg agcgtttgag attcagaagg cgctaattcg
     5581 taaattgaag gagacggaca gtgacgatta tgatatcctt aacaactgtt tatcagtcat
     5641 ggctgacaat tttacgatgc gaaggaagga tgtaagaaat ggattcctgc gcttgtctaa
     5701 accagtgagc aaactgccac ctttagaaca tgccgttaag atcgtcaagg cagcgaaagg
     5761 aaagttcttc ttacatatac catgcgatcc aacttacacg aggagcaaac ggtacgacga
     5821 accatttgat tctatgtgtg gcatcgatcc tggcggaaga acgttcttga caatatacga
     5881 tccatcaaag ccacggacat ttcaaattgc atctcgatgt aaagcgccat ctaagccagt
     5941 tcgtaaacgg acaaagaaaa agggggtaaa aatggcatag gaaaaagaaa agtcagcgcc
     6001 gggtcgggag caccatagac aagattgaca gtctgcacgc aaaaaaagac tatgttaatt
     6061 caaaaatgca agcagccata cggcgaaagc agccccaagc aaaagaagat cggcaaagac
     6121 aattacaaaa ggtgtattat caactaggaa atgttatcag atgggtacat cttcgttgta
     6181 catacaatct gatgcaatac tcgtacgtag ccattggaga gataggcatc attcgaaggc
     6241 aatgtattgg aaaacgaaga cgtatcaaca aaaatccgta cgtcatctga cagtgtggaa
     6301 tcattgcaag tttcgtgaaa ggctcgtgta tagggccaaa ggcacaaaga ccaatgttat
     6361 cgttcaagat gaaagctata cgtccaaaac atgcagtgaa tgtggaacaa taaacagcaa
     6421 attaggaggc agcgaaacat tcaagtgcac aaatccaagc tgcgattaca ttacaaacag
     6481 agacgtgaat ggtgctaaaa acattcttag gaagtctctc ggtatcggct caattaaaac
     6541 gtaccgtgca tgattttgaa ctttggaacg tttaatcggt tgactcgccg aattccagct
     6601 gaaccttata gggaaagcat tggtgaataa aaaagggtta gggtgttgcg gcaaaataaa
     6661 actgttgtag agattatggt tattgtttac gtatgttaaa tatcataacc agtaaaaaaa
     6721 ccaaagcaat tatttaccat catgataaga caagaaggaa tagcatctgt caatacttta
     6781 gtctgttact ctcattttca cacacgattt tactttggcc atgcaaaaga agcactttcc
     6841 cttagcctta tgtgaacagt ctttgcaaaa ggtgtgtccg caaggtacta gtgtgtgatc
     6901 tttctcggct gacagacata ttatgcataa taacagttcg tcccttgcct cttgcttagc
     6961 tttagacagt tctctctgat gagccaccag catctcattt tccctctttt cccacgccgt
     7021 ttccgacaat gtactgcttg tgctgcttgc acttgtaaca gttgatgtag gccttgagta
     7081 cggtttcagc ctatgcagtc ctttgatgcc ttttacggga ctttttgatt tcaaagtaca
     7141 cgtaggcgtt ctcattaaag tcggaccaaa tatatctggt agatcatcaa aatcatcttc
     7201 ttcttcatca ctatctattg cgataatatc tgtcggaagc aactgtctct ttgctctgtc
     7261 actattgtct gaaacagaga agaacaaaaa aggaatttaa aaatgttaca tggttatttc
     7321 aaaaaagtca atcactatta gctaaaacaa aacaagtaca aatatctagt tcaatttgaa
     7381 agtgtcaact caccaatttc atccatcagc aagccttcgg ctctccaaga gaaacctcgc
     7441 agccgatatg atgtccggca tatctttgtc attcgttccc tctctgaact cgttttccca
     7501 caagttcagt ttggatagcg ccgacatgct actcttgaac aaggaaggat ctcgtccgcg
     7561 atccaagttg atgcaagtaa tgacgttatc gatgttttcg atcaagttct gagctcttct
     7621 aatgaggcct cttcgtttgt atacaacaaa tgtttccatt gcttgttgac ggctcttcgt
     7681 catgaatgag ctaagtaaat ttgcggctgc tctgttcatc tttctggtac agaatgagag
     7741 tttaaaccat ccgcgcacgc catatctagc tcaaaatgtt ttgaccaatc agaatgtggc
     7801 atttaaacca cgcctacttt gtattgacca atcagaaagc agattgattg aaaaaagtta
     7861 ttttttggtg cagtaccgag gaaatcgaca cttgagcttc attctgtgga atgttatcat
     7921 accgtaaaca cgcatacaaa caactcatcg attctacaag atgcttgcga atatcatcag
     7981 catcgaaaca ctgagacaga ggtctgaaac tctggacatg ctgttatcac atcacaacga
     8041 tgacatgtac gacaagacag aaaagacact gttgctcagt gaatgccacg agagatacat
     8101 tgaggaacaa atgtatggct tcctccaaga atatgacacg ggaattttac atatgctttt
     8161 tctggcggac ttgtcagatc cggcaatgaa cttcgaaatc attgtatcaa cgtatgatac
     8221 ccgattgcta atggtattac tggactacta tgctgttcaa tcttggagaa gtgaattcct
     8281 taactttatg ttaaatagcg agaaggtgta ctggctagtg tgcaatgggc tgttcatgtt
     8341 ctcagttgtt gattatggaa taacagacag gttcatcaga gacgttgatt gtaaaaacat
     8401 tacagaccta tgccaccgtt cgtgtttcat caaacactac gaagaaatgc gaccagtttt
     8461 agagaaattt atgcagcaat tggcatgtct aaccgtaata aaagtacatc aacgtgaata
     8521 tttgacttgt tgtattttaa cgaacaagac tgattgtcac agtaatttgc tcaatgctga
     8581 tcagtcagta gccttaagtt tgtaaaacag ccaaacccta gccctgacct ttaataactt
     8641 ttcctagcca tacacctggg accagacacc agcaaagacg atttcgtttt ggatttttaa
     8701 tatggctagg tcatttcttt gatcttaaaa caggggtttt aaaaattacc aaagaacgag
     8761 ttgataatct aaaacgggcg atttcggttg caaaatccca aaaatgtgtc ccagtacgcc
     8821 acctagcgaa aataacaggt ttgatagcct caatgcattt tgtcctaggg caacttgtcc
     8881 gcctaatgac caggttcttg tatgcaaggg taatgagcag tagtcactgg gattcttgta
     8941 gtattttaga aggaagtcaa gaattgactg aattatcttt ctgggcagac aatattgatt
     9001 ttctgaacga aaaacaattg tttcctgtct cttcggcaca aggagcattt tctgtatttt
     9061 cagacgtaag tgatgttgca tgtgcagcat attctcctag ttttgctggc tgcatttcgc
     9121 acaaaacatg gtcagatgtt gaaaaattaa aaagttctac ctggcgagaa ttaaattgca
     9181 ttaaattgta tccgggcttt gtcacacttc ttaacgaaca agagtgttca gtggtttaca
     9241 gacaataaaa actgcgaagt tatcgttcaa gccggaagtt ccaaacaaga tttacattct
     9301 ttagccttaa acattttcaa tttttgctct cagaacagaa taaatttgtc tgtgttatgg
     9361 atcccccgga cagagaatga tctcgcggac ttttattctc gtcttattga cgaagatgat
     9421 tggtgcgttt cagatgattt ctttaatttc ataaattcgt tatggggacc gtttactata
     9481 gacagactcg caaatactaa caaccgaaaa attgttaggt ttaattctaa gttttggaac
     9541 ccaggaagtg acgcgattga cgccttatct caaaactggg ccggggaaaa caactggcta
     9601 gttccccccg tatgcttagc atgcaaatgc atcttacatt taattcattg tcaagcagtc
     9661 ggcacgttga tagtgccgaa atggccttca gccgctttct ggcctttgat ttttgcagac
     9721 gaggcgtaca cgtggagggg ttatgtgtta gatgcgttag aattcaaaaa ttcagaaata
     9781 atcgtcccgg gaaacaataa aaactctctt ttcggatccg gccgtttcaa tggatccgtt
     9841 ttagctgtca gattagacgc acgtgtttaa acacataaat ataccgcttg ggtttttttt
     9901 tgttctattt ttaacatagt attttctata aatacagata ttgtccgtaa gtattgacct
     9961 ggcactcatg aatattccgt atgtttccgt aaattaattt tcggtttccg aacccaaaca
    10021 acgatataac tattgaaaag ccgtcaagta tcatgtgcag atacagctgt gtggacaaag
    10081 cgttttgcca gtaaactcag ggttgagtgt tcgagccctc tgtctgccca tttttttatc
    10141 tgtaaaagac ggaaacttgt cacactgatc atgatttatc aacgaaatac tctactgttg
    10201 attaccgttc ttctacatac ataaaacagt tataaaaaat gtcgtttaaa atcttcagga
    10261 cctgacaagc attcattcat tcaacggaca attcaaggaa tttttgttag cgacacaaaa
    10321 tgcaatgttt caagaaaaat atataatcat agattcaaat acaaacacaa ggaatcatat
    10381 ttcgaaaaat ggttagaaaa gaattcgaac ccatagtaac gtgtttccaa gtcggagagc
    10441 ttaccactac accactgtgc cgttggttct ctaaattgat tattttgata aatctagata
    10501 ttttcaggac acgaatatca cgtaaaataa cgaaaacgcc cgaaaatatt ggcgaagatt
    10561 aatgagtgcc aggtcaatac ttacggacaa taacgcatga gtttttcaaa tagcgggtta
    10621 tttatagcct ataggtggtt ttacacagca cgcttttttg tttgacttca gtaagttgtt
    10681 attaaagcca tagtgtgcac aatgattcat gcatatggtg ctagattatt aaaattactt
    10741 acctgaatcc aaggacctgc tgaaaaaaaa gtaagccatt gtaaagatga tgattataga
    10801 gacatggaaa agatgagtta cagaaaagaa aagatgagat atagaaaaga tgagaaatag
    10861 aaaagaaaag atgagatata gaaaagaaaa gatgaaatat agaaaagatg atgattatag
    10921 aaatatagaa aaaatgaaga tatagaaaag ataagatata aaaaaagata tatagaaaag
    10981 agtagatata gaaaagatga gatacagaaa agatgagatg aagaaaagat gagattatag
    11041 agatatataa aaagatgatt atagagatat acaaaatagt acaggcatag gtataatgcc
    11101 atgtgatata tacataaaaa aaaaaaaaaa aaaaaaaaaa aaaaaaaaaa aacacgaaag
    11161 caggtcattg gagtcagttt tattattatt ttccaagaaa tcctatttta atcagttatt
    11221 ttactttttt cagatgtttt caaatttggt atttggacag atctccaaca tttaaacgaa
    11281 gaaaatccga atcttaaaca cctggcaaat atttaacctg atacagtgtt acaaagcaaa
    11341 tctgataata ccagaaaaca atatgcatgt tattttaaaa aatggatttc atggtgcagt
    11401 caaatgaaca ttaccaaagt atttccagca ttagaatttc atattgcttt gtatttggtc
    11461 tcattaattc cgaaagagag ctccatttca gtcatagaac atagtttcta cccgttgaag
    11521 tgggca
//
LOCUS       NC_059314.215.216.217.218.219.220.221.222.223_(reversed)       11512 bp    DNA     linear   UNK 01-JAN-1980
DEFINITION  Mercenaria mercenaria isolate YKG-2019 chromosome 10,
            ASM1480567v1.1, whole genome shotgun sequence.
ACCESSION   NC_059314
VERSION     NC_059314.1.215.216.217.218.219.220.221.222.223
KEYWORDS    .
SOURCE      .
  ORGANISM  .
FEATURES             Location/Qualifiers
     assembly_gap    complement(3038..3137)
                     /estimated_length=100
                     /gap_type="within scaffold"
                     /linkage_evidence="paired-ends"
     fz              5001..5858
                     /original_coord="NC_059314.1:27105260_27106117:-1"
                     /fz="-1 59.74842767295597_1 285"
     fz              6037..6513
                     /original_coord="NC_059314.1:27104605_27105081:-1"
                     /fz="-1 32.914046121593294_321 477"
ORIGIN      
        1 taacactgct gaggaaagtc tgtctcacac aacttcagta tgcttgtaaa acttgaacac
       61 cttggcctgt acaaatcaca tcacagtgct ctaaaaacaa gaagcaaaat atcaatctat
      121 cagtgctttt tgataattca ttctgtcaaa gtgcttattc attttcacac atataaaatg
      181 agacaaaatt cggtctagaa atatttccat tatgtactag tgaacatttc agaaagcttg
      241 gcttgttcaa cagttcaaat gacaatcaac agtaatggat ggaaaacatg catttagtga
      301 ctctaaaaca ctaaaataat tcatattcaa tcggtcaata tgcatattta ttatttcaaa
      361 caaaaaatca ttgaaaaaaa ggtctagaaa ttccaccttg cggcatgcca aaacttattt
      421 caaatgtcat caattcatct agctttagct ggctgccctt ttcaattttg ctacagcgtg
      481 atgaaacaat cgacctacat tagcatacat atttaagctc ctgtaattgc catccgactc
      541 catctttggt acgtttcaat ggaagacatt ctgagatgta atttctcata aacatttccc
      601 tccttctgca aacacaagaa tacggttttc tttcacagaa atactttcgc gcactggaac
      661 ctatgtctca cgctccttgc tgaaagaaac aaagacaaat atcaaacagg gaatgccacg
      721 taccaaaaac gcagcctcca caaaacgaaa cccacatcac gtagacgtgc acatacacac
      781 acacacacac acacacaaag agagagagag agagagagag agagagaaag aaagagagag
      841 agagagagaa aatcgggttt ccagaaaaag acgagaaatg gtggatgaca gggccacttc
      901 aaatcaatgt attgaattta ttcccgatcg tagaaattag cctcattaaa tagcctagaa
      961 atttgttctt gttgtatcaa attatcagct tcatatcgtg ttcacttcat gcaaaattac
     1021 cacccaaaca tgcacctttg ttgtaacggc gcggccattt tgttgtttag agaggactgt
     1081 cattttttag cacaaaatca cgtccttccc tagttttgtt aattgtgaca aattaaccat
     1141 acaaaaagaa caggtttgcc tacagaatga cataaatcat atattttaac agttttgtaa
     1201 attatcgcaa atgtacatca aaacaaaaat ggtttaacta tcaaatgaga ccaacaacac
     1261 gaatttctat tgagaatttg aataagataa taacgtttca aaatcactta tcttccctcg
     1321 catttcacat gaatttggac aatgttcatt gtagaaaata tacataacca aatgttccag
     1381 aataaaaact ttgcatgcat ttattgcaaa aagagaactg gctttcttgt cctaaaagag
     1441 gtattttttt ccatccatgc gttagcagaa tataacatag aaattgcatc atttctgcac
     1501 acatgccatt gcgtaaaata gtcaaaataa agtgtttatt tctactacaa acttatcaaa
     1561 ctataactag tggtattcac taccacaaaa tacacttacc ttttcattta gataattcaa
     1621 aatcctttaa ataattcgac aatattccaa acaacaagag aactttttac tttcattttg
     1681 ttcaatgcac agttttgact gcactgtctg tacgttcgtc acggcggatt gattctgaac
     1741 ggcatagttc tttcgcagac tgctctaaat actgtcatta ttgtgtttaa tgtctcgcac
     1801 gcactaaatc aacgaagcct tctgtaattt tacataattt taaacatgtg catttattga
     1861 aataatgtgt tttacatcac aaacgtgcac aacgctttag atcagaatgc aacagtattt
     1921 atttatttat ttatttgggt tttacgaagc aacaacacag tataggttat atggcgccaa
     1981 acaggactac aaattttgtt tccacatctc atttacatcg aaataaaaac atgaggtatg
     2041 gaatcaaaac ttgcatacct gctggaatca cagagttaca gcaaaactaa atgttaagac
     2101 catattagtc gcctcttacg atcatgcaag ggtaaggctg tagttccaat tcttttcata
     2161 cacagatcgt cccagaacca catggggcca gaatgcaaca gtgtttggct gcgaaagtgc
     2221 gtgcttcaaa gtatattcag agaatattct gttttatcga cagtcaagtg tttgtttacg
     2281 ccttgtacat acttaatcaa aaatgtctca tgtaactgat aaagctctat gaattgtttg
     2341 taaatcagaa tagaggcagt tcttgtatta aattttgtgt tacaaagaca gatataacat
     2401 ttcttgtttg aattaaatgt tccaattgta atggtcattg ttacaaagga aaactcattg
     2461 ttgataatgt acaaagttgt gcgtcgaaac ggacatcgct gccactgtat taaagtctaa
     2521 aaacttctta tttatgcttt ctggatagtg ttgccagaaa caagcattcc ttatgtgttt
     2581 gtttagtacc aaatgctgaa tgttgaatgc aattgatatc agttttctat ggaagtgcat
     2641 cgtttagcgt caaaattgag cacaatgttg aatatctatg ttctgtaaca tcccccgtcc
     2701 gtatcgaggc tctccaacaa aggaatttgg tataaatcct gtacaattta aaatccaata
     2761 tatttgtgaa taacataccc tatgtgcaca cactatgtta tatcgatttt acacgctttg
     2821 ttgctcgcta taaataacta tgtcgtatag ttcattttga actgttctat ttttagcgct
     2881 agtatttatc tgtttatagg cagtgctatt acaatttact ttatactgtc tgcttttaaa
     2941 tgcctttctt taaagactgc agttcgttaa agatgtattt tgtataccat gttttgcgac
     3001 agtctcttta tgtttgttct gatcggcatg gtgtagcnnn nnnnnnnnnn nnnnnnnnnn
     3061 nnnnnnnnnn nnnnnnnnnn nnnnnnnnnn nnnnnnnnnn nnnnnnnnnn nnnnnnnnnn
     3121 nnnnnnnnnn nnnnnnnaca tagatgcaaa tatgtacata catcaatctc catacgggat
     3181 atacgtccat ctctcactct cttatcaaac acaatcctat gttatttttt cttttgcgtc
     3241 atcgctaaaa gtctagctcg attaaggtct cgacctattt ttgagaatct gtcaccgtta
     3301 cgactcggct tggtgggcct ataatcatgt ccttaatggc ttcacaattg attgacatcc
     3361 gatttttaaa attttcagag tgataatttt tattttacag cgagtttatt catttaagat
     3421 ctcaatgtgt ttataccatt ttaggtcata tatagcttat ttttcatcca tttgtaagca
     3481 cgttggttaa tttttataac atccaaatgt atatttgacg attaattatg tcacccgcca
     3541 cccgccaacg ccaaacgcca cctccactac caacaccacc accaccacca ccgccaaccg
     3601 ctaccaccac ggataagaaa tgaaacccta ctcacttaaa acttcccagt cagactttca
     3661 gcgctttgat actacccata cagactttct ccgctttgat acaaccaata cagactttca
     3721 gcgcttttat actacccata cagactatca gcgctttgat acaatcaata cagactttca
     3781 gcgctttgat aacagcaata cagactttca gagcttttat ataacccata tagtctttca
     3841 gcgctttcat actacccata aaggctttct aagctttgat acaacccgta cagactttca
     3901 gcgctttgat tatcggaaac tgccgaattt cgacgataaa gtatcataaa taaagtcaag
     3961 acttttaacg atgacgcaaa agaaaaaaaa aacataggat tgtatttgat aagagtgtga
     4021 gagatgaacg tatcagagtg gtatcgtttc ttatattttc attattcaca atatttaaaa
     4081 tggaggtcaa acatcgagtc ccaccccgaa aaatgactgc accaaattta cgtcattgag
     4141 tcaaaccacg aaaattgact cctgccaatt caagatggcg gttttatata gacaaagaag
     4201 gggaaatgtg atctagagtg cgatcctcta ctactttcaa cattgtgctc aattttgaag
     4261 caaaactata aaaatctgat atcagttgca ttcaacattc agcattggat aataaacaaa
     4321 cacataagga atgcttggat ctgtccttgt aacacatttt ttttacaaga tctgcttcta
     4381 ttcttattta caaacaaatc atagaggtgc acagatagtc aacattgcgc acaattttaa
     4441 cgcgaaacaa cctatttcag taacattaca cgttcaaata tttatcagtt acatgagaca
     4501 cctttgatta cgtatgtaca aggcgaaaac aaacacttga ctgtcgataa aactgaatat
     4561 tctctgaaac atgcactttt gcagccaaac actgttgcat tttgatctga agcgttgtgc
     4621 gtttgtgatg caaaacacct tatttcaata aatgcacata ttttaaaatt ttgtaaaact
     4681 acacaaggct ttgttgattt agtgtgtgca agacatttaa acaccataat gacagtattt
     4741 agagcagtct gcgaaacaac tattactttc agaatcaagg caacgcgtcc aacgtagtct
     4801 caactgtgca ttgaacaaaa tgaaagttaa atgttctctc ggtgttttgg atcataatca
     4861 aattgtttaa aggatttgga attatcaaaa tcaaaaggca agtgtgtttt atggtagcaa
     4921 ataccactag ttttagtttg ataagtttct agtggaaata aacactttat gtgtgcagaa
     4981 atgacgcaat ttctgtaaaa ctcaagagaa gccttactgc tctaacactt tggaaagcgg
     5041 cacatgtgtt caagctccca aacctggaat gttgggtaca attcgtgaaa gatgaagaat
     5101 cgtacaacaa agtgtctgca tctgattcga acgaacaaag aagcaagcgt aactggaaga
     5161 tgaaaaaaac atttttgacg actttcagtg tcggaatacg tctgactcga aatcagaaaa
     5221 gagtgcttaa caaaatgctt agagtgagca atcacgctta caactgaagc aactctctcg
     5281 ttcgtgaaaa gaacatcaaa ccaagacagt acgacttgca gacttacgtt tgcaagacca
     5341 attctagttg cgttccagat aattttagaa tacacaccaa tgtcgactgg tattttgata
     5401 acaagatgac acatattata gtagcagcgt gcacgaattc ctgtcccatg tacaagttgg
     5461 cattaacgaa tcaaaagaac aagtgcatca aaaccgtgag tctttaagac acggacgatg
     5521 tcaatccaag gcaaggtgca tttgagatcc aaaacacatt aattcgtgca ttgaaggagg
     5581 cggacagtga cgataaaaac aatttacacc attgttttgc agccattgct gacaatttta
     5641 ctacgcgaag gaaggaaaca aggaatcgaa tccggcgctt gactaaacca gtaagcaaac
     5701 tgccaccttt ggaacacgcc gtaaagatcc tcaacacggc gaaaggaaag atcgttttac
     5761 acattccgtg tgatccaaaa ttcacgagga gcaaactgta cgacgaacca ttcaatacta
     5821 tgtgtggcat tgatcctggt ggaagagcct acttgacaaa gccgcaagca ttcaaaaata
     5881 gatctcgatg taaagagcca actaagacag tttgtaaacg aaccaagaag aatgaaaagg
     5941 tctggcatag caaaaagaaa cgtcagtgcc gcgtcaggaa catcatagac aagattgatg
     6001 gtcttcacgc aaagaccgac tatgttaatt caaaaaatgc aagcagccat acggcgaaag
     6061 cagcctcatg caaaggcgga tcggcaaaga caattacaga atgtatatta tcagcaaggt
     6121 aatgctatca gatgggtgca ttttcgttgc aaatctcttc tgatgcaata ctcatacata
     6181 gcaattggaa atatcggcat acctagtatc attcgtaggc aaagtaaagg aaaaggaaaa
     6241 cgcatcaaca aaaagtcgat acgtcatctg acagtacgga ggcattgcaa gtttcgtgaa
     6301 aggctcttgt atcgagctaa aggaacaaag acaaacgcta tcgttcaaga ggaaagttat
     6361 acgtctaaat catgcagtga aaactataac gacaaattag gaggcagcga aacgttcagt
     6421 tgcacaaatc ctacctgcga ttatattaca aacacacacg ttaacggtgc gaagaacatt
     6481 cttaggaagt cgcttggtac tggctcagtt gcaacctacc atgcgtgttt cttaactctg
     6541 gtacgttacg tcggtgactc gccgaattcc agctgaacca tttggggaag cattactaat
     6601 aaaaagggcc atactacata atgtttgaac taattatgtc ctgctaaatt cctatcagta
     6661 gaataaaact atttgattct tctccttatg cgttgaatta tgttgaacat taagtcctac
     6721 tgttgaataa aaaacctatg gaaagcatgt ttggtcagaa agcatcggta gggcctccgt
     6781 ggccgagtgg ttaaggtcgc tgacttcaaa tcacttgccc ctcatcgatg tgggttcgag
     6841 tctcactcgg ggcgttgaat tcttcatgtc aggaagccat ccagctggct tacggaaggt
     6901 cggtggttct acccgggtgc ccgctcgtga tgaaataatg cacggagggg cacctggggt
     6961 cttcctccac cattaaagct ggaatgtcgc cgtatgacct atcatgtgtc ggtgcgacgt
     7021 taaatccaat agaaaaagaa aagaaagcat cggtgactgt ttattattct atccaatgtg
     7081 ggagagataa atctgcttaa gctgtccaca ttcacagttt tgcattttaa ctcattttgg
     7141 catttcaagt gtttctaaca ttctttggga cctaagtctt tgccagatca agccatttca
     7201 tgttttcaca catctagcga gagcactgca aaagcacgtc cgctctcttc ggctgcacaa
     7261 ttagtcaagt gacctgttac aacttgagaa aaaatgctcg tcgctgattg gtcagttaat
     7321 ttcagtggag actcgtcatc tgatgtgaaa ctacgttgaa aggcattagc cagtctgaac
     7381 gttttgtgac ctcacgggtt tgttatttat taacaggcct ataaaagcag ctgcacaaac
     7441 tcagttgttc agtttgtctg ctttcacctt gagaatttca aggtgtttcc gcgtcagttt
     7501 atgttagata tttcttttat gtatggatta aattcgtggt aacaagagta caagacagaa
     7561 aaaaatgcct ggggtgagta cttggcaaag tcgcgtcgct ctcgaaatgc acatgttagg
     7621 atttggatag gacaaataag actggcaacg tacagaagca tcgcgatgcc aagtcttggt
     7681 tcggctagaa cttgatacgg ggtttcgatc aattgagaat gaccggtgtt tggcgtagtt
     7741 gggttagggc gaggaagtct cgatataccg tgttaagata ctgtgatatg ctagataagt
     7801 cttagatcct tattgtgaag acaagttttg cacaacatat cttagatatt gaatgtattt
     7861 ctctcttcac aggacttggc tactatattc attggtagtg gtgtatgaca aggggcgttt
     7921 tcatatcctt acttgtttag tttttattta ggaaaacgac tcttggattg ctctcgctac
     7981 aaaatgatgt ttgtttaatc atatcttatt gctctctgtt tcaatattac acacaatatt
     8041 acgtacattt ttaacacaca acaaaacaca aaagggttgg gctacgagtt atttcaatat
     8101 cagcatacag cccttccaaa atgatgaagt aagtgacatc aaaattttag aactcttact
     8161 tctaattaca agatcaaagt ttaaaattca atgtgccatc tagtatacag cttatttgac
     8221 acgtaacagc tgtacacaac acgatgcaac cttttctcat ttctcttgct ctcttcataa
     8281 aactaaaatt actaatgcta atggactaca tggcagcaga tattgcttgg gttggactga
     8341 agtttagggg aaagaacagc tagaagtatg gaggtttcgt tagaccagct ttatgctata
     8401 gtgaggtgag gccatcacga gacattatgt gcttggaaaa gtaggaatct ccccgtttag
     8461 tgacagcatc tggtcttttt atgtccgcta ttgattacta aacagagtat gcaaaccagc
     8521 tctgtatacc aaagggttcc cacttacgac aaagcttgaa gcgtcatccg agtacaaaaa
     8581 caaaaacgcc cgactctggt gtaagtgact tcgaaatttc aatactttgg caaacacaat
     8641 ctctttccct tttcataaaa actaaaaaca ttaatggacc aaaaggcaac cgatattttt
     8701 tttcaacttg actttcatag atcggcgtgg gtaaactgcc aacgcccgat tctgcacttg
     8761 ctaggcgacg aaaacggtgt gggaattagt tttcccgtca tcgcgatgat tgtccgacaa
     8821 gatataacat aacaaaacca cgttcctagg aagaacaatg cttctcaact gagatgttcg
     8881 ctactacctt cgaacagcct tgtcgcccaa gcattgcggc aagtatcggg gacttgcatg
     8941 aaaatgtctt ctggagatac tggtcaattt gaaagtgact ttggcttcta cttctactca
     9001 ctgtctcttc tatcattggg cacactatca aaaacgtctt ctaatgcgac catgtttcga
     9061 ggccttgtga tctagagttt ctatgcaaac acatttggat tctcagatga cagtggtctt
     9121 gaaacatgcc agtgacaagt ctggacaaac gcagtgtcga ggaaattcgg aactgctcat
     9181 ttatgacttg tagctctctt gtctcatatg ttgcagttaa tgttttcgaa cagataatac
     9241 aatgtcgaag gaatacgtcg gctcttactt ctagccggtg tctctctagc ttactacttt
     9301 attgaaatac gaaatgtccc ttcatgctgg taatttattt gaacacgaca gttttacata
     9361 ccgaagggcg tagatgctgg cataaggcca acaatttcat tatagactcg atttagttgt
     9421 aaaacaaagc aatgatcact tttgaaagta ttcatgtaaa agtctcgtct tgtattcttg
     9481 atgaaacagc gactatgtat aaacaagttc tatggtttaa gcatacaaat atccagcatg
     9541 aactgataat tgcagttttt catactgtat gttttcacta gttactgaag agtaaaatca
     9601 cagggtttgt ttgctaaatg ctcgtatact gttaatgaaa gtggatgaac acatttgtgt
     9661 tttgagccga tggtcaattg tcaactcttg tgtcaaatgc atgagtcacc aggttgagtt
     9721 cataagtgta tcaggttgta tactcaaagt cattaagcta tgtactggtg ttcagaagtt
     9781 tagaagaaag atactgaagt attgatttgt tttattgatt tgcctattag aaatgaattg
     9841 ttcgttctta gtttgtatca taataagtgt tgggacttgt ggccgaacat aagaccaata
     9901 agaccaataa acaaaacgaa gcagagtatt gtgttagcat tgcattatca tcataatatg
     9961 tcaatagaaa taacatcagt cagtacttca gtcaataagt ctcattctca cactagatcc
    10021 tacttttttc atgcaaaaga aaaaactgcc ctttgcttta gtcttttcgg cacagtcttt
    10081 acaaaagatg tgtccacaag gcacaaatgt gtgttctttt tgagctgact aacagattat
    10141 tcacaacagc agtacattcc ttccttcctt ttagattcaa aaattctctt tgatggataa
    10201 ctaaaagttc attttccctt ttctcccagt ctatttcgga aaatgtatga cacgaagtgc
    10261 cactgctggt gaaggcggtt tgcttgactt gtctttttaa ttcatatgag acactacatg
    10321 tgacttgaac gaacgccaaa tcttgttcaa ttgagacact tcatacctgt tcgttctttt
    10381 tacaataaga gaagatgacg tgcttgcttg actataagac actacatgtg atctaaacga
    10441 tcttgttcaa ttgagacatt ccatgcctat ccgttctaag atgatgtgat tggttgcctg
    10501 agtcacttaa tgtgctctga acgagcgtcc gatcttgtac aattgtgaca cttcctgcta
    10561 agatgaagtg cttgcttgac tgagacactt cattcgcttt gaacgaaagt ccgatgttgt
    10621 gcaatggtat cattaagaca tttcaagcct gtttgtactt tttataatta gagaaggtta
    10681 tatgcttact tgactataag atacttcatg tgatttgaac gaacgtccta tcttgttcat
    10741 ttgagacaat tcatgttctg ttcgttacaa ttagagtata tagtaattaa actgtactgt
    10801 ccagctatat aaaaatgcaa aatcaactcc atgaatttcc tattctgtct actcaatatg
    10861 gtttatatag gctatgggga gacaactctt agttaggaaa attgtagaat agtgtgtctg
    10921 acctaggttt aagatgtgga catcgcatgt agcaggccat tagtcaattt acagttaaga
    10981 ggacaacata tataaattgc atgagagaga tttgcttgag atatatgagt cactaaatat
    11041 gatatgaaag aacgttctat cttgtacaat tgagacactt cctgccatgt gcttgcttga
    11101 ctgagataag tgagacacta catgtgcttt gaacaaaatt ccgacctatc ttgttcaatg
    11161 gtgtccttca gatacttcat gcctgttcgt tctttttaca attaaagatg atgtgcttgc
    11221 ttgactatga gacactacaa gtgatttgaa ccaacacaat tgagatactt catgcctgtt
    11281 cgttctaaga tgatgtgttt gcattgtata ttgatatgaa tcactcaatt tgatttgaac
    11341 gaacgtccga tcttgtttaa ttgagacact tcgtgcctgt ttattctaag atgatgtgct
    11401 tgcttgactg agatatatga gacactacat aagctttgaa tgaactttcc gatctatctt
    11461 gttaaatggt gtcattgaga cactttatgc ttagatgatg tgcttccttg ac
//
LOCUS       NC_059308.247.248.249.250.251       11465 bp    DNA     linear   UNK 01-JAN-1980
DEFINITION  Mercenaria mercenaria isolate YKG-2019 chromosome 4,
            ASM1480567v1.1, whole genome shotgun sequence.
ACCESSION   NC_059308
VERSION     NC_059308.1.247.248.249.250.251
KEYWORDS    .
SOURCE      .
  ORGANISM  .
FEATURES             Location/Qualifiers
     CDS             join(1367..1691,1831..2282)
                     /gene="LOC123549909"
                     /note="Derived by automated computational analysis using
                     gene prediction method: Gnomon."
[truncated: 286,284 more chars]
